# Supplementary material for: Algorithms for the selection of fluorescent reporters
Source: Commun Biol. 2021 Jan 26;4:118. doi: 10.1038/s42003-020-01599-5 (PMC7838271; doi:10.1038/s42003-020-01599-5)
Supplement: Supplementary file 4 — Supplementary Data 1 [file 42003_2020_1599_MOESM4_ESM.csv]

	T-Sapphire	mKelly2	Sirius	miRFP670	mEmerald	mKeima	iFP1.4	mKalama1	miRFP720	TagRFP-T	Total Bleed-through as % of signal
Violet (B)	1	0	0.00798695	0	0.211517362	0.011320251	0	0.461271606	0	1.67E-04	0.692262939
Yel/Grn (A)	0	0.281796317	0	0.003971058	1.64E-04	0	0	0	0	1	3.56333725
UV (A)	2.90E-04	0	1	0	0	0	0	0.036707702	0	0	3.70E-02
Red (B)	0	0.045179251	0	1	2.91E-05	0	0	0	0	0	4.52E-02
Blue (A)	0.043477769	0	0	0	1	0.003430739	0	0	0	6.91E-04	0.0475997
Violet (C)	0.032032285	0	0	0	0.007380919	1	0	0.002271009	0	0.02828234	0.069966554
Violet (E)	0	0	0	0	0	0.083688081	1	0	0	8.47E-04	0.084535393
Violet (A)	0.015336757	0	0.058054694	0	4.43E-04	0	0	1	0	0	0.07383454
Red (C)	0	0.018096643	0	0.87889376	1.55E-06	0	1	0	0.79895157	0	2.374351621
Yel/Grn (C)	0	0.014742151	0	0	4.02E-04	0	0	0	0	1	0.01514408
