# Supplementary material for: Algorithms for the selection of fluorescent reporters
Source: Commun Biol. 2021 Jan 26;4:118. doi: 10.1038/s42003-020-01599-5 (PMC7838271; doi:10.1038/s42003-020-01599-5)
Supplement: Supplementary file 5 — Supplementary Data 2 [file 42003_2020_1599_MOESM5_ESM.zip]

Archive with 3 entries (3 files):
- SupplementaryData2/HarvardCytoFlex.csv
- SupplementaryData2/HarvardFortessa.csv
- SupplementaryData2/HarvardMacsquant.csv
