# Supplementary material for: Algorithms for the selection of fluorescent reporters
Source: Commun Biol. 2021 Jan 26;4:118. doi: 10.1038/s42003-020-01599-5 (PMC7838271; doi:10.1038/s42003-020-01599-5)
Supplement: Supplementary file 6 — Supplementary Data 3 [file 42003_2020_1599_MOESM6_ESM.zip]

Archive with 3 entries (3 files):
- SupplementaryData3/brightness.csv
- SupplementaryData3/fp188spectra.csv
- SupplementaryData3/spectra.csv
