# Supplementary material for: Algorithms for the selection of fluorescent reporters
Source: Commun Biol. 2021 Jan 26;4:118. doi: 10.1038/s42003-020-01599-5 (PMC7838271; doi:10.1038/s42003-020-01599-5)
Supplement: Supplementary file 6 — Supplementary Data 3 [file 42003_2020_1599_MOESM6_ESM.zip › SupplementaryData3/brightness.csv]

mCherry	15.84
mOrange	48.99
DsRed2	28.6
iRFP713	6.3
Sirius	3.6
Cerulean	26.66
KO	49.39
mPlum	4.1
TagRFP	48
tdTomato	95.22
iRFP720	5.76
mScarlet	70
