# Supplementary material for: Algorithms for the selection of fluorescent reporters
Source: Commun Biol. 2021 Jan 26;4:118. doi: 10.1038/s42003-020-01599-5 (PMC7838271; doi:10.1038/s42003-020-01599-5)
Supplement: Supplementary file 6 — Supplementary Data 3 [file 42003_2020_1599_MOESM6_ESM.zip › SupplementaryData3/fp188spectra.csv]

Wavelength	AausFP1 (EX)	AausFP1 (EM)	AausGFP (EX)	AausGFP (EM)	AdRed (EX)	AdRed (EM)	AdRed-C148S (EX)	AdRed-C148S (EM)	amCyan1 (EX)	amCyan1 (EM)	Aquamarine (EX)	Aquamarine (EM)	AsRed2 (EX)	AsRed2 (EM)	avGFP (EX)	avGFP (EM)	AvicFP1 (EX)	AvicFP1 (EM)	AvicFP4 (EX)	AvicFP4 (EM)	AzamiGreen (EX)	AzamiGreen (EM)	BrUSLEE (EX)	BrUSLEE (EM)	Cerulean (EX)	Cerulean (EM)	CFP (EX)	CFP (EM)	cgfTagRFP (EX)	cgfTagRFP (EM)	Citrine (EX)	Citrine (EM)	Clover (EX)	Clover (EM)	CyOFP1 (EX)	CyOFP1 (EM)	CyPet (EX)	CyPet (EM)	dfGFP (EX)	dfGFP (EM)	dKeima (EX)	dKeima (EM)	dKeima570 (EX)	dKeima570 (EM)	DsRed (EX)	DsRed (EM)	DsRed2 (EX)	DsRed2 (EM)	DsRed-Express (EX)
300.0	0.1259	0.0	0.1848	0.0	0.0	0.0	0.0	0.0	0.0	0.0	0.0	0.0	0.0	0.0	0.0	0.0	0.1578	0.0	0.0621	0.0	0.0	0.0	0.0	0.0	0.2614	0.0	0.0	0.0	0.0	0.0	0.0586	0.0	0.0934	0.0	0.0	0.0	0.2614	0.0	0.0	0.0	0.0	0.0	0.0	0.0	0.0	0.0	0.0	0.0	0.0
301.0	0.1222	0.0	0.1847	0.0	0.0	0.0	0.0	0.0	0.0	0.0	0.0	0.0	0.0	0.0	0.0	0.0	0.1493	0.0	0.0577	0.0	0.0	0.0	0.0	0.0	0.2376	0.0	0.0	0.0	0.0	0.0	0.0524	0.0	0.0864	0.0	0.0	0.0	0.2376	0.0	0.0	0.0	0.0	0.0	0.0	0.0	0.0	0.0	0.0	0.0	0.0
302.0	0.1129	0.0	0.1641	0.0	0.0	0.0	0.0	0.0	0.0	0.0	0.0	0.0	0.0	0.0	0.0	0.0	0.1399	0.0	0.0523	0.0	0.0	0.0	0.0	0.0	0.2161	0.0	0.8529	0.0	0.0	0.0	0.0503	0.0	0.0802	0.0	0.0	0.0	0.2161	0.0	0.0	0.0	0.0	0.0	0.0	0.0	0.0	0.0	0.0	0.0	0.0
303.0	0.0991	0.0	0.1415	0.0	0.0	0.0	0.0	0.0	0.0	0.0	0.0	0.0	0.0	0.0	0.0	0.0	0.1211	0.0	0.049	0.0	0.0	0.0	0.0	0.0	0.1955	0.0	0.8502	0.0	0.0	0.0	0.0458	0.0	0.0729	0.0	0.0	0.0	0.1955	0.0	0.0	0.0	0.0	0.0	0.0	0.0	0.0	0.0	0.0	0.0	0.0
304.0	0.0976	0.0	0.137	0.0	0.0	0.0	0.0	0.0	0.0	0.0	0.0	0.0	0.0	0.0	0.0	0.0	0.1218	0.0	0.0447	0.0	0.0	0.0	0.0	0.0	0.1766	0.0	0.8474	0.0	0.0	0.0	0.0436	0.0	0.0671	0.0	0.0	0.0	0.1766	0.0	0.0	0.0	0.0	0.0	0.0	0.0	0.0	0.0	0.0	0.0	0.0
305.0	0.0882	0.0	0.1241	0.0	0.0	0.0	0.0	0.0	0.0	0.0	0.0	0.0	0.0	0.0	0.0	0.0	0.1079	0.0	0.0403	0.0	0.0	0.0	0.0	0.0	0.1602	0.0	0.8398	0.0	0.0	0.0	0.0385	0.0	0.0615	0.0	0.0	0.0	0.1602	0.0	0.0	0.0	0.0	0.0	0.0	0.0	0.0	0.0	0.0	0.0	0.0
306.0	0.0811	0.0	0.1088	0.0	0.0	0.0	0.0	0.0	0.0	0.0	0.0	0.0	0.0	0.0	0.0	0.0	0.0961	0.0	0.037	0.0	0.0	0.0	0.0	0.0	0.1468	0.0	0.8321	0.0	0.0	0.0	0.0364	0.0	0.0563	0.0	0.0	0.0	0.1468	0.0	0.0	0.0	0.0	0.0	0.0	0.0	0.0	0.0	0.0	0.0	0.0
307.0	0.0767	0.0	0.1007	0.0	0.0	0.0	0.0	0.0	0.0	0.0	0.0	0.0	0.0	0.0	0.0	0.0	0.0863	0.0	0.0349	0.0	0.0	0.0	0.0	0.0	0.1355	0.0	0.8249	0.0	0.0	0.0	0.034	0.0	0.0529	0.0	0.0	0.0	0.1355	0.0	0.0	0.0	0.0	0.0	0.0	0.0	0.0	0.0	0.0	0.0	0.0
308.0	0.0717	0.0	0.0934	0.0	0.0	0.0	0.0	0.0	0.0	0.0	0.0	0.0	0.0	0.0	0.0	0.0	0.077	0.0	0.0338	0.0	0.0	0.0	0.0	0.0	0.1275	0.0	0.8176	0.0	0.0	0.0	0.0329	0.0	0.0491	0.0	0.0	0.0	0.1275	0.0	0.0	0.0	0.0	0.0	0.0	0.0	0.0	0.0	0.0	0.0	0.0
309.0	0.0689	0.0	0.0925	0.0	0.0	0.0	0.0	0.0	0.0	0.0	0.0	0.0	0.0	0.0	0.2014	0.0	0.0773	0.0	0.0305	0.0	0.0	0.0	0.0	0.0	0.1183	0.0	0.8111	0.0	0.0	0.0	0.0295	0.0	0.0469	0.0	0.0	0.0	0.1183	0.0	0.0	0.0	0.0	0.0	0.0	0.0	0.0	0.0	0.0	0.0	0.0
310.0	0.0644	0.0	0.0848	0.0	0.0	0.0	0.0	0.0	0.0	0.0	0.0	0.0	0.0	0.0	0.2027	0.0	0.0683	0.0	0.0305	0.0	0.0	0.0	0.0	0.0	0.1123	0.0	0.8047	0.0	0.0	0.0	0.0295	0.0	0.0447	0.0	0.0	0.0	0.1123	0.0	0.0	0.0	0.0	0.0	0.0	0.0	0.0	0.0	0.0	0.0	0.0
311.0	0.0639	0.0	0.0849	0.0	0.0	0.0	0.0	0.0	0.0	0.0	0.0	0.0	0.0	0.0	0.204	0.0	0.0719	0.0	0.0294	0.0	0.0	0.0	0.0	0.0	0.1075	0.0	0.7997	0.0	0.0	0.0	0.0286	0.0	0.0429	0.0	0.0	0.0	0.1075	0.0	0.0	0.0	0.0	0.0	0.0	0.0	0.0	0.0	0.0	0.0	0.0
312.0	0.0597	0.0	0.0773	0.0	0.0	0.0	0.0	0.0	0.0	0.0	0.0	0.0	0.0	0.0	0.2051	0.0	0.0589	0.0	0.0283	0.0	0.0	0.0	0.0	0.0	0.1015	0.0	0.7948	0.0	0.0	0.0	0.0272	0.0	0.0409	0.0	0.0	0.0	0.1015	0.0	0.0	0.0	0.0	0.0	0.0	0.0	0.0	0.0	0.0	0.0	0.0
313.0	0.0584	0.0	0.0737	0.0	0.0	0.0	0.0	0.0	0.0	0.0	0.0	0.0	0.0	0.0	0.2058	0.0	0.0567	0.0	0.0272	0.0	0.0	0.0	0.0	0.0	0.0972	0.0	0.7906	0.0	0.0	0.0	0.0269	0.0	0.0389	0.0	0.0	0.0	0.0972	0.0	0.0	0.0	0.0	0.0	0.0	0.0	0.0	0.0	0.0	0.0	0.0
314.0	0.0584	0.0	0.0765	0.0	0.0	0.0	0.0	0.0	0.0	0.0	0.0	0.0	0.0	0.0	0.2064	0.0	0.0592	0.0	0.0272	0.0	0.0	0.0	0.0	0.0	0.0937	0.0	0.7864	0.0	0.0	0.0	0.027	0.0	0.038	0.0	0.0	0.0	0.0937	0.0	0.0	0.0	0.0	0.0	0.0	0.0	0.0	0.0	0.0	0.0	0.0
315.0	0.0592	0.0	0.0796	0.0	0.0	0.0	0.0	0.0	0.0	0.0	0.0	0.0	0.0	0.0	0.2071	0.0	0.0628	0.0	0.0261	0.0	0.0	0.0	0.0	0.0	0.0912	0.0	0.7822	0.0	0.0	0.0	0.0257	0.0	0.0363	0.0	0.0	0.0	0.0912	0.0	0.0	0.0	0.0	0.0	0.0	0.0	0.0	0.0	0.0	0.0	0.0
316.0	0.0545	0.0	0.0709	0.0	0.0	0.0	0.0	0.0	0.0	0.0	0.0	0.0	0.0	0.0	0.2078	0.0	0.0517	0.0	0.0261	0.0	0.0	0.0	0.0	0.0	0.0874	0.0	0.7779	0.0	0.0	0.0	0.0265	0.0	0.0349	0.0	0.0	0.0	0.0874	0.0	0.0	0.0	0.0	0.0	0.0	0.0	0.0	0.0	0.0	0.0	0.0
317.0	0.0548	0.0	0.0743	0.0	0.0	0.0	0.0	0.0	0.0	0.0	0.0	0.0	0.0	0.0	0.2085	0.0	0.0572	0.0	0.0251	0.0	0.0	0.0	0.0	0.0	0.0842	0.0	0.7729	0.0	0.0	0.0	0.0254	0.0	0.0337	0.0	0.0	0.0	0.0842	0.0	0.0	0.0	0.0	0.0	0.0	0.0	0.0	0.0	0.0	0.0	0.0
318.0	0.0534	0.0	0.0715	0.0	0.0	0.0	0.0	0.0	0.0	0.0	0.0	0.0	0.0	0.0	0.2093	0.0	0.0535	0.0	0.0251	0.0	0.0	0.0	0.0	0.0	0.0823	0.0	0.768	0.0	0.0	0.0	0.0251	0.0	0.0321	0.0	0.0	0.0	0.0823	0.0	0.0	0.0	0.0	0.0	0.0	0.0	0.0	0.0	0.0	0.0	0.0
319.0	0.0533	0.0	0.0743	0.0	0.0	0.0	0.0	0.0	0.0	0.0	0.0	0.0	0.0	0.0	0.21	0.0	0.0621	0.0	0.0251	0.0	0.0	0.0	0.0	0.0	0.08	0.0	0.7626	0.0	0.0	0.0	0.025	0.0	0.0303	0.0	0.0	0.0	0.08	0.0	0.0	0.0	0.0	0.0	0.0	0.0	0.0	0.0	0.0	0.0	0.0
320.0	0.0519	0.0	0.0787	0.0	0.0	0.0	0.0	0.0	0.0	0.0	0.0	0.0	0.0	0.0	0.2105	0.0	0.059	0.0	0.0229	0.0	0.0	0.0	0.0	0.0	0.0787	0.0	0.7573	0.0	0.0	0.0	0.0244	0.0	0.0285	0.0	0.0	0.0	0.0787	0.0	0.0	0.0	0.0	0.0	0.0	0.0	0.0	0.0	0.0	0.0	0.0
321.0	0.0473	0.0	0.0741	0.0	0.0	0.0	0.0	0.0	0.0	0.0	0.0	0.0	0.0	0.0	0.2109	0.0	0.0528	0.0	0.0218	0.0	0.0	0.0	0.0	0.0	0.0766	0.0	0.7526	0.0	0.0	0.0	0.0246	0.0	0.0271	0.0	0.0	0.0	0.0766	0.0	0.0	0.0	0.0	0.0	0.0	0.0	0.0	0.0	0.0	0.0	0.0
322.0	0.0466	0.0	0.0753	0.0	0.0	0.0	0.0	0.0	0.0	0.0	0.0	0.0	0.0	0.0	0.2113	0.0	0.0556	0.0	0.0218	0.0	0.0	0.0	0.0	0.0	0.0736	0.0	0.748	0.0	0.0	0.0	0.0238	0.0	0.0256	0.0	0.0	0.0	0.0736	0.0	0.0	0.0	0.0	0.0	0.0	0.0	0.0	0.0	0.0	0.0	0.0
323.0	0.047	0.0	0.0815	0.0	0.0	0.0	0.0	0.0	0.0	0.0	0.0	0.0	0.0	0.0	0.2118	0.0	0.0598	0.0	0.0196	0.0	0.0	0.0	0.0	0.0	0.0733	0.0	0.7439	0.0	0.0	0.0	0.0236	0.0	0.0241	0.0	0.0	0.0	0.0733	0.0	0.0	0.0	0.0	0.0	0.0	0.0	0.0	0.0	0.0	0.0	0.0
324.0	0.0434	0.0	0.0749	0.0	0.0	0.0	0.0	0.0	0.0	0.0	0.0	0.0	0.0	0.0	0.2122	0.0	0.0458	0.0	0.0185	0.0	0.0	0.0	0.0	0.0	0.0721	0.0	0.7398	0.0	0.0	0.0	0.0234	0.0	0.023	0.0	0.0	0.0	0.0721	0.0	0.0	0.0	0.0	0.0	0.0	0.0	0.0	0.0	0.0	0.0	0.0
325.0	0.0436	0.0	0.0764	0.0	0.0	0.0	0.0	0.0	0.0	0.0	0.0	0.0	0.0	0.0	0.2126	0.0	0.0451	0.0	0.0163	0.0	0.0	0.0	0.0	0.0	0.0708	0.0	0.7341	0.0	0.0	0.0	0.0231	0.0	0.0223	0.0	0.0	0.0	0.0708	0.0	0.0	0.0	0.0	0.0	0.0	0.0	0.0	0.0	0.0	0.0	0.0
326.0	0.0422	0.0	0.0738	0.0	0.0	0.0	0.0	0.0	0.0	0.0	0.0	0.0	0.0	0.0	0.2131	0.0	0.0453	0.0	0.0153	0.0	0.0	0.0	0.0	0.0	0.0685	0.0	0.7283	0.0	0.0	0.0	0.0228	0.0	0.0216	0.0	0.0	0.0	0.0685	0.0	0.0	0.0	0.0	0.0	0.0	0.0	0.0	0.0	0.0	0.0	0.0
327.0	0.0414	0.0	0.0784	0.0	0.0	0.0	0.0	0.0	0.0	0.0	0.0	0.0	0.0	0.0	0.2127	0.0	0.0472	0.0	0.0153	0.0	0.0	0.0	0.0	0.0	0.0675	0.0	0.7208	0.0	0.0	0.0	0.0232	0.0	0.0213	0.0	0.0	0.0	0.0675	0.0	0.0	0.0	0.0	0.0	0.0	0.0	0.0	0.0	0.0	0.0	0.0
328.0	0.0417	0.0	0.078	0.0	0.0	0.0	0.0	0.0	0.0	0.0	0.0	0.0	0.0	0.0	0.2121	0.0	0.0453	0.0	0.0153	0.0	0.0	0.0	0.0	0.0	0.0674	0.0	0.7132	0.0	0.0	0.0	0.0239	0.0	0.0208	0.0	0.0	0.0	0.0674	0.0	0.0	0.0	0.0	0.0	0.0	0.0	0.0	0.0	0.0	0.0	0.0
329.0	0.04	0.0	0.0799	0.0	0.0	0.0	0.0	0.0	0.0	0.0	0.0	0.0	0.0	0.0	0.2116	0.0	0.0389	0.0	0.0142	0.0	0.0	0.0	0.0	0.0	0.0649	0.0	0.7052	0.0	0.0	0.0	0.0222	0.0	0.0203	0.0	0.0	0.0	0.0649	0.0	0.0	0.0	0.0	0.0	0.0	0.0	0.0	0.0	0.0	0.0	0.0
330.0	0.0422	0.0	0.083	0.0	0.0	0.0	0.0	0.0	0.0	0.0	0.0	0.0	0.0	0.0	0.2111	0.0	0.0523	0.0	0.0142	0.0	0.0	0.0	0.0	0.0	0.0639	0.0	0.6972	0.0	0.0	0.0	0.0224	0.0	0.02	0.0	0.0	0.0	0.0639	0.0	0.0	0.0	0.0	0.0	0.0	0.0	0.0	0.0	0.0	0.0	0.0
331.0	0.039	0.0	0.0791	0.0	0.0	0.0	0.0	0.0	0.0	0.0	0.0	0.0	0.0	0.0	0.2109	0.0	0.0399	0.0	0.0131	0.0	0.0	0.0	0.0	0.0	0.0637	0.0	0.6898	0.0	0.0	0.0	0.0221	0.0	0.0199	0.0	0.0	0.0	0.0637	0.0	0.0	0.0	0.0	0.0	0.0	0.0	0.0	0.0	0.0	0.0	0.0
332.0	0.0369	0.0	0.0796	0.0	0.0	0.0	0.0	0.0	0.0	0.0	0.0	0.0	0.0	0.0	0.2106	0.0	0.0378	0.0	0.012	0.0	0.0	0.0	0.0	0.0	0.061	0.0	0.6825	0.0	0.0	0.0	0.0224	0.0	0.0199	0.0	0.0	0.0	0.061	0.0	0.0	0.0	0.0	0.0	0.0	0.0	0.0	0.0	0.0	0.0	0.0
333.0	0.0383	0.0	0.0821	0.0	0.0	0.0	0.0	0.0	0.0	0.0	0.0	0.0	0.0	0.0	0.2104	0.0	0.0422	0.0	0.012	0.0	0.0	0.0	0.0	0.0	0.0615	0.0	0.6763	0.0	0.0	0.0	0.0228	0.0	0.0196	0.0	0.0	0.0	0.0615	0.0	0.0	0.0	0.0	0.0	0.0	0.0	0.0	0.0	0.0	0.0	0.0
334.0	0.0369	0.0	0.0812	0.0	0.0	0.0	0.0	0.0	0.0	0.0	0.0	0.0	0.0	0.0	0.2113	0.0	0.0373	0.0	0.012	0.0	0.0	0.0	0.0	0.0	0.0618	0.0	0.6702	0.0	0.0	0.0	0.0239	0.0	0.0195	0.0	0.0	0.0	0.0618	0.0	0.0	0.0	0.0	0.0	0.0	0.0	0.0	0.0	0.0	0.0	0.0
335.0	0.0354	0.0	0.084	0.0	0.0	0.0	0.0	0.0	0.0	0.0	0.0	0.0	0.0	0.0	0.2127	0.0	0.0347	0.0	0.0109	0.0	0.0	0.0	0.0	0.0	0.0598	0.0	0.6646	0.0	0.0	0.0	0.0219	0.0	0.0196	0.0	0.0	0.0	0.0598	0.0	0.0	0.0	0.0	0.0	0.0	0.0	0.0	0.0	0.0	0.0	0.0
336.0	0.0341	0.0	0.0782	0.0	0.0	0.0	0.0	0.0	0.0	0.0	0.0	0.0	0.0	0.0	0.2141	0.0	0.0316	0.0	0.0109	0.0	0.0	0.0	0.0	0.0	0.0603	0.0	0.659	0.0	0.0	0.0	0.0243	0.0	0.0195	0.0	0.0	0.0	0.0603	0.0	0.0	0.0	0.0	0.0	0.0	0.0	0.0	0.0	0.0	0.0	0.0
337.0	0.0328	0.0	0.0799	0.0	0.0	0.0	0.0	0.0	0.0	0.0	0.0	0.0	0.0	0.0	0.2159	0.0	0.0317	0.0	0.0098	0.0	0.0	0.0	0.0	0.0	0.0609	0.0	0.6526	0.0	0.0	0.0	0.0244	0.0	0.0196	0.0	0.0	0.0	0.0609	0.0	0.0	0.0	0.0	0.0	0.0	0.0	0.0	0.0	0.0	0.0	0.0
338.0	0.0327	0.0	0.082	0.0	0.0	0.0	0.0	0.0	0.0	0.0	0.0	0.0	0.0	0.0	0.2217	0.0	0.0306	0.0	0.0098	0.0	0.0	0.0	0.0	0.0	0.0592	0.0	0.6463	0.0	0.0	0.0	0.0239	0.0	0.0198	0.0	0.0	0.0	0.0592	0.0	0.0	0.0	0.0	0.0	0.0	0.0	0.0	0.0	0.0	0.0	0.0
339.0	0.0342	0.0	0.0876	0.0	0.0	0.0	0.0	0.0	0.0	0.0	0.0	0.0	0.0	0.0	0.2275	0.0	0.0369	0.0	0.0098	0.0	0.0	0.0	0.0	0.0	0.0596	0.0	0.6389	0.0	0.0	0.0	0.0232	0.0	0.02	0.0	0.0	0.0	0.0596	0.0	0.0	0.0	0.0	0.0	0.0	0.0	0.0	0.0	0.0	0.0	0.0
340.0	0.0326	0.0	0.0859	0.0	0.0	0.0	0.0	0.0	0.0	0.0	0.0	0.0	0.0	0.0	0.2332	0.0	0.0312	0.0	0.0087	0.0	0.0	0.0	0.0	0.0	0.0604	0.0	0.6316	0.0	0.0	0.0	0.0249	0.0	0.0198	0.0	0.0	0.0	0.0604	0.0	0.0	0.0	0.0	0.0	0.0	0.0	0.0	0.0	0.0	0.0	0.0
341.0	0.0331	0.0	0.0893	0.0	0.0	0.0	0.0	0.0	0.0	0.0	0.0	0.0	0.0	0.0	0.2397	0.0	0.0361	0.0	0.0076	0.0	0.0	0.0	0.0	0.0	0.0596	0.0	0.6249	0.0	0.0	0.0	0.0245	0.0	0.0197	0.0	0.0	0.0	0.0596	0.0	0.0	0.0	0.0	0.0	0.0	0.0	0.0	0.0	0.0	0.0	0.0
342.0	0.0306	0.0	0.0906	0.0	0.0	0.0	0.0	0.0	0.0	0.0	0.0	0.0	0.0	0.0	0.247	0.0	0.0275	0.0	0.0076	0.0	0.0	0.0	0.0	0.0	0.0597	0.0	0.6182	0.0	0.0	0.0	0.0247	0.0	0.0199	0.0	0.0	0.0	0.0597	0.0	0.0	0.0	0.0	0.0	0.0	0.0	0.0	0.0	0.0	0.0	0.0
343.0	0.0312	0.0	0.0974	0.0	0.0	0.0	0.0	0.0	0.0	0.0	0.0	0.0	0.0	0.0	0.2543	0.0	0.0296	0.0	0.0087	0.0	0.0	0.0	0.0	0.0	0.06	0.0	0.6126	0.0	0.0	0.0	0.0243	0.0	0.0193	0.0	0.0	0.0	0.06	0.0	0.0	0.0	0.0	0.0	0.0	0.0	0.0	0.0	0.0	0.0	0.0
344.0	0.0305	0.0	0.0979	0.0	0.0	0.0	0.0	0.0	0.0	0.0	0.0	0.0	0.0	0.0	0.2616	0.0	0.0302	0.0	0.0076	0.0	0.0	0.0	0.0	0.0	0.0602	0.0	0.607	0.0	0.0	0.0	0.0246	0.0	0.0194	0.0	0.0	0.0	0.0602	0.0	0.0	0.0	0.0	0.0	0.0	0.0	0.0	0.0	0.0	0.0	0.0
345.0	0.0292	0.0	0.1005	0.0	0.0	0.0	0.0	0.0	0.0	0.0	0.0	0.0	0.0	0.0	0.2704	0.0	0.0314	0.0	0.0076	0.0	0.0	0.0	0.0	0.0	0.0614	0.0	0.6025	0.0	0.0	0.0	0.0252	0.0	0.0196	0.0	0.0	0.0	0.0614	0.0	0.0	0.0	0.0	0.0	0.0	0.0	0.0	0.0	0.0	0.0	0.0
346.0	0.0288	0.0	0.1025	0.0	0.0	0.0	0.0	0.0	0.0	0.0	0.0	0.0	0.0	0.0	0.2793	0.0	0.0258	0.0	0.0065	0.0	0.0	0.0	0.0	0.0	0.0618	0.0	0.5981	0.0	0.0	0.0	0.0254	0.0	0.0196	0.0	0.0	0.0	0.0618	0.0	0.0	0.0	0.0	0.0	0.0	0.0	0.0	0.0	0.0	0.0	0.0
347.0	0.0299	0.0	0.1084	0.0	0.0	0.0	0.0	0.0	0.0	0.0	0.0	0.0	0.0	0.0	0.2882	0.0	0.0324	0.0	0.0076	0.0	0.0	0.0	0.0	0.0	0.0616	0.0	0.5946	0.0	0.0	0.0	0.0249	0.0	0.0194	0.0	0.0	0.0	0.0616	0.0	0.0	0.0	0.0	0.0	0.0	0.0	0.0	0.0	0.0	0.0	0.0
348.0	0.0278	0.0	0.1088	0.0	0.0	0.0	0.0	0.0	0.0	0.0	0.0	0.0	0.0	0.0	0.2993	0.0	0.0278	0.0	0.0076	0.0	0.0	0.0	0.0	0.0	0.0615	0.0	0.591	0.0	0.0	0.0	0.023	0.0	0.0194	0.0	0.0	0.0	0.0615	0.0	0.0	0.0	0.0	0.0	0.0	0.0	0.0	0.0	0.0	0.0	0.0
349.0	0.0295	0.0	0.1168	0.0	0.0	0.0	0.0	0.0	0.0	0.0	0.0673	0.0	0.0	0.0	0.3114	0.0	0.028	0.0	0.0065	0.0	0.0	0.0	0.0	0.0	0.0612	0.0	0.5875	0.0	0.0	0.0	0.0231	0.0	0.0194	0.0	0.0082	0.0	0.0612	0.0	0.0	0.0	0.0	0.0	0.0	0.0	0.0	0.0	0.0	0.0	0.0
350.0	0.0285	0.0	0.1197	0.0	0.0	0.0	0.0	0.0	0.0	0.0	0.0682	0.0	0.0	0.0	0.3239	0.0	0.0293	0.0	0.0065	0.0	0.0	0.0	0.0	0.0	0.0626	0.0	0.5839	0.0	0.0	0.0	0.022	0.0	0.0193	0.0	0.0092	0.0	0.0626	0.0	0.0	0.0	0.0	0.0	0.0	0.0	0.0	0.0	0.0	0.0	0.0
351.0	0.0278	0.0	0.1239	0.0	0.0	0.0	0.0	0.0	0.0	0.0	0.0691	0.0	0.0	0.0	0.3381	0.0	0.0271	0.0	0.0076	0.0	0.0	0.0	0.0	0.0	0.0622	0.0	0.5798	0.0	0.0	0.0	0.0189	0.0	0.0193	0.0	0.0102	0.0	0.0622	0.0	0.0	0.0	0.0	0.0	0.1411	0.0	0.0	0.0	0.0713	0.0	0.0
352.0	0.0274	0.0	0.131	0.0	0.0	0.0	0.0	0.0	0.0152	0.0	0.0701	0.0	0.0	0.0	0.3523	0.0	0.0309	0.0	0.0076	0.0	0.0	0.0	0.0094	0.0	0.0652	0.0	0.5758	0.0	0.0	0.0	0.0218	0.0	0.0194	0.0	0.0112	0.0	0.0652	0.0	0.0	0.0	0.0	0.0	0.1448	0.0	0.0	0.0	0.0661	0.0	0.0
353.0	0.0274	0.0	0.1307	0.0	0.0	0.0	0.0	0.0	0.0158	0.0	0.0715	0.0	0.0	0.0	0.3667	0.0	0.0283	0.0	0.0065	0.0	0.0	0.0	0.0095	0.0	0.0706	0.0	0.5714	0.0	0.0	0.0	0.0234	0.0	0.0193	0.0	0.0122	0.0	0.0706	0.0	0.0	0.0	0.0	0.0	0.1499	0.0	0.0	0.0	0.0614	0.0	0.0
354.0	0.0289	0.0	0.1431	0.0	0.0	0.0	0.0	0.0	0.0168	0.0	0.0731	0.0	0.0	0.0	0.3811	0.0	0.0373	0.0	0.0065	0.0	0.0	0.0	0.0096	0.0	0.0681	0.0	0.567	0.0	0.0	0.0	0.0235	0.0	0.0192	0.0	0.0131	0.0	0.0681	0.0	0.0	0.0	0.0	0.0	0.1547	0.0	0.0	0.0	0.0585	0.0	0.0
355.0	0.0255	0.0	0.1423	0.0	0.0	0.0	0.0	0.0	0.018	0.0	0.0752	0.0	0.0	0.0	0.3992	0.0	0.0204	0.0	0.0054	0.0	0.0	0.0	0.0097	0.0	0.0685	0.0	0.5625	0.0	0.0	0.0	0.0202	0.0	0.0191	0.0	0.0141	0.0	0.0685	0.0	0.0	0.0	0.0	0.0	0.1592	0.0	0.0	0.0	0.057	0.0	0.0
356.0	0.0273	0.0	0.1508	0.0	0.0	0.0	0.0	0.0	0.0194	0.0	0.0776	0.0	0.0	0.0	0.4207	0.0	0.0361	0.0	0.0054	0.0	0.0	0.0	0.0096	0.0	0.071	0.0	0.558	0.0	0.0	0.0	0.0188	0.0	0.0193	0.0	0.015	0.0	0.071	0.0	0.0	0.0	0.1642	0.0	0.1619	0.0	0.0	0.0	0.0555	0.0	0.0
357.0	0.0262	0.0	0.1572	0.0	0.0	0.0	0.0	0.0	0.0211	0.0	0.0802	0.0	0.0	0.0	0.4384	0.0	0.0301	0.0	0.0054	0.0	0.0	0.0	0.0101	0.0	0.074	0.0	0.5538	0.0	0.0	0.0	0.0206	0.0	0.0191	0.0	0.016	0.0	0.074	0.0	0.0	0.0	0.1698	0.0	0.1678	0.0	0.0	0.0	0.0543	0.0	0.0
358.0	0.0264	0.0	0.163	0.0	0.0	0.0	0.0	0.0	0.0229	0.0	0.0828	0.0	0.0	0.0	0.4546	0.0	0.0284	0.0	0.0054	0.0	0.0	0.0	0.0117	0.0	0.0759	0.0	0.5496	0.0	0.0	0.0	0.0209	0.0	0.0191	0.0	0.0169	0.0	0.0759	0.0	0.0	0.0	0.1755	0.0	0.1776	0.0	0.0	0.0	0.0543	0.0	0.0
359.0	0.026	0.0	0.1681	0.0	0.0	0.0	0.0	0.0	0.0249	0.0	0.0855	0.0	0.0	0.0	0.47	0.0	0.028	0.0	0.0054	0.0	0.0	0.0	0.0135	0.0	0.0778	0.0	0.5456	0.0	0.0	0.0	0.019	0.0	0.0195	0.0	0.0178	0.0	0.0778	0.0	0.0	0.0	0.1838	0.0	0.1836	0.0	0.0	0.0	0.0536	0.0	0.0
360.0	0.0274	0.0	0.175	0.0	0.0	0.0	0.0	0.0	0.0271	0.0	0.088	0.0	0.0	0.0	0.4901	0.0	0.0379	0.0	0.0054	0.0	0.0	0.0	0.0153	0.0	0.0785	0.0	0.5416	0.0	0.0	0.0	0.0216	0.0	0.0198	0.0	0.0187	0.0	0.0785	0.0	0.0	0.0	0.192	0.0	0.1894	0.0	0.0	0.0	0.0526	0.0	0.0
361.0	0.0248	0.0	0.1773	0.0	0.0	0.0	0.0	0.0	0.0294	0.0	0.0903	0.0	0.1092	0.0	0.5142	0.0	0.0317	0.0	0.0065	0.0	0.0	0.0	0.0166	0.0	0.082	0.0	0.5368	0.0	0.0	0.0	0.0199	0.0	0.0197	0.0	0.0195	0.0	0.082	0.0	0.0	0.0	0.1979	0.0	0.1987	0.0	0.0	0.0	0.051	0.0	0.0
362.0	0.0271	0.0	0.1874	0.0	0.0	0.0	0.0	0.0	0.0318	0.0	0.0925	0.0	0.1065	0.0	0.5392	0.0	0.0391	0.0	0.0054	0.0	0.0	0.0	0.0168	0.0	0.0828	0.0	0.5319	0.0	0.0	0.0	0.0195	0.0	0.0198	0.0	0.0204	0.0	0.0828	0.0	0.0	0.0	0.2037	0.0	0.2051	0.0	0.0	0.0	0.0495	0.0	0.0
363.0	0.024	0.0	0.1907	0.0	0.0	0.0	0.0	0.0	0.0343	0.0	0.0951	0.0	0.1038	0.0	0.5561	0.0	0.0268	0.0	0.0065	0.0	0.0	0.0	0.0165	0.0	0.0852	0.0	0.5256	0.0	0.0	0.0	0.0195	0.0	0.0197	0.0	0.0212	0.0	0.0852	0.0	0.0	0.0	0.2106	0.0	0.2176	0.0	0.0	0.0	0.0481	0.0	0.0
364.0	0.0252	0.0	0.1951	0.0	0.0	0.0	0.0	0.0	0.0369	0.0	0.0985	0.0	0.0985	0.0	0.5795	0.0	0.0316	0.0	0.0065	0.0	0.0	0.0	0.0166	0.0	0.0894	0.0	0.5192	0.0	0.0	0.0	0.0194	0.0	0.0199	0.0	0.0221	0.0	0.0894	0.0	0.0	0.0	0.2174	0.0	0.2274	0.0	0.0203	0.0	0.0467	0.0	0.0
365.0	0.0237	0.0	0.2004	0.0	0.0	0.0	0.0	0.0	0.0395	0.0	0.1029	0.0	0.0958	0.0	0.6026	0.0	0.0253	0.0	0.0054	0.0	0.0	0.0	0.0166	0.0	0.092	0.0	0.5113	0.0	0.0	0.0	0.0194	0.0	0.0204	0.0	0.0229	0.0	0.092	0.0	0.0	0.0	0.2251	0.0	0.2407	0.0	0.0193	0.0	0.0453	0.0	0.0
366.0	0.0249	0.0	0.2061	0.0	0.0	0.0	0.0	0.0	0.0422	0.0	0.1082	0.0	0.0931	0.0	0.6187	0.0	0.0316	0.0	0.0054	0.0	0.0	0.0	0.0165	0.0	0.095	0.0	0.5035	0.0	0.0	0.0	0.0174	0.0	0.0206	0.0	0.0237	0.0	0.095	0.0	0.0	0.0	0.2328	0.0	0.2515	0.0	0.0193	0.0	0.044	0.0	0.0
367.0	0.0226	0.0	0.2129	0.0	0.0	0.0	0.0	0.0	0.045	0.0	0.1139	0.0	0.0905	0.0	0.6428	0.0	0.027	0.0	0.0054	0.0	0.0	0.0	0.0163	0.0	0.0994	0.0	0.4944	0.0	0.0	0.0	0.0164	0.0	0.0205	0.0	0.0245	0.0	0.0994	0.0	0.0	0.0	0.2412	0.0	0.2617	0.0	0.0203	0.0	0.0439	0.0	0.0
368.0	0.0237	0.0	0.2228	0.0	0.0	0.0	0.0	0.0	0.0478	0.0	0.1199	0.0	0.0878	0.0	0.6674	0.0	0.0325	0.0	0.0054	0.0	0.0	0.0	0.0173	0.0	0.101	0.0	0.4853	0.0	0.0	0.0	0.017	0.0	0.0205	0.0	0.0253	0.0	0.101	0.0	0.0	0.0	0.2496	0.0	0.2759	0.0	0.0203	0.0	0.0422	0.0	0.0
369.0	0.0233	0.0	0.2296	0.0	0.0	0.0	0.0	0.0	0.0509	0.0	0.1258	0.0	0.0851	0.0	0.6906	0.0	0.0311	0.0	0.0054	0.0	0.0	0.0	0.019	0.0	0.1063	0.0	0.476	0.0	0.0	0.0	0.0163	0.0	0.0206	0.0	0.0261	0.0	0.1063	0.0	0.0	0.0	0.2585	0.0	0.2849	0.0	0.0203	0.0	0.0406	0.0	0.0
370.0	0.024	0.0	0.239	0.0	0.0	0.0	0.0	0.0	0.0541	0.0	0.1314	0.0	0.0824	0.0	0.7077	0.0	0.0355	0.0	0.0065	0.0	0.0	0.0	0.0216	0.0	0.1103	0.0	0.4667	0.0	0.0	0.0	0.0152	0.0	0.0208	0.0	0.0268	0.0	0.1103	0.0	0.0	0.0	0.2675	0.0	0.297	0.0	0.0203	0.0	0.0397	0.0	0.0
371.0	0.024	0.0	0.2462	0.0	0.0	0.0	0.0	0.0	0.0576	0.0	0.1371	0.0	0.0824	0.0	0.7283	0.0	0.0363	0.0	0.0065	0.0	0.0	0.0	0.0239	0.0	0.1156	0.0	0.4584	0.0	0.0	0.0	0.0159	0.0	0.0209	0.0	0.0276	0.0	0.1156	0.0	0.0	0.0	0.2772	0.0	0.3111	0.0	0.0203	0.0	0.0382	0.0	0.0
372.0	0.0232	0.0	0.2534	0.0	0.0	0.0	0.0	0.0	0.0613	0.0	0.1433	0.0	0.0824	0.0	0.7486	0.0	0.0389	0.0	0.0054	0.0	0.0	0.0	0.026	0.0	0.1198	0.0	0.4501	0.0	0.0	0.0	0.015	0.0	0.021	0.0	0.0283	0.0	0.1198	0.0	0.0	0.0	0.287	0.0	0.3248	0.0	0.0213	0.0	0.0355	0.0	0.0
373.0	0.023	0.0	0.2596	0.0	0.0	0.0	0.0	0.0	0.0654	0.0	0.1503	0.0	0.0797	0.0	0.7631	0.0	0.0373	0.0	0.0054	0.0	0.0	0.0	0.0276	0.0	0.1248	0.0	0.4436	0.0	0.0	0.0	0.014	0.0	0.0214	0.0	0.0291	0.0	0.1248	0.0	0.0	0.0	0.2974	0.0	0.3383	0.0	0.0213	0.0	0.0338	0.0	0.0
374.0	0.0237	0.0	0.2677	0.0	0.0	0.0	0.0	0.0	0.0699	0.0	0.1586	0.0	0.0771	0.0	0.7805	0.0	0.0376	0.0	0.0054	0.0	0.0	0.0	0.0279	0.0	0.1306	0.0	0.437	0.0	0.0	0.0	0.0143	0.0	0.0215	0.0	0.0298	0.0	0.1306	0.0	0.0	0.0	0.3077	0.0	0.3516	0.0	0.0223	0.0	0.0325	0.0	0.0
375.0	0.023	0.0	0.274	0.0	0.0	0.0	0.0	0.0	0.0749	0.0	0.1684	0.0	0.0771	0.0	0.8006	0.0	0.0394	0.0	0.0054	0.0	0.0	0.0	0.0284	0.0	0.1374	0.0	0.4326	0.0	0.0	0.0	0.0144	0.0	0.0215	0.0	0.0305	0.0	0.1374	0.0	0.0	0.0	0.3183	0.0	0.3623	0.0	0.0223	0.0	0.0296	0.0	0.0
376.0	0.0228	0.0	0.2798	0.0	0.0	0.0	0.0	0.0	0.0805	0.0	0.1792	0.0	0.0744	0.0	0.8145	0.0	0.0384	0.0	0.0065	0.0	0.0	0.0	0.0291	0.0	0.1431	0.0	0.4281	0.0	0.0	0.0	0.0141	0.0	0.0219	0.0	0.0311	0.0	0.1431	0.0	0.0	0.0	0.3289	0.0	0.3807	0.0	0.0233	0.0	0.0284	0.0	0.0
377.0	0.0211	0.0	0.2855	0.0	0.0	0.0	0.0	0.0	0.0867	0.0	0.1901	0.0	0.0744	0.0	0.8284	0.0	0.0348	0.0	0.0065	0.0	0.0	0.0	0.0297	0.0	0.1512	0.0	0.4246	0.0	0.0	0.0	0.0152	0.0	0.0215	0.0	0.0318	0.0	0.1512	0.0	0.0	0.0	0.3396	0.0	0.3919	0.0	0.0233	0.0	0.0285	0.0	0.0
378.0	0.023	0.0	0.2936	0.0	0.0	0.0	0.0	0.0	0.0936	0.0	0.2007	0.0	0.0717	0.0	0.8432	0.0	0.0412	0.0	0.0065	0.0	0.0	0.0	0.0307	0.0	0.1576	0.0	0.421	0.0	0.0	0.0	0.0143	0.0	0.0218	0.0	0.0325	0.0	0.1576	0.0	0.0	0.0	0.3503	0.0	0.4027	0.0	0.0243	0.0	0.0285	0.0	0.0
379.0	0.0214	0.0	0.2979	0.0	0.0	0.0	0.0	0.0	0.1011	0.0	0.211	0.0	0.069	0.0	0.858	0.0	0.0361	0.0	0.0065	0.0	0.0	0.0	0.0307	0.0	0.1666	0.0	0.4178	0.0	0.0	0.0	0.015	0.0	0.022	0.0	0.0332	0.0	0.1666	0.0	0.0	0.0	0.361	0.0	0.422	0.0	0.0253	0.0	0.0285	0.0	0.0
380.0	0.0214	0.0	0.3017	0.0	0.0	0.0	0.0	0.0	0.1091	0.0	0.2212	0.0	0.069	0.0	0.8703	0.0	0.0397	0.0	0.0065	0.0	0.0	0.0	0.0315	0.0	0.1741	0.0	0.4146	0.0	0.0	0.0	0.0136	0.0	0.0222	0.0	0.0339	0.0	0.1741	0.0	0.0	0.0	0.3717	0.0	0.437	0.0	0.0253	0.0	0.0285	0.0	0.0
381.0	0.0217	0.0	0.3095	0.0	0.0	0.0	0.0	0.0	0.1176	0.0	0.2314	0.0	0.0663	0.0	0.8818	0.0	0.0407	0.0	0.0065	0.0	0.0065	0.0	0.0322	0.0	0.1823	0.0	0.4127	0.0	0.0	0.0	0.0142	0.0	0.0224	0.0	0.0347	0.0	0.1823	0.0	0.0	0.0	0.3827	0.0	0.4504	0.0	0.0263	0.0	0.0285	0.0	0.0
382.0	0.0227	0.0	0.3172	0.0	0.0	0.0	0.0	0.0	0.1265	0.0	0.2418	0.0	0.0636	0.0	0.8928	0.0	0.0477	0.0	0.0065	0.0	0.0065	0.0	0.033	0.0	0.1912	0.0	0.4107	0.0	0.0	0.0	0.0141	0.0	0.0224	0.0	0.0356	0.0	0.1912	0.0	0.0	0.0	0.3937	0.0	0.4663	0.0	0.0273	0.0	0.0285	0.0	0.0
383.0	0.0215	0.0	0.3208	0.0	0.0	0.0	0.0	0.0	0.1357	0.0	0.2522	0.0	0.061	0.0	0.9023	0.0	0.0468	0.0	0.0076	0.0	0.0065	0.0	0.0339	0.0	0.2008	0.0	0.4106	0.0	0.0	0.0	0.0144	0.0	0.0225	0.0	0.0366	0.0	0.2008	0.0	0.0	0.0	0.4054	0.0	0.4786	0.0	0.0283	0.0	0.0285	0.0	0.0
384.0	0.0221	0.0	0.3261	0.0	0.0	0.0	0.0	0.0	0.1451	0.0	0.2628	0.0	0.061	0.0	0.9118	0.0	0.049	0.0	0.0076	0.0	0.0038	0.0	0.0348	0.0	0.2098	0.0	0.4105	0.0	0.0	0.0	0.0138	0.0	0.0226	0.0	0.0378	0.0	0.2098	0.0	0.0	0.0	0.417	0.0	0.4944	0.0	0.0293	0.0	0.0285	0.0	0.0
385.0	0.0207	0.0	0.3299	0.0	0.0	0.0	0.0	0.0	0.1546	0.0	0.2742	0.0	0.0583	0.0	0.9227	0.0	0.0474	0.0	0.0076	0.0	0.0065	0.0	0.0357	0.0	0.2192	0.0	0.413	0.0	0.0	0.0	0.014	0.0	0.0229	0.0	0.0392	0.0	0.2192	0.0	0.0	0.0	0.4292	0.0	0.5049	0.0	0.0304	0.0	0.0285	0.0	0.0
386.0	0.021	0.0	0.3352	0.0	0.0	0.0	0.0	0.0	0.164	0.0	0.2874	0.0	0.0556	0.0	0.9342	0.0	0.0492	0.0	0.0076	0.0	0.0065	0.0	0.0366	0.0	0.2304	0.0	0.4155	0.0	0.0	0.0	0.0144	0.0	0.0231	0.0	0.0408	0.0	0.2304	0.0	0.0	0.0	0.4414	0.0	0.5251	0.0	0.0314	0.0	0.0283	0.0	0.0
387.0	0.022	0.0	0.343	0.0	0.0	0.0	0.0	0.0	0.1734	0.0	0.3028	0.0	0.0529	0.0	0.945	0.0	0.0513	0.0	0.0076	0.0	0.0065	0.0	0.0374	0.0	0.2412	0.0	0.4207	0.0	0.0	0.0	0.0154	0.0	0.0233	0.0	0.0428	0.0	0.2412	0.0	0.0	0.0	0.4546	0.0	0.5373	0.0	0.0334	0.0	0.0269	0.0	0.0
388.0	0.0212	0.0	0.3449	0.0	0.0	0.0	0.0	0.0	0.1826	0.0	0.319	0.0	0.0529	0.0	0.9531	0.0	0.0536	0.0	0.0087	0.0	0.0065	0.0	0.0387	0.0	0.2506	0.0	0.4259	0.0	0.0	0.0	0.0151	0.0	0.0233	0.0	0.045	0.0	0.2506	0.0	0.0	0.0	0.4678	0.0	0.5526	0.0	0.0344	0.0	0.0259	0.0	0.0
389.0	0.0206	0.0	0.3467	0.0	0.0	0.0	0.0	0.0	0.192	0.0	0.3339	0.0	0.0529	0.0	0.9613	0.0	0.0515	0.0	0.0087	0.0	0.0051	0.0	0.041	0.0	0.262	0.0	0.4327	0.0	0.0	0.0	0.0147	0.0	0.0238	0.0	0.0476	0.0	0.262	0.0	0.0	0.0	0.4826	0.0	0.5667	0.0	0.0354	0.0	0.0259	0.0	0.0
390.0	0.0204	0.0	0.352	0.0	0.0	0.0	0.0	0.0	0.2019	0.0	0.3487	0.0	0.0502	0.0	0.9706	0.0	0.0533	0.0	0.0087	0.0	0.0051	0.0	0.0428	0.0	0.273	0.0	0.4394	0.0	0.0	0.0	0.015	0.0	0.0238	0.0	0.0504	0.0	0.273	0.0	0.0	0.0	0.4974	0.0	0.581	0.0	0.0374	0.0	0.0259	0.0	0.0
391.0	0.0207	0.0	0.3575	0.0	0.0	0.0	0.0	0.0	0.2124	0.0	0.3645	0.0	0.0502	0.0	0.9809	0.0	0.0572	0.0	0.0076	0.0	0.0065	0.0	0.0437	0.0	0.2857	0.0	0.4467	0.0	0.0	0.0	0.0144	0.0	0.0241	0.0	0.0533	0.0	0.2857	0.0	0.0	0.0	0.5118	0.0	0.5988	0.0	0.0384	0.0	0.0259	0.0	0.0
392.0	0.0217	0.0	0.3626	0.0	0.0	0.0	0.0	0.0	0.2235	0.0	0.3813	0.0	0.0502	0.0	0.9912	0.0	0.0638	0.0	0.0098	0.0	0.0065	0.0	0.0446	0.0	0.2984	0.0	0.454	0.0	0.0	0.0	0.0147	0.0	0.0243	0.0	0.0563	0.0	0.2984	0.0	0.0	0.0	0.5262	0.0	0.611	0.0	0.0404	0.0	0.026	0.0	0.0
393.0	0.0211	0.0	0.3658	0.0	0.0	0.0	0.0	0.0	0.2351	0.0	0.3982	0.0	0.0502	0.0	0.9947	0.0	0.0636	0.0	0.0087	0.0	0.0065	0.0	0.0451	0.0	0.311	0.0	0.4612	0.0	0.0	0.0	0.0149	0.0	0.0241	0.0	0.0593	0.0	0.311	0.0	0.0	0.0	0.5408	0.0	0.6292	0.0	0.0414	0.0	0.0247	0.0	0.0
394.0	0.0216	0.0	0.3686	0.0	0.0	0.0	0.0	0.0	0.247	0.0	0.4152	0.0	0.0475	0.0	0.9969	0.0	0.0659	0.0	0.0098	0.0	0.0065	0.0	0.0455	0.0	0.3248	0.0	0.4684	0.0	0.0	0.0	0.0147	0.0	0.0244	0.0	0.0623	0.0	0.3248	0.0	0.0	0.0	0.5554	0.0	0.6406	0.0	0.0434	0.0	0.0233	0.0	0.0
395.0	0.021	0.0	0.3703	0.0	0.0	0.0	0.0	0.0	0.2591	0.0	0.4323	0.0	0.0475	0.0	0.999	0.0	0.0667	0.0	0.0109	0.0	0.0051	0.0	0.046	0.0	0.3392	0.0	0.4753	0.0	0.0	0.0	0.0152	0.0	0.0243	0.0	0.0651	0.0	0.3392	0.0	0.0	0.0	0.5704	0.0	0.6604	0.0	0.0455	0.0	0.0233	0.0	0.0
396.0	0.0219	0.0	0.373	0.0	0.0	0.0	0.0	0.0	0.2715	0.0	0.4498	0.0	0.0475	0.0	1.0	0.0	0.0714	0.0	0.0098	0.0	0.0051	0.0	0.0465	0.0	0.3535	0.0	0.4822	0.0	0.0	0.0	0.015	0.0	0.0242	0.0	0.0677	0.0	0.3535	0.0	0.0	0.0	0.5855	0.0	0.6697	0.0	0.0465	0.0	0.0233	0.0	0.0
397.0	0.0224	0.0	0.3755	0.0	0.0	0.0	0.0	0.0	0.2844	0.0	0.4679	0.0	0.0475	0.0	0.9973	0.0	0.0767	0.0	0.0109	0.0	0.0064	0.0	0.0471	0.0	0.3695	0.0	0.4896	0.0	0.0	0.0	0.0158	0.0	0.0249	0.0	0.0703	0.0	0.3695	0.0	0.0	0.0	0.6003	0.0	0.6883	0.0	0.0485	0.0	0.0233	0.0	0.0
398.0	0.0226	0.0	0.3758	0.0	0.0	0.0	0.0	0.0	0.2978	0.0	0.4863	0.0	0.0448	0.0	0.9945	0.0	0.0783	0.0	0.0109	0.0	0.0064	0.0	0.0475	0.0	0.3853	0.0	0.4969	0.0	0.0	0.0	0.016	0.0	0.0247	0.0	0.0728	0.0	0.3853	0.0	0.0	0.0	0.6151	0.0	0.7007	0.0	0.0505	0.0	0.0233	0.0	0.0
399.0	0.0222	0.0	0.3761	0.0	0.0	0.0	0.0	0.0	0.3115	0.0	0.5046	0.0	0.0448	0.0	0.9918	0.0	0.0796	0.0	0.012	0.0	0.0064	0.0	0.048	0.0	0.402	0.0	0.5057	0.0	0.0	0.0	0.0164	0.0	0.0251	0.0	0.0754	0.0	0.402	0.0	0.0	0.0	0.6291	0.0	0.7149	0.0	0.0525	0.0	0.0233	0.0	0.0
400.0	0.023	0.0	0.3772	0.0	0.0	0.0	0.0	0.0	0.3256	0.0	0.5225	0.0	0.0448	0.0	0.9844	0.0	0.0866	0.0	0.0131	0.0	0.0064	0.0	0.0504	0.0	0.4191	0.0	0.5145	0.0	0.0	0.0	0.0165	0.0	0.025	0.0	0.0782	0.0	0.4191	0.0	0.0	0.0	0.6432	0.0	0.7306	0.0	0.0545	0.0	0.0233	0.0	0.0
401.0	0.0229	0.0	0.3742	0.0	0.0	0.0	0.0	0.0	0.3397	0.0	0.5398	0.0	0.0421	0.0	0.9745	0.0	0.0893	0.0	0.0131	0.0	0.0037	0.0	0.0524	0.0	0.4362	0.0	0.5253	0.0	0.0	0.0	0.0167	0.0	0.0256	0.0	0.0813	0.0	0.4362	0.0	0.0239	0.0	0.6558	0.0	0.7462	0.0	0.0575	0.0	0.0233	0.0	0.0
402.0	0.0236	0.0	0.3731	0.0	0.0	0.0	0.0	0.0	0.3538	0.0	0.5567	0.0	0.0421	0.0	0.9646	0.0	0.0943	0.0	0.0142	0.0	0.0037	0.0	0.0545	0.0	0.4549	0.0	0.5361	0.0	0.0	0.0	0.0168	0.0	0.0253	0.0	0.0849	0.0	0.4549	0.0	0.0246	0.0	0.6683	0.0	0.7625	0.0	0.0596	0.0	0.0233	0.0	0.0
403.0	0.024	0.0	0.3701	0.0	0.0	0.0	0.0	0.0	0.3675	0.0	0.5735	0.0	0.0421	0.0	0.9484	0.0	0.0973	0.0	0.0142	0.0	0.0064	0.0	0.0565	0.0	0.4727	0.0	0.5483	0.0	0.0	0.0	0.017	0.0	0.0259	0.0	0.0889	0.0	0.4727	0.0	0.0253	0.0	0.6836	0.0	0.7793	0.0	0.0616	0.0	0.0233	0.0	0.0
404.0	0.0242	0.0	0.3667	0.0	0.0	0.0	0.0	0.0	0.3808	0.0	0.5901	0.0	0.0394	0.0	0.9307	0.0	0.1023	0.0	0.0153	0.0	0.0064	0.0	0.0583	0.0	0.4903	0.0	0.5605	0.0	0.0	0.0	0.0166	0.0	0.026	0.0	0.0933	0.0	0.4903	0.0	0.026	0.0	0.6989	0.0	0.791	0.0	0.0636	0.0	0.0247	0.0	0.0
405.0	0.024	0.0	0.3628	0.0	0.0	0.0	0.0	0.0	0.3935	0.0	0.6067	0.0	0.0394	0.0	0.9147	0.0	0.1066	0.0	0.0163	0.0	0.0064	0.0	0.0589	0.0	0.509	0.0	0.5735	0.0	0.0	0.0	0.0181	0.0	0.026	0.0	0.0982	0.0	0.509	0.0	0.027	0.0	0.7118	0.0	0.81	0.0	0.0666	0.0	0.026	0.0	0.0
406.0	0.0243	0.0	0.3588	0.0	0.0	0.0	0.0	0.0	0.4056	0.0	0.623	0.0	0.0367	0.0	0.8989	0.0	0.1107	0.0	0.0163	0.0	0.0064	0.0	0.0609	0.0	0.5266	0.0	0.5866	0.0	0.0	0.0	0.0179	0.0	0.0263	0.0	0.1035	0.0	0.5266	0.0	0.0285	0.0	0.7246	0.0	0.8202	0.0	0.0686	0.0	0.0258	0.0	0.0
407.0	0.0251	0.0	0.3571	0.0	0.0	0.0	0.0	0.0	0.417	0.0	0.6389	0.0	0.0367	0.0	0.8838	0.0	0.1148	0.0	0.0174	0.0	0.005	0.0	0.0634	0.0	0.5446	0.0	0.6011	0.0	0.0	0.0	0.018	0.0	0.0265	0.0	0.109	0.0	0.5446	0.0	0.03	0.0	0.7365	0.0	0.8362	0.0	0.0716	0.0	0.0261	0.0	0.0
408.0	0.0256	0.0	0.352	0.0	0.0	0.0	0.0	0.0	0.4279	0.0	0.6543	0.0	0.0367	0.0	0.8686	0.0	0.1213	0.0	0.0185	0.0	0.0064	0.0	0.0658	0.0	0.5625	0.0	0.6155	0.0	0.0	0.0	0.0191	0.0	0.0266	0.0	0.1148	0.0	0.5625	0.0	0.0316	0.0	0.7484	0.0	0.8516	0.0	0.0746	0.0	0.0267	0.0	0.0
409.0	0.0261	0.0	0.3486	0.0	0.0	0.0	0.0	0.0	0.4385	0.0	0.6696	0.0	0.034	0.0	0.8528	0.0	0.126	0.0	0.0196	0.0	0.0064	0.0	0.0677	0.0	0.5797	0.0	0.6324	0.0	0.0	0.0	0.0189	0.0	0.0271	0.0	0.1206	0.0	0.5797	0.0	0.0331	0.0	0.7609	0.0	0.8594	0.0	0.0777	0.0	0.0277	0.0	0.0
410.0	0.026	0.0	0.3446	0.0	0.0	0.0	0.0	0.0	0.4491	0.0	0.6855	0.0	0.034	0.0	0.8364	0.0	0.1331	0.0	0.0207	0.0	0.0064	0.0	0.07	0.0	0.5965	0.0	0.6493	0.0	0.0	0.0	0.0181	0.0	0.0275	0.0	0.1266	0.0	0.5965	0.0	0.0346	0.0	0.7734	0.0	0.8759	0.0	0.0807	0.0	0.0284	0.0	0.0
411.0	0.0253	0.0	0.338	0.0	0.0	0.0	0.0	0.0	0.46	0.0	0.7026	0.0	0.034	0.0	0.8181	0.0	0.1349	0.0	0.0218	0.0	0.0064	0.0	0.0729	0.0	0.6136	0.0	0.6675	0.0	0.0	0.0	0.0184	0.0	0.0279	0.0	0.1325	0.0	0.6136	0.0	0.0361	0.0	0.7836	0.0	0.8814	0.0	0.0837	0.0	0.0285	0.0	0.0
412.0	0.0269	0.0	0.3362	0.0	0.0	0.0	0.0	0.0	0.4713	0.0	0.7215	0.0	0.034	0.0	0.8011	0.0	0.1465	0.0	0.0229	0.0	0.0063	0.0	0.0766	0.0	0.6297	0.0	0.6857	0.0	0.0	0.0	0.0184	0.0	0.0283	0.0	0.1385	0.0	0.6297	0.0	0.0377	0.0	0.7938	0.0	0.8894	0.0	0.0867	0.0	0.0285	0.0	0.0
413.0	0.0274	0.0	0.3314	0.0	0.0	0.0	0.0	0.0	0.483	0.0	0.7422	0.0	0.0313	0.0	0.7856	0.0	0.1499	0.0	0.024	0.0	0.005	0.0	0.0805	0.0	0.6475	0.0	0.7027	0.0	0.0	0.0	0.0191	0.0	0.0287	0.0	0.1444	0.0	0.6475	0.0	0.0394	0.0	0.8048	0.0	0.8972	0.0	0.0897	0.0	0.0285	0.0	0.0
414.0	0.0271	0.0	0.3254	0.0	0.0	0.0	0.0	0.0	0.4953	0.0	0.7637	0.0	0.0313	0.0	0.7679	0.0	0.1576	0.0	0.0251	0.0	0.009	0.0	0.0843	0.0	0.6633	0.0	0.7197	0.0	0.0	0.0	0.0184	0.0	0.0292	0.0	0.1503	0.0	0.6633	0.0	0.041	0.0	0.8158	0.0	0.9078	0.0	0.0928	0.0	0.0285	0.0	0.0
415.0	0.0261	0.0	0.3202	0.0	0.0	0.0	0.0	0.0	0.5082	0.0	0.7851	0.0	0.0313	0.0	0.745	0.0	0.16	0.0	0.0251	0.0	0.013	0.0	0.087	0.0	0.6803	0.0	0.7337	0.0	0.0	0.0	0.0187	0.0	0.0297	0.0	0.1562	0.0	0.6803	0.0	0.0431	0.0	0.8272	0.0	0.915	0.0	0.0958	0.0	0.0285	0.0	0.0
416.0	0.0286	0.0	0.3163	0.0	0.0	0.0	0.0	0.0	0.5217	0.0	0.8061	0.0	0.0313	0.0	0.7254	0.0	0.1757	0.0	0.0272	0.0	0.013	0.0	0.0921	0.0	0.6976	0.0	0.7477	0.0	0.0	0.0	0.0188	0.0	0.0304	0.0	0.1621	0.0	0.6976	0.0	0.0456	0.0	0.8386	0.0	0.9237	0.0	0.0998	0.0	0.0284	0.0	0.0
417.0	0.0282	0.0	0.3117	0.0	0.0	0.0	0.0	0.0	0.5357	0.0	0.8273	0.0	0.0313	0.0	0.7074	0.0	0.1816	0.0	0.0283	0.0	0.0063	0.0	0.0969	0.0	0.7161	0.0	0.7586	0.0	0.0	0.0	0.0193	0.0	0.0313	0.0	0.168	0.0	0.7161	0.0	0.0481	0.0	0.8498	0.0	0.9324	0.0	0.1028	0.0	0.029	0.0	0.0
418.0	0.0286	0.0	0.3041	0.0	0.0	0.0	0.0	0.0	0.5502	0.0	0.8489	0.0	0.0313	0.0	0.6846	0.0	0.1898	0.0	0.0294	0.0	0.0063	0.0	0.1018	0.0	0.7346	0.0	0.7695	0.0	0.0	0.0	0.02	0.0	0.0322	0.0	0.174	0.0	0.7346	0.0	0.0507	0.0	0.861	0.0	0.9341	0.0	0.1068	0.0	0.0311	0.0	0.0
419.0	0.0296	0.0	0.3019	0.0	0.0	0.0	0.0	0.0	0.5649	0.0	0.8704	0.0	0.0286	0.0	0.6554	0.0	0.1999	0.0	0.0327	0.0	0.009	0.0	0.1054	0.0	0.7541	0.0	0.7784	0.0	0.0	0.0	0.0199	0.0	0.0327	0.0	0.18	0.0	0.7541	0.0	0.0533	0.0	0.8717	0.0	0.94	0.0	0.1109	0.0	0.0329	0.0	0.0
420.0	0.0288	0.0	0.2929	0.0	0.0	0.0	0.0	0.0	0.5797	0.0	0.89	0.0	0.0286	0.0	0.6316	0.0	0.2055	0.0	0.0338	0.0	0.0143	0.0	0.1079	0.0	0.7724	0.0	0.7874	0.0	0.0	0.0	0.0209	0.0	0.0335	0.0	0.1861	0.0	0.7724	0.0	0.056	0.0	0.8823	0.0	0.9469	0.0	0.1149	0.0	0.0336	0.0	0.0
421.0	0.0297	0.0	0.2895	0.0	0.0	0.0	0.0	0.0	0.5946	0.0	0.9085	0.0	0.0286	0.0	0.6136	0.0	0.2164	0.0	0.0359	0.0	0.0197	0.0	0.1115	0.0	0.7933	0.0	0.7953	0.0	0.0	0.0	0.0204	0.0	0.0345	0.0	0.1923	0.0	0.7933	0.0	0.0587	0.0	0.8925	0.0	0.9504	0.0	0.1199	0.0	0.0337	0.0	0.0
422.0	0.0293	0.0	0.2808	0.0	0.0	0.0	0.0	0.0	0.6101	0.0	0.9265	0.0	0.0286	0.0	0.5904	0.0	0.2194	0.0	0.0381	0.0	0.0237	0.0	0.1157	0.0	0.8134	0.0	0.8032	0.0	0.0	0.0	0.0206	0.0	0.0356	0.0	0.1986	0.0	0.8134	0.0	0.0614	0.0	0.9026	0.0	0.9618	0.0	0.125	0.0	0.0336	0.0	0.0
423.0	0.0304	0.0	0.2738	0.0	0.0	0.0	0.0	0.0	0.627	0.0	0.9432	0.0	0.0312	0.0	0.5609	0.0	0.2312	0.0	0.0403	0.0	0.025	0.0	0.1193	0.0	0.834	0.0	0.8103	0.0	0.0	0.0	0.0213	0.0	0.037	0.0	0.2052	0.0	0.834	0.0	0.0651	0.0	0.9118	0.0	0.965	0.0	0.13	0.0	0.035	0.0	0.0
424.0	0.0297	0.0	0.266	0.0	0.0	0.0	0.0	0.0	0.6453	0.0	0.9583	0.0	0.0312	0.0	0.5293	0.0	0.2343	0.0	0.0425	0.0	0.029	0.0	0.1235	0.0	0.8553	0.0	0.8174	0.0	0.0	0.0	0.0208	0.0	0.0384	0.0	0.2121	0.0	0.8553	0.0	0.0689	0.0	0.9211	0.0	0.9689	0.0	0.136	0.0	0.0363	0.0	0.0
425.0	0.0307	0.0	0.259	0.0	0.0	0.0	0.0	0.0	0.6641	0.0	0.9718	0.0	0.0312	0.0	0.5017	0.0	0.247	0.0	0.0447	0.0	0.0397	0.0	0.127	0.0	0.876	0.0	0.8241	0.0	0.0	0.0	0.0219	0.0	0.0396	0.0	0.2193	0.0	0.876	0.0	0.0727	0.0	0.929	0.0	0.9759	0.0	0.141	0.0	0.0362	0.0	0.0
426.0	0.0324	0.0	0.2546	0.0	0.0	0.0	0.0	0.0	0.683	0.0	0.9834	0.0001	0.0312	0.0	0.4748	0.0	0.2599	0.0	0.0468	0.0	0.045	0.0	0.1321	0.0	0.8957	0.0	0.8308	0.0	0.0416	0.0	0.0217	0.0	0.0414	0.0	0.2269	0.0	0.8957	0.0	0.0766	0.0	0.9369	0.0	0.9746	0.0	0.1461	0.0	0.0365	0.0	0.0
427.0	0.0327	0.0	0.2462	0.0	0.0	0.0	0.0	0.0	0.7025	0.0	0.9922	0.0004	0.0312	0.0	0.4483	0.0	0.266	0.0	0.0501	0.0	0.0477	0.0	0.1376	0.0	0.9156	0.0	0.8372	0.0	0.0416	0.0	0.0222	0.0	0.0434	0.0	0.2351	0.0	0.9156	0.0	0.0806	0.0	0.9438	0.0	0.9776	0.0	0.1521	0.0	0.0379	0.0	0.0
428.0	0.0332	0.0	0.2386	0.0	0.0	0.0	0.0	0.0	0.7233	0.0	0.9976	0.0006	0.0285	0.0	0.4246	0.0	0.2763	0.0	0.0534	0.0	0.053	0.0	0.1433	0.0	0.9333	0.0	0.8437	0.0	0.0416	0.0	0.0226	0.0	0.0459	0.0	0.244	0.0	0.9333	0.0	0.0847	0.0	0.9506	0.0	0.9812	0.0	0.1571	0.0	0.0389	0.0	0.0
429.0	0.0343	0.0	0.2298	0.0	0.0	0.0	0.0	0.0	0.7453	0.0	1.0	0.0008	0.0258	0.0	0.4033	0.0	0.2866	0.0	0.0566	0.0	0.0584	0.0	0.1502	0.0	0.9491	0.0	0.8495	0.0	0.0416	0.0	0.0233	0.0	0.0479	0.0	0.2534	0.0	0.9491	0.0	0.0888	0.0	0.9566	0.0	0.99	0.0	0.1632	0.0	0.0388	0.0	0.0
430.0	0.0348	0.0	0.2235	0.0	0.0	0.0	0.0	0.0	0.7684	0.0	0.9995	0.001	0.0258	0.0	0.3851	0.0	0.2952	0.0	0.0588	0.0	0.0637	0.0	0.1583	0.0	0.9647	0.0	0.8552	0.0	0.0416	0.0	0.0239	0.0	0.0503	0.0	0.2636	0.0	0.9647	0.0	0.0934	0.0	0.9626	0.0	0.9917	0.0	0.1682	0.0	0.0397	0.0	0.0
431.0	0.0374	0.0	0.2171	0.0	0.0	0.0	0.0	0.0	0.7924	0.0	0.9964	0.0012	0.0258	0.0	0.361	0.0	0.3103	0.0	0.0621	0.0	0.0717	0.0	0.166	0.0	0.9764	0.0	0.8603	0.0	0.0416	0.0	0.0244	0.0	0.053	0.0	0.2745	0.0	0.9764	0.0	0.0989	0.0	0.9678	0.0	0.9923	0.0	0.1742	0.0	0.0412	0.0	0.0
432.0	0.039	0.0	0.2082	0.0	0.0	0.0	0.0	0.0	0.8169	0.0	0.9908	0.0014	0.0258	0.0	0.3376	0.0	0.323	0.0	0.0675	0.0	0.0757	0.0	0.1741	0.0	0.9865	0.0	0.8653	0.0	0.0416	0.0	0.0244	0.0	0.0563	0.0	0.286	0.0	0.9865	0.0	0.1045	0.0	0.9729	0.0	0.9945	0.0	0.1793	0.0	0.0426	0.0	0.0
433.0	0.0398	0.0	0.2021	0.0	0.0	0.0	0.0	0.0	0.8404	0.0	0.9831	0.0017	0.0258	0.0	0.3181	0.0	0.3324	0.0	0.0708	0.0	0.0864	0.0	0.1832	0.0	0.9937	0.0036	0.8702	0.0	0.0416	0.0	0.0253	0.0	0.0592	0.0	0.2982	0.0	0.9937	0.0036	0.11	0.0	0.9774	0.0	1.0	0.0	0.1853	0.0	0.0441	0.0	0.0
434.0	0.0421	0.0	0.1975	0.0	0.0	0.0	0.0	0.0	0.8612	0.0	0.9743	0.0021	0.0258	0.0	0.3002	0.0	0.3467	0.0	0.0752	0.0	0.0944	0.0	0.1925	0.0	0.9981	0.0037	0.875	0.0	0.0416	0.0	0.0255	0.0	0.0626	0.0	0.3108	0.0	0.9981	0.0037	0.1156	0.0	0.9818	0.0	0.9951	0.0	0.1913	0.0	0.0456	0.0	0.0
435.0	0.0448	0.0	0.1956	0.0	0.0	0.0	0.0	0.0	0.879	0.0	0.9655	0.0026	0.0284	0.0	0.2835	0.0	0.3613	0.0	0.0795	0.0	0.1024	0.0	0.2015	0.0	1.0	0.0044	0.88	0.0	0.0416	0.0	0.0269	0.0	0.0662	0.0	0.3239	0.0	1.0	0.0044	0.1233	0.0	0.9856	0.0	0.9932	0.0	0.1964	0.0	0.0483	0.0	0.0
436.0	0.0456	0.0	0.1901	0.0	0.0	0.0	0.0	0.0	0.8939	0.0	0.957	0.0031	0.0284	0.0	0.2681	0.0	0.3703	0.0	0.0839	0.0	0.1078	0.0	0.2112	0.0	0.9997	0.0056	0.885	0.0	0.0416	0.0	0.0273	0.0	0.0696	0.0	0.3372	0.0	0.9997	0.0056	0.131	0.0	0.9894	0.0	0.9945	0.0	0.2024	0.0	0.0497	0.0	0.0
437.0	0.0485	0.0	0.1886	0.0	0.0	0.0	0.0	0.0	0.9065	0.0	0.9494	0.0039	0.0284	0.0	0.2527	0.0	0.3876	0.0	0.0893	0.0	0.1144	0.0	0.2209	0.0	0.9968	0.0042	0.8901	0.0	0.0416	0.0	0.028	0.0	0.0743	0.0	0.3507	0.0	0.9968	0.0042	0.1387	0.0	0.9922	0.0	0.9961	0.0	0.2084	0.0	0.0517	0.0	0.0
438.0	0.0504	0.0	0.1873	0.0	0.0	0.0	0.0	0.0	0.9169	0.0	0.9423	0.0048	0.0311	0.0	0.2451	0.0	0.3999	0.0	0.0959	0.0	0.1238	0.0	0.232	0.0	0.9936	0.0049	0.8951	0.0	0.0416	0.0	0.0292	0.0	0.0783	0.0	0.3643	0.0	0.9936	0.0049	0.1465	0.0	0.9951	0.0	0.9897	0.0	0.2145	0.0	0.0545	0.0	0.0
439.0	0.0531	0.0	0.1875	0.0	0.0	0.0	0.0	0.0	0.9255	0.0	0.9354	0.0059	0.0311	0.0	0.2375	0.0	0.4172	0.0	0.1013	0.0	0.1345	0.0	0.2437	0.0	0.9895	0.0051	0.9002	0.0	0.0416	0.0	0.0306	0.0	0.0827	0.0	0.3779	0.0	0.9895	0.0051	0.1541	0.0	0.997	0.0	0.9865	0.0	0.2205	0.0	0.0564	0.0	0.0
440.0	0.0564	0.0	0.1877	0.0	0.0	0.0	0.0	0.0	0.9324	0.0	0.9292	0.0074	0.031	0.0	0.23	0.0	0.4326	0.0	0.1068	0.0	0.1438	0.0	0.2555	0.0	0.9838	0.0065	0.9053	0.0	0.0416	0.0	0.0322	0.0	0.0878	0.0	0.3914	0.0	0.9838	0.0065	0.1611	0.0	0.9988	0.0	0.9766	0.0	0.2265	0.0	0.0589	0.0	0.0
441.0	0.0604	0.0	0.1903	0.0	0.0	0.0	0.0	0.0	0.938	0.004	0.9252	0.0093	0.031	0.0	0.2263	0.0	0.4569	0.0	0.1111	0.0	0.1518	0.0	0.268	0.0	0.9785	0.0065	0.91	0.0	0.0416	0.0	0.0335	0.0	0.0928	0.0	0.4046	0.0	0.9785	0.0065	0.168	0.0	0.9994	0.0	0.9772	0.0	0.2326	0.0	0.0618	0.0	0.0
442.0	0.0626	0.0	0.1907	0.0	0.0	0.0	0.0	0.0	0.9424	0.0044	0.9235	0.0118	0.031	0.0	0.2239	0.0	0.4708	0.0	0.1176	0.0	0.1625	0.0	0.2813	0.0	0.9732	0.0079	0.9147	0.0	0.0416	0.0	0.0353	0.0	0.098	0.0	0.4177	0.0	0.9732	0.0079	0.1749	0.0	1.0	0.0	0.9708	0.0	0.2386	0.0	0.0646	0.0	0.0
443.0	0.0645	0.0	0.1935	0.0	0.0	0.0	0.0	0.0	0.9461	0.0054	0.9231	0.0149	0.0337	0.0	0.2215	0.0	0.4841	0.0	0.1231	0.0	0.1692	0.0	0.295	0.0	0.9683	0.0093	0.9191	0.0	0.0416	0.0	0.0369	0.0	0.1036	0.0	0.4304	0.0	0.9683	0.0093	0.1819	0.0	0.9991	0.0	0.9629	0.0	0.2457	0.0	0.0675	0.0	0.0
444.0	0.0676	0.0	0.193	0.0	0.0	0.0	0.0	0.0	0.9493	0.007	0.9232	0.0188	0.031	0.0	0.2198	0.0	0.5032	0.0	0.1285	0.0	0.1852	0.0	0.3085	0.0	0.9649	0.0111	0.9235	0.0	0.0416	0.0	0.0389	0.0	0.1094	0.0	0.4429	0.0	0.9649	0.0111	0.1896	0.0	0.9982	0.0	0.9552	0.0	0.2517	0.0	0.0704	0.0	0.0
445.0	0.0706	0.0	0.1982	0.0	0.0	0.0	0.0	0.0	0.9523	0.009	0.9236	0.0236	0.031	0.0	0.2215	0.0	0.5228	0.0	0.134	0.0	0.2013	0.0	0.3214	0.0	0.9616	0.013	0.9288	0.0	0.0417	0.0	0.0405	0.0	0.1145	0.0	0.455	0.0	0.9616	0.013	0.1974	0.0	0.9957	0.0	0.9432	0.0	0.2597	0.0	0.0731	0.0	0.0
446.0	0.0739	0.0	0.2008	0.0	0.0	0.0	0.0	0.0	0.9555	0.0116	0.9242	0.0295	0.031	0.0	0.2233	0.0	0.5455	0.0	0.1416	0.0	0.2159	0.0	0.335	0.0	0.96	0.0159	0.9341	0.0	0.0421	0.0	0.0434	0.0	0.1205	0.0	0.4669	0.0	0.96	0.0159	0.2052	0.0	0.9931	0.0	0.9416	0.0	0.2668	0.0	0.076	0.0	0.0
447.0	0.0763	0.0	0.2046	0.0	0.0	0.0	0.0	0.0	0.9592	0.0148	0.9246	0.0365	0.0336	0.0	0.225	0.0	0.563	0.0	0.1481	0.0	0.2346	0.0	0.3489	0.0	0.9594	0.0188	0.9404	0.0	0.0424	0.0	0.0456	0.0	0.1272	0.0	0.4785	0.0	0.9594	0.0188	0.213	0.0	0.989	0.0	0.9269	0.0	0.2748	0.0	0.0785	0.0	0.0
448.0	0.0804	0.0	0.2102	0.0	0.0	0.0	0.0	0.0	0.9636	0.0184	0.9242	0.045	0.0336	0.0	0.2276	0.0104	0.5879	0.0	0.1547	0.0	0.248	0.0	0.3633	0.0	0.9598	0.023	0.9467	0.0	0.0428	0.0	0.0481	0.0	0.1345	0.0	0.4899	0.0	0.9598	0.023	0.221	0.0	0.9848	0.0	0.9177	0.0	0.2819	0.0	0.0804	0.0	0.0
449.0	0.0824	0.0	0.212	0.0	0.0	0.0	0.0	0.0	0.9687	0.0225	0.9218	0.0554	0.0363	0.0	0.2307	0.0107	0.6041	0.0	0.1623	0.0	0.264	0.0	0.3784	0.0	0.9603	0.0294	0.9532	0.0	0.0432	0.0	0.0512	0.0	0.1415	0.0	0.5012	0.0	0.9603	0.0294	0.2289	0.0	0.9789	0.0	0.9083	0.0	0.2899	0.0	0.0833	0.0	0.0
450.0	0.0852	0.0	0.214	0.0	0.0	0.0	0.0	0.0	0.9741	0.0271	0.9164	0.0687	0.0363	0.0	0.2339	0.0111	0.6184	0.0	0.1699	0.0	0.276	0.0	0.394	0.0	0.9617	0.035	0.9597	0.0	0.0436	0.0	0.0542	0.0	0.1459	0.0	0.5125	0.0	0.9617	0.035	0.2369	0.0	0.973	0.0	0.8972	0.0	0.298	0.0	0.0863	0.0	0.0
451.0	0.0892	0.0	0.2159	0.0	0.0	0.0	0.0	0.0	0.9795	0.0323	0.9066	0.0856	0.0363	0.0	0.237	0.0114	0.6392	0.0	0.1786	0.0	0.2921	0.0	0.4097	0.0	0.962	0.0433	0.9665	0.0	0.0439	0.0	0.0573	0.0	0.1542	0.0	0.5238	0.0	0.962	0.0433	0.2454	0.0	0.9654	0.0	0.8849	0.0	0.306	0.0	0.089	0.0	0.1799
452.0	0.0935	0.0	0.2206	0.0	0.0	0.0	0.0	0.0	0.9849	0.0381	0.8912	0.1069	0.0389	0.0	0.2404	0.0118	0.6549	0.0	0.1885	0.0	0.3081	0.0	0.426	0.0	0.9619	0.0539	0.9732	0.0	0.0444	0.0	0.0605	0.0	0.163	0.0	0.5352	0.0	0.9619	0.0539	0.2555	0.0	0.9577	0.0	0.8652	0.0	0.3141	0.0	0.0919	0.0	0.1858
453.0	0.0979	0.0	0.2241	0.0	0.0	0.0	0.0	0.0	0.9897	0.0447	0.8687	0.1334	0.0389	0.0	0.2438	0.0121	0.673	0.0	0.1983	0.0	0.3281	0.0	0.4421	0.0	0.96	0.0663	0.9786	0.0	0.0451	0.0	0.0636	0.0	0.1719	0.0	0.5467	0.0	0.96	0.0663	0.2655	0.0	0.9491	0.0	0.8568	0.0	0.3221	0.0	0.0948	0.0	0.1912
454.0	0.1041	0.0	0.2268	0.0	0.0	0.0	0.0	0.0	0.9939	0.0522	0.8392	0.1656	0.0415	0.0	0.2471	0.0125	0.6914	0.0	0.2092	0.0	0.3388	0.0	0.458	0.011	0.9565	0.0817	0.9841	0.0	0.0458	0.0	0.0662	0.0	0.1821	0.0	0.5584	0.0	0.9565	0.0817	0.2764	0.0	0.9404	0.0	0.8382	0.0	0.3301	0.0	0.0992	0.0	0.1964
455.0	0.1085	0.0	0.2302	0.0	0.0	0.0	0.0	0.0	0.9972	0.0606	0.8031	0.2018	0.0415	0.0	0.2504	0.0128	0.7036	0.0	0.22	0.0	0.3655	0.0	0.4753	0.0108	0.9494	0.1014	0.992	0.4764	0.0464	0.0	0.0698	0.0	0.1932	0.0	0.5702	0.0	0.9494	0.1014	0.294	0.0	0.9303	0.0	0.8231	0.0	0.3382	0.0	0.1033	0.0	0.2019
456.0	0.1152	0.0	0.2323	0.0	0.0	0.0	0.0	0.0	0.9993	0.0698	0.7604	0.2392	0.0442	0.0	0.2534	0.0132	0.719	0.0	0.232	0.0	0.3789	0.0	0.4949	0.0107	0.9402	0.1241	0.9999	0.5063	0.0471	0.0	0.0731	0.0	0.203	0.0	0.5822	0.0	0.9402	0.1241	0.3107	0.0	0.9203	0.0	0.8068	0.0	0.3472	0.0	0.1076	0.0	0.2078
457.0	0.1205	0.0	0.2352	0.0	0.0	0.0	0.0	0.0	1.0	0.0794	0.7142	0.2778	0.0442	0.0	0.2565	0.0135	0.7286	0.0	0.244	0.0	0.3949	0.0	0.5147	0.0106	0.926	0.1495	1.0	0.5361	0.0478	0.0	0.0758	0.0	0.214	0.0	0.5943	0.0	0.926	0.1495	0.3196	0.0	0.9091	0.0	0.7821	0.0	0.3533	0.0	0.1114	0.0	0.2134
458.0	0.1288	0.0	0.2368	0.0	0.0	0.0	0.0	0.0	0.999	0.089	0.6703	0.3193	0.0442	0.0	0.2595	0.0141	0.7424	0.0	0.2571	0.0	0.419	0.0	0.5338	0.0105	0.908	0.1793	0.9975	0.5664	0.0485	0.0	0.0799	0.0	0.2248	0.0	0.6066	0.0	0.908	0.1793	0.3286	0.0	0.8979	0.0	0.7607	0.0	0.3613	0.0	0.1151	0.0	0.2182
459.0	0.1354	0.0	0.2395	0.0	0.0	0.0	0.0	0.0	0.9962	0.0984	0.6258	0.368	0.0468	0.0	0.2635	0.0148	0.7491	0.0	0.2712	0.0	0.431	0.0	0.5499	0.0104	0.8851	0.2144	0.9966	0.5984	0.0492	0.0	0.0837	0.0	0.2377	0.0	0.6191	0.0	0.8851	0.2144	0.3376	0.0	0.8859	0.0	0.7401	0.0	0.3704	0.0	0.1194	0.0	0.223
460.0	0.1445	0.0	0.2418	0.0	0.0	0.0	0.0	0.0	0.9911	0.1078	0.5773	0.4253	0.0495	0.0	0.2678	0.0154	0.7582	0.0	0.2843	0.0	0.4497	0.0	0.5632	0.0102	0.8573	0.259	0.9957	0.6304	0.0506	0.0	0.0881	0.0	0.2534	0.0	0.6316	0.0	0.8573	0.259	0.35	0.0	0.8738	0.0	0.7184	0.0	0.3794	0.0	0.1226	0.0	0.2307
461.0	0.1548	0.0	0.2447	0.0	0.0	0.0	0.0	0.0	0.9826	0.1181	0.523	0.488	0.0495	0.0	0.272	0.016	0.77	0.0	0.2996	0.0	0.4617	0.0	0.575	0.01	0.8248	0.3049	0.9847	0.6624	0.0523	0.0	0.0929	0.0	0.2674	0.0	0.6442	0.0	0.8248	0.3049	0.3656	0.0	0.861	0.0	0.6953	0.0	0.3875	0.0	0.1264	0.0	0.2394
462.0	0.1619	0.0	0.2473	0.0	0.0	0.0	0.0	0.0	0.969	0.1301	0.4659	0.5531	0.0521	0.0	0.2761	0.0167	0.7755	0.0	0.3148	0.0	0.4724	0.0	0.5878	0.0099	0.7884	0.3587	0.9705	0.6958	0.0541	0.0	0.0977	0.0	0.2804	0.0	0.6569	0.0	0.7884	0.3587	0.3812	0.0	0.8481	0.0	0.6747	0.0	0.3945	0.0	0.1321	0.0	0.2458
463.0	0.1734	0.0	0.249	0.0	0.0	0.0	0.0	0.0	0.9489	0.1447	0.4125	0.6181	0.0521	0.0	0.2798	0.0173	0.7811	0.0	0.3322	0.0	0.4831	0.0	0.6039	0.01	0.747	0.4174	0.944	0.7297	0.0558	0.0	0.103	0.0	0.2922	0.0	0.6696	0.0	0.747	0.4174	0.3968	0.0	0.8331	0.0	0.6523	0.0	0.4005	0.0	0.1363	0.0	0.2499
464.0	0.1848	0.0	0.251	0.0	0.0	0.0	0.0	0.0	0.9222	0.1618	0.3637	0.6836	0.0548	0.0	0.2835	0.0181	0.7894	0.0	0.3573	0.0	0.4898	0.0	0.6233	0.0103	0.7027	0.4752	0.9151	0.7637	0.0575	0.0	0.1084	0.0	0.3106	0.0	0.6824	0.0	0.7027	0.4752	0.4124	0.0	0.8181	0.0	0.6223	0.0	0.4046	0.0	0.1392	0.0	0.2539
465.0	0.2041	0.0	0.2526	0.0	0.0	0.0	0.0	0.0	0.8931	0.1804	0.3175	0.7526	0.0574	0.0	0.2872	0.0192	0.802	0.0	0.3747	0.0	0.4964	0.0	0.6464	0.0108	0.6558	0.5366	0.8946	0.7905	0.0592	0.0	0.1145	0.0	0.3354	0.0	0.6951	0.0	0.6558	0.5366	0.4297	0.0	0.8014	0.0	0.595	0.0	0.4076	0.0	0.1437	0.0	0.2611
466.0	0.2189	0.0	0.2579	0.0	0.0	0.0	0.0	0.0	0.8643	0.2	0.2771	0.8197	0.0601	0.0	0.2909	0.0204	0.8131	0.0	0.3911	0.0	0.5018	0.0	0.6716	0.0117	0.6083	0.6004	0.8709	0.8152	0.061	0.0	0.1208	0.0	0.3522	0.0	0.7078	0.0	0.6083	0.6004	0.4471	0.0	0.7846	0.0	0.5697	0.0	0.4106	0.0	0.1482	0.0	0.2769
467.0	0.2386	0.0	0.2612	0.0	0.0	0.0	0.0	0.0	0.8297	0.2239	0.2375	0.8752	0.0627	0.0	0.2946	0.0216	0.8261	0.0	0.4063	0.0	0.5044	0.0	0.6932	0.0129	0.5595	0.6654	0.8584	0.8398	0.0627	0.0	0.1277	0.0	0.3601	0.0	0.7204	0.0	0.5595	0.6654	0.4618	0.0	0.7673	0.0	0.5491	0.0	0.4116	0.0	0.152	0.0	0.2856
468.0	0.2578	0.0	0.2627	0.0	0.0	0.0	0.0	0.0	0.7867	0.257	0.1968	0.9182	0.0627	0.0	0.2983	0.0227	0.8378	0.0	0.4216	0.0	0.5058	0.0	0.7129	0.0142	0.5119	0.7305	0.8467	0.8638	0.0644	0.0	0.1363	0.0	0.3714	0.0	0.7329	0.0	0.5119	0.7305	0.4764	0.0	0.7501	0.0	0.5259	0.0	0.4126	0.0	0.1566	0.0	0.2877
469.0	0.2703	0.0	0.2617	0.0	0.0	0.0	0.0	0.0	0.7455	0.2946	0.159	0.9523	0.068	0.0	0.302	0.0239	0.8437	0.0	0.4346	0.0	0.5071	0.0	0.7321	0.0159	0.4655	0.7849	0.8364	0.8876	0.0661	0.0	0.1453	0.0	0.3937	0.0	0.7452	0.0	0.4655	0.7849	0.4919	0.0	0.7323	0.0	0.505	0.0	0.4126	0.0	0.1601	0.0	0.2944
470.0	0.2876	0.0	0.265	0.0	0.0	0.0	0.0	0.0	0.6965	0.3324	0.1286	0.9767	0.0707	0.0	0.305	0.025	0.857	0.0	0.4477	0.0	0.5058	0.0	0.7498	0.0179	0.4212	0.8414	0.8261	0.9071	0.0678	0.0	0.1552	0.0	0.4124	0.0	0.7575	0.0	0.4212	0.8414	0.5081	0.0	0.7146	0.0	0.4793	0.0	0.4126	0.0	0.1625	0.0	0.3025
471.0	0.3036	0.0	0.2673	0.0	0.0	0.0	0.0	0.0	0.6407	0.3744	0.1066	0.9919	0.0734	0.0	0.3081	0.0262	0.8762	0.0	0.4586	0.0	0.5084	0.006	0.7666	0.0204	0.3787	0.8914	0.0	0.923	0.0696	0.0	0.1661	0.0	0.4313	0.0	0.7698	0.0	0.3787	0.8914	0.5225	0.0	0.6964	0.0	0.4518	0.0	0.4116	0.0	0.168	0.0	0.3092
472.0	0.3139	0.0	0.2711	0.0	0.0	0.0	0.0	0.0	0.584	0.4225	0.0894	0.9996	0.076	0.0	0.3111	0.0274	0.8934	0.0	0.4673	0.0	0.5138	0.006	0.7845	0.0235	0.34	0.9304	0.0	0.9381	0.0713	0.0	0.178	0.0	0.4472	0.0	0.7821	0.0	0.34	0.9304	0.5322	0.0	0.6782	0.0	0.4255	0.0	0.4106	0.0	0.1737	0.0	0.32
473.0	0.3217	0.0	0.2707	0.0	0.0	0.0	0.0	0.0	0.5353	0.4729	0.0748	1.0	0.0787	0.0	0.3127	0.0286	0.9085	0.0	0.4749	0.0	0.5191	0.006	0.8017	0.0272	0.3043	0.9588	0.0	0.9514	0.073	0.0	0.191	0.0	0.4527	0.0	0.7946	0.0	0.3043	0.9588	0.542	0.0	0.6588	0.0	0.4044	0.0	0.4076	0.0	0.1778	0.0	0.3288
474.0	0.326	0.0	0.2738	0.0	0.0	0.0	0.0	0.0	0.4893	0.5226	0.0622	0.9928	0.0813	0.0	0.3127	0.0304	0.9241	0.0	0.4826	0.0	0.5271	0.006	0.8201	0.0317	0.2721	0.9707	0.0	0.9648	0.0747	0.0	0.2055	0.0	0.4607	0.0	0.8073	0.0	0.2721	0.9707	0.5519	0.0	0.6394	0.0	0.3845	0.0	0.4046	0.0	0.1806	0.0	0.3354
475.0	0.3265	0.0	0.271	0.0	0.0	0.0	0.0	0.0	0.4412	0.5695	0.0513	0.9793	0.0866	0.0	0.3127	0.0322	0.9359	0.0	0.4891	0.0	0.5391	0.006	0.8393	0.0372	0.2425	0.9946	0.0	0.9735	0.0773	0.0	0.2198	0.0	0.4754	0.0	0.8204	0.0	0.2425	0.9946	0.5624	0.0	0.6191	0.0	0.3588	0.0	0.4006	0.0	0.1855	0.0	0.343
476.0	0.3281	0.0	0.2736	0.0	0.0	0.0	0.0	0.0	0.3976	0.6157	0.0421	0.9611	0.0893	0.0	0.3127	0.034	0.9619	0.0	0.4946	0.0	0.5565	0.006	0.8576	0.044	0.2168	0.9966	0.0	0.9821	0.0805	0.0	0.2353	0.0	0.4834	0.0	0.8337	0.0	0.2168	0.9966	0.5728	0.0	0.5988	0.0	0.34	0.0	0.3955	0.0	0.1914	0.0	0.3478
477.0	0.3267	0.0	0.2747	0.0	0.0	0.0	0.0	0.0	0.3545	0.6635	0.0347	0.9394	0.0946	0.0	0.3101	0.0373	0.9771	0.0	0.5	0.0	0.5752	0.006	0.8756	0.0522	0.1933	1.0	0.0	0.988	0.0837	0.0	0.2507	0.0	0.49	0.0	0.8473	0.0	0.1933	1.0	0.5833	0.0	0.5772	0.0	0.315	0.0	0.3905	0.0	0.1971	0.0	0.3551
478.0	0.3219	0.0	0.2695	0.0	0.0	0.0	0.0	0.0	0.3144	0.7067	0.0286	0.915	0.0973	0.0	0.307	0.0407	0.9841	0.0	0.5065	0.0	0.6019	0.006	0.8956	0.0619	0.1725	0.9929	0.0	0.9939	0.087	0.0	0.2653	0.0	0.4964	0.0	0.8609	0.0	0.1725	0.9929	0.5918	0.0	0.5556	0.0	0.2915	0.0	0.3865	0.0	0.2029	0.0	0.3582
479.0	0.322	0.0	0.2704	0.0	0.0	0.0	0.0	0.0	0.2754	0.7505	0.0238	0.8892	0.0999	0.0	0.3039	0.0453	0.9972	0.0	0.5142	0.0	0.634	0.006	0.9177	0.0733	0.1551	0.9857	0.0	0.997	0.0902	0.0	0.281	0.0	0.5024	0.0	0.8745	0.0	0.1551	0.9857	0.5996	0.0	0.5322	0.0	0.2743	0.0	0.3855	0.0	0.2087	0.0	0.3656
480.0	0.3194	0.0	0.2616	0.0	0.0	0.0	0.0	0.0	0.2365	0.7922	0.0198	0.8634	0.1053	0.0	0.2997	0.0507	0.9964	0.0	0.524	0.0	0.6527	0.0073	0.9403	0.0868	0.1382	0.9683	0.0	1.0	0.0934	0.0	0.2942	0.0	0.5024	0.002	0.8876	0.0	0.1382	0.9683	0.6074	0.0	0.5088	0.0	0.2579	0.0	0.3875	0.0	0.2142	0.0	0.371
481.0	0.3216	0.0	0.2584	0.0	0.0	0.0	0.1744	0.0	0.2069	0.8305	0.0165	0.8396	0.1079	0.0	0.2927	0.0586	1.0	0.0	0.5349	0.0	0.674	0.01	0.9629	0.1028	0.1236	0.9527	0.0	0.9964	0.0966	0.0	0.3067	0.0	0.5061	0.0025	0.8999	0.0	0.1236	0.9527	0.6152	0.0	0.4871	0.0	0.2402	0.0	0.3905	0.0	0.2199	0.0	0.3727
482.0	0.3275	0.0	0.2527	0.0	0.0	0.0	0.1821	0.0	0.1852	0.8665	0.014	0.8194	0.1132	0.0	0.2856	0.067	0.999	0.0	0.5479	0.009	0.7114	0.018	0.9811	0.121	0.1108	0.9367	0.0	0.9928	0.0998	0.0	0.3181	0.0	0.5138	0.003	0.9112	0.0	0.1108	0.9367	0.6242	0.0	0.4655	0.0	0.2274	0.0	0.3956	0.0	0.2257	0.0	0.3747
483.0	0.3377	0.0	0.2478	0.0	0.0	0.0	0.1883	0.0	0.1639	0.8994	0.012	0.802	0.1159	0.0	0.2785	0.0753	0.9928	0.0	0.5654	0.0104	0.7502	0.0287	0.9937	0.1419	0.099	0.9205	0.0	0.9871	0.1032	0.0	0.327	0.0	0.5214	0.0037	0.9213	0.0	0.099	0.9205	0.6338	0.0	0.4439	0.0	0.2154	0.0	0.4026	0.0	0.2314	0.0	0.3759
484.0	0.3434	0.0	0.2365	0.0	0.0	0.0	0.1947	0.0	0.1415	0.9279	0.0107	0.7869	0.1186	0.0	0.27	0.0837	0.9745	0.0	0.5828	0.013	0.7769	0.0434	1.0	0.1658	0.0885	0.9057	0.0	0.9814	0.1068	0.0	0.3352	0.0017	0.5304	0.0045	0.9301	0.0	0.0885	0.9057	0.6433	0.0	0.4223	0.0	0.2019	0.0	0.4107	0.0	0.2366	0.0	0.3776
485.0	0.3517	0.0	0.2299	0.3601	0.0	0.0	0.2012	0.0	0.1209	0.9514	0.0099	0.7746	0.1239	0.0	0.2608	0.098	0.9619	0.0	0.6013	0.0157	0.8143	0.0607	1.0	0.1936	0.0789	0.8959	0.0	0.9761	0.1105	0.0	0.3411	0.0018	0.5441	0.0056	0.9377	0.0	0.0789	0.8959	0.654	0.0	0.4007	0.0	0.1904	0.0	0.4237	0.0	0.2413	0.0	0.3771
486.0	0.3616	0.0	0.2204	0.3799	0.0	0.0	0.2076	0.0	0.1032	0.9697	0.0094	0.7655	0.1292	0.0	0.2517	0.1117	0.9289	0.0	0.6198	0.0195	0.845	0.0834	0.9985	0.2249	0.07	0.8834	0.0	0.9708	0.1141	0.0	0.3466	0.0019	0.557	0.007	0.9445	0.0	0.07	0.8834	0.6701	0.0	0.3792	0.0	0.1832	0.0	0.4378	0.0	0.2476	0.0	0.3746
487.0	0.3733	0.0146	0.2113	0.4217	0.0	0.0	0.2134	0.0	0.088	0.9831	0.0092	0.7591	0.1345	0.0	0.2417	0.128	0.9099	0.3221	0.6416	0.0243	0.8878	0.1102	0.9954	0.2596	0.0614	0.8749	0.0	0.9641	0.1177	0.0	0.3512	0.0021	0.5736	0.0087	0.9505	0.0	0.0614	0.8749	0.6864	0.0	0.3587	0.0	0.1711	0.0	0.4519	0.0	0.2551	0.0	0.3725
488.0	0.3883	0.0147	0.2017	0.4575	0.0	0.0	0.2189	0.0	0.0749	0.9923	0.0092	0.7541	0.1372	0.0	0.2307	0.1397	0.8681	0.358	0.6645	0.0309	0.9279	0.1516	0.994	0.2973	0.054	0.8677	0.0	0.9573	0.1213	0.0	0.354	0.0023	0.5912	0.0109	0.9561	0.0	0.054	0.8677	0.704	0.0	0.3382	0.0	0.1638	0.0	0.467	0.0	0.2622	0.0	0.3717
489.0	0.4013	0.0172	0.1901	0.5128	0.0	0.0	0.2235	0.0	0.0635	0.9978	0.0092	0.7499	0.1425	0.0	0.2198	0.1613	0.835	0.4131	0.6895	0.0373	0.9519	0.1957	0.9956	0.3384	0.0476	0.8586	0.0	0.9493	0.1249	0.0	0.3584	0.0025	0.6087	0.0136	0.9615	0.0	0.0476	0.8586	0.7217	0.0	0.3196	0.0	0.1574	0.0	0.481	0.0	0.2703	0.0	0.3695
490.0	0.4246	0.0216	0.1811	0.574	0.0	0.0	0.2276	0.0	0.0536	1.0	0.0092	0.747	0.1452	0.0	0.2082	0.1956	0.7875	0.4797	0.719	0.0489	0.98	0.2424	0.9921	0.3828	0.042	0.8521	0.0	0.9413	0.1298	0.0	0.3617	0.0027	0.6316	0.0171	0.9669	0.0	0.042	0.8521	0.7398	0.0	0.301	0.0	0.1512	0.0	0.4941	0.0	0.2789	0.0	0.3696
491.0	0.4489	0.0256	0.169	0.6147	0.0	0.0	0.2318	0.0	0.045	0.9991	0.0093	0.7464	0.1505	0.0	0.1967	0.2266	0.7286	0.5253	0.7495	0.0592	0.9933	0.2945	0.9838	0.4298	0.0371	0.8557	0.0	0.9333	0.1346	0.0	0.3667	0.0031	0.6521	0.0218	0.9723	0.0	0.0371	0.8557	0.7591	0.0	0.2837	0.0	0.1458	0.0	0.5082	0.0	0.2849	0.0	0.3726
492.0	0.4703	0.033	0.1566	0.6671	0.0	0.0	0.2368	0.0	0.0376	0.9948	0.0093	0.7481	0.1531	0.0	0.1848	0.258	0.6882	0.5885	0.7789	0.072	1.0	0.3587	0.9753	0.4796	0.0326	0.8617	0.0	0.9253	0.1394	0.0	0.3729	0.0035	0.6671	0.0271	0.9777	0.0	0.0326	0.8617	0.783	0.0	0.2664	0.0	0.1424	0.0	0.5223	0.0	0.2905	0.0	0.3728
493.0	0.501	0.0396	0.1452	0.7103	0.0	0.0	0.2409	0.0	0.0313	0.9873	0.0093	0.7511	0.1585	0.0	0.1721	0.2946	0.6358	0.6554	0.8094	0.0936	1.0	0.4295	0.9666	0.5313	0.0277	0.8604	0.0	0.9193	0.1442	0.0	0.379	0.0039	0.6923	0.034	0.9829	0.0	0.0277	0.8604	0.8032	0.0	0.2517	0.0	0.1401	0.0	0.5354	0.0	0.2946	0.0	0.3717
494.0	0.5395	0.0528	0.135	0.7562	0.0	0.0	0.2426	0.0	0.0258	0.9762	0.0093	0.7541	0.1611	0.0	0.1594	0.3312	0.5821	0.6979	0.842	0.1126	0.9947	0.4976	0.9574	0.5829	0.0248	0.8655	0.0	0.9132	0.149	0.0	0.3881	0.0047	0.7251	0.043	0.9876	0.0	0.0248	0.8655	0.8264	0.0	0.237	0.0	0.139	0.0	0.5494	0.0	0.2971	0.0	0.3727
495.0	0.573	0.0696	0.1263	0.8073	0.0	0.0	0.2465	0.0	0.0213	0.9616	0.0094	0.7559	0.1664	0.0	0.1484	0.3879	0.5398	0.7588	0.8769	0.1432	0.9773	0.5684	0.9483	0.6342	0.0217	0.8742	0.0	0.9073	0.1539	0.0	0.3982	0.0055	0.7576	0.0534	0.9916	0.0	0.0217	0.8742	0.857	0.0	0.2255	0.0	0.1354	0.0	0.5625	0.0	0.298	0.0	0.376
496.0	0.6318	0.0871	0.1155	0.8441	0.0	0.0	0.2535	0.0	0.0175	0.9441	0.0094	0.756	0.1717	0.0	0.1374	0.4353	0.4778	0.8252	0.9107	0.1751	0.9559	0.6433	0.9381	0.6845	0.0185	0.8792	0.0	0.9013	0.1599	0.0	0.4088	0.0065	0.7925	0.0671	0.9949	0.0	0.0185	0.8792	0.8738	0.0	0.214	0.0	0.1341	0.0	0.5756	0.0	0.2979	0.0	0.3801
497.0	0.6865	0.1172	0.1051	0.8878	0.0	0.0	0.2606	0.0	0.0145	0.9243	0.0094	0.7545	0.1744	0.0	0.1271	0.4852	0.4221	0.8553	0.9401	0.2115	0.9238	0.7128	0.9258	0.7342	0.0159	0.8804	0.0	0.8937	0.1672	0.0	0.4222	0.0078	0.826	0.0845	0.9973	0.0	0.0159	0.8804	0.8956	0.0	0.2049	0.0	0.1326	0.0	0.5887	0.0	0.2979	0.0	0.3857
498.0	0.7522	0.1583	0.0949	0.9131	0.2484	0.0	0.2698	0.0	0.0122	0.9041	0.0094	0.7512	0.1797	0.0	0.1178	0.545	0.377	0.8991	0.976	0.2601	0.877	0.7809	0.9108	0.7784	0.0144	0.8873	0.0	0.8861	0.1744	0.0	0.4377	0.0092	0.8562	0.1039	0.9989	0.0	0.0144	0.8873	0.9267	0.0	0.1957	0.0	0.1317	0.0	0.6007	0.0	0.2988	0.0	0.3919
499.0	0.8141	0.199	0.0856	0.9473	0.2614	0.0	0.2759	0.0	0.0105	0.8869	0.0094	0.7463	0.185	0.0	0.1084	0.6075	0.3289	0.936	0.9913	0.3105	0.8142	0.853	0.8929	0.8302	0.0125	0.8952	0.0	0.8761	0.1816	0.0	0.4556	0.0114	0.8889	0.1294	0.9998	0.0	0.0125	0.8952	0.95	0.0	0.1882	0.0	0.1329	0.0	0.6138	0.0	0.3013	0.0	0.3984
500.0	0.8582	0.2568	0.0794	0.9625	0.2706	0.0	0.2807	0.0	0.0092	0.8695	0.0094	0.7395	0.1904	0.0	0.0996	0.6812	0.3023	0.9581	1.0	0.3643	0.7448	0.9052	0.8643	0.8738	0.0116	0.8984	0.0	0.866	0.1893	0.0	0.4762	0.0136	0.92	0.161	1.0	0.0	0.0116	0.8984	0.9702	0.0	0.1807	0.0	0.1303	0.0	0.6259	0.0	0.3041	0.0	0.4074
501.0	0.9152	0.311	0.07	0.983	0.2792	0.0	0.3016	0.0	0.0085	0.8419	0.0094	0.7309	0.1984	0.0	0.0913	0.7524	0.2619	0.9792	0.9989	0.4181	0.6793	0.9439	0.8365	0.9122	0.0104	0.9051	0.0	0.8458	0.199	0.0	0.4999	0.0166	0.9438	0.196	0.9994	0.0	0.0104	0.9051	0.9901	0.0	0.1747	0.0	0.1309	0.0	0.6339	0.0	0.3083	0.0	0.4164
502.0	0.9639	0.3957	0.062	0.9955	0.2886	0.0	0.3127	0.0	0.0	0.8108	0.0094	0.7207	0.2037	0.0	0.0	0.8052	0.2246	0.9911	0.988	0.4984	0.6071	0.9746	0.8062	0.9425	0.0095	0.9037	0.0	0.8255	0.2086	0.0	0.5266	0.0202	0.9673	0.2393	0.9978	0.0	0.0095	0.9037	0.9953	0.0	0.1687	0.0	0.1311	0.0	0.644	0.0	0.3124	0.0	0.4264
503.0	0.9903	0.4947	0.059	1.0	0.298	0.0	0.3199	0.0	0.0	0.7846	0.0094	0.7087	0.209	0.0	0.0	0.8604	0.1998	1.0	0.9641	0.5608	0.5189	0.9907	0.7772	0.9666	0.0082	0.9042	0.0	0.805	0.2182	0.0	0.557	0.026	0.9841	0.2894	0.9952	0.0	0.0082	0.9042	0.9975	0.0	0.1632	0.0	0.1319	0.0	0.651	0.0	0.3135	0.0	0.4382
504.0	1.0	0.5667	0.049	0.9988	0.3074	0.0	0.3258	0.0	0.0	0.7602	0.0094	0.6949	0.2197	0.0	0.0	0.9206	0.169	0.9993	0.9303	0.6312	0.4695	0.9973	0.7445	0.9854	0.0087	0.9037	0.0	0.7845	0.2288	0.0	0.5918	0.0316	0.9946	0.3425	0.9918	0.0	0.0087	0.9037	0.9996	0.0	0.1578	0.0	0.1318	0.0	0.658	0.0	0.3133	0.0	0.4518
505.0	0.9792	0.6811	0.0418	0.9897	0.3197	0.0	0.3427	0.0	0.0	0.7349	0.0094	0.6793	0.225	0.0	0.0	0.9566	0.1368	0.986	0.8867	0.717	0.3893	1.0	0.7069	0.9951	0.0072	0.8923	0.0	0.7625	0.2394	0.0	0.6292	0.0403	1.0	0.4057	0.9882	0.0	0.0072	0.8923	1.0	0.0	0.1528	0.0	0.1328	0.0	0.6641	0.0	0.3126	0.0	0.4628
506.0	0.9429	0.7758	0.0374	0.9826	0.3328	0.0	0.3592	0.0	0.0	0.7103	0.0095	0.6617	0.233	0.0	0.0	0.9838	0.1198	0.976	0.8322	0.7809	0.3225	0.9973	0.6592	1.0	0.0069	0.891	0.0	0.7405	0.2504	0.0	0.6705	0.0501	0.9932	0.475	0.985	0.0	0.0069	0.891	0.9887	0.169	0.1478	0.0	0.1328	0.0	0.6691	0.0	0.3117	0.0	0.4777
507.0	0.8706	0.8535	0.0335	0.9681	0.3447	0.0	0.3664	0.0	0.0	0.6875	0.0095	0.6425	0.2383	0.0	0.0	0.9966	0.1002	0.9573	0.7691	0.8314	0.2597	0.988	0.6064	0.9969	0.0065	0.8719	0.0	0.7223	0.2624	0.0	0.7152	0.064	0.9786	0.5503	0.983	0.0	0.0065	0.8719	0.9774	0.2001	0.1433	0.0	0.1346	0.0	0.6731	0.0	0.3101	0.0	0.4912
508.0	0.7874	0.935	0.0304	0.9459	0.3564	0.0	0.3711	0.0	0.0	0.665	0.0096	0.6219	0.2463	0.0	0.0	1.0	0.0875	0.9307	0.7004	0.9104	0.2023	0.9679	0.5541	0.9887	0.0062	0.8599	0.0	0.704	0.2745	0.0	0.7607	0.0788	0.9556	0.6207	0.9824	0.0003	0.0062	0.8599	0.9661	0.2325	0.1388	0.0	0.1367	0.0	0.6762	0.0	0.3085	0.0	0.5066
509.0	0.6908	0.9705	0.024	0.9253	0.3681	0.0	0.3891	0.0	0.0	0.6412	0.0097	0.6007	0.2569	0.0	0.0	0.9947	0.0727	0.9022	0.6307	0.9387	0.1662	0.9372	0.503	0.9753	0.0058	0.8454	0.0	0.6871	0.2866	0.0	0.8086	0.0998	0.9198	0.6949	0.9828	0.0	0.0058	0.8454	0.9426	0.2751	0.1348	0.0	0.1371	0.0	0.6792	0.0	0.3082	0.0	0.5208
510.0	0.5825	1.0	0.0205	0.8932	0.3807	0.0	0.4067	0.0	0.0	0.618	0.0097	0.5793	0.2649	0.0	0.0	0.9793	0.0566	0.8722	0.561	0.9624	0.1288	0.9011	0.4513	0.9628	0.0061	0.8278	0.0	0.6702	0.2986	0.0	0.8545	0.1232	0.8763	0.7674	0.9839	0.0	0.0061	0.8278	0.9099	0.3261	0.1308	0.0	0.1379	0.0	0.6812	0.0	0.3083	0.0	0.5332
511.0	0.5111	0.9991	0.0219	0.8764	0.3948	0.0	0.4183	0.0	0.0	0.5974	0.0097	0.5582	0.2702	0.0	0.0	0.9474	0.0557	0.8368	0.4586	0.9907	0.098	0.8623	0.4004	0.9491	0.0055	0.8105	0.0	0.6566	0.3102	0.0	0.8989	0.1529	0.8262	0.8309	0.985	0.0	0.0055	0.8105	0.872	0.3784	0.1273	0.0	0.1361	0.0	0.6832	0.0	0.3083	0.0	0.5468
512.0	0.4156	0.9959	0.0166	0.8456	0.4091	0.0	0.4344	0.0	0.0	0.5785	0.0097	0.5373	0.2756	0.0	0.0	0.9077	0.043	0.8105	0.3965	1.0	0.0726	0.8182	0.3498	0.9293	0.0054	0.7875	0.0	0.643	0.3218	0.0	0.9372	0.1865	0.766	0.8887	0.986	0.0	0.0054	0.7875	0.8271	0.4447	0.1238	0.0	0.1383	0.0	0.6852	0.0	0.3099	0.0	0.5606
513.0	0.3345	0.9489	0.0146	0.8082	0.4235	0.0	0.4499	0.0	0.0	0.5595	0.0096	0.5162	0.2862	0.0	0.0	0.8646	0.035	0.7756	0.3399	0.9835	0.0526	0.7768	0.3002	0.901	0.0061	0.7653	0.0	0.6276	0.334	0.0	0.969	0.2266	0.7029	0.9348	0.9866	0.0	0.0061	0.7653	0.7736	0.4896	0.121	0.0	0.1397	0.0	0.6862	0.0	0.3125	0.0	0.5719
514.0	0.2804	0.8933	0.0111	0.7804	0.4379	0.0	0.4604	0.0	0.0	0.5408	0.0095	0.4945	0.2995	0.0	0.0	0.8276	0.028	0.7354	0.2876	0.9631	0.0299	0.73	0.2536	0.8726	0.0051	0.743	0.0	0.6121	0.3485	0.0	0.9901	0.2721	0.6325	0.9687	0.9868	0.0	0.0051	0.743	0.7281	0.5432	0.1182	0.0	0.1396	0.0	0.6862	0.0	0.3141	0.0	0.5865
515.0	0.2211	0.8506	0.0126	0.7536	0.4512	0.0	0.469	0.0	0.0	0.5235	0.0092	0.4724	0.3049	0.0	0.0	0.7817	0.0273	0.7118	0.2418	0.9231	0.0178	0.6846	0.2099	0.8393	0.0053	0.7193	0.0	0.5973	0.3626	0.0	1.0	0.3223	0.5663	0.9902	0.9866	0.0	0.0053	0.7193	0.6668	0.6337	0.1163	0.0	0.1392	0.0	0.6862	0.0	0.3168	0.0	0.5951
516.0	0.167	0.7782	0.0094	0.7192	0.4635	0.0	0.4836	0.0	0.0	0.5075	0.009	0.4504	0.3102	0.0	0.0	0.7357	0.0206	0.6794	0.1993	0.9017	0.0085	0.6392	0.1709	0.8082	0.005	0.695	0.0	0.5824	0.3715	0.0	0.9959	0.381	0.4997	0.9997	0.9865	0.0	0.005	0.695	0.5672	0.7288	0.1144	0.0	0.1404	0.0	0.6862	0.0	0.3214	0.0	0.6065
517.0	0.1326	0.7375	0.0094	0.6994	0.4829	0.0	0.4955	0.0	0.0	0.4916	0.0087	0.4294	0.3182	0.0	0.0	0.6922	0.0188	0.6604	0.1634	0.8759	0.0071	0.6031	0.1406	0.7774	0.0051	0.672	0.0	0.5669	0.3803	0.0	0.9768	0.4432	0.4329	1.0	0.9866	0.0	0.0051	0.672	0.4877	0.8002	0.1137	0.0	0.1423	0.0	0.6862	0.0	0.3281	0.0	0.6124
518.0	0.0988	0.6619	0.0059	0.6702	0.5054	0.0	0.5061	0.0	0.0	0.4751	0.0084	0.4101	0.3261	0.0	0.0	0.6529	0.0144	0.6282	0.1351	0.8181	0.0071	0.5643	0.1176	0.7477	0.0048	0.6529	0.0	0.5513	0.3892	0.0	0.944	0.5122	0.3752	0.9917	0.9873	0.0	0.0048	0.6529	0.4383	0.8597	0.1129	0.0	0.1412	0.0	0.6862	0.0	0.3363	0.0	0.6235
519.0	0.0819	0.6058	0.0087	0.6446	0.5226	0.0	0.5166	0.0	0.0	0.4586	0.0081	0.3929	0.3288	0.0	0.0	0.6152	0.0139	0.6067	0.1122	0.7824	0.0071	0.5296	0.0987	0.7193	0.0044	0.6317	0.0	0.535	0.397	0.0	0.8975	0.581	0.3188	0.9738	0.9886	0.0008	0.0044	0.6317	0.3848	0.9136	0.1136	0.0	0.1426	0.0	0.6852	0.0	0.3436	0.0	0.6282
520.0	0.0639	0.5653	0.0088	0.6263	0.5379	0.0	0.5243	0.0	0.0	0.4426	0.0079	0.3773	0.3315	0.0	0.0	0.5848	0.0116	0.5882	0.0937	0.7393	0.0071	0.4988	0.0803	0.6922	0.0044	0.6111	0.0	0.5187	0.4045	0.0	0.8416	0.6472	0.2688	0.9485	0.9903	0.0019	0.0044	0.6111	0.321	0.9508	0.0	0.0	0.1397	0.0	0.6892	0.0	0.3507	0.0	0.6346
521.0	0.0498	0.5243	0.0058	0.6079	0.551	0.0	0.5321	0.0	0.0	0.4277	0.0076	0.363	0.3368	0.0	0.0	0.5546	0.0077	0.5651	0.0763	0.694	0.0	0.4668	0.0645	0.6662	0.0043	0.5935	0.0	0.5055	0.4121	0.0	0.776	0.7153	0.2236	0.9204	0.9918	0.0032	0.0043	0.5935	0.2935	0.9835	0.0	0.0	0.1408	0.0	0.6973	0.0	0.3606	0.0	0.6396
522.0	0.0424	0.4754	0.0064	0.5867	0.564	0.0	0.5379	0.0	0.0	0.4138	0.0075	0.3497	0.3448	0.0	0.0	0.5315	0.0085	0.5418	0.0556	0.6512	0.0	0.44	0.0525	0.6419	0.0049	0.5738	0.0	0.4923	0.4196	0.0	0.7062	0.7808	0.1874	0.8899	0.9918	0.0048	0.0049	0.5738	0.2409	0.9911	0.0	0.0	0.1407	0.0	0.7114	0.0	0.3707	0.0	0.6435
523.0	0.0335	0.447	0.0067	0.5694	0.5768	0.0	0.5428	0.0	0.0	0.4004	0.0073	0.3374	0.3501	0.0	0.0	0.5083	0.0088	0.5273	0.0447	0.6158	0.0	0.412	0.0423	0.6191	0.005	0.5558	0.0	0.481	0.4257	0.0	0.6333	0.838	0.1552	0.8568	0.9893	0.0065	0.005	0.5558	0.2155	0.9955	0.0	0.0	0.1429	0.0	0.7315	0.0533	0.3803	0.0	0.6461
524.0	0.0251	0.4158	0.0061	0.5573	0.5874	0.0	0.5469	0.0	0.0	0.3871	0.0072	0.3259	0.3528	0.0	0.0	0.486	0.0049	0.5126	0.0359	0.5617	0.0	0.3906	0.0326	0.5977	0.0049	0.5412	0.0	0.4697	0.4317	0.0	0.5618	0.8903	0.127	0.82	0.9836	0.0085	0.0049	0.5412	0.1683	1.0	0.0	0.0	0.1423	0.0	0.7486	0.0553	0.3906	0.0	0.6482
525.0	0.0205	0.3924	0.0041	0.5374	0.598	0.0	0.5504	0.0	0.0	0.3736	0.0071	0.3152	0.3581	0.0	0.0	0.4685	0.0018	0.501	0.0294	0.5417	0.0	0.3719	0.0251	0.5779	0.0048	0.5288	0.0	0.4565	0.4377	0.0	0.4915	0.9312	0.1033	0.7831	0.9745	0.0107	0.0048	0.5288	0.1506	0.9888	0.0	0.0	0.1428	0.0	0.7657	0.0573	0.4013	0.0	0.6505
526.0	0.0157	0.3734	0.0037	0.5284	0.6055	0.0	0.5539	0.0	0.0	0.3595	0.0071	0.3053	0.3634	0.0	0.0	0.4509	0.0	0.4944	0.024	0.5139	0.0	0.3532	0.0216	0.5596	0.0051	0.5132	0.0	0.4433	0.4438	0.0	0.4256	0.9661	0.0843	0.7488	0.9626	0.0134	0.0051	0.5132	0.1232	0.9727	0.0	0.0	0.1458	0.0	0.7828	0.0613	0.4125	0.0	0.6551
527.0	0.0147	0.3472	0.0045	0.517	0.6126	0.0	0.5574	0.0	0.0	0.3448	0.007	0.2959	0.3714	0.0	0.0	0.4334	0.0033	0.4748	0.0185	0.4994	0.0	0.3385	0.0185	0.5427	0.0054	0.502	0.0	0.4296	0.4507	0.0	0.3655	0.9874	0.0692	0.7177	0.9485	0.0168	0.0054	0.502	0.0931	0.9543	0.0	0.0	0.1444	0.0	0.7989	0.0653	0.4242	0.0	0.6587
528.0	0.011	0.3306	0.0033	0.5038	0.6197	0.0	0.5605	0.0	0.0	0.3301	0.0071	0.2871	0.3794	0.0	0.0	0.419	0.0	0.4688	0.0153	0.4763	0.0	0.3224	0.0148	0.5265	0.0048	0.4866	0.0	0.4159	0.4579	0.0	0.3104	0.999	0.0567	0.6856	0.9334	0.0209	0.0048	0.4866	0.085	0.9299	0.0	0.0	0.1424	0.0	0.815	0.0714	0.4358	0.0	0.6598
529.0	0.0104	0.317	0.0033	0.4928	0.6268	0.0	0.5632	0.0	0.0	0.3162	0.0071	0.2788	0.382	0.0	0.0	0.4072	0.002	0.4634	0.0142	0.4476	0.0	0.3104	0.0121	0.5092	0.0048	0.4751	0.0	0.404	0.4651	0.0	0.2618	1.0	0.0457	0.6536	0.9179	0.0261	0.0048	0.4751	0.077	0.9	0.0	0.0	0.1457	0.0	0.831	0.0774	0.4458	0.0	0.6653
530.0	0.0086	0.3039	0.0042	0.4833	0.6327	0.0	0.5672	0.0	0.0	0.3036	0.0071	0.2708	0.39	0.0	0.0	0.3954	0.0	0.4495	0.012	0.4307	0.0	0.2997	0.0114	0.4921	0.0046	0.4653	0.0	0.3921	0.4724	0.0	0.2195	1.0	0.037	0.6237	0.9024	0.0325	0.0046	0.4653	0.068	0.8655	0.0	0.0	0.0	0.0	0.8471	0.0844	0.4558	0.0	0.668
531.0	0.0083	0.2875	0.0043	0.4703	0.6363	0.0	0.572	0.0	0.0	0.292	0.0072	0.2631	0.4007	0.0	0.0	0.3836	0.0036	0.4421	0.0098	0.417	0.0	0.2877	0.0098	0.4774	0.0037	0.4559	0.0	0.3825	0.4813	0.0065	0.1818	0.9832	0.0309	0.5995	0.8861	0.0403	0.0037	0.4559	0.0581	0.8299	0.0	0.0	0.0	0.0	0.8622	0.0915	0.4671	0.0	0.6746
532.0	0.0084	0.2795	0.0071	0.4639	0.6399	0.0	0.579	0.0	0.0	0.2801	0.0072	0.2556	0.406	0.0	0.0	0.3717	0.0077	0.432	0.0076	0.4053	0.0	0.2783	0.0079	0.4665	0.0029	0.4486	0.0	0.3729	0.4929	0.0075	0.1497	0.9622	0.0249	0.5718	0.8683	0.0493	0.0029	0.4486	0.0483	0.7953	0.0	0.0	0.0	0.0624	0.8773	0.1005	0.477	0.0	0.6818
533.0	0.0063	0.2686	0.0041	0.4525	0.6431	0.0	0.5859	0.0	0.0	0.267	0.0072	0.2483	0.414	0.0	0.0	0.3582	0.0029	0.421	0.0065	0.3868	0.0	0.2703	0.0061	0.453	0.0032	0.4333	0.0	0.3594	0.5045	0.0085	0.1234	0.9413	0.0208	0.5494	0.8486	0.0595	0.0032	0.4333	0.0383	0.7609	0.0	0.0	0.0	0.0672	0.8924	0.1095	0.4872	0.0	0.6925
534.0	0.0057	0.2588	0.0034	0.4399	0.6445	0.0	0.5891	0.0	0.0	0.2531	0.0073	0.2412	0.422	0.0	0.0	0.3454	0.0011	0.4145	0.0054	0.379	0.0	0.2636	0.0049	0.4398	0.0026	0.4286	0.0	0.3458	0.5161	0.0095	0.1008	0.9095	0.0169	0.5264	0.8272	0.0707	0.0026	0.4286	0.0282	0.7285	0.0	0.0	0.0	0.072	0.9075	0.1196	0.4981	0.0	0.7014
535.0	0.0053	0.2525	0.0055	0.4321	0.6458	0.0	0.5902	0.0	0.0	0.2392	0.0073	0.2342	0.4326	0.0	0.0	0.3408	0.0016	0.4076	0.0054	0.3712	0.0	0.2556	0.0046	0.4271	0.0026	0.4227	0.0	0.3369	0.5276	0.0105	0.0821	0.8783	0.0137	0.506	0.8041	0.0828	0.0026	0.4227	0.0181	0.699	0.0	0.0	0.0	0.0775	0.9226	0.1296	0.5069	0.0	0.7111
536.0	0.0055	0.246	0.0045	0.4197	0.6472	0.0	0.5913	0.0	0.0	0.226	0.0073	0.2273	0.4406	0.0	0.0	0.3363	0.0046	0.3981	0.0044	0.3625	0.0	0.2475	0.0041	0.415	0.0029	0.4099	0.0	0.328	0.5392	0.0115	0.0675	0.8467	0.0114	0.4889	0.7793	0.0956	0.0029	0.4099	0.0102	0.6672	0.0	0.0	0.0	0.083	0.9356	0.1417	0.5144	0.0	0.7213
537.0	0.0049	0.242	0.0019	0.4074	0.6489	0.0	0.6025	0.0	0.0	0.2141	0.0073	0.2206	0.4486	0.0	0.0	0.3317	0.0013	0.3869	0.0033	0.3469	0.0	0.2395	0.0037	0.4033	0.0028	0.4019	0.0	0.3153	0.5585	0.0125	0.0552	0.8126	0.0096	0.4713	0.7526	0.1088	0.0028	0.4019	0.0098	0.644	0.0	0.0	0.0	0.0915	0.9507	0.1538	0.5225	0.0	0.7377
538.0	0.0042	0.2377	0.004	0.3976	0.6506	0.0	0.6167	0.0	0.0	0.2033	0.0073	0.2139	0.4539	0.0	0.0	0.3283	0.002	0.3775	0.0022	0.3427	0.0	0.2328	0.0032	0.392	0.0029	0.3952	0.0	0.3026	0.5814	0.0135	0.0451	0.7782	0.0079	0.454	0.7242	0.1226	0.0029	0.3952	0.0095	0.6237	0.0	0.011	0.0	0.1	0.9648	0.1668	0.531	0.0	0.7504
539.0	0.0049	0.2349	0.0046	0.3863	0.6537	0.0	0.6289	0.0	0.0	0.1934	0.0073	0.2073	0.4619	0.0	0.0	0.3253	0.006	0.3688	0.0022	0.3399	0.0	0.2248	0.0027	0.3807	0.003	0.3846	0.0	0.2948	0.608	0.0144	0.0367	0.743	0.0065	0.4389	0.6953	0.1369	0.003	0.3846	0.0092	0.6011	0.0	0.012	0.0	0.1114	0.9759	0.1809	0.5394	0.0	0.7695
540.0	0.004	0.234	0.0037	0.3716	0.6579	0.0	0.6386	0.0	0.0	0.1839	0.0073	0.2007	0.4726	0.0	0.0	0.3223	0.0011	0.3569	0.0022	0.3378	0.0	0.2168	0.0	0.3696	0.0036	0.3783	0.0	0.2871	0.6289	0.0182	0.0307	0.7101	0.0055	0.4265	0.6669	0.152	0.0036	0.3783	0.0092	0.5778	0.0	0.013	0.0	0.1228	0.9859	0.196	0.548	0.0	0.7857
541.0	0.0043	0.2328	0.0058	0.3616	0.6621	0.0	0.6513	0.0788	0.0	0.1745	0.0073	0.1942	0.4779	0.0	0.0	0.3184	0.0043	0.3384	0.0022	0.3329	0.0	0.2101	0.0	0.3586	0.0036	0.3723	0.0	0.2764	0.6487	0.023	0.0257	0.6811	0.0047	0.4164	0.6401	0.168	0.0036	0.3723	0.0104	0.5537	0.0	0.0143	0.0	0.1341	0.9919	0.2111	0.5536	0.0	0.8045
542.0	0.0032	0.2329	0.0039	0.3486	0.6663	0.0	0.6638	0.08	0.0	0.1651	0.0073	0.1877	0.4832	0.0	0.0	0.3123	0.0	0.3323	0.0022	0.3239	0.0	0.2007	0.0	0.3473	0.0047	0.3622	0.0	0.2658	0.6686	0.0277	0.0215	0.6504	0.004	0.4054	0.615	0.1854	0.0047	0.3622	0.0116	0.5347	0.0	0.0157	0.0	0.1454	0.997	0.2271	0.5576	0.0	0.8233
543.0	0.0042	0.2304	0.0051	0.3377	0.6706	0.0	0.6864	0.0813	0.0	0.1559	0.0074	0.1812	0.4885	0.0	0.0	0.3062	0.0038	0.3168	0.0022	0.3109	0.0	0.1914	0.0	0.3356	0.0042	0.354	0.0	0.2579	0.7	0.0324	0.0184	0.6205	0.0035	0.3965	0.5908	0.2042	0.0042	0.354	0.0	0.5158	0.0	0.0169	0.0	0.1618	0.999	0.2442	0.56	0.0	0.8429
544.0	0.0037	0.2281	0.004	0.3229	0.675	0.0	0.7184	0.0834	0.0	0.147	0.0074	0.1747	0.4992	0.0	0.0	0.2998	0.0044	0.3091	0.0011	0.3093	0.0	0.182	0.0	0.3236	0.0046	0.346	0.0	0.25	0.729	0.0372	0.0152	0.5949	0.0029	0.3891	0.5664	0.2247	0.0046	0.346	0.0	0.4943	0.0	0.0182	0.0	0.1782	1.0	0.2623	0.5612	0.0	0.8625
545.0	0.0031	0.2277	0.0031	0.3087	0.6794	0.0	0.7267	0.0855	0.0	0.1386	0.0074	0.1682	0.5045	0.0	0.0	0.2926	0.001	0.2951	0.0011	0.3082	0.0	0.174	0.0	0.3117	0.0046	0.339	0.0	0.2416	0.7579	0.0419	0.0126	0.5676	0.0026	0.3795	0.541	0.2468	0.0046	0.339	0.0	0.4744	0.0	0.0199	0.0	0.1984	1.0	0.2814	0.5621	0.0	0.883
546.0	0.0035	0.2262	0.0039	0.3011	0.6877	0.0	0.7336	0.0882	0.0	0.1308	0.0074	0.1617	0.5098	0.0	0.0	0.2847	0.0044	0.2875	0.0011	0.2963	0.0	0.1646	0.0	0.3	0.0047	0.3308	0.0	0.2332	0.8006	0.05	0.0107	0.5466	0.0024	0.374	0.5146	0.2704	0.0047	0.3308	0.0	0.457	0.0	0.0216	0.0	0.2185	0.999	0.3015	0.5621	0.0	0.9001
547.0	0.0031	0.2208	0.0039	0.2866	0.6986	0.0	0.7679	0.091	0.0	0.1235	0.0074	0.1551	0.5152	0.0	0.0	0.2761	0.0016	0.2674	0.0	0.2871	0.0	0.1526	0.0	0.2887	0.0053	0.3161	0.0	0.2245	0.8319	0.0592	0.0092	0.5219	0.0028	0.367	0.488	0.2951	0.0053	0.3161	0.0	0.4408	0.0	0.0239	0.0	0.2432	0.997	0.3226	0.5629	0.0	0.9189
548.0	0.0038	0.2196	0.005	0.2749	0.7096	0.0	0.803	0.0965	0.0	0.1167	0.0074	0.1485	0.5205	0.0	0.0	0.2674	0.0044	0.2625	0.0011	0.2782	0.0	0.1446	0.0	0.2775	0.0048	0.3106	0.0	0.2158	0.863	0.0683	0.0081	0.5027	0.0055	0.3603	0.462	0.3207	0.0048	0.3106	0.0	0.426	0.0	0.0262	0.0	0.2679	0.993	0.3447	0.5656	0.0	0.9374
549.0	0.0037	0.2096	0.0044	0.2626	0.7261	0.0	0.8272	0.102	0.0	0.1102	0.0074	0.1419	0.5285	0.0	0.0	0.2575	0.0011	0.2486	0.0	0.2691	0.0	0.1339	0.0	0.2667	0.0055	0.3004	0.0	0.2086	0.892	0.0807	0.0073	0.484	0.0096	0.3543	0.4366	0.3467	0.0055	0.3004	0.0	0.4116	0.0	0.0293	0.0	0.2955	0.9869	0.3678	0.5684	0.0	0.9549
550.0	0.003	0.2054	0.0031	0.2529	0.737	0.0	0.8568	0.11	0.0	0.1039	0.0074	0.1354	0.5338	0.0	0.0	0.2477	0.0026	0.2391	0.0011	0.266	0.0	0.1232	0.0	0.2563	0.0046	0.2942	0.0	0.2014	0.9209	0.0989	0.0063	0.4656	0.011	0.348	0.4112	0.373	0.0046	0.2942	0.0	0.3985	0.0	0.0324	0.0	0.3231	0.9769	0.399	0.574	0.0	0.9694
551.0	0.0031	0.1969	0.0037	0.2406	0.7441	0.0	0.8724	0.1185	0.0	0.0978	0.0075	0.1291	0.5391	0.0	0.0	0.2378	0.0018	0.2295	0.0011	0.2552	0.0	0.1138	0.0	0.2462	0.0042	0.2808	0.0	0.1957	0.9422	0.1171	0.0048	0.4522	0.0	0.3412	0.3853	0.3996	0.0042	0.2808	0.0	0.3855	0.0	0.0364	0.0	0.357	0.9628	0.4442	0.5829	0.0	0.9789
552.0	0.0032	0.1885	0.0034	0.2298	0.7625	0.0	0.892	0.1288	0.0	0.0918	0.0075	0.123	0.5444	0.0	0.0	0.2279	0.0016	0.2153	0.0	0.2502	0.0	0.1045	0.0	0.2362	0.0036	0.2724	0.0	0.1901	0.9625	0.1353	0.0046	0.4369	0.0	0.3351	0.3592	0.4264	0.0036	0.2724	0.0	0.3752	0.0	0.0405	0.0	0.391	0.9447	0.4884	0.5924	0.0	0.9895
553.0	0.0022	0.1808	0.0017	0.2198	0.7845	0.0	0.911	0.1402	0.0	0.086	0.0075	0.1173	0.5551	0.0	0.0	0.2181	0.0	0.2028	0.0	0.2361	0.0	0.0965	0.0	0.2266	0.003	0.2674	0.0	0.1835	0.9818	0.152	0.0032	0.4238	0.0	0.3273	0.3334	0.4535	0.003	0.2674	0.0	0.3656	0.0	0.0452	0.0	0.4318	0.9226	0.5317	0.6012	0.0	0.997
554.0	0.0042	0.1734	0.0042	0.2098	0.8062	0.0	0.9376	0.1545	0.0	0.0803	0.0075	0.1119	0.5604	0.0	0.0	0.2085	0.0052	0.1962	0.0	0.2315	0.0	0.0898	0.0	0.2173	0.0026	0.2583	0.0	0.177	0.9931	0.1718	0.0029	0.4152	0.0	0.321	0.3089	0.4809	0.0026	0.2583	0.0	0.356	0.0	0.0499	0.0	0.4726	0.8944	0.5739	0.611	0.0	0.9997
555.0	0.0034	0.1622	0.0037	0.2007	0.8249	0.0	0.9552	0.1731	0.0	0.0749	0.0075	0.1068	0.5657	0.0	0.0	0.1994	0.0016	0.1869	0.0	0.2205	0.0	0.0804	0.0	0.2084	0.0029	0.2449	0.0	0.1704	1.0	0.2029	0.0019	0.4009	0.0	0.3117	0.286	0.5084	0.0029	0.2449	0.0	0.3464	0.0	0.0551	0.0	0.5166	0.8582	0.6161	0.6213	0.0	1.0
556.0	0.0027	0.1563	0.0032	0.1921	0.8431	0.0	0.9768	0.1887	0.0	0.0697	0.0075	0.1021	0.571	0.0	0.0	0.1904	0.0016	0.178	0.0	0.2128	0.0	0.0724	0.0	0.1998	0.0025	0.2405	0.0	0.1638	0.9952	0.2396	0.0016	0.3929	0.0	0.3034	0.2647	0.5359	0.0025	0.2405	0.0	0.3368	0.0	0.0603	0.0	0.5607	0.815	0.6563	0.6315	0.0	0.9954
557.0	0.003	0.1456	0.0044	0.1835	0.8609	0.0	0.9853	0.2061	0.0	0.0649	0.0075	0.0975	0.579	0.0	0.0	0.1813	0.0015	0.1701	0.0	0.2055	0.0	0.067	0.0	0.1913	0.0031	0.2308	0.0	0.1593	0.9904	0.2748	0.0013	0.3857	0.0	0.2953	0.2446	0.5632	0.0031	0.2308	0.0	0.3271	0.0	0.0659	0.0	0.6026	0.7728	0.6965	0.6428	0.0	0.9854
558.0	0.003	0.1374	0.0038	0.1739	0.8774	0.0	0.9893	0.2311	0.0	0.0605	0.0075	0.0932	0.5897	0.0	0.0	0.1722	0.0011	0.1619	0.0	0.1948	0.0	0.0617	0.0	0.1832	0.0032	0.2237	0.0	0.1548	0.9793	0.3079	0.0011	0.3764	0.0	0.286	0.2256	0.59	0.0032	0.2237	0.0	0.3175	0.0	0.0715	0.0	0.6444	0.7306	0.7347	0.6538	0.0	0.972
559.0	0.0032	0.1313	0.0044	0.1684	0.8978	0.0	0.9914	0.258	0.0	0.0565	0.0076	0.089	0.5977	0.0	0.0	0.1632	0.0033	0.1568	0.0011	0.1855	0.0	0.055	0.0	0.1754	0.0028	0.2166	0.0	0.149	0.9584	0.3443	0.0014	0.3718	0.0	0.2773	0.2078	0.6158	0.0028	0.2166	0.0	0.3078	0.0	0.0783	0.0	0.6849	0.6381	0.7729	0.6678	0.0	0.9519
560.0	0.0027	0.1228	0.0027	0.1609	0.9193	0.0	1.0	0.2841	0.0	0.0529	0.0076	0.085	0.6057	0.0	0.0	0.1549	0.0023	0.148	0.0	0.1761	0.0	0.051	0.0	0.1678	0.0035	0.207	0.0	0.1432	0.9331	0.3807	0.002	0.3632	0.0	0.2687	0.1915	0.6402	0.0035	0.207	0.0	0.298	0.0	0.0852	0.0	0.7255	0.6451	0.809	0.6835	0.0	0.9318
561.0	0.0026	0.115	0.0042	0.1536	0.9368	0.1453	0.9991	0.3094	0.0	0.0496	0.0076	0.0811	0.6137	0.0622	0.0	0.1489	0.0023	0.1412	0.0	0.165	0.0	0.0443	0.0	0.1604	0.0032	0.2022	0.0	0.1377	0.9049	0.4171	0.0018	0.3553	0.0	0.2591	0.1768	0.6629	0.0032	0.2022	0.0	0.2883	0.0	0.0937	0.0	0.7639	0.6079	0.8442	0.6993	0.0	0.9058
562.0	0.0031	0.1105	0.0037	0.1466	0.9526	0.1537	0.9919	0.3369	0.0	0.0468	0.0076	0.0775	0.6323	0.0675	0.0	0.1428	0.0029	0.1349	0.0	0.157	0.0	0.0403	0.0	0.1533	0.0027	0.1898	0.0	0.1323	0.855	0.4536	0.0012	0.3477	0.0	0.2493	0.1635	0.6837	0.0027	0.1898	0.0	0.2784	0.0	0.1023	0.0	0.8022	0.5687	0.8704	0.7146	0.1595	0.8746
563.0	0.0034	0.1037	0.0033	0.1417	0.9682	0.1621	0.9733	0.3624	0.0	0.0444	0.0076	0.074	0.643	0.0728	0.0	0.1368	0.0044	0.1314	0.0	0.1456	0.0	0.0363	0.0	0.1467	0.0026	0.1886	0.0	0.1287	0.8236	0.4924	0.0017	0.342	0.0	0.2399	0.1513	0.703	0.0026	0.1886	0.0	0.2682	0.0	0.1141	0.0	0.8362	0.5305	0.9005	0.7354	0.1681	0.8408
564.0	0.0032	0.0968	0.0053	0.136	0.9839	0.1709	0.9525	0.3884	0.0	0.0425	0.0076	0.0708	0.6563	0.0754	0.0	0.1308	0.0046	0.1243	0.0	0.1374	0.0	0.0323	0.0	0.1403	0.0032	0.1823	0.0	0.1251	0.7613	0.5323	0.0013	0.3348	0.0	0.2305	0.1397	0.7217	0.0032	0.1823	0.0	0.258	0.0	0.1258	0.0	0.8702	0.4933	0.9266	0.7595	0.1793	0.8052
565.0	0.0025	0.0901	0.0036	0.1307	0.9947	0.1843	0.9333	0.4217	0.0	0.0408	0.0076	0.0677	0.6696	0.086	0.0	0.1247	0.0029	0.1197	0.0	0.1307	0.0	0.0283	0.0	0.1342	0.0034	0.176	0.0	0.1216	0.7292	0.6001	0.0022	0.3271	0.0	0.2207	0.1283	0.741	0.0034	0.176	0.0	0.2479	0.0	0.1398	0.0	0.8976	0.4571	0.9477	0.7829	0.1936	0.7709
566.0	0.0034	0.0846	0.0038	0.1241	1.0	0.2019	0.9064	0.4516	0.0	0.0394	0.0076	0.0648	0.6829	0.0913	0.0	0.1187	0.0051	0.1122	0.0	0.1251	0.0	0.0256	0.0	0.1281	0.0041	0.1676	0.0	0.118	0.6709	0.6379	0.002	0.3181	0.0	0.2122	0.1169	0.7613	0.0041	0.1676	0.0	0.2384	0.0	0.1538	0.0	0.925	0.4239	0.9638	0.808	0.2102	0.7308
567.0	0.0037	0.0806	0.0057	0.1207	0.9988	0.2122	0.8658	0.4771	0.0	0.0382	0.0077	0.0622	0.7069	0.0992	0.0	0.1126	0.0064	0.1111	0.0	0.1192	0.0	0.0216	0.0	0.1218	0.0033	0.1621	0.0	0.1135	0.6305	0.6725	0.0012	0.3109	0.0	0.2028	0.1059	0.7828	0.0033	0.1621	0.0	0.2289	0.0	0.1694	0.0	0.9453	0.3927	0.9769	0.8317	0.2295	0.6909
568.0	0.0023	0.0764	0.0034	0.1146	0.9925	0.2245	0.8313	0.5047	0.0	0.037	0.0077	0.0598	0.7229	0.1071	0.0	0.1067	0.0041	0.1047	0.0	0.1122	0.0	0.0189	0.0	0.1156	0.003	0.1564	0.0	0.109	0.5819	0.7109	0.0006	0.3018	0.0	0.1938	0.0955	0.8051	0.003	0.1564	0.0	0.2195	0.0	0.1849	0.0	0.9657	0.3384	0.9869	0.8526	0.2503	0.6472
569.0	0.0021	0.0728	0.0023	0.1126	0.9831	0.2432	0.7862	0.5418	0.0	0.0358	0.0	0.0575	0.7389	0.123	0.0	0.1034	0.0003	0.1029	0.0	0.1076	0.0	0.0162	0.0	0.1095	0.0025	0.1516	0.0	0.1053	0.5465	0.7506	0.0009	0.2938	0.0	0.1854	0.086	0.8274	0.0025	0.1516	0.0	0.2104	0.0	0.2022	0.0	0.9788	0.2952	0.993	0.8741	0.2742	0.6043
570.0	0.0022	0.0682	0.0034	0.1078	0.9732	0.265	0.7595	0.5693	0.0	0.0345	0.0	0.0555	0.7549	0.1335	0.0	0.1002	0.0015	0.0992	0.0	0.0987	0.0	0.0135	0.0	0.1038	0.003	0.1482	0.0	0.1017	0.4973	0.7874	0.0013	0.288	0.0	0.1779	0.0774	0.8489	0.003	0.1482	0.0	0.2018	0.0	0.2194	0.0	0.992	0.2691	0.997	0.8942	0.2999	0.5597
571.0	0.0017	0.0642	0.0021	0.1034	0.9622	0.2857	0.7044	0.5969	0.0	0.033	0.0	0.0535	0.7735	0.1441	0.0	0.0969	0.001	0.0944	0.0	0.0922	0.0	0.0122	0.0	0.0986	0.0029	0.1433	0.0	0.0988	0.4505	0.8206	0.0012	0.2774	0.0	0.1699	0.0698	0.8691	0.0029	0.1433	0.0	0.1931	0.0	0.2373	0.0	0.996	0.2399	0.999	0.9152	0.3279	0.5204
572.0	0.0016	0.0615	0.0016	0.1012	0.9385	0.3065	0.6536	0.6206	0.0	0.0314	0.0	0.0518	0.8002	0.1652	0.0	0.0936	0.0	0.0923	0.0	0.0889	0.0	0.0095	0.0	0.0941	0.0036	0.1401	0.0	0.096	0.4129	0.8388	0.0009	0.2708	0.0	0.1619	0.063	0.8873	0.0036	0.1401	0.0	0.1845	0.0	0.2552	0.0	1.0	0.2138	1.0	0.935	0.3569	0.4769
573.0	0.0018	0.0582	0.0024	0.0972	0.9137	0.3339	0.6214	0.654	0.0	0.0297	0.0	0.0501	0.8188	0.181	0.0	0.0904	0.0011	0.0881	0.0	0.0836	0.0	0.0082	0.0	0.0901	0.0028	0.1355	0.0	0.0927	0.3635	0.8641	0.001	0.2602	0.0	0.155	0.0569	0.9032	0.0028	0.1355	0.0	0.1763	0.0	0.2737	0.0	0.9936	0.1917	1.0	0.9544	0.3905	0.4377
574.0	0.0014	0.0552	0.0005	0.0926	0.888	0.3588	0.5839	0.6856	0.0	0.0279	0.0	0.0485	0.8348	0.1995	0.0	0.0871	0.0	0.086	0.0	0.0823	0.0	0.0055	0.0	0.0865	0.003	0.1322	0.0	0.0894	0.3298	0.8879	0.0007	0.2504	0.0	0.1475	0.0514	0.9166	0.003	0.1322	0.0	0.1683	0.0	0.2922	0.0	0.9873	0.1725	0.999	0.9715	0.4266	0.3987
575.0	0.0027	0.053	0.0027	0.0891	0.8498	0.3776	0.5414	0.7115	0.0	0.0262	0.0	0.047	0.8561	0.2286	0.0	0.0839	0.0033	0.0828	0.0	0.0779	0.0	0.0055	0.0	0.0831	0.0032	0.1264	0.0	0.0875	0.2977	0.9061	0.0014	0.2427	0.0	0.1405	0.0464	0.9275	0.0032	0.1264	0.0	0.1603	0.0	0.3132	0.0	0.9826	0.1545	0.997	0.9854	0.4657	0.364
576.0	0.0019	0.0515	0.0027	0.0867	0.8225	0.4041	0.4853	0.7467	0.0	0.0245	0.0	0.0455	0.8828	0.2524	0.0	0.0806	0.0005	0.0807	0.0	0.0738	0.0	0.0068	0.0	0.0799	0.0034	0.1242	0.0	0.0856	0.28	0.9395	0.0017	0.2362	0.0	0.1346	0.0419	0.9363	0.0034	0.1242	0.0	0.1522	0.0	0.3341	0.0	0.978	0.1394	0.994	0.9951	0.5048	0.3281
577.0	0.0018	0.0486	0.0023	0.0834	0.7942	0.4328	0.4523	0.7708	0.0	0.023	0.0	0.0441	0.8988	0.2735	0.0	0.0774	0.0	0.0754	0.0	0.0703	0.0	0.0081	0.0	0.0767	0.0039	0.1187	0.0	0.0822	0.2557	0.9517	0.0017	0.2231	0.0	0.128	0.0376	0.9437	0.0039	0.1187	0.0	0.1456	0.0	0.3557	0.0	0.963	0.1243	0.9879	0.9982	0.5449	0.2957
578.0	0.0028	0.0462	0.0043	0.0805	0.7592	0.4599	0.4302	0.788	0.0	0.0215	0.0	0.0426	0.9148	0.2999	0.0	0.0741	0.0028	0.0725	0.0	0.0672	0.0	0.0081	0.0	0.0736	0.0032	0.1177	0.0	0.0787	0.2286	0.9638	0.0013	0.2153	0.0	0.1229	0.0336	0.9506	0.0032	0.1177	0.0	0.1391	0.0	0.3772	0.0	0.948	0.1122	0.9799	1.0	0.5847	0.2671
579.0	0.0021	0.0444	0.0037	0.0779	0.7185	0.4933	0.3762	0.8162	0.0	0.0202	0.0	0.0412	0.9414	0.3369	0.0	0.0721	0.0005	0.0727	0.0	0.0637	0.0	0.0055	0.0	0.0707	0.0035	0.1122	0.0	0.0763	0.2077	0.9729	0.0018	0.2086	0.0	0.1169	0.0297	0.9576	0.0035	0.1122	0.0	0.1327	0.0	0.4013	0.0	0.9328	0.1002	0.9698	1.0	0.6256	0.2399
580.0	0.0028	0.0427	0.0035	0.0735	0.6708	0.5329	0.3433	0.8332	0.0	0.0191	0.0	0.0398	0.9441	0.3686	0.0	0.0702	0.0034	0.0683	0.0	0.0616	0.0	0.0055	0.0	0.0679	0.0028	0.1102	0.0	0.0738	0.1805	0.979	0.0018	0.1995	0.0	0.1122	0.0258	0.9648	0.0028	0.1102	0.0	0.1262	0.0	0.4253	0.0	0.9176	0.0901	0.9568	0.9983	0.668	0.2132
581.0	0.0027	0.0408	0.0048	0.0723	0.6445	0.5595	0.317	0.8545	0.0	0.0181	0.0	0.0384	0.9654	0.4003	0.0	0.0683	0.0043	0.0667	0.0	0.058	0.0	0.0055	0.0	0.0652	0.0032	0.1065	0.0	0.0713	0.1617	0.9851	0.0015	0.1911	0.0	0.1071	0.0219	0.9717	0.0032	0.1065	0.0	0.1209	0.0	0.4493	0.0	0.9006	0.0801	0.9417	0.9936	0.7117	0.1905
582.0	0.0024	0.0405	0.0027	0.0681	0.614	0.591	0.2938	0.8726	0.0	0.0173	0.0	0.0371	0.976	0.4346	0.0	0.0663	0.0033	0.0632	0.0	0.0586	0.0	0.0054	0.0	0.0627	0.0036	0.1029	0.0	0.0688	0.1472	0.9911	0.0015	0.1844	0.0	0.1028	0.0181	0.9782	0.0036	0.1029	0.0	0.1156	0.0	0.4732	0.0	0.8835	0.0	0.9236	0.9815	0.7541	0.17
583.0	0.0018	0.0386	0.0021	0.0672	0.5712	0.616	0.2619	0.8881	0.0	0.0166	0.0	0.0357	0.984	0.4822	0.0	0.0644	0.0	0.0615	0.0	0.0566	0.0	0.0054	0.0	0.0602	0.0035	0.101	0.0	0.068	0.1338	0.9972	0.001	0.1756	0.0	0.0982	0.0143	0.9838	0.0035	0.101	0.0	0.1104	0.0	0.4979	0.0	0.8697	0.0	0.9025	0.9654	0.7943	0.1497
584.0	0.0022	0.037	0.0034	0.0643	0.5292	0.6471	0.2395	0.9052	0.0	0.016	0.0	0.0343	0.992	0.5139	0.0	0.0624	0.0021	0.0593	0.0	0.0543	0.0	0.0054	0.0	0.0578	0.0029	0.0979	0.0	0.0671	0.1213	1.0	0.001	0.1673	0.0	0.0952	0.0105	0.9885	0.0029	0.0979	0.0	0.1051	0.0	0.5226	0.0	0.8558	0.0	0.8824	0.9458	0.8315	0.1325
585.0	0.0033	0.0362	0.0039	0.0617	0.4939	0.677	0.2105	0.9189	0.0	0.0155	0.0	0.0329	0.9973	0.5509	0.0	0.0605	0.0039	0.0578	0.0	0.052	0.0	0.0054	0.0	0.0555	0.0036	0.0945	0.0	0.0645	0.1087	0.9975	0.0014	0.1609	0.0	0.091	0.0075	0.9922	0.0036	0.0945	0.0	0.1004	0.0	0.5482	0.0	0.8387	0.0	0.8643	0.9203	0.8656	0.1166
586.0	0.0031	0.0345	0.003	0.0597	0.4607	0.6892	0.1894	0.9285	0.0	0.015	0.0	0.0316	1.0	0.6037	0.0	0.0585	0.0039	0.0558	0.0	0.0498	0.0	0.0054	0.0	0.0533	0.0032	0.0945	0.0	0.062	0.0992	0.995	0.0011	0.1543	0.0	0.0873	0.0046	0.9952	0.0032	0.0945	0.0	0.0957	0.0	0.5738	0.0	0.8215	0.0	0.8472	0.8922	0.8975	0.0
587.0	0.0026	0.0338	0.0042	0.0569	0.4231	0.7065	0.1688	0.9365	0.0	0.0144	0.0	0.0302	1.0	0.6434	0.0	0.0566	0.0033	0.0529	0.0	0.0476	0.0	0.0054	0.0	0.0512	0.0033	0.0916	0.0	0.0613	0.0902	0.9926	0.0016	0.1475	0.0	0.0839	0.002	0.9975	0.0033	0.0916	0.0	0.091	0.0	0.599	0.0	0.8071	0.0	0.8302	0.8633	0.9262	0.0
588.0	0.0021	0.0326	0.0026	0.0547	0.3947	0.7265	0.147	0.9436	0.0	0.0136	0.0	0.0288	0.9973	0.6751	0.0	0.0547	0.0008	0.0495	0.0	0.0467	0.0	0.0054	0.0	0.0491	0.0042	0.0881	0.0	0.0606	0.0813	0.9861	0.0023	0.1418	0.0	0.0802	0.0	0.9991	0.0042	0.0881	0.0	0.0864	0.0	0.6242	0.0	0.7928	0.0	0.8131	0.8319	0.9515	0.0
589.0	0.003	0.0317	0.0038	0.053	0.3507	0.7513	0.1376	0.9538	0.0	0.0128	0.0	0.0275	0.9946	0.7121	0.0	0.0527	0.0031	0.0488	0.0	0.0455	0.0	0.0054	0.0	0.047	0.0037	0.0858	0.0	0.0594	0.0726	0.9794	0.0015	0.1352	0.0	0.0782	0.0	1.0	0.0037	0.0858	0.0	0.0829	0.0	0.6485	0.0	0.7758	0.0	0.797	0.7991	0.9721	0.0
590.0	0.0023	0.031	0.0015	0.0499	0.3248	0.7775	0.1238	0.9612	0.0	0.0119	0.0	0.0261	0.9893	0.7649	0.0	0.0511	0.0026	0.047	0.0	0.0444	0.0	0.0054	0.0	0.0451	0.0032	0.083	0.0	0.0581	0.0677	0.9728	0.0016	0.1303	0.0	0.0746	0.0	1.0	0.0032	0.083	0.0	0.0795	0.0	0.6727	0.0	0.7589	0.0	0.7809	0.7647	0.9869	0.0
591.0	0.0012	0.0295	0.0013	0.0482	0.284	0.7895	0.0996	0.9664	0.0	0.011	0.0	0.0248	0.9759	0.7993	0.0	0.0496	0.0	0.0452	0.0	0.0432	0.0	0.0054	0.0	0.0432	0.003	0.0814	0.0	0.0558	0.0629	0.9662	0.0017	0.1241	0.0	0.0725	0.0	0.9989	0.003	0.0814	0.0	0.076	0.0	0.6958	0.0	0.7439	0.0	0.7648	0.7331	0.9952	0.0
592.0	0.0025	0.0285	0.0032	0.0463	0.254	0.8001	0.0857	0.9728	0.0	0.01	0.0	0.0235	0.9626	0.8283	0.0	0.0481	0.0034	0.0435	0.0	0.0409	0.0	0.0054	0.0	0.0415	0.0031	0.0792	0.0	0.0535	0.0581	0.9565	0.0017	0.1192	0.0	0.07	0.0	0.9965	0.0031	0.0792	0.0	0.0726	0.0	0.7189	0.0	0.7289	0.0	0.7487	0.704	0.9994	0.0
593.0	0.0023	0.0285	0.0029	0.0447	0.235	0.8196	0.079	0.98	0.0	0.009	0.0	0.0223	0.9519	0.8732	0.0	0.0466	0.0026	0.0408	0.0	0.04	0.0	0.0054	0.0	0.0398	0.0031	0.0775	0.0	0.0525	0.0533	0.9454	0.0018	0.114	0.0	0.0675	0.0	0.9929	0.0031	0.0775	0.0	0.0696	0.0	0.7395	0.0	0.7193	0.0	0.7327	0.6778	1.0	0.0
594.0	0.0022	0.0272	0.0024	0.0423	0.2147	0.8451	0.0718	0.9835	0.0	0.008	0.0	0.0212	0.9306	0.8996	0.0	0.0451	0.0031	0.0389	0.0	0.0391	0.0	0.0054	0.0	0.0382	0.0031	0.0753	0.0	0.0515	0.0484	0.9348	0.0019	0.1095	0.0	0.0651	0.0	0.988	0.0031	0.0753	0.0	0.0666	0.0	0.7601	0.0	0.7097	0.0	0.7176	0.6572	1.0	0.0
595.0	0.0025	0.0265	0.0038	0.041	0.1907	0.8619	0.063	0.9866	0.0	0.0071	0.0	0.0201	0.8986	0.9234	0.0	0.0435	0.0036	0.038	0.0	0.0377	0.0	0.0054	0.0	0.0366	0.0032	0.0724	0.0	0.0506	0.0436	0.9265	0.0019	0.1062	0.0	0.0626	0.0	0.9818	0.0032	0.0724	0.0	0.0635	0.0	0.7787	0.0	0.6999	0.0	0.7025	0.6416	0.9991	0.0
596.0	0.0028	0.0252	0.0031	0.0394	0.1713	0.8771	0.0545	0.9897	0.0	0.0062	0.0	0.0192	0.8719	0.9604	0.0	0.0419	0.0039	0.0361	0.0	0.0356	0.0	0.0054	0.0	0.0351	0.0026	0.0713	0.0	0.0497	0.0403	0.9182	0.0011	0.1008	0.0	0.061	0.0	0.9744	0.0026	0.0713	0.0	0.0607	0.0	0.7972	0.0	0.6902	0.0	0.6874	0.6298	0.9921	0.0
597.0	0.0025	0.0246	0.0037	0.0376	0.1538	0.892	0.0475	0.9928	0.0	0.0055	0.0	0.0183	0.8452	0.971	0.0	0.0401	0.0018	0.034	0.0	0.0354	0.0	0.0054	0.0	0.0333	0.0029	0.0686	0.0	0.0486	0.0381	0.9099	0.0006	0.0972	0.0	0.0592	0.0	0.9661	0.0029	0.0686	0.0	0.0582	0.0	0.8144	0.0	0.6829	0.0	0.6724	0.0	0.9822	0.0
598.0	0.0021	0.0234	0.0026	0.0359	0.1374	0.9049	0.0	0.9962	0.0	0.0048	0.0	0.0176	0.8186	0.9842	0.0	0.0384	0.0026	0.0333	0.0	0.0347	0.0	0.0054	0.0	0.0322	0.0029	0.0663	0.0	0.0	0.0359	0.8944	0.001	0.0935	0.0	0.0572	0.0	0.9571	0.0029	0.0663	0.0	0.0558	0.0	0.8316	0.0	0.6756	0.0	0.6583	0.0	0.9682	0.0
599.0	0.0021	0.0226	0.0032	0.0351	0.0	0.9125	0.0	1.0	0.0	0.0042	0.0	0.017	0.7706	0.9921	0.0	0.0367	0.0025	0.032	0.0	0.0324	0.0	0.0054	0.0	0.0321	0.0024	0.0652	0.0	0.0	0.0336	0.8763	0.0011	0.0892	0.0	0.0546	0.0	0.9475	0.0024	0.0652	0.0	0.0	0.0	0.8475	0.0	0.668	0.0	0.6442	0.0	0.9504	0.0
600.0	0.0016	0.0216	0.0017	0.0336	0.0	0.919	0.0	0.9997	0.0	0.0038	0.0	0.0165	0.7359	1.0	0.0	0.0354	0.0008	0.0305	0.0	0.0324	0.0	0.0054	0.0	0.0313	0.0031	0.0623	0.0	0.0	0.0314	0.8614	0.0017	0.0871	0.0	0.0532	0.0	0.9375	0.0031	0.0623	0.0	0.0	0.0	0.8635	0.0	0.6603	0.0	0.6291	0.0	0.9296	0.0
601.0	0.0012	0.0203	0.0023	0.0312	0.0	0.9294	0.0	0.9989	0.0	0.0036	0.0	0.0161	0.6985	1.0	0.0	0.0341	0.0	0.0291	0.0	0.0296	0.0	0.0	0.0	0.0	0.0023	0.0609	0.0	0.0	0.0292	0.8477	0.0009	0.0836	0.0	0.0518	0.0	0.9272	0.0023	0.0609	0.0	0.0	0.0	0.8781	0.0	0.6534	0.0	0.6191	0.0	0.9063	0.0
602.0	0.0015	0.0196	0.0026	0.03	0.0	0.9433	0.0	0.9965	0.0	0.0036	0.0	0.0157	0.6665	1.0	0.0	0.0329	0.0021	0.0276	0.0	0.0292	0.0	0.0	0.0	0.0	0.002	0.0593	0.0	0.0	0.0269	0.8366	0.0012	0.081	0.0	0.0503	0.0	0.9165	0.002	0.0593	0.0	0.0	0.0	0.8928	0.0	0.6465	0.0	0.605	0.0	0.8808	0.0
603.0	0.0018	0.0187	0.0026	0.0288	0.0	0.9511	0.0	0.9936	0.0	0.0	0.0	0.0154	0.6105	1.0	0.0	0.0316	0.0018	0.0267	0.0	0.0289	0.0	0.0	0.0	0.0	0.0023	0.0569	0.0	0.0	0.0252	0.8256	0.0007	0.0794	0.0	0.0483	0.0	0.9055	0.0023	0.0569	0.0	0.0	0.0	0.9058	0.0	0.6423	0.0	0.592	0.0	0.8542	0.0
604.0	0.0013	0.0181	0.0014	0.0276	0.0	0.9573	0.0	0.9918	0.0	0.0	0.0	0.0151	0.5759	0.992	0.0	0.0303	0.0	0.0255	0.0	0.0277	0.0	0.0	0.0	0.0	0.0026	0.055	0.0	0.0	0.0239	0.812	0.0018	0.0743	0.0	0.0465	0.0	0.8938	0.0026	0.055	0.0	0.0	0.0	0.9189	0.0	0.638	0.0	0.5779	0.0	0.8266	0.0
605.0	0.0015	0.0173	0.0014	0.0264	0.0	0.9642	0.0	0.9907	0.0	0.0	0.0	0.0148	0.5385	0.9815	0.0	0.029	0.0007	0.0248	0.0	0.0267	0.0	0.0	0.0	0.0	0.0021	0.0534	0.0	0.0	0.0226	0.7977	0.0005	0.0719	0.0	0.0449	0.0	0.8816	0.0021	0.0534	0.0	0.0	0.0	0.9298	0.0	0.6318	0.0	0.5648	0.0	0.799	0.0
606.0	0.0016	0.0165	0.0024	0.0257	0.0	0.9714	0.0	0.9873	0.0	0.0	0.0	0.0145	0.5039	0.9709	0.0	0.0277	0.0015	0.0224	0.0	0.0249	0.0	0.0	0.0	0.0	0.003	0.0521	0.0	0.0	0.0213	0.7836	0.0014	0.0715	0.0	0.0434	0.0	0.8686	0.003	0.0521	0.0	0.0	0.0	0.9407	0.0	0.6256	0.0	0.5518	0.0	0.7714	0.0
607.0	0.0019	0.016	0.0024	0.0249	0.0	0.9749	0.0	0.99	0.0	0.0	0.0	0.0142	0.4559	0.955	0.0	0.0265	0.0023	0.0223	0.0	0.0243	0.0	0.0	0.0	0.0	0.003	0.0505	0.0	0.0	0.02	0.7703	0.0016	0.0674	0.0	0.0422	0.0	0.855	0.003	0.0505	0.0	0.0	0.0	0.9495	0.0	0.6184	0.0	0.5387	0.0	0.7438	0.0
608.0	0.0012	0.0144	0.0004	0.0229	0.0	0.9783	0.0	0.994	0.0	0.0	0.0	0.0138	0.4265	0.9286	0.0	0.0252	0.0	0.0215	0.0	0.0232	0.0	0.0	0.0	0.0	0.0031	0.0474	0.0	0.0	0.0186	0.7571	0.0019	0.0652	0.0	0.0403	0.0	0.841	0.0031	0.0474	0.0	0.0	0.0	0.9582	0.0	0.6112	0.0	0.5256	0.0	0.7161	0.0
609.0	0.0016	0.0145	0.0035	0.0226	0.0	0.9827	0.0	0.9944	0.0	0.0	0.0	0.0134	0.3999	0.9048	0.0	0.0239	0.0033	0.0203	0.0	0.0225	0.0	0.0	0.0	0.0	0.0025	0.047	0.0	0.0	0.0179	0.7438	0.0021	0.0645	0.0	0.0391	0.0	0.8267	0.0025	0.047	0.0	0.0	0.0	0.9654	0.0	0.6018	0.0	0.5136	0.0	0.6896	0.0
610.0	0.0015	0.0138	0.0026	0.0215	0.0	0.9881	0.0	0.993	0.0	0.0	0.0	0.0129	0.3785	0.8836	0.0	0.0226	0.0	0.0193	0.0	0.0215	0.0	0.0	0.0	0.0	0.004	0.0467	0.0	0.0	0.0175	0.7306	0.0028	0.0622	0.0	0.0378	0.0	0.8125	0.004	0.0467	0.0	0.0	0.0	0.9727	0.0	0.5924	0.0	0.5015	0.0	0.6638	0.0
611.0	0.0013	0.0129	0.0023	0.0204	0.0	0.9948	0.0	0.9864	0.0	0.0	0.0	0.0123	0.0	0.8545	0.0	0.0213	0.0008	0.0188	0.0	0.0205	0.0	0.0	0.0	0.0	0.0027	0.0449	0.0	0.0	0.0171	0.7174	0.002	0.0596	0.0	0.0367	0.0	0.7985	0.0027	0.0449	0.0	0.0	0.0	0.9784	0.0	0.5884	0.0	0.4894	0.0	0.6396	0.0
612.0	0.0007	0.0122	0.0021	0.0197	0.0	1.0	0.0	0.9781	0.0	0.0	0.0	0.0117	0.0	0.8255	0.0	0.02	0.0	0.0183	0.0	0.0201	0.0	0.0	0.0	0.0	0.0032	0.0439	0.0	0.0	0.0167	0.7053	0.0024	0.0572	0.0	0.0351	0.0	0.7848	0.0032	0.0439	0.0	0.0	0.0	0.9841	0.0	0.5845	0.0	0.4774	0.0	0.615	0.0
613.0	0.0019	0.0117	0.0027	0.019	0.0	0.9986	0.0	0.9768	0.0	0.0	0.0	0.0112	0.0	0.7964	0.0	0.0187	0.0015	0.0172	0.0	0.0199	0.0	0.0	0.0	0.0	0.003	0.0432	0.0	0.0	0.0163	0.6931	0.0023	0.0562	0.0	0.0339	0.0	0.7714	0.003	0.0432	0.0	0.0	0.0	0.9883	0.0	0.5746	0.0	0.4653	0.0	0.5912	0.0
614.0	0.0015	0.011	0.0016	0.0185	0.0	0.9969	0.0	0.9745	0.0	0.0	0.0	0.0106	0.0	0.7514	0.0	0.0174	0.0	0.0166	0.0	0.0169	0.0	0.0	0.0	0.0	0.0035	0.0411	0.0	0.0	0.0159	0.6804	0.0029	0.0538	0.0	0.0331	0.0	0.7581	0.0035	0.0411	0.0	0.0	0.0	0.9925	0.0	0.5647	0.0	0.4533	0.0	0.5675	0.0
615.0	0.0015	0.0104	0.0021	0.0176	0.0	0.9943	0.0	0.9706	0.0	0.0	0.0	0.01	0.0	0.725	0.0	0.0162	0.0026	0.0156	0.0	0.0169	0.0	0.0	0.0	0.0	0.0032	0.0382	0.0	0.0	0.0155	0.6672	0.0023	0.053	0.0	0.0313	0.0	0.7448	0.0032	0.0382	0.0	0.0	0.0	0.9955	0.0	0.5562	0.0	0.4422	0.0	0.5467	0.0
616.0	0.0016	0.0101	0.0028	0.0172	0.0	0.9917	0.0	0.9669	0.0	0.0	0.0	0.0094	0.0	0.6933	0.0	0.0154	0.0002	0.0155	0.0	0.0151	0.0	0.0	0.0	0.0	0.0032	0.0374	0.0	0.0	0.0155	0.6539	0.0022	0.0518	0.0	0.0305	0.0	0.7312	0.0032	0.0374	0.0	0.0	0.0	0.9985	0.0	0.5478	0.0	0.4312	0.0	0.526	0.0
617.0	0.0014	0.0098	0.0024	0.0163	0.0	0.9919	0.0	0.9631	0.0	0.0	0.0	0.0089	0.0	0.6536	0.0	0.0148	0.0016	0.015	0.0	0.016	0.0	0.0	0.0	0.0	0.0033	0.0377	0.0	0.0	0.0155	0.6359	0.0022	0.0506	0.0	0.029	0.0	0.7171	0.0033	0.0377	0.0	0.0	0.0	0.9993	0.0	0.538	0.0	0.4201	0.0	0.5057	0.0
618.0	0.0015	0.0091	0.0019	0.0157	0.0	0.9921	0.0	0.9561	0.0	0.0	0.0	0.0084	0.0	0.6272	0.0	0.0142	0.0003	0.0142	0.0	0.015	0.0	0.0	0.0	0.0	0.003	0.0372	0.0	0.0	0.0155	0.6192	0.0022	0.0478	0.0	0.0278	0.0	0.7022	0.003	0.0372	0.0	0.0	0.0	1.0	0.0	0.5282	0.0	0.409	0.0	0.485	0.0
619.0	0.0011	0.0088	0.0024	0.0151	0.0	0.9925	0.0	0.948	0.0	0.0	0.0	0.008	0.0	0.6008	0.0	0.0136	0.0016	0.0134	0.0	0.0141	0.0	0.0	0.0	0.0	0.0035	0.0359	0.0	0.0	0.0155	0.6071	0.0025	0.0464	0.0	0.0266	0.0	0.6864	0.0035	0.0359	0.0	0.0	0.0	0.9986	0.0	0.5184	0.0	0.399	0.0	0.4656	0.0
620.0	0.002	0.0084	0.0035	0.0146	0.0	0.9929	0.0	0.9392	0.0	0.0	0.0	0.0076	0.0	0.5611	0.0	0.013	0.0034	0.0135	0.0	0.0137	0.0	0.0	0.0	0.0	0.0029	0.0352	0.0	0.0	0.0155	0.5949	0.0022	0.045	0.0	0.0258	0.0	0.6697	0.0029	0.0352	0.0	0.0	0.0	0.9971	0.0	0.5085	0.0	0.3889	0.0	0.4473	0.0
621.0	0.0021	0.0078	0.0026	0.014	0.0	0.9937	0.0	0.9347	0.0	0.0	0.0	0.0073	0.0	0.5347	0.0	0.0123	0.0025	0.0125	0.0	0.0134	0.0	0.0	0.0	0.0	0.0033	0.0336	0.0	0.0	0.0155	0.582	0.0025	0.0437	0.0	0.025	0.0	0.6524	0.0033	0.0336	0.0	0.0	0.0	0.9942	0.0	0.4998	0.0	0.3789	0.0	0.4293	0.0
622.0	0.001	0.0075	0.0026	0.0135	0.0	0.9945	0.0	0.9304	0.0	0.0	0.0	0.0071	0.0	0.5109	0.0	0.0117	0.002	0.0121	0.0	0.0132	0.0	0.0	0.0	0.0	0.0019	0.0325	0.0	0.0	0.0155	0.5688	0.0011	0.0426	0.0	0.024	0.0	0.6348	0.0019	0.0325	0.0	0.0	0.0	0.9912	0.0	0.491	0.0	0.3688	0.0	0.4111	0.0
623.0	0.0016	0.0069	0.0017	0.013	0.0	0.9871	0.0	0.9164	0.0	0.0	0.0	0.0069	0.0	0.4739	0.0	0.0111	0.0021	0.0118	0.0	0.0128	0.0	0.0	0.0	0.0	0.0026	0.0317	0.0	0.0	0.0151	0.5557	0.0023	0.0409	0.0	0.0228	0.0	0.6171	0.0026	0.0317	0.0	0.0	0.0	0.9874	0.0	0.4792	0.0	0.3598	0.0	0.3949	0.0
624.0	0.0018	0.0066	0.0034	0.0122	0.0	0.9753	0.0	0.9007	0.0	0.0	0.0	0.0067	0.0	0.4527	0.0	0.0105	0.0039	0.0114	0.0	0.013	0.0	0.0	0.0	0.0	0.0016	0.0321	0.0	0.0	0.0148	0.5435	0.0012	0.0399	0.0	0.0218	0.0	0.5999	0.0016	0.0321	0.0	0.0	0.0	0.9836	0.0	0.4673	0.0	0.3497	0.0	0.3797	0.0
625.0	0.0016	0.0064	0.0029	0.0121	0.0	0.968	0.0	0.8852	0.0	0.0	0.0	0.0065	0.0	0.4289	0.0	0.0	0.0	0.0106	0.0	0.0124	0.0	0.0	0.0	0.0	0.0023	0.0299	0.0	0.0	0.0144	0.5314	0.0017	0.0398	0.0	0.0211	0.0	0.5832	0.0023	0.0299	0.0	0.0	0.0	0.9792	0.0	0.457	0.0	0.3407	0.0	0.3641	0.0
626.0	0.0005	0.0063	0.0012	0.0118	0.0	0.9686	0.0	0.8779	0.0	0.0	0.0	0.0064	0.0	0.3972	0.0	0.0	0.0	0.0103	0.0	0.0118	0.0	0.0	0.0	0.0	0.0021	0.0287	0.0	0.0	0.014	0.5192	0.0017	0.037	0.0	0.0202	0.0	0.5673	0.0021	0.0287	0.0	0.0	0.0	0.9747	0.0	0.4467	0.0	0.3317	0.0	0.3473	0.0
627.0	0.0017	0.0059	0.0014	0.0115	0.0	0.9659	0.0	0.8753	0.0	0.0	0.0	0.0063	0.0	0.3787	0.0	0.0	0.0026	0.0099	0.0	0.0108	0.0	0.0	0.0	0.0	0.0024	0.0285	0.0	0.0	0.0136	0.5071	0.0017	0.0354	0.0	0.0195	0.0	0.552	0.0024	0.0285	0.0	0.0	0.0	0.9699	0.0	0.4346	0.0	0.3216	0.0	0.3324	0.0
628.0	0.0013	0.0056	0.0008	0.0107	0.0	0.9593	0.0	0.8561	0.0	0.0	0.0	0.0062	0.0	0.3602	0.0	0.0	0.0005	0.0097	0.0	0.011	0.0	0.0	0.0	0.0	0.0026	0.0286	0.0	0.0	0.0133	0.4949	0.0019	0.0355	0.0	0.0189	0.0	0.5373	0.0026	0.0286	0.0	0.0	0.0	0.9651	0.0	0.4226	0.0	0.3126	0.0	0.3197	0.0
629.0	0.0005	0.0054	0.0005	0.0103	0.0	0.9526	0.0	0.8448	0.0	0.0	0.0	0.0	0.0	0.3337	0.0	0.0	0.0	0.0091	0.0	0.0106	0.0	0.0	0.0	0.0	0.0028	0.0266	0.0	0.0	0.0129	0.4828	0.0018	0.0339	0.0	0.018	0.0	0.5228	0.0028	0.0266	0.0	0.0	0.0	0.9601	0.0	0.4108	0.0	0.3045	0.0	0.3079	0.0
630.0	0.0012	0.005	0.0016	0.01	0.0	0.9459	0.0	0.8381	0.0	0.0	0.0	0.0	0.0	0.3152	0.0	0.0	0.0011	0.009	0.0	0.0109	0.0	0.0	0.0	0.0	0.0028	0.0264	0.0	0.0	0.0129	0.4707	0.0021	0.0324	0.0	0.0173	0.0	0.5084	0.0028	0.0264	0.0	0.0	0.0	0.9551	0.0	0.3991	0.0	0.2955	0.0	0.2954	0.0
631.0	0.0014	0.005	0.0031	0.0095	0.0	0.9321	0.0	0.8284	0.0	0.0	0.0	0.0	0.0	0.302	0.0	0.0	0.0018	0.0087	0.0	0.0101	0.0	0.0	0.0	0.0	0.0028	0.0271	0.0	0.0	0.0129	0.4599	0.0024	0.0318	0.0	0.0167	0.0	0.494	0.0028	0.0271	0.0	0.0	0.0	0.9494	0.0	0.3892	0.0	0.2864	0.0	0.283	0.0
632.0	0.0016	0.0048	0.0019	0.0094	0.0	0.9222	0.0	0.8181	0.0	0.0	0.0	0.0	0.0	0.2861	0.0	0.0	0.0021	0.0086	0.0	0.0094	0.0	0.0	0.0	0.0	0.0031	0.0263	0.0	0.0	0.0129	0.4508	0.003	0.0303	0.0	0.0161	0.0	0.4794	0.0031	0.0263	0.0	0.0	0.0	0.9436	0.0	0.3794	0.0	0.2774	0.0	0.2715	0.0
633.0	0.0018	0.0046	0.0031	0.0089	0.0	0.9158	0.0	0.8073	0.0	0.0	0.0	0.0	0.0	0.265	0.0	0.0	0.0021	0.0079	0.0	0.0094	0.0	0.0	0.0	0.0	0.0024	0.0254	0.0	0.0	0.0129	0.4417	0.0022	0.0296	0.0	0.0152	0.0	0.4645	0.0024	0.0254	0.0	0.0	0.0	0.9374	0.0	0.3671	0.0	0.2693	0.0	0.261	0.0
634.0	0.002	0.0046	0.0037	0.0086	0.0	0.9096	0.0	0.8005	0.0	0.0	0.0	0.0	0.0	0.2518	0.0	0.0	0.0033	0.0081	0.0	0.0089	0.0	0.0	0.0	0.0	0.0023	0.0251	0.0	0.0	0.0129	0.4324	0.0021	0.028	0.0	0.0147	0.0	0.4496	0.0023	0.0251	0.0	0.0	0.0	0.9311	0.0	0.3548	0.0	0.2603	0.0	0.2504	0.0
635.0	0.0007	0.0042	0.0	0.0084	0.0	0.9042	0.0	0.7943	0.0	0.0	0.0	0.0	0.0	0.2412	0.0	0.0	0.0	0.0076	0.0	0.009	0.0	0.0	0.0	0.0	0.0025	0.0247	0.0	0.0	0.0129	0.4191	0.0016	0.0276	0.0	0.014	0.0	0.4346	0.0025	0.0247	0.0	0.0	0.0	0.9236	0.0	0.3468	0.0	0.2523	0.0	0.2389	0.0
636.0	0.0011	0.0042	0.0024	0.0077	0.0	0.8962	0.0	0.7804	0.0	0.0	0.0	0.0	0.0	0.2227	0.0	0.0	0.0013	0.0073	0.0	0.0087	0.0	0.0	0.0	0.0	0.0023	0.0243	0.0	0.0	0.0129	0.4059	0.0023	0.0273	0.0	0.0136	0.0	0.4199	0.0023	0.0243	0.0	0.0	0.0	0.916	0.0	0.3388	0.0	0.2442	0.0	0.2277	0.0
637.0	0.0013	0.0038	0.0035	0.0073	0.0	0.8872	0.0	0.7713	0.0	0.0	0.0	0.0	0.0	0.2121	0.0	0.0	0.0034	0.0061	0.0	0.0087	0.0	0.0	0.0	0.0	0.0014	0.024	0.0	0.0	0.0129	0.3932	0.001	0.0263	0.0	0.0132	0.0	0.4058	0.0014	0.024	0.0	0.0	0.0	0.9078	0.0	0.3308	0.0	0.2362	0.0	0.2176	0.0
638.0	0.0009	0.0039	0.0016	0.0075	0.0	0.8815	0.0	0.7605	0.0	0.0	0.0	0.0	0.0	0.2015	0.0	0.0	0.001	0.0065	0.0	0.0084	0.0	0.0	0.0	0.0	0.0013	0.0231	0.0	0.0	0.0129	0.381	0.0007	0.0255	0.0	0.0127	0.0	0.3923	0.0013	0.0231	0.0	0.0	0.0	0.8995	0.0	0.3228	0.0	0.2281	0.0	0.2088	0.0
639.0	0.0006	0.0035	0.0008	0.0071	0.0	0.8701	0.0	0.7494	0.0	0.0	0.0	0.0	0.0	0.1856	0.0	0.0	0.0	0.0066	0.0	0.0079	0.0	0.0	0.0	0.0	0.0011	0.0231	0.0	0.0	0.0129	0.3689	0.0008	0.0237	0.0	0.0122	0.0	0.3797	0.0011	0.0231	0.0	0.0	0.0	0.8905	0.0	0.3143	0.0	0.2221	0.0	0.1996	0.0
640.0	0.0005	0.0035	0.0017	0.0069	0.0	0.8543	0.0	0.7387	0.0	0.0	0.0	0.0	0.0	0.1777	0.0	0.0	0.0	0.0065	0.0	0.0079	0.0	0.0	0.0	0.0	0.0025	0.0216	0.0	0.0	0.0129	0.3557	0.0015	0.0234	0.0	0.0117	0.0	0.3679	0.0025	0.0216	0.0	0.0	0.0	0.8815	0.0	0.3058	0.0	0.2151	0.0	0.1907	0.0
641.0	0.0004	0.0034	0.0004	0.0065	0.0	0.8439	0.0	0.7289	0.0	0.0	0.0	0.0	0.0	0.1698	0.0	0.0	0.0	0.0059	0.0	0.0076	0.0	0.0	0.0	0.0	0.0014	0.0212	0.0	0.0	0.0129	0.3425	0.0014	0.0216	0.0	0.0114	0.0	0.3568	0.0014	0.0212	0.0	0.0	0.0	0.8714	0.0	0.2988	0.0	0.207	0.0	0.1821	0.0
642.0	0.0005	0.0034	0.0003	0.0063	0.0	0.837	0.0	0.7177	0.0	0.0	0.0	0.0	0.0	0.1592	0.0	0.0	0.0	0.0058	0.0	0.008	0.0	0.0	0.0	0.0	0.0024	0.022	0.0	0.0	0.0129	0.3318	0.0018	0.0217	0.0	0.0109	0.0	0.346	0.0024	0.022	0.0	0.0	0.0	0.8614	0.0	0.2918	0.0	0.2	0.0	0.1745	0.0
643.0	0.0005	0.0032	0.0012	0.006	0.0	0.8319	0.0	0.6973	0.0	0.0	0.0	0.0	0.0	0.1512	0.0	0.0	0.0	0.0058	0.0	0.0071	0.0	0.0	0.0	0.0	0.0016	0.0216	0.0	0.0	0.0129	0.3258	0.0014	0.0213	0.0	0.0107	0.0	0.3355	0.0016	0.0216	0.0	0.0	0.0	0.8507	0.0	0.2835	0.0	0.193	0.0	0.1669	0.0
644.0	0.0008	0.0029	0.0003	0.0058	0.0	0.8289	0.0	0.6879	0.0	0.0	0.0	0.0	0.0	0.1433	0.0	0.0	0.0003	0.0051	0.0	0.0071	0.0	0.0	0.0	0.0	0.0019	0.0207	0.0	0.0	0.0129	0.3197	0.0019	0.0209	0.0	0.0103	0.0	0.325	0.0019	0.0207	0.0	0.0	0.0	0.84	0.0	0.2752	0.0	0.1859	0.0	0.1601	0.0
645.0	0.0008	0.0031	0.0015	0.0056	0.0	0.8203	0.0	0.6785	0.0	0.0	0.0	0.0	0.0	0.1327	0.0	0.0	0.0	0.005	0.0	0.0064	0.0	0.0	0.0	0.0	0.0016	0.0197	0.0	0.0	0.0	0.3136	0.0017	0.0203	0.0	0.0098	0.0	0.3143	0.0016	0.0197	0.0	0.0	0.0	0.8285	0.0	0.2687	0.0	0.1789	0.0	0.1527	0.0
646.0	0.0007	0.0028	0.0022	0.0052	0.0	0.7987	0.0	0.6681	0.0	0.0	0.0	0.0	0.0	0.1248	0.0	0.0	0.0013	0.0047	0.0	0.0062	0.0	0.0	0.0	0.0	0.0019	0.02	0.0	0.0	0.0	0.3075	0.0014	0.0193	0.0	0.0097	0.0	0.3033	0.0019	0.02	0.0	0.0	0.0	0.8171	0.0	0.2622	0.0	0.1719	0.0	0.1457	0.0
647.0	0.0002	0.0027	0.0011	0.0052	0.0	0.7789	0.0	0.6568	0.0	0.0	0.0	0.0	0.0	0.1195	0.0	0.0	0.0	0.0046	0.0	0.0067	0.0	0.0	0.0	0.0	0.0018	0.0193	0.0	0.0	0.0	0.3007	0.0018	0.0185	0.0	0.0092	0.0	0.2922	0.0018	0.0193	0.0	0.0	0.0	0.8046	0.0	0.2538	0.0	0.1658	0.0	0.1388	0.0
648.0	0.0008	0.0026	0.0017	0.0052	0.0	0.771	0.0	0.6456	0.0	0.0	0.0	0.0	0.0	0.1115	0.0	0.0	0.0008	0.0047	0.0	0.0056	0.0	0.0	0.0	0.0	0.0018	0.019	0.0	0.0	0.0	0.2916	0.0018	0.0179	0.0	0.009	0.0	0.2811	0.0018	0.019	0.0	0.0	0.0	0.7922	0.0	0.2455	0.0	0.1588	0.0	0.1332	0.0
649.0	0.0007	0.0027	0.0021	0.0049	0.0	0.7683	0.0	0.6243	0.0	0.0	0.0	0.0	0.0	0.1036	0.0	0.0	0.0	0.0041	0.0	0.0063	0.0	0.0	0.0	0.0	0.0022	0.0186	0.0	0.0	0.0	0.2825	0.0019	0.0172	0.0	0.0087	0.0	0.2701	0.0022	0.0186	0.0	0.0	0.0	0.7797	0.0	0.2401	0.0	0.1528	0.0	0.1281	0.0
650.0	0.0005	0.0024	0.0	0.0047	0.0	0.7564	0.0	0.6129	0.0	0.0	0.0	0.0	0.0	0.0983	0.0	0.0	0.0	0.004	0.0	0.0059	0.0	0.0	0.0	0.0	0.0027	0.0176	0.0	0.0	0.0	0.2734	0.0025	0.0162	0.0	0.0083	0.0	0.2595	0.0027	0.0176	0.0	0.0	0.0	0.7671	0.0	0.2347	0.0	0.1477	0.0	0.1234	0.0
651.0	0.0005	0.0026	0.0021	0.0044	0.0	0.7391	0.0	0.6056	0.0	0.0	0.0	0.0	0.0	0.093	0.0	0.0	0.0005	0.0041	0.0	0.0059	0.0	0.0	0.0	0.0	0.0019	0.0184	0.0	0.0	0.0	0.265	0.0018	0.0166	0.0	0.0	0.0	0.2496	0.0019	0.0184	0.0	0.0	0.0	0.7546	0.0	0.2297	0.0	0.1417	0.0	0.1186	0.0
652.0	0.0004	0.0024	0.0011	0.0045	0.0	0.726	0.0	0.5906	0.0	0.0	0.0	0.0	0.0	0.0877	0.0	0.0	0.0008	0.0038	0.0	0.0052	0.0	0.0	0.0	0.0	0.0029	0.0175	0.0	0.0	0.0	0.2567	0.0029	0.0166	0.0	0.0	0.0	0.2406	0.0029	0.0175	0.0	0.0	0.0	0.7421	0.0	0.2247	0.0	0.1367	0.0	0.1139	0.0
653.0	0.0005	0.0023	0.0012	0.0041	0.0	0.7139	0.0	0.5791	0.0	0.0	0.0	0.0	0.0	0.0824	0.0	0.0	0.0002	0.0034	0.0	0.0061	0.0	0.0	0.0	0.0	0.002	0.0172	0.0	0.0	0.0	0.2484	0.002	0.0158	0.0	0.0	0.0	0.2325	0.002	0.0172	0.0	0.0	0.0	0.7297	0.0	0.2185	0.0	0.1307	0.0	0.1081	0.0
654.0	0.0012	0.0021	0.0017	0.004	0.0	0.7071	0.0	0.5676	0.0	0.0	0.0	0.0	0.0	0.0798	0.0	0.0	0.0016	0.0037	0.0	0.0059	0.0	0.0	0.0	0.0	0.0029	0.017	0.0	0.0	0.0	0.2412	0.0025	0.015	0.0	0.0	0.0	0.2254	0.0029	0.017	0.0	0.0	0.0	0.7173	0.0	0.2123	0.0	0.1256	0.0	0.1027	0.0
655.0	0.0008	0.002	0.002	0.0039	0.0	0.7026	0.0	0.5573	0.0	0.0	0.0	0.0	0.0	0.0718	0.0	0.0	0.0016	0.0037	0.0	0.0052	0.0	0.0	0.0	0.0	0.0022	0.0175	0.0	0.0	0.0	0.2356	0.0021	0.0146	0.0	0.0	0.0	0.2192	0.0022	0.0175	0.0	0.0	0.0	0.7049	0.0	0.2083	0.0	0.1206	0.0	0.099	0.0
656.0	0.0	0.002	0.0003	0.0036	0.0	0.6958	0.0	0.5527	0.0	0.0	0.0	0.0	0.0	0.0692	0.0	0.0	0.0	0.0032	0.0	0.0052	0.0	0.0	0.0	0.0	0.0022	0.0166	0.0	0.0	0.0	0.2299	0.0026	0.0146	0.0	0.0	0.0	0.2135	0.0022	0.0166	0.0	0.0	0.0	0.6925	0.0	0.2042	0.0	0.1156	0.0	0.0953	0.0
657.0	0.0001	0.0019	0.0003	0.0035	0.0	0.6861	0.0	0.544	0.0	0.0	0.0	0.0	0.0	0.0665	0.0	0.0	0.0	0.0032	0.0	0.0052	0.0	0.0	0.0	0.0	0.0023	0.0157	0.0	0.0	0.0	0.2242	0.0023	0.0138	0.0	0.0	0.0	0.2083	0.0023	0.0157	0.0	0.0	0.0	0.68	0.0	0.1971	0.0	0.1116	0.0	0.091	0.0
658.0	0.0005	0.0017	0.0015	0.0035	0.0	0.6789	0.0	0.5319	0.0	0.0	0.0	0.0	0.0	0.0612	0.0	0.0	0.0	0.0028	0.0	0.0052	0.0	0.0	0.0	0.0	0.0027	0.0175	0.0	0.0	0.0	0.2185	0.0028	0.0134	0.0	0.0	0.0	0.2031	0.0027	0.0175	0.0	0.0	0.0	0.6675	0.0	0.1899	0.0	0.1075	0.0	0.0867	0.0
659.0	0.0	0.0017	0.0	0.0031	0.0	0.6432	0.0	0.5213	0.0	0.0	0.0	0.0	0.0	0.0586	0.0	0.0	0.0	0.003	0.0	0.0049	0.0	0.0	0.0	0.0	0.0026	0.0165	0.0	0.0	0.0	0.2128	0.0025	0.0133	0.0	0.0	0.0	0.1978	0.0026	0.0165	0.0	0.0	0.0	0.6547	0.0	0.185	0.0	0.1035	0.0	0.0829	0.0
660.0	0.0	0.0018	0.0014	0.0031	0.0	0.6469	0.0	0.5116	0.0	0.0	0.0	0.0	0.0	0.0533	0.0	0.0	0.0	0.0029	0.0	0.005	0.0	0.0	0.0	0.0	0.0022	0.0169	0.0	0.0	0.0	0.2074	0.0016	0.0131	0.0	0.0	0.0	0.1922	0.0022	0.0169	0.0	0.0	0.0	0.6419	0.0	0.1801	0.0	0.0995	0.0	0.0791	0.0
661.0	0.0	0.0017	0.0	0.0031	0.0	0.6536	0.0	0.5014	0.0	0.0	0.0	0.0	0.0	0.0506	0.0	0.0	0.0	0.0028	0.0	0.0053	0.0	0.0	0.0	0.0	0.002	0.0148	0.0	0.0	0.0	0.2022	0.0018	0.0123	0.0	0.0	0.0	0.1861	0.002	0.0148	0.0	0.0	0.0	0.6291	0.0	0.1748	0.0	0.0965	0.0	0.0753	0.0
662.0	0.0004	0.0016	0.0018	0.0029	0.0	0.6603	0.0	0.4921	0.0	0.0	0.0	0.0	0.0	0.048	0.0	0.0	0.0	0.0025	0.0	0.0055	0.0	0.0	0.0	0.0	0.0025	0.0148	0.0	0.0	0.0	0.197	0.0025	0.0118	0.0	0.0	0.0	0.1796	0.0025	0.0148	0.0	0.0	0.0	0.6164	0.0	0.1695	0.0	0.0935	0.0	0.0724	0.0
663.0	0.0005	0.0016	0.0005	0.0029	0.0	0.6284	0.0	0.4824	0.0	0.0	0.0	0.0	0.0	0.0453	0.0	0.0	0.0	0.0028	0.0	0.0048	0.0	0.0	0.0	0.0	0.0023	0.0155	0.0	0.0	0.0	0.1918	0.0021	0.0121	0.0	0.0	0.0	0.1727	0.0023	0.0155	0.0	0.0	0.0	0.6041	0.0	0.1667	0.0	0.0905	0.0	0.0695	0.0
664.0	0.0003	0.0015	0.0006	0.0027	0.0	0.6113	0.0	0.4693	0.0	0.0	0.0	0.0	0.0	0.0427	0.0	0.0	0.0	0.0024	0.0	0.0048	0.0	0.0	0.0	0.0	0.0024	0.0155	0.0	0.0	0.0	0.1866	0.0024	0.0114	0.0	0.0	0.0	0.1655	0.0024	0.0155	0.0	0.0	0.0	0.5919	0.0	0.1639	0.0	0.0874	0.0	0.0667	0.0
665.0	0.0	0.0013	0.0	0.0026	0.0	0.6049	0.0	0.4635	0.0	0.0	0.0	0.0	0.0	0.04	0.0	0.0	0.0	0.0023	0.0	0.0046	0.0	0.0	0.0	0.0	0.0022	0.0158	0.0	0.0	0.0	0.1814	0.0023	0.0113	0.0	0.0	0.0	0.1581	0.0022	0.0158	0.0	0.0	0.0	0.5798	0.0	0.1594	0.0	0.0844	0.0	0.0638	0.0
666.0	0.0	0.0014	0.0003	0.0025	0.0	0.5993	0.0	0.4604	0.0	0.0	0.0	0.0	0.0	0.0374	0.0	0.0	0.0	0.0023	0.0	0.005	0.0	0.0	0.0	0.0	0.0022	0.0138	0.0	0.0	0.0	0.1761	0.0026	0.0112	0.0	0.0	0.0	0.1509	0.0022	0.0138	0.0	0.0	0.0	0.5677	0.0	0.155	0.0	0.0814	0.0	0.0613	0.0
667.0	0.0	0.0012	0.0007	0.0024	0.0	0.5864	0.0	0.4558	0.0	0.0	0.0	0.0	0.0	0.0347	0.0	0.0	0.0	0.0022	0.0	0.0046	0.0	0.0	0.0	0.0	0.0009	0.0134	0.0	0.0	0.0	0.1709	0.0023	0.0114	0.0	0.0	0.0	0.1439	0.0009	0.0134	0.0	0.0	0.0	0.5562	0.0	0.1517	0.0	0.0784	0.0	0.0594	0.0
668.0	0.0001	0.0013	0.0006	0.0024	0.0	0.5742	0.0	0.4474	0.0	0.0	0.0	0.0	0.0	0.032	0.0	0.0	0.0	0.002	0.0	0.0048	0.0	0.0	0.0	0.0	0.002	0.0148	0.0	0.0	0.0	0.1657	0.002	0.0107	0.0	0.0	0.0	0.1372	0.002	0.0148	0.0	0.0	0.0	0.5447	0.0	0.1483	0.0	0.0764	0.0	0.0582	0.0
669.0	0.0001	0.0012	0.0009	0.0022	0.0	0.5615	0.0	0.4339	0.0	0.0	0.0	0.0	0.0	0.0294	0.0	0.0	0.0005	0.0019	0.0	0.0047	0.0	0.0	0.0	0.0	0.0016	0.0139	0.0	0.0	0.0	0.1605	0.0014	0.0108	0.0	0.0	0.0	0.1309	0.0016	0.0139	0.0	0.0	0.0	0.5342	0.0	0.1446	0.0	0.0734	0.0	0.0565	0.0
670.0	0.0003	0.0011	0.0008	0.0022	0.0	0.5354	0.0	0.4217	0.0	0.0	0.0	0.0	0.0	0.0267	0.0	0.0	0.0003	0.002	0.0	0.0049	0.0	0.0	0.0	0.0	0.0019	0.014	0.0	0.0	0.0	0.1553	0.003	0.0106	0.0	0.0	0.0	0.1251	0.0019	0.014	0.0	0.0	0.0	0.5238	0.0	0.1408	0.0	0.0714	0.0	0.0554	0.0
671.0	0.0002	0.001	0.0	0.0021	0.0	0.5422	0.0	0.4118	0.0	0.0	0.0	0.0	0.0	0.0241	0.0	0.0	0.0	0.0018	0.0	0.0045	0.0	0.0	0.0	0.0	0.002	0.0144	0.0	0.0	0.0	0.1501	0.0018	0.0101	0.0	0.0	0.0	0.1197	0.002	0.0144	0.0	0.0	0.0	0.5126	0.0	0.1378	0.0	0.0693	0.0	0.0536	0.0
672.0	0.0007	0.0011	0.0006	0.0019	0.0	0.5538	0.0	0.4057	0.0	0.0	0.0	0.0	0.0	0.0241	0.0	0.0	0.0021	0.0016	0.0	0.0053	0.0	0.0	0.0	0.0	0.0024	0.0136	0.0	0.0	0.0	0.1455	0.0028	0.0095	0.0	0.0	0.0	0.1147	0.0024	0.0136	0.0	0.0	0.0	0.5015	0.0	0.1348	0.0	0.0673	0.0	0.0517	0.0
673.0	0.0008	0.0011	0.001	0.0019	0.0	0.5459	0.0	0.4011	0.0	0.0	0.0	0.0	0.0	0.0214	0.0	0.0	0.0033	0.0019	0.0	0.0052	0.0	0.0	0.0	0.0	0.0028	0.0147	0.0	0.0	0.0	0.1415	0.0026	0.0094	0.0	0.0	0.0	0.1101	0.0028	0.0147	0.0	0.0	0.0	0.4916	0.0	0.1309	0.0	0.0643	0.0	0.0499	0.0
674.0	0.0005	0.001	0.0006	0.0019	0.0	0.5306	0.0	0.3925	0.0	0.0	0.0	0.0	0.0	0.0214	0.0	0.0	0.0007	0.0017	0.0	0.0045	0.0	0.0	0.0	0.0	0.0029	0.0138	0.0	0.0	0.0	0.1374	0.0035	0.0097	0.0	0.0	0.0	0.1058	0.0029	0.0138	0.0	0.0	0.0	0.4817	0.0	0.127	0.0	0.0623	0.0	0.049	0.0
675.0	0.0	0.001	0.0001	0.0019	0.0	0.5012	0.0	0.3791	0.0	0.0	0.0	0.0	0.0	0.0188	0.0	0.0	0.0	0.0015	0.0	0.0044	0.0	0.0	0.0	0.0	0.0023	0.0141	0.0	0.0	0.0	0.1334	0.0032	0.0096	0.0	0.0	0.0	0.1017	0.0023	0.0141	0.0	0.0	0.0	0.4719	0.0	0.1241	0.0	0.0603	0.0	0.0481	0.0
676.0	0.0005	0.001	0.0015	0.0018	0.0	0.4888	0.0	0.3702	0.0	0.0	0.0	0.0	0.0	0.0188	0.0	0.0	0.0007	0.0015	0.0	0.0049	0.0	0.0	0.0	0.0	0.0009	0.0137	0.0	0.0	0.0	0.1293	0.0015	0.0095	0.0	0.0	0.0	0.0978	0.0009	0.0137	0.0	0.0	0.0	0.4621	0.0	0.1212	0.0	0.0593	0.0	0.0467	0.0
677.0	0.0008	0.0009	0.0018	0.0016	0.0	0.4792	0.0	0.3636	0.0	0.0	0.0	0.0	0.0	0.0161	0.0	0.0	0.0021	0.0014	0.0	0.0046	0.0	0.0	0.0	0.0	0.0001	0.0134	0.0	0.0	0.0	0.1253	0.0007	0.0089	0.0	0.0	0.0	0.0939	0.0001	0.0134	0.0	0.0	0.0	0.4525	0.0	0.1187	0.0	0.0573	0.0	0.0452	0.0
678.0	0.0002	0.0008	0.001	0.0016	0.0	0.4865	0.0	0.3561	0.0	0.0	0.0	0.0	0.0	0.0161	0.0	0.0	0.0018	0.0015	0.0	0.005	0.0	0.0	0.0	0.0	0.0001	0.0134	0.0	0.0	0.0	0.1212	0.0005	0.0088	0.0	0.0	0.0	0.0902	0.0001	0.0134	0.0	0.0	0.0	0.4429	0.0	0.1161	0.0	0.0553	0.0	0.0442	0.0
679.0	0.0	0.0007	0.0	0.0017	0.0	0.4782	0.0	0.3473	0.0	0.0	0.0	0.0	0.0	0.0161	0.0	0.0	0.0	0.0014	0.0	0.0049	0.0	0.0	0.0	0.0	0.0005	0.0135	0.0	0.0	0.0	0.1172	0.0012	0.0093	0.0	0.0	0.0	0.0865	0.0005	0.0135	0.0	0.0	0.0	0.4336	0.0	0.1127	0.0	0.0543	0.0	0.044	0.0
680.0	0.0001	0.0008	0.0008	0.0016	0.0	0.4591	0.0	0.337	0.0	0.0	0.0	0.0	0.0	0.0161	0.0	0.0	0.0003	0.0014	0.0	0.0044	0.0	0.0	0.0	0.0	0.0001	0.0127	0.0	0.0	0.0	0.1142	0.0003	0.0092	0.0	0.0	0.0	0.0828	0.0001	0.0127	0.0	0.0	0.0	0.4242	0.0	0.1093	0.0	0.0523	0.0	0.044	0.0
681.0	0.0006	0.0009	0.0017	0.0015	0.0	0.4536	0.0	0.3283	0.0	0.0	0.0	0.0	0.0	0.0161	0.0	0.0	0.0013	0.0014	0.0	0.0049	0.0	0.0	0.0	0.0	0.001	0.0135	0.0	0.0	0.0	0.1115	0.0014	0.0096	0.0	0.0	0.0	0.0791	0.001	0.0135	0.0	0.0	0.0	0.4145	0.0	0.1077	0.0	0.0503	0.0	0.044	0.0
682.0	0.0	0.0006	0.0001	0.0013	0.0	0.4484	0.0	0.326	0.0	0.0	0.0	0.0	0.0	0.0134	0.0	0.0	0.0	0.0015	0.0	0.0055	0.0	0.0	0.0	0.0	0.0001	0.0146	0.0	0.0	0.0	0.1088	0.0001	0.0083	0.0	0.0	0.0	0.0755	0.0001	0.0146	0.0	0.0	0.0	0.4048	0.0	0.1061	0.0	0.0492	0.0	0.044	0.0
683.0	0.0	0.0007	0.0002	0.0014	0.0	0.433	0.0	0.3274	0.0	0.0	0.0	0.0	0.0	0.0134	0.0	0.0	0.0	0.0013	0.0	0.0057	0.0	0.0	0.0	0.0	0.0001	0.013	0.0	0.0	0.0	0.1061	0.0007	0.0081	0.0	0.0	0.0	0.0719	0.0001	0.013	0.0	0.0	0.0	0.3952	0.0	0.1035	0.0	0.0472	0.0	0.0439	0.0
684.0	0.0	0.0007	0.0	0.0012	0.0	0.4624	0.0	0.321	0.0	0.0	0.0	0.0	0.0	0.0134	0.0	0.0	0.0	0.0013	0.0	0.0052	0.0	0.0	0.0	0.0	0.0009	0.0129	0.0	0.0	0.0	0.1034	0.001	0.0085	0.0	0.0	0.0	0.0683	0.0009	0.0129	0.0	0.0	0.0	0.3856	0.0	0.1008	0.0	0.0462	0.0	0.0427	0.0
685.0	0.0001	0.0007	0.0005	0.0012	0.0	0.4422	0.0	0.3124	0.0	0.0	0.0	0.0	0.0	0.0134	0.0	0.0	0.001	0.0011	0.0	0.006	0.0	0.0	0.0	0.0	0.0003	0.0131	0.0	0.0	0.0	0.1007	0.0008	0.0084	0.0	0.0	0.0	0.0648	0.0003	0.0131	0.0	0.0	0.0	0.3764	0.0	0.0971	0.0	0.0442	0.0	0.0407	0.0
686.0	0.0	0.0006	0.0	0.0012	0.0	0.4258	0.0	0.2991	0.0	0.0	0.0	0.0	0.0	0.0107	0.0	0.0	0.0	0.0011	0.0	0.0053	0.0	0.0	0.0	0.0	0.0007	0.0132	0.0	0.0	0.0	0.0979	0.0012	0.0086	0.0	0.0	0.0	0.0614	0.0007	0.0132	0.0	0.0	0.0	0.3672	0.0	0.0934	0.0	0.0432	0.0	0.0391	0.0
687.0	0.0	0.0006	0.0003	0.0013	0.0	0.4328	0.0	0.2922	0.0	0.0	0.0	0.0	0.0	0.0107	0.0	0.0	0.0	0.0011	0.0	0.0057	0.0	0.0	0.0	0.0	0.0004	0.0133	0.0	0.0	0.0	0.0952	0.0005	0.0082	0.0	0.0	0.0	0.0581	0.0004	0.0133	0.0	0.0	0.0	0.3581	0.0	0.0912	0.0	0.0422	0.0	0.0388	0.0
688.0	0.0005	0.0006	0.0016	0.0011	0.0	0.4397	0.0	0.2865	0.0	0.0	0.0	0.0	0.0	0.0107	0.0	0.0	0.0018	0.0008	0.0	0.0059	0.0	0.0	0.0	0.0	0.0008	0.0133	0.0	0.0	0.0	0.0925	0.0012	0.0076	0.0	0.0	0.0	0.0548	0.0008	0.0133	0.0	0.0	0.0	0.3489	0.0	0.0891	0.0	0.0402	0.0	0.0389	0.0
689.0	0.0	0.0006	0.0	0.001	0.0	0.4058	0.0	0.2803	0.0	0.0	0.0	0.0	0.0	0.0107	0.0	0.0	0.0	0.0012	0.0	0.0061	0.0	0.0	0.0	0.0	0.0001	0.0122	0.0	0.0	0.0	0.09	0.0006	0.0081	0.0	0.0	0.0	0.0516	0.0001	0.0122	0.0	0.0	0.0	0.3406	0.0	0.0875	0.0	0.0392	0.0	0.0388	0.0
690.0	0.0	0.0005	0.0001	0.0011	0.0	0.3807	0.0	0.2776	0.0	0.0	0.0	0.0	0.0	0.0107	0.0	0.0	0.0	0.0009	0.0	0.0064	0.0	0.0	0.0	0.0	0.0009	0.0126	0.0	0.0	0.0	0.0877	0.0012	0.0077	0.0	0.0	0.0	0.0485	0.0009	0.0126	0.0	0.0	0.0	0.3323	0.0	0.086	0.0	0.0382	0.0	0.0388	0.0
691.0	0.0005	0.0005	0.0003	0.0009	0.0	0.3746	0.0	0.2825	0.0	0.0	0.0	0.0	0.0	0.0107	0.0	0.0	0.001	0.0009	0.0	0.0055	0.0	0.0	0.0	0.0	0.0001	0.0133	0.0	0.0	0.0	0.0854	0.0004	0.0074	0.0	0.0	0.0	0.0455	0.0001	0.0133	0.0	0.0	0.0	0.3244	0.0	0.0834	0.0	0.0372	0.0	0.0388	0.0
692.0	0.0	0.0004	0.0003	0.001	0.0	0.3713	0.0	0.2632	0.0	0.0	0.0	0.0	0.0	0.008	0.0	0.0	0.0	0.0008	0.0	0.0062	0.0	0.0	0.0	0.0	0.0004	0.0125	0.0	0.0	0.0	0.083	0.0003	0.0082	0.0	0.0	0.0	0.0426	0.0004	0.0125	0.0	0.0	0.0	0.3166	0.0	0.0808	0.0	0.0362	0.0	0.0388	0.0
693.0	0.0	0.0005	0.0	0.0008	0.0	0.3681	0.0	0.2529	0.0	0.0	0.0	0.0	0.0	0.008	0.0	0.0	0.0	0.0009	0.0	0.0069	0.0	0.0	0.0	0.0	0.0002	0.0126	0.0	0.0	0.0	0.0807	0.0003	0.0079	0.0	0.0	0.0	0.0399	0.0002	0.0126	0.0	0.0	0.0	0.309	0.0	0.08	0.0	0.0342	0.0	0.0388	0.0
694.0	0.0	0.0006	0.0	0.001	0.0	0.3652	0.0	0.2529	0.0	0.0	0.0	0.0	0.0	0.008	0.0	0.0	0.0	0.0009	0.0	0.0069	0.0	0.0	0.0	0.0	0.0001	0.0123	0.0	0.0	0.0	0.0784	0.0001	0.0075	0.0	0.0	0.0	0.0373	0.0001	0.0123	0.0	0.0	0.0	0.3015	0.0	0.0792	0.0	0.0332	0.0	0.0388	0.0
695.0	0.0	0.0005	0.0	0.0009	0.0	0.3626	0.0	0.2498	0.0	0.0	0.0	0.0	0.0	0.008	0.0	0.0	0.0	0.0008	0.0	0.0067	0.0	0.0	0.0	0.0	0.0001	0.0119	0.0	0.0	0.0	0.0761	0.0004	0.0072	0.0	0.0	0.0	0.0348	0.0001	0.0119	0.0	0.0	0.0	0.2939	0.0	0.0761	0.0	0.0322	0.0	0.0389	0.0
696.0	0.0	0.0005	0.0	0.0008	0.0	0.36	0.0	0.2439	0.0	0.0	0.0	0.0	0.0	0.0053	0.0	0.0	0.0	0.0009	0.0	0.0067	0.0	0.0	0.0	0.0	0.0011	0.0131	0.0	0.0	0.0	0.0738	0.0014	0.0069	0.0	0.0	0.0	0.0325	0.0011	0.0131	0.0	0.0	0.0	0.2864	0.0	0.073	0.0	0.0312	0.0	0.0388	0.0
697.0	0.0	0.0003	0.0	0.0008	0.0	0.3468	0.0	0.2408	0.0	0.0	0.0	0.0	0.0	0.0053	0.0	0.0	0.0	0.0007	0.0	0.0075	0.0	0.0	0.0	0.0	0.0011	0.0133	0.0	0.0	0.0	0.0714	0.0016	0.0074	0.0	0.0	0.0	0.0304	0.0011	0.0133	0.0	0.0	0.0	0.2791	0.0	0.0717	0.0	0.0302	0.0	0.0389	0.0
698.0	0.0	0.0004	0.0	0.0009	0.0	0.0	0.0	0.2233	0.0	0.0	0.0	0.0	0.0	0.0053	0.0	0.0	0.0	0.0006	0.0	0.0075	0.0	0.0	0.0	0.0	0.0015	0.0129	0.0	0.0	0.0	0.0696	0.0022	0.007	0.0	0.0	0.0	0.0284	0.0015	0.0129	0.0	0.0	0.0	0.2718	0.0	0.0704	0.0	0.0291	0.0	0.0382	0.0
699.0	0.0	0.0004	0.0	0.0008	0.0	0.0	0.0	0.2186	0.0	0.0	0.0	0.0	0.0	0.0053	0.0	0.0	0.0	0.001	0.0	0.0081	0.0	0.0	0.0	0.0	0.0012	0.0119	0.0	0.0	0.0	0.0677	0.0015	0.0071	0.0	0.0	0.0	0.0266	0.0012	0.0119	0.0	0.0	0.0	0.2649	0.0	0.0691	0.0	0.0291	0.0	0.0373	0.0
700.0	0.0	0.0003	0.0	0.0008	0.0	0.0	0.0	0.0	0.0	0.0	0.0	0.0	0.0	0.0053	0.0	0.0	0.0	0.0007	0.0	0.0085	0.0	0.0	0.0	0.0	0.001	0.0126	0.0	0.0	0.0	0.0659	0.0022	0.007	0.0	0.0	0.0	0.0249	0.001	0.0126	0.0	0.0	0.0	0.258	0.0	0.0678	0.0	0.0281	0.0	0.0363	0.0
701.0	0.0	0.0	0.0	0.0	0.0	0.0	0.0	0.0	0.0	0.0	0.0	0.0	0.0	0.0	0.0	0.0	0.0	0.0	0.0	0.0	0.0	0.0	0.0	0.0	0.0	0.0	0.0	0.0	0.0	0.064	0.0	0.0	0.0	0.0	0.0	0.0234	0.0	0.0	0.0	0.0	0.0	0.2515	0.0	0.0662	0.0	0.0271	0.0	0.0354	0.0
702.0	0.0	0.0	0.0	0.0	0.0	0.0	0.0	0.0	0.0	0.0	0.0	0.0	0.0	0.0	0.0	0.0	0.0	0.0	0.0	0.0	0.0	0.0	0.0	0.0	0.0	0.0	0.0	0.0	0.0	0.0622	0.0	0.0	0.0	0.0	0.0	0.022	0.0	0.0	0.0	0.0	0.0	0.2449	0.0	0.0646	0.0	0.0261	0.0	0.0344	0.0
703.0	0.0	0.0	0.0	0.0	0.0	0.0	0.0	0.0	0.0	0.0	0.0	0.0	0.0	0.0	0.0	0.0	0.0	0.0	0.0	0.0	0.0	0.0	0.0	0.0	0.0	0.0	0.0	0.0	0.0	0.0604	0.0	0.0	0.0	0.0	0.0	0.0206	0.0	0.0	0.0	0.0	0.0	0.2385	0.0	0.0626	0.0	0.0251	0.0	0.0336	0.0
704.0	0.0	0.0	0.0	0.0	0.0	0.0	0.0	0.0	0.0	0.0	0.0	0.0	0.0	0.0	0.0	0.0	0.0	0.0	0.0	0.0	0.0	0.0	0.0	0.0	0.0	0.0	0.0	0.0	0.0	0.0585	0.0	0.0	0.0	0.0	0.0	0.0194	0.0	0.0	0.0	0.0	0.0	0.2321	0.0	0.0605	0.0	0.0241	0.0	0.0337	0.0
705.0	0.0	0.0	0.0	0.0	0.0	0.0	0.0	0.0	0.0	0.0	0.0	0.0	0.0	0.0	0.0	0.0	0.0	0.0	0.0	0.0	0.0	0.0	0.0	0.0	0.0	0.0	0.0	0.0	0.0	0.0567	0.0	0.0	0.0	0.0	0.0	0.0181	0.0	0.0	0.0	0.0	0.0	0.2261	0.0	0.0588	0.0	0.0241	0.0	0.0337	0.0
706.0	0.0	0.0	0.0	0.0	0.0	0.0	0.0	0.0	0.0	0.0	0.0	0.0	0.0	0.0	0.0	0.0	0.0	0.0	0.0	0.0	0.0	0.0	0.0	0.0	0.0	0.0	0.0	0.0	0.0	0.0552	0.0	0.0	0.0	0.0	0.0	0.0169	0.0	0.0	0.0	0.0	0.0	0.2201	0.0	0.0571	0.0	0.0231	0.0	0.0337	0.0
707.0	0.0	0.0	0.0	0.0	0.0	0.0	0.0	0.0	0.0	0.0	0.0	0.0	0.0	0.0	0.0	0.0	0.0	0.0	0.0	0.0	0.0	0.0	0.0	0.0	0.0	0.0	0.0	0.0	0.0	0.0537	0.0	0.0	0.0	0.0	0.0	0.0156	0.0	0.0	0.0	0.0	0.0	0.2141	0.0	0.0558	0.0	0.0221	0.0	0.0337	0.0
708.0	0.0	0.0	0.0	0.0	0.0	0.0	0.0	0.0	0.0	0.0	0.0	0.0	0.0	0.0	0.0	0.0	0.0	0.0	0.0	0.0	0.0	0.0	0.0	0.0	0.0	0.0	0.0	0.0	0.0	0.0522	0.0	0.0	0.0	0.0	0.0	0.0144	0.0	0.0	0.0	0.0	0.0	0.2081	0.0	0.0544	0.0	0.0221	0.0	0.0337	0.0
709.0	0.0	0.0	0.0	0.0	0.0	0.0	0.0	0.0	0.0	0.0	0.0	0.0	0.0	0.0	0.0	0.0	0.0	0.0	0.0	0.0	0.0	0.0	0.0	0.0	0.0	0.0	0.0	0.0	0.0	0.0507	0.0	0.0	0.0	0.0	0.0	0.0131	0.0	0.0	0.0	0.0	0.0	0.2028	0.0	0.0549	0.0	0.0211	0.0	0.0337	0.0
710.0	0.0	0.0	0.0	0.0	0.0	0.0	0.0	0.0	0.0	0.0	0.0	0.0	0.0	0.0	0.0	0.0	0.0	0.0	0.0	0.0	0.0	0.0	0.0	0.0	0.0	0.0	0.0	0.0	0.0	0.0492	0.0	0.0	0.0	0.0	0.0	0.0119	0.0	0.0	0.0	0.0	0.0	0.1975	0.0	0.0554	0.0	0.0201	0.0	0.0337	0.0
711.0	0.0	0.0	0.0	0.0	0.0	0.0	0.0	0.0	0.0	0.0	0.0	0.0	0.0	0.0	0.0	0.0	0.0	0.0	0.0	0.0	0.0	0.0	0.0	0.0	0.0	0.0	0.0	0.0	0.0	0.0477	0.0	0.0	0.0	0.0	0.0	0.0106	0.0	0.0	0.0	0.0	0.0	0.1923	0.0	0.0525	0.0	0.0201	0.0	0.0337	0.0
712.0	0.0	0.0	0.0	0.0	0.0	0.0	0.0	0.0	0.0	0.0	0.0	0.0	0.0	0.0	0.0	0.0	0.0	0.0	0.0	0.0	0.0	0.0	0.0	0.0	0.0	0.0	0.0	0.0	0.0	0.0462	0.0	0.0	0.0	0.0	0.0	0.0094	0.0	0.0	0.0	0.0	0.0	0.1871	0.0	0.0495	0.0	0.0191	0.0	0.0337	0.0
713.0	0.0	0.0	0.0	0.0	0.0	0.0	0.0	0.0	0.0	0.0	0.0	0.0	0.0	0.0	0.0	0.0	0.0	0.0	0.0	0.0	0.0	0.0	0.0	0.0	0.0	0.0	0.0	0.0	0.0	0.0447	0.0	0.0	0.0	0.0	0.0	0.0083	0.0	0.0	0.0	0.0	0.0	0.182	0.0	0.0492	0.0	0.0191	0.0	0.0	0.0
714.0	0.0	0.0	0.0	0.0	0.0	0.0	0.0	0.0	0.0	0.0	0.0	0.0	0.0	0.0	0.0	0.0	0.0	0.0	0.0	0.0	0.0	0.0	0.0	0.0	0.0	0.0	0.0	0.0	0.0	0.0432	0.0	0.0	0.0	0.0	0.0	0.0073	0.0	0.0	0.0	0.0	0.0	0.1768	0.0	0.0489	0.0	0.0181	0.0	0.0	0.0
715.0	0.0	0.0	0.0	0.0	0.0	0.0	0.0	0.0	0.0	0.0	0.0	0.0	0.0	0.0	0.0	0.0	0.0	0.0	0.0	0.0	0.0	0.0	0.0	0.0	0.0	0.0	0.0	0.0	0.0	0.0422	0.0	0.0	0.0	0.0	0.0	0.0063	0.0	0.0	0.0	0.0	0.0	0.1718	0.0	0.0483	0.0	0.0181	0.0	0.0	0.0
716.0	0.0	0.0	0.0	0.0	0.0	0.0	0.0	0.0	0.0	0.0	0.0	0.0	0.0	0.0	0.0	0.0	0.0	0.0	0.0	0.0	0.0	0.0	0.0	0.0	0.0	0.0	0.0	0.0	0.0	0.0413	0.0	0.0	0.0	0.0	0.0	0.0054	0.0	0.0	0.0	0.0	0.0	0.1669	0.0	0.0477	0.0	0.0171	0.0	0.0	0.0
717.0	0.0	0.0	0.0	0.0	0.0	0.0	0.0	0.0	0.0	0.0	0.0	0.0	0.0	0.0	0.0	0.0	0.0	0.0	0.0	0.0	0.0	0.0	0.0	0.0	0.0	0.0	0.0	0.0	0.0	0.0404	0.0	0.0	0.0	0.0	0.0	0.0047	0.0	0.0	0.0	0.0	0.0	0.1621	0.0	0.0468	0.0	0.0171	0.0	0.0	0.0
718.0	0.0	0.0	0.0	0.0	0.0	0.0	0.0	0.0	0.0	0.0	0.0	0.0	0.0	0.0	0.0	0.0	0.0	0.0	0.0	0.0	0.0	0.0	0.0	0.0	0.0	0.0	0.0	0.0	0.0	0.0395	0.0	0.0	0.0	0.0	0.0	0.004	0.0	0.0	0.0	0.0	0.0	0.1573	0.0	0.046	0.0	0.0161	0.0	0.0	0.0
719.0	0.0	0.0	0.0	0.0	0.0	0.0	0.0	0.0	0.0	0.0	0.0	0.0	0.0	0.0	0.0	0.0	0.0	0.0	0.0	0.0	0.0	0.0	0.0	0.0	0.0	0.0	0.0	0.0	0.0	0.0386	0.0	0.0	0.0	0.0	0.0	0.0035	0.0	0.0	0.0	0.0	0.0	0.1527	0.0	0.0459	0.0	0.0161	0.0	0.0	0.0
720.0	0.0	0.0	0.0	0.0	0.0	0.0	0.0	0.0	0.0	0.0	0.0	0.0	0.0	0.0	0.0	0.0	0.0	0.0	0.0	0.0	0.0	0.0	0.0	0.0	0.0	0.0	0.0	0.0	0.0	0.0377	0.0	0.0	0.0	0.0	0.0	0.003	0.0	0.0	0.0	0.0	0.0	0.1481	0.0	0.0457	0.0	0.0151	0.0	0.0	0.0
721.0	0.0	0.0	0.0	0.0	0.0	0.0	0.0	0.0	0.0	0.0	0.0	0.0	0.0	0.0	0.0	0.0	0.0	0.0	0.0	0.0	0.0	0.0	0.0	0.0	0.0	0.0	0.0	0.0	0.0	0.0368	0.0	0.0	0.0	0.0	0.0	0.0027	0.0	0.0	0.0	0.0	0.0	0.144	0.0	0.0447	0.0	0.0151	0.0	0.0	0.0
722.0	0.0	0.0	0.0	0.0	0.0	0.0	0.0	0.0	0.0	0.0	0.0	0.0	0.0	0.0	0.0	0.0	0.0	0.0	0.0	0.0	0.0	0.0	0.0	0.0	0.0	0.0	0.0	0.0	0.0	0.0359	0.0	0.0	0.0	0.0	0.0	0.0024	0.0	0.0	0.0	0.0	0.0	0.1398	0.0	0.0437	0.0	0.0151	0.0	0.0	0.0
723.0	0.0	0.0	0.0	0.0	0.0	0.0	0.0	0.0	0.0	0.0	0.0	0.0	0.0	0.0	0.0	0.0	0.0	0.0	0.0	0.0	0.0	0.0	0.0	0.0	0.0	0.0	0.0	0.0	0.0	0.035	0.0	0.0	0.0	0.0	0.0	0.0022	0.0	0.0	0.0	0.0	0.0	0.1361	0.0	0.0427	0.0	0.0141	0.0	0.0	0.0
724.0	0.0	0.0	0.0	0.0	0.0	0.0	0.0	0.0	0.0	0.0	0.0	0.0	0.0	0.0	0.0	0.0	0.0	0.0	0.0	0.0	0.0	0.0	0.0	0.0	0.0	0.0	0.0	0.0	0.0	0.0341	0.0	0.0	0.0	0.0	0.0	0.002	0.0	0.0	0.0	0.0	0.0	0.1323	0.0	0.0417	0.0	0.0141	0.0	0.0	0.0
725.0	0.0	0.0	0.0	0.0	0.0	0.0	0.0	0.0	0.0	0.0	0.0	0.0	0.0	0.0	0.0	0.0	0.0	0.0	0.0	0.0	0.0	0.0	0.0	0.0	0.0	0.0	0.0	0.0	0.0	0.0332	0.0	0.0	0.0	0.0	0.0	0.002	0.0	0.0	0.0	0.0	0.0	0.1287	0.0	0.0416	0.0	0.0141	0.0	0.0	0.0
726.0	0.0	0.0	0.0	0.0	0.0	0.0	0.0	0.0	0.0	0.0	0.0	0.0	0.0	0.0	0.0	0.0	0.0	0.0	0.0	0.0	0.0	0.0	0.0	0.0	0.0	0.0	0.0	0.0	0.0	0.0323	0.0	0.0	0.0	0.0	0.0	0.0019	0.0	0.0	0.0	0.0	0.0	0.1252	0.0	0.0414	0.0	0.0131	0.0	0.0	0.0
727.0	0.0	0.0	0.0	0.0	0.0	0.0	0.0	0.0	0.0	0.0	0.0	0.0	0.0	0.0	0.0	0.0	0.0	0.0	0.0	0.0	0.0	0.0	0.0	0.0	0.0	0.0	0.0	0.0	0.0	0.0314	0.0	0.0	0.0	0.0	0.0	0.0019	0.0	0.0	0.0	0.0	0.0	0.1218	0.0	0.0411	0.0	0.0131	0.0	0.0	0.0
728.0	0.0	0.0	0.0	0.0	0.0	0.0	0.0	0.0	0.0	0.0	0.0	0.0	0.0	0.0	0.0	0.0	0.0	0.0	0.0	0.0	0.0	0.0	0.0	0.0	0.0	0.0	0.0	0.0	0.0	0.0305	0.0	0.0	0.0	0.0	0.0	0.0019	0.0	0.0	0.0	0.0	0.0	0.1184	0.0	0.0408	0.0	0.0131	0.0	0.0	0.0
729.0	0.0	0.0	0.0	0.0	0.0	0.0	0.0	0.0	0.0	0.0	0.0	0.0	0.0	0.0	0.0	0.0	0.0	0.0	0.0	0.0	0.0	0.0	0.0	0.0	0.0	0.0	0.0	0.0	0.0	0.0296	0.0	0.0	0.0	0.0	0.0	0.0019	0.0	0.0	0.0	0.0	0.0	0.1151	0.0	0.0391	0.0	0.0121	0.0	0.0	0.0
730.0	0.0	0.0	0.0	0.0	0.0	0.0	0.0	0.0	0.0	0.0	0.0	0.0	0.0	0.0	0.0	0.0	0.0	0.0	0.0	0.0	0.0	0.0	0.0	0.0	0.0	0.0	0.0	0.0	0.0	0.0286	0.0	0.0	0.0	0.0	0.0	0.002	0.0	0.0	0.0	0.0	0.0	0.1118	0.0	0.0374	0.0	0.0121	0.0	0.0	0.0
731.0	0.0	0.0	0.0	0.0	0.0	0.0	0.0	0.0	0.0	0.0	0.0	0.0	0.0	0.0	0.0	0.0	0.0	0.0	0.0	0.0	0.0	0.0	0.0	0.0	0.0	0.0	0.0	0.0	0.0	0.0277	0.0	0.0	0.0	0.0	0.0	0.0021	0.0	0.0	0.0	0.0	0.0	0.1083	0.0	0.0368	0.0	0.0121	0.0	0.0	0.0
732.0	0.0	0.0	0.0	0.0	0.0	0.0	0.0	0.0	0.0	0.0	0.0	0.0	0.0	0.0	0.0	0.0	0.0	0.0	0.0	0.0	0.0	0.0	0.0	0.0	0.0	0.0	0.0	0.0	0.0	0.0268	0.0	0.0	0.0	0.0	0.0	0.0021	0.0	0.0	0.0	0.0	0.0	0.1049	0.0	0.0363	0.0	0.0121	0.0	0.0	0.0
733.0	0.0	0.0	0.0	0.0	0.0	0.0	0.0	0.0	0.0	0.0	0.0	0.0	0.0	0.0	0.0	0.0	0.0	0.0	0.0	0.0	0.0	0.0	0.0	0.0	0.0	0.0	0.0	0.0	0.0	0.026	0.0	0.0	0.0	0.0	0.0	0.0022	0.0	0.0	0.0	0.0	0.0	0.1014	0.0	0.0357	0.0	0.0121	0.0	0.0	0.0
734.0	0.0	0.0	0.0	0.0	0.0	0.0	0.0	0.0	0.0	0.0	0.0	0.0	0.0	0.0	0.0	0.0	0.0	0.0	0.0	0.0	0.0	0.0	0.0	0.0	0.0	0.0	0.0	0.0	0.0	0.0254	0.0	0.0	0.0	0.0	0.0	0.0022	0.0	0.0	0.0	0.0	0.0	0.0978	0.0	0.0352	0.0	0.0121	0.0	0.0	0.0
735.0	0.0	0.0	0.0	0.0	0.0	0.0	0.0	0.0	0.0	0.0	0.0	0.0	0.0	0.0	0.0	0.0	0.0	0.0	0.0	0.0	0.0	0.0	0.0	0.0	0.0	0.0	0.0	0.0	0.0	0.0248	0.0	0.0	0.0	0.0	0.0	0.0022	0.0	0.0	0.0	0.0	0.0	0.0943	0.0	0.0349	0.0	0.0111	0.0	0.0	0.0
736.0	0.0	0.0	0.0	0.0	0.0	0.0	0.0	0.0	0.0	0.0	0.0	0.0	0.0	0.0	0.0	0.0	0.0	0.0	0.0	0.0	0.0	0.0	0.0	0.0	0.0	0.0	0.0	0.0	0.0	0.0242	0.0	0.0	0.0	0.0	0.0	0.0022	0.0	0.0	0.0	0.0	0.0	0.0908	0.0	0.0346	0.0	0.0111	0.0	0.0	0.0
737.0	0.0	0.0	0.0	0.0	0.0	0.0	0.0	0.0	0.0	0.0	0.0	0.0	0.0	0.0	0.0	0.0	0.0	0.0	0.0	0.0	0.0	0.0	0.0	0.0	0.0	0.0	0.0	0.0	0.0	0.0236	0.0	0.0	0.0	0.0	0.0	0.0021	0.0	0.0	0.0	0.0	0.0	0.0879	0.0	0.0338	0.0	0.0111	0.0	0.0	0.0
738.0	0.0	0.0	0.0	0.0	0.0	0.0	0.0	0.0	0.0	0.0	0.0	0.0	0.0	0.0	0.0	0.0	0.0	0.0	0.0	0.0	0.0	0.0	0.0	0.0	0.0	0.0	0.0	0.0	0.0	0.0229	0.0	0.0	0.0	0.0	0.0	0.002	0.0	0.0	0.0	0.0	0.0	0.085	0.0	0.033	0.0	0.0111	0.0	0.0	0.0
739.0	0.0	0.0	0.0	0.0	0.0	0.0	0.0	0.0	0.0	0.0	0.0	0.0	0.0	0.0	0.0	0.0	0.0	0.0	0.0	0.0	0.0	0.0	0.0	0.0	0.0	0.0	0.0	0.0	0.0	0.0223	0.0	0.0	0.0	0.0	0.0	0.0018	0.0	0.0	0.0	0.0	0.0	0.0833	0.0	0.033	0.0	0.0111	0.0	0.0	0.0
740.0	0.0	0.0	0.0	0.0	0.0	0.0	0.0	0.0	0.0	0.0	0.0	0.0	0.0	0.0	0.0	0.0	0.0	0.0	0.0	0.0	0.0	0.0	0.0	0.0	0.0	0.0	0.0	0.0	0.0	0.0217	0.0	0.0	0.0	0.0	0.0	0.0015	0.0	0.0	0.0	0.0	0.0	0.0817	0.0	0.033	0.0	0.0111	0.0	0.0	0.0
741.0	0.0	0.0	0.0	0.0	0.0	0.0	0.0	0.0	0.0	0.0	0.0	0.0	0.0	0.0	0.0	0.0	0.0	0.0	0.0	0.0	0.0	0.0	0.0	0.0	0.0	0.0	0.0	0.0	0.0	0.0211	0.0	0.0	0.0	0.0	0.0	0.0012	0.0	0.0	0.0	0.0	0.0	0.0799	0.0	0.0349	0.0	0.0111	0.0	0.0	0.0
742.0	0.0	0.0	0.0	0.0	0.0	0.0	0.0	0.0	0.0	0.0	0.0	0.0	0.0	0.0	0.0	0.0	0.0	0.0	0.0	0.0	0.0	0.0	0.0	0.0	0.0	0.0	0.0	0.0	0.0	0.0205	0.0	0.0	0.0	0.0	0.0	0.0007	0.0	0.0	0.0	0.0	0.0	0.0782	0.0	0.0367	0.0	0.0111	0.0	0.0	0.0
743.0	0.0	0.0	0.0	0.0	0.0	0.0	0.0	0.0	0.0	0.0	0.0	0.0	0.0	0.0	0.0	0.0	0.0	0.0	0.0	0.0	0.0	0.0	0.0	0.0	0.0	0.0	0.0	0.0	0.0	0.02	0.0	0.0	0.0	0.0	0.0	0.0002	0.0	0.0	0.0	0.0	0.0	0.0765	0.0	0.0353	0.0	0.0111	0.0	0.0	0.0
744.0	0.0	0.0	0.0	0.0	0.0	0.0	0.0	0.0	0.0	0.0	0.0	0.0	0.0	0.0	0.0	0.0	0.0	0.0	0.0	0.0	0.0	0.0	0.0	0.0	0.0	0.0	0.0	0.0	0.0	0.0195	0.0	0.0	0.0	0.0	0.0	0.0	0.0	0.0	0.0	0.0	0.0	0.0748	0.0	0.0339	0.0	0.0111	0.0	0.0	0.0
745.0	0.0	0.0	0.0	0.0	0.0	0.0	0.0	0.0	0.0	0.0	0.0	0.0	0.0	0.0	0.0	0.0	0.0	0.0	0.0	0.0	0.0	0.0	0.0	0.0	0.0	0.0	0.0	0.0	0.0	0.019	0.0	0.0	0.0	0.0	0.0	0.0	0.0	0.0	0.0	0.0	0.0	0.0731	0.0	0.0331	0.0	0.0111	0.0	0.0	0.0
746.0	0.0	0.0	0.0	0.0	0.0	0.0	0.0	0.0	0.0	0.0	0.0	0.0	0.0	0.0	0.0	0.0	0.0	0.0	0.0	0.0	0.0	0.0	0.0	0.0	0.0	0.0	0.0	0.0	0.0	0.0185	0.0	0.0	0.0	0.0	0.0	0.0	0.0	0.0	0.0	0.0	0.0	0.0	0.0	0.0323	0.0	0.0111	0.0	0.0	0.0
747.0	0.0	0.0	0.0	0.0	0.0	0.0	0.0	0.0	0.0	0.0	0.0	0.0	0.0	0.0	0.0	0.0	0.0	0.0	0.0	0.0	0.0	0.0	0.0	0.0	0.0	0.0	0.0	0.0	0.0	0.018	0.0	0.0	0.0	0.0	0.0	0.0	0.0	0.0	0.0	0.0	0.0	0.0	0.0	0.0318	0.0	0.0111	0.0	0.0	0.0
748.0	0.0	0.0	0.0	0.0	0.0	0.0	0.0	0.0	0.0	0.0	0.0	0.0	0.0	0.0	0.0	0.0	0.0	0.0	0.0	0.0	0.0	0.0	0.0	0.0	0.0	0.0	0.0	0.0	0.0	0.0175	0.0	0.0	0.0	0.0	0.0	0.0	0.0	0.0	0.0	0.0	0.0	0.0	0.0	0.0314	0.0	0.0121	0.0	0.0	0.0
749.0	0.0	0.0	0.0	0.0	0.0	0.0	0.0	0.0	0.0	0.0	0.0	0.0	0.0	0.0	0.0	0.0	0.0	0.0	0.0	0.0	0.0	0.0	0.0	0.0	0.0	0.0	0.0	0.0	0.0	0.0169	0.0	0.0	0.0	0.0	0.0	0.0	0.0	0.0	0.0	0.0	0.0	0.0	0.0	0.0312	0.0	0.0121	0.0	0.0	0.0
750.0	0.0	0.0	0.0	0.0	0.0	0.0	0.0	0.0	0.0	0.0	0.0	0.0	0.0	0.0	0.0	0.0	0.0	0.0	0.0	0.0	0.0	0.0	0.0	0.0	0.0	0.0	0.0	0.0	0.0	0.0164	0.0	0.0	0.0	0.0	0.0	0.0	0.0	0.0	0.0	0.0	0.0	0.0	0.0	0.0	0.0	0.0121	0.0	0.0	0.0
751.0	0.0	0.0	0.0	0.0	0.0	0.0	0.0	0.0	0.0	0.0	0.0	0.0	0.0	0.0	0.0	0.0	0.0	0.0	0.0	0.0	0.0	0.0	0.0	0.0	0.0	0.0	0.0	0.0	0.0	0.0159	0.0	0.0	0.0	0.0	0.0	0.0	0.0	0.0	0.0	0.0	0.0	0.0	0.0	0.0	0.0	0.0	0.0	0.0	0.0
752.0	0.0	0.0	0.0	0.0	0.0	0.0	0.0	0.0	0.0	0.0	0.0	0.0	0.0	0.0	0.0	0.0	0.0	0.0	0.0	0.0	0.0	0.0	0.0	0.0	0.0	0.0	0.0	0.0	0.0	0.0154	0.0	0.0	0.0	0.0	0.0	0.0	0.0	0.0	0.0	0.0	0.0	0.0	0.0	0.0	0.0	0.0	0.0	0.0	0.0
753.0	0.0	0.0	0.0	0.0	0.0	0.0	0.0	0.0	0.0	0.0	0.0	0.0	0.0	0.0	0.0	0.0	0.0	0.0	0.0	0.0	0.0	0.0	0.0	0.0	0.0	0.0	0.0	0.0	0.0	0.0149	0.0	0.0	0.0	0.0	0.0	0.0	0.0	0.0	0.0	0.0	0.0	0.0	0.0	0.0	0.0	0.0	0.0	0.0	0.0
754.0	0.0	0.0	0.0	0.0	0.0	0.0	0.0	0.0	0.0	0.0	0.0	0.0	0.0	0.0	0.0	0.0	0.0	0.0	0.0	0.0	0.0	0.0	0.0	0.0	0.0	0.0	0.0	0.0	0.0	0.0145	0.0	0.0	0.0	0.0	0.0	0.0	0.0	0.0	0.0	0.0	0.0	0.0	0.0	0.0	0.0	0.0	0.0	0.0	0.0
755.0	0.0	0.0	0.0	0.0	0.0	0.0	0.0	0.0	0.0	0.0	0.0	0.0	0.0	0.0	0.0	0.0	0.0	0.0	0.0	0.0	0.0	0.0	0.0	0.0	0.0	0.0	0.0	0.0	0.0	0.0143	0.0	0.0	0.0	0.0	0.0	0.0	0.0	0.0	0.0	0.0	0.0	0.0	0.0	0.0	0.0	0.0	0.0	0.0	0.0
756.0	0.0	0.0	0.0	0.0	0.0	0.0	0.0	0.0	0.0	0.0	0.0	0.0	0.0	0.0	0.0	0.0	0.0	0.0	0.0	0.0	0.0	0.0	0.0	0.0	0.0	0.0	0.0	0.0	0.0	0.014	0.0	0.0	0.0	0.0	0.0	0.0	0.0	0.0	0.0	0.0	0.0	0.0	0.0	0.0	0.0	0.0	0.0	0.0	0.0
757.0	0.0	0.0	0.0	0.0	0.0	0.0	0.0	0.0	0.0	0.0	0.0	0.0	0.0	0.0	0.0	0.0	0.0	0.0	0.0	0.0	0.0	0.0	0.0	0.0	0.0	0.0	0.0	0.0	0.0	0.0137	0.0	0.0	0.0	0.0	0.0	0.0	0.0	0.0	0.0	0.0	0.0	0.0	0.0	0.0	0.0	0.0	0.0	0.0	0.0
758.0	0.0	0.0	0.0	0.0	0.0	0.0	0.0	0.0	0.0	0.0	0.0	0.0	0.0	0.0	0.0	0.0	0.0	0.0	0.0	0.0	0.0	0.0	0.0	0.0	0.0	0.0	0.0	0.0	0.0	0.0134	0.0	0.0	0.0	0.0	0.0	0.0	0.0	0.0	0.0	0.0	0.0	0.0	0.0	0.0	0.0	0.0	0.0	0.0	0.0
759.0	0.0	0.0	0.0	0.0	0.0	0.0	0.0	0.0	0.0	0.0	0.0	0.0	0.0	0.0	0.0	0.0	0.0	0.0	0.0	0.0	0.0	0.0	0.0	0.0	0.0	0.0	0.0	0.0	0.0	0.0132	0.0	0.0	0.0	0.0	0.0	0.0	0.0	0.0	0.0	0.0	0.0	0.0	0.0	0.0	0.0	0.0	0.0	0.0	0.0
760.0	0.0	0.0	0.0	0.0	0.0	0.0	0.0	0.0	0.0	0.0	0.0	0.0	0.0	0.0	0.0	0.0	0.0	0.0	0.0	0.0	0.0	0.0	0.0	0.0	0.0	0.0	0.0	0.0	0.0	0.0129	0.0	0.0	0.0	0.0	0.0	0.0	0.0	0.0	0.0	0.0	0.0	0.0	0.0	0.0	0.0	0.0	0.0	0.0	0.0
761.0	0.0	0.0	0.0	0.0	0.0	0.0	0.0	0.0	0.0	0.0	0.0	0.0	0.0	0.0	0.0	0.0	0.0	0.0	0.0	0.0	0.0	0.0	0.0	0.0	0.0	0.0	0.0	0.0	0.0	0.0126	0.0	0.0	0.0	0.0	0.0	0.0	0.0	0.0	0.0	0.0	0.0	0.0	0.0	0.0	0.0	0.0	0.0	0.0	0.0
762.0	0.0	0.0	0.0	0.0	0.0	0.0	0.0	0.0	0.0	0.0	0.0	0.0	0.0	0.0	0.0	0.0	0.0	0.0	0.0	0.0	0.0	0.0	0.0	0.0	0.0	0.0	0.0	0.0	0.0	0.0123	0.0	0.0	0.0	0.0	0.0	0.0	0.0	0.0	0.0	0.0	0.0	0.0	0.0	0.0	0.0	0.0	0.0	0.0	0.0
763.0	0.0	0.0	0.0	0.0	0.0	0.0	0.0	0.0	0.0	0.0	0.0	0.0	0.0	0.0	0.0	0.0	0.0	0.0	0.0	0.0	0.0	0.0	0.0	0.0	0.0	0.0	0.0	0.0	0.0	0.012	0.0	0.0	0.0	0.0	0.0	0.0	0.0	0.0	0.0	0.0	0.0	0.0	0.0	0.0	0.0	0.0	0.0	0.0	0.0
764.0	0.0	0.0	0.0	0.0	0.0	0.0	0.0	0.0	0.0	0.0	0.0	0.0	0.0	0.0	0.0	0.0	0.0	0.0	0.0	0.0	0.0	0.0	0.0	0.0	0.0	0.0	0.0	0.0	0.0	0.0118	0.0	0.0	0.0	0.0	0.0	0.0	0.0	0.0	0.0	0.0	0.0	0.0	0.0	0.0	0.0	0.0	0.0	0.0	0.0
765.0	0.0	0.0	0.0	0.0	0.0	0.0	0.0	0.0	0.0	0.0	0.0	0.0	0.0	0.0	0.0	0.0	0.0	0.0	0.0	0.0	0.0	0.0	0.0	0.0	0.0	0.0	0.0	0.0	0.0	0.0115	0.0	0.0	0.0	0.0	0.0	0.0	0.0	0.0	0.0	0.0	0.0	0.0	0.0	0.0	0.0	0.0	0.0	0.0	0.0
766.0	0.0	0.0	0.0	0.0	0.0	0.0	0.0	0.0	0.0	0.0	0.0	0.0	0.0	0.0	0.0	0.0	0.0	0.0	0.0	0.0	0.0	0.0	0.0	0.0	0.0	0.0	0.0	0.0	0.0	0.0112	0.0	0.0	0.0	0.0	0.0	0.0	0.0	0.0	0.0	0.0	0.0	0.0	0.0	0.0	0.0	0.0	0.0	0.0	0.0
767.0	0.0	0.0	0.0	0.0	0.0	0.0	0.0	0.0	0.0	0.0	0.0	0.0	0.0	0.0	0.0	0.0	0.0	0.0	0.0	0.0	0.0	0.0	0.0	0.0	0.0	0.0	0.0	0.0	0.0	0.0109	0.0	0.0	0.0	0.0	0.0	0.0	0.0	0.0	0.0	0.0	0.0	0.0	0.0	0.0	0.0	0.0	0.0	0.0	0.0
768.0	0.0	0.0	0.0	0.0	0.0	0.0	0.0	0.0	0.0	0.0	0.0	0.0	0.0	0.0	0.0	0.0	0.0	0.0	0.0	0.0	0.0	0.0	0.0	0.0	0.0	0.0	0.0	0.0	0.0	0.0106	0.0	0.0	0.0	0.0	0.0	0.0	0.0	0.0	0.0	0.0	0.0	0.0	0.0	0.0	0.0	0.0	0.0	0.0	0.0
769.0	0.0	0.0	0.0	0.0	0.0	0.0	0.0	0.0	0.0	0.0	0.0	0.0	0.0	0.0	0.0	0.0	0.0	0.0	0.0	0.0	0.0	0.0	0.0	0.0	0.0	0.0	0.0	0.0	0.0	0.0103	0.0	0.0	0.0	0.0	0.0	0.0	0.0	0.0	0.0	0.0	0.0	0.0	0.0	0.0	0.0	0.0	0.0	0.0	0.0
770.0	0.0	0.0	0.0	0.0	0.0	0.0	0.0	0.0	0.0	0.0	0.0	0.0	0.0	0.0	0.0	0.0	0.0	0.0	0.0	0.0	0.0	0.0	0.0	0.0	0.0	0.0	0.0	0.0	0.0	0.01	0.0	0.0	0.0	0.0	0.0	0.0	0.0	0.0	0.0	0.0	0.0	0.0	0.0	0.0	0.0	0.0	0.0	0.0	0.0
771.0	0.0	0.0	0.0	0.0	0.0	0.0	0.0	0.0	0.0	0.0	0.0	0.0	0.0	0.0	0.0	0.0	0.0	0.0	0.0	0.0	0.0	0.0	0.0	0.0	0.0	0.0	0.0	0.0	0.0	0.0097	0.0	0.0	0.0	0.0	0.0	0.0	0.0	0.0	0.0	0.0	0.0	0.0	0.0	0.0	0.0	0.0	0.0	0.0	0.0
772.0	0.0	0.0	0.0	0.0	0.0	0.0	0.0	0.0	0.0	0.0	0.0	0.0	0.0	0.0	0.0	0.0	0.0	0.0	0.0	0.0	0.0	0.0	0.0	0.0	0.0	0.0	0.0	0.0	0.0	0.0094	0.0	0.0	0.0	0.0	0.0	0.0	0.0	0.0	0.0	0.0	0.0	0.0	0.0	0.0	0.0	0.0	0.0	0.0	0.0
773.0	0.0	0.0	0.0	0.0	0.0	0.0	0.0	0.0	0.0	0.0	0.0	0.0	0.0	0.0	0.0	0.0	0.0	0.0	0.0	0.0	0.0	0.0	0.0	0.0	0.0	0.0	0.0	0.0	0.0	0.0091	0.0	0.0	0.0	0.0	0.0	0.0	0.0	0.0	0.0	0.0	0.0	0.0	0.0	0.0	0.0	0.0	0.0	0.0	0.0
774.0	0.0	0.0	0.0	0.0	0.0	0.0	0.0	0.0	0.0	0.0	0.0	0.0	0.0	0.0	0.0	0.0	0.0	0.0	0.0	0.0	0.0	0.0	0.0	0.0	0.0	0.0	0.0	0.0	0.0	0.009	0.0	0.0	0.0	0.0	0.0	0.0	0.0	0.0	0.0	0.0	0.0	0.0	0.0	0.0	0.0	0.0	0.0	0.0	0.0
775.0	0.0	0.0	0.0	0.0	0.0	0.0	0.0	0.0	0.0	0.0	0.0	0.0	0.0	0.0	0.0	0.0	0.0	0.0	0.0	0.0	0.0	0.0	0.0	0.0	0.0	0.0	0.0	0.0	0.0	0.009	0.0	0.0	0.0	0.0	0.0	0.0	0.0	0.0	0.0	0.0	0.0	0.0	0.0	0.0	0.0	0.0	0.0	0.0	0.0
776.0	0.0	0.0	0.0	0.0	0.0	0.0	0.0	0.0	0.0	0.0	0.0	0.0	0.0	0.0	0.0	0.0	0.0	0.0	0.0	0.0	0.0	0.0	0.0	0.0	0.0	0.0	0.0	0.0	0.0	0.009	0.0	0.0	0.0	0.0	0.0	0.0	0.0	0.0	0.0	0.0	0.0	0.0	0.0	0.0	0.0	0.0	0.0	0.0	0.0
777.0	0.0	0.0	0.0	0.0	0.0	0.0	0.0	0.0	0.0	0.0	0.0	0.0	0.0	0.0	0.0	0.0	0.0	0.0	0.0	0.0	0.0	0.0	0.0	0.0	0.0	0.0	0.0	0.0	0.0	0.009	0.0	0.0	0.0	0.0	0.0	0.0	0.0	0.0	0.0	0.0	0.0	0.0	0.0	0.0	0.0	0.0	0.0	0.0	0.0
778.0	0.0	0.0	0.0	0.0	0.0	0.0	0.0	0.0	0.0	0.0	0.0	0.0	0.0	0.0	0.0	0.0	0.0	0.0	0.0	0.0	0.0	0.0	0.0	0.0	0.0	0.0	0.0	0.0	0.0	0.009	0.0	0.0	0.0	0.0	0.0	0.0	0.0	0.0	0.0	0.0	0.0	0.0	0.0	0.0	0.0	0.0	0.0	0.0	0.0
779.0	0.0	0.0	0.0	0.0	0.0	0.0	0.0	0.0	0.0	0.0	0.0	0.0	0.0	0.0	0.0	0.0	0.0	0.0	0.0	0.0	0.0	0.0	0.0	0.0	0.0	0.0	0.0	0.0	0.0	0.009	0.0	0.0	0.0	0.0	0.0	0.0	0.0	0.0	0.0	0.0	0.0	0.0	0.0	0.0	0.0	0.0	0.0	0.0	0.0
780.0	0.0	0.0	0.0	0.0	0.0	0.0	0.0	0.0	0.0	0.0	0.0	0.0	0.0	0.0	0.0	0.0	0.0	0.0	0.0	0.0	0.0	0.0	0.0	0.0	0.0	0.0	0.0	0.0	0.0	0.009	0.0	0.0	0.0	0.0	0.0	0.0	0.0	0.0	0.0	0.0	0.0	0.0	0.0	0.0	0.0	0.0	0.0	0.0	0.0
781.0	0.0	0.0	0.0	0.0	0.0	0.0	0.0	0.0	0.0	0.0	0.0	0.0	0.0	0.0	0.0	0.0	0.0	0.0	0.0	0.0	0.0	0.0	0.0	0.0	0.0	0.0	0.0	0.0	0.0	0.009	0.0	0.0	0.0	0.0	0.0	0.0	0.0	0.0	0.0	0.0	0.0	0.0	0.0	0.0	0.0	0.0	0.0	0.0	0.0
782.0	0.0	0.0	0.0	0.0	0.0	0.0	0.0	0.0	0.0	0.0	0.0	0.0	0.0	0.0	0.0	0.0	0.0	0.0	0.0	0.0	0.0	0.0	0.0	0.0	0.0	0.0	0.0	0.0	0.0	0.009	0.0	0.0	0.0	0.0	0.0	0.0	0.0	0.0	0.0	0.0	0.0	0.0	0.0	0.0	0.0	0.0	0.0	0.0	0.0
783.0	0.0	0.0	0.0	0.0	0.0	0.0	0.0	0.0	0.0	0.0	0.0	0.0	0.0	0.0	0.0	0.0	0.0	0.0	0.0	0.0	0.0	0.0	0.0	0.0	0.0	0.0	0.0	0.0	0.0	0.0089	0.0	0.0	0.0	0.0	0.0	0.0	0.0	0.0	0.0	0.0	0.0	0.0	0.0	0.0	0.0	0.0	0.0	0.0	0.0
784.0	0.0	0.0	0.0	0.0	0.0	0.0	0.0	0.0	0.0	0.0	0.0	0.0	0.0	0.0	0.0	0.0	0.0	0.0	0.0	0.0	0.0	0.0	0.0	0.0	0.0	0.0	0.0	0.0	0.0	0.0086	0.0	0.0	0.0	0.0	0.0	0.0	0.0	0.0	0.0	0.0	0.0	0.0	0.0	0.0	0.0	0.0	0.0	0.0	0.0
785.0	0.0	0.0	0.0	0.0	0.0	0.0	0.0	0.0	0.0	0.0	0.0	0.0	0.0	0.0	0.0	0.0	0.0	0.0	0.0	0.0	0.0	0.0	0.0	0.0	0.0	0.0	0.0	0.0	0.0	0.0084	0.0	0.0	0.0	0.0	0.0	0.0	0.0	0.0	0.0	0.0	0.0	0.0	0.0	0.0	0.0	0.0	0.0	0.0	0.0
786.0	0.0	0.0	0.0	0.0	0.0	0.0	0.0	0.0	0.0	0.0	0.0	0.0	0.0	0.0	0.0	0.0	0.0	0.0	0.0	0.0	0.0	0.0	0.0	0.0	0.0	0.0	0.0	0.0	0.0	0.0081	0.0	0.0	0.0	0.0	0.0	0.0	0.0	0.0	0.0	0.0	0.0	0.0	0.0	0.0	0.0	0.0	0.0	0.0	0.0
787.0	0.0	0.0	0.0	0.0	0.0	0.0	0.0	0.0	0.0	0.0	0.0	0.0	0.0	0.0	0.0	0.0	0.0	0.0	0.0	0.0	0.0	0.0	0.0	0.0	0.0	0.0	0.0	0.0	0.0	0.0079	0.0	0.0	0.0	0.0	0.0	0.0	0.0	0.0	0.0	0.0	0.0	0.0	0.0	0.0	0.0	0.0	0.0	0.0	0.0
788.0	0.0	0.0	0.0	0.0	0.0	0.0	0.0	0.0	0.0	0.0	0.0	0.0	0.0	0.0	0.0	0.0	0.0	0.0	0.0	0.0	0.0	0.0	0.0	0.0	0.0	0.0	0.0	0.0	0.0	0.0076	0.0	0.0	0.0	0.0	0.0	0.0	0.0	0.0	0.0	0.0	0.0	0.0	0.0	0.0	0.0	0.0	0.0	0.0	0.0
789.0	0.0	0.0	0.0	0.0	0.0	0.0	0.0	0.0	0.0	0.0	0.0	0.0	0.0	0.0	0.0	0.0	0.0	0.0	0.0	0.0	0.0	0.0	0.0	0.0	0.0	0.0	0.0	0.0	0.0	0.0074	0.0	0.0	0.0	0.0	0.0	0.0	0.0	0.0	0.0	0.0	0.0	0.0	0.0	0.0	0.0	0.0	0.0	0.0	0.0
790.0	0.0	0.0	0.0	0.0	0.0	0.0	0.0	0.0	0.0	0.0	0.0	0.0	0.0	0.0	0.0	0.0	0.0	0.0	0.0	0.0	0.0	0.0	0.0	0.0	0.0	0.0	0.0	0.0	0.0	0.0071	0.0	0.0	0.0	0.0	0.0	0.0	0.0	0.0	0.0	0.0	0.0	0.0	0.0	0.0	0.0	0.0	0.0	0.0	0.0
791.0	0.0	0.0	0.0	0.0	0.0	0.0	0.0	0.0	0.0	0.0	0.0	0.0	0.0	0.0	0.0	0.0	0.0	0.0	0.0	0.0	0.0	0.0	0.0	0.0	0.0	0.0	0.0	0.0	0.0	0.0069	0.0	0.0	0.0	0.0	0.0	0.0	0.0	0.0	0.0	0.0	0.0	0.0	0.0	0.0	0.0	0.0	0.0	0.0	0.0
792.0	0.0	0.0	0.0	0.0	0.0	0.0	0.0	0.0	0.0	0.0	0.0	0.0	0.0	0.0	0.0	0.0	0.0	0.0	0.0	0.0	0.0	0.0	0.0	0.0	0.0	0.0	0.0	0.0	0.0	0.0066	0.0	0.0	0.0	0.0	0.0	0.0	0.0	0.0	0.0	0.0	0.0	0.0	0.0	0.0	0.0	0.0	0.0	0.0	0.0
793.0	0.0	0.0	0.0	0.0	0.0	0.0	0.0	0.0	0.0	0.0	0.0	0.0	0.0	0.0	0.0	0.0	0.0	0.0	0.0	0.0	0.0	0.0	0.0	0.0	0.0	0.0	0.0	0.0	0.0	0.0063	0.0	0.0	0.0	0.0	0.0	0.0	0.0	0.0	0.0	0.0	0.0	0.0	0.0	0.0	0.0	0.0	0.0	0.0	0.0
794.0	0.0	0.0	0.0	0.0	0.0	0.0	0.0	0.0	0.0	0.0	0.0	0.0	0.0	0.0	0.0	0.0	0.0	0.0	0.0	0.0	0.0	0.0	0.0	0.0	0.0	0.0	0.0	0.0	0.0	0.0061	0.0	0.0	0.0	0.0	0.0	0.0	0.0	0.0	0.0	0.0	0.0	0.0	0.0	0.0	0.0	0.0	0.0	0.0	0.0
795.0	0.0	0.0	0.0	0.0	0.0	0.0	0.0	0.0	0.0	0.0	0.0	0.0	0.0	0.0	0.0	0.0	0.0	0.0	0.0	0.0	0.0	0.0	0.0	0.0	0.0	0.0	0.0	0.0	0.0	0.0059	0.0	0.0	0.0	0.0	0.0	0.0	0.0	0.0	0.0	0.0	0.0	0.0	0.0	0.0	0.0	0.0	0.0	0.0	0.0
796.0	0.0	0.0	0.0	0.0	0.0	0.0	0.0	0.0	0.0	0.0	0.0	0.0	0.0	0.0	0.0	0.0	0.0	0.0	0.0	0.0	0.0	0.0	0.0	0.0	0.0	0.0	0.0	0.0	0.0	0.0057	0.0	0.0	0.0	0.0	0.0	0.0	0.0	0.0	0.0	0.0	0.0	0.0	0.0	0.0	0.0	0.0	0.0	0.0	0.0
797.0	0.0	0.0	0.0	0.0	0.0	0.0	0.0	0.0	0.0	0.0	0.0	0.0	0.0	0.0	0.0	0.0	0.0	0.0	0.0	0.0	0.0	0.0	0.0	0.0	0.0	0.0	0.0	0.0	0.0	0.0055	0.0	0.0	0.0	0.0	0.0	0.0	0.0	0.0	0.0	0.0	0.0	0.0	0.0	0.0	0.0	0.0	0.0	0.0	0.0
798.0	0.0	0.0	0.0	0.0	0.0	0.0	0.0	0.0	0.0	0.0	0.0	0.0	0.0	0.0	0.0	0.0	0.0	0.0	0.0	0.0	0.0	0.0	0.0	0.0	0.0	0.0	0.0	0.0	0.0	0.0053	0.0	0.0	0.0	0.0	0.0	0.0	0.0	0.0	0.0	0.0	0.0	0.0	0.0	0.0	0.0	0.0	0.0	0.0	0.0
799.0	0.0	0.0	0.0	0.0	0.0	0.0	0.0	0.0	0.0	0.0	0.0	0.0	0.0	0.0	0.0	0.0	0.0	0.0	0.0	0.0	0.0	0.0	0.0	0.0	0.0	0.0	0.0	0.0	0.0	0.0051	0.0	0.0	0.0	0.0	0.0	0.0	0.0	0.0	0.0	0.0	0.0	0.0	0.0	0.0	0.0	0.0	0.0	0.0	0.0
800.0	0.0	0.0	0.0	0.0	0.0	0.0	0.0	0.0	0.0	0.0	0.0	0.0	0.0	0.0	0.0	0.0	0.0	0.0	0.0	0.0	0.0	0.0	0.0	0.0	0.0	0.0	0.0	0.0	0.0	0.005	0.0	0.0	0.0	0.0	0.0	0.0	0.0	0.0	0.0	0.0	0.0	0.0	0.0	0.0	0.0	0.0	0.0	0.0	0.0
[truncated: 327 more columns]
