# Supplementary material for: Algorithms for the selection of fluorescent reporters
Source: Commun Biol. 2021 Jan 26;4:118. doi: 10.1038/s42003-020-01599-5 (PMC7838271; doi:10.1038/s42003-020-01599-5)
Supplement: Supplementary file 7 — Supplementary Data 4 [file 42003_2020_1599_MOESM7_ESM.zip]

Archive with 49 entries (39 files):
- SupplementaryData4/figure1/
- SupplementaryData4/figure1/panel0/
- SupplementaryData4/figure1/panel0/Cerulean.csv
- SupplementaryData4/figure1/panel0/iRFP713.csv
- SupplementaryData4/figure1/panel0/Sirius.csv
- SupplementaryData4/figure1/panel0/TagRFP.csv
- SupplementaryData4/figure1/panel1/
- SupplementaryData4/figure1/panel1/Cerulean.csv
- SupplementaryData4/figure1/panel1/iRFP720.csv
- SupplementaryData4/figure1/panel1/Sirius.csv
- SupplementaryData4/figure1/panel1/TagRFP.csv
- SupplementaryData4/figure1/panel2/
- SupplementaryData4/figure1/panel2/Cerulean.csv
- SupplementaryData4/figure1/panel2/iRFP713.csv
- SupplementaryData4/figure1/panel2/Sirius.csv
- SupplementaryData4/figure1/panel2/TagRFP.csv
- SupplementaryData4/figure1/panel3057598/
- SupplementaryData4/figure1/panel3057598/DsRed2.csv
- SupplementaryData4/figure1/panel3057598/iRFP713.csv
- SupplementaryData4/figure1/panel3057598/Sirius.csv
- SupplementaryData4/figure1/panel3057598/TagRFP.csv
- SupplementaryData4/figure1/panel3057599/
- SupplementaryData4/figure1/panel3057599/DsRed2.csv
- SupplementaryData4/figure1/panel3057599/iRFP713.csv
- SupplementaryData4/figure1/panel3057599/Sirius.csv
- SupplementaryData4/figure1/panel3057599/TagRFP.csv
- SupplementaryData4/figure1/panel3057600/
- SupplementaryData4/figure1/panel3057600/DsRed2.csv
- SupplementaryData4/figure1/panel3057600/iRFP713.csv
- SupplementaryData4/figure1/panel3057600/Sirius.csv
- SupplementaryData4/figure1/panel3057600/TagRFP.csv
- SupplementaryData4/figure1/panel4000/
- SupplementaryData4/figure1/panel4000/Cerulean.csv
- SupplementaryData4/figure1/panel4000/DsRed2.csv
- SupplementaryData4/figure1/panel4000/iRFP713.csv
- SupplementaryData4/figure1/panel4000/mOrange.csv
- SupplementaryData4/figure1/panel4001/
- SupplementaryData4/figure1/panel4001/Cerulean.csv
- SupplementaryData4/figure1/panel4001/mPlum.csv
- SupplementaryData4/figure1/panel4001/Sirius.csv
- SupplementaryData4/figure1/panel4001/TagRFP.csv
- SupplementaryData4/figure1/panel4002/
- SupplementaryData4/figure1/panel4002/Cerulean.csv
- SupplementaryData4/figure1/panel4002/DsRed2.csv
- SupplementaryData4/figure1/panel4002/mPlum.csv
- SupplementaryData4/figure1/panel4002/TagRFP.csv
- SupplementaryData4/figure2.xlsx
- SupplementaryData4/figure3.xlsx
- SupplementaryData4/figure4.xlsx
