# Supplementary material for: Algorithms for the selection of fluorescent reporters
Source: Commun Biol. 2021 Jan 26;4:118. doi: 10.1038/s42003-020-01599-5 (PMC7838271; doi:10.1038/s42003-020-01599-5)
Supplement: Supplementary file 7 — Supplementary Data 4 [file 42003_2020_1599_MOESM7_ESM.zip › SupplementaryData4/figure1/panel0/Cerulean.csv]

Cerulean	Sirius	TagRFP	iRFP713
0.0	0.0	0.0	0.0
0.0	0.0	0.0	0.0
0.0	0.0	0.0	0.0
0.0	0.0	0.0	0.0
0.0	0.0	0.0	0.0
0.0	0.0	0.0	0.0
0.0	0.0	0.0	0.0
0.0	0.0	0.0	0.0
0.0	0.0	0.0	0.0
0.0	0.0	0.0	0.0
0.0	0.0	0.0	0.0
0.0	0.0	0.0	0.0
0.0	0.0	0.0	0.0
0.0	0.0	0.0	0.0
0.0	0.0	0.0	0.0
0.0	0.0	0.0	0.0
0.0	0.0	0.0	0.0
0.0	0.0	0.0	0.0
0.0	0.0	0.0	0.0
0.0	0.0	0.0	0.0
0.0	0.0	0.0	0.0
0.0	0.0	0.0	0.0
0.0	0.0	0.0	0.0
0.0	0.0	0.0	0.0
0.0	0.0	0.0	0.0
0.0	0.0	0.0	0.0
0.0	0.0	0.0	0.0
0.0	0.0	0.0	0.0
0.0	0.0	0.0	0.0
0.0	0.0	0.0	0.0
0.0	0.0	0.0	0.0
0.0	0.0	0.0	0.0
0.0	0.0	0.0	0.0
0.0	0.0	0.0	0.0
0.0	0.0	0.0	0.0
0.0	0.0	0.0	0.0
0.0	0.0	0.0	0.0
0.0	0.0	0.0	0.0
0.0	0.0	0.0	0.0
0.0	0.0	0.0	0.0
0.0	0.0	0.0	0.0
0.0	0.0	0.0	0.0
0.0	0.0	0.0	0.0
0.0	0.0	0.0	0.0
0.0	0.0	0.0	0.0
0.0	0.0	0.0	0.0
0.0	0.0	0.0	0.0
0.0	0.0	0.0	0.0
0.0	0.0	0.0	0.0
0.0	0.0	0.0	0.0
0.0	0.0	0.0	0.0
0.0	0.0	0.0	0.0
0.0	0.0	0.0	0.0
0.0	0.0	0.0	0.0
0.0	0.0	0.0	0.0
0.0	0.0	0.0	0.0
0.0	0.0	0.0	0.0
0.0	0.0	0.0	0.0
0.0	0.0	0.0	0.0
0.0	0.0	0.0	0.0
0.0	0.0	0.0	0.0
0.0	0.0	0.0	0.0
0.0	0.0	0.0	0.0
0.0	0.0	0.0	0.0
0.0	0.0	0.0	0.0
0.0	0.0	0.0	0.0
0.0	0.0	0.0	0.0
0.0	0.0	0.0	0.0
0.0	0.0	0.0	0.0
0.0	0.0	0.0	0.0
0.0	0.0	0.0	0.0
0.0	0.0	0.0	0.0
0.0	0.0	0.0	0.0
0.0	0.0	0.0	0.0
0.0	0.0	0.0	0.0
0.0	0.0	0.0	0.0
0.0	0.0	0.0	0.0
0.0	0.0	0.0	0.0
0.0	0.0	0.0	0.0
0.0	0.0	0.0	0.0
0.0	0.0	0.0	0.0
0.0	8.807544396815678e-05	0.0	0.0
0.0	0.00012477354562155543	0.0	0.0
0.0	0.0001618052663808941	0.0	0.0
0.0	0.00019850336803429273	0.0	0.0
0.0	0.00026055652173913047	0.0	0.0
0.0	0.0003402914880587875	0.0	0.0
0.0	0.0004263652173913044	0.0	0.0
0.0	0.0005284526638089407	0.0	0.0
0.0	0.0006625675443968158	0.0	0.0
0.0	0.0008136969993876302	0.0	0.0
0.0	0.0009314645437844459	0.0	0.0
0.0	0.0010465631353337415	0.0	0.0
0.0	0.0011850150642988366	0.0	0.0
0.0	0.0012927740355174527	0.0	0.0
0.0	0.0014022011022657686	0.0	0.0
0.0	0.001526974647887324	0.0	0.0
0.0	0.0016320646662584203	0.0	0.0
0.0	0.0017311495407225967	0.0	0.0
0.0	0.0018168896509491734	0.0	0.0
0.0	0.0019026297611757506	0.0	0.0
0.0	0.0019720225352112676	0.0	0.0
0.0	0.002036744641763626	0.0	0.0
0.0	0.002101466748315983	0.0	0.0
0.0	0.002161851806491121	0.0	0.0
0.0	0.0022209023882424988	0.0	0.0
0.0	0.0022802865890998165	0.0	0.0
0.0	0.0023403380281690144	0.0	0.0
0.0	0.0024003894672382123	0.0	0.0
0.0	0.00246377709736681	0.0	0.0
0.0	0.0025271647274954074	0.0	0.0
0.0	0.002589551500306185	0.0	0.0
0.0	0.002651938273116963	0.0	0.0
0.0	0.002713991426821801	0.0	0.0
0.0	0.002788388487446418	0.0	0.0
0.0	0.0028641200244947955	0.0	0.0
0.0	0.0029348472749540725	0.0	0.0
0.0	0.00300490728720147	0.0	0.0
0.0	0.003059620820575628	0.0	0.0
0.0	0.003114667973055726	0.0	0.0
0.0	0.0031640436007348443	0.0	0.0
0.0	0.0032107502755664426	0.0	0.0
0.0	0.0032571233312921007	0.0	0.0
0.0	0.0032941550520514395	0.0	0.0
0.0	0.0033151730557256587	0.0	0.0
0.0	0.003336191059399878	0.0	0.0
0.0	0.003331854011022658	0.0	0.0
0.0	0.0033248480097979186	0.0	0.0
0.0	0.0033175083894672382	0.0	0.0
0.0	0.0033101687691365587	0.0	0.0
0.0	0.003303830006123699	0.0	0.0
0.0	0.0032994929577464796	0.0	0.0
0.0	0.0032951559093692593	0.0	0.0
0.0009971786895284752	0.0032904852418860994	0.0	0.0
0.001024878097570933	0.0032861481935088795	0.0	0.0
0.0012187739538681364	0.00328014304960196	0.0	0.0
0.0015511668503776282	0.00327413790569504	0.0	0.0
0.0011633751377832212	0.0032677991426821804	0.0	0.0
0.0013572709940804246	0.0032617939987752607	0.0	0.0
0.00141266981016534	0.0032451130434782613	0.0	0.0
0.001800461522759747	0.003225763135333742	0.0	0.0
0.001800461522759747	0.0032080813227189225	0.0	0.0
0.0021882532353541544	0.0031903995101041035	0.0	0.0
0.002576044947948561	0.003172384078383344	0.0	0.0
0.003074634292712799	0.0031547022657685245	0.0	0.0
0.0036009230455194942	0.0031370204531537054	0.0	0.0
0.004404205878750766	0.0031013232088181264	0.0	0.0
0.005207488711982037	0.003061288916105328	0.0	0.0
0.006370863849765258	0.003021254623392529	0.0	0.0
0.008143625964482547	0.002978551377832211	0.0	0.0
0.009694792814860177	0.0029338464176362523	0.0	0.0
0.01199384368238416	0.0028888078383343544	0.0	0.0
0.014929980934884672	0.002842101163502756	0.0	0.0
0.01836470753214942	0.002788388487446418	0.0	0.0
0.022630416370687894	0.00273500943049602	0.0	0.0
0.028087199755052056	0.002679295039804042	0.0	0.0
0.03437496538068994	0.002614572933251684	0.0	0.0
0.04141061502347418	0.0025501844458052664	0.0	0.0
0.049665038620126556	0.002487797672994489	0.0	0.0
0.059387530843029196	0.002426078138395591	0.0	0.0
0.07174146682996531	0.0023646922229026333	0.0	0.0
0.08445549512145337	0.0022919632578077163	0.0	0.0
0.09935777664829558	0.002218900673606859	0.0	0.0
0.11561732916921821	0.002151843233312921	0.0	0.0
0.13162758701775873	0.002084785793018984	0.0	0.0
0.14863502355582772	0.0020284041641151257	0.0	0.0
0.16630724588691573	0.0019723561543172076	0.0	0.0
0.18431186111451317	0.00191630814451929	0.0	0.0
0.20234417575015312	0.001859259277403552	0.0	0.0
0.21741265372525007	0.0018018767911818741	0.0	0.0
0.23306281926923864	0.0017471632578077163	0.0	0.0
0.24691252329046745	0.0016987884874464178	0.0	0.0
0.25771529242702595	0.0016507473361910597	0.0	0.0
0.2655819243110839	0.0016050415186772814	0.0	0.0
0.26887815386813635	0.001562004654011023	0.0	0.0
0.2754983123902838	0.0015189677893447644	0.0	0.0
0.2760523005511329	0.001475930924678506	0.0	0.0
0.27699408042457646	0.0014365638701775874	0.0	0.0
0.275027422453562	0.0013971968156766689	0.0	0.0
0.27303306507450503	0.0013574961420698103	0.0	0.0
0.2682133680751174	0.0013234669932639315	0.0	0.0
0.263892260420494	0.0012991127985303125	0.0	0.0
0.25946035513370075	0.0012750922229026332	0.0	0.0
0.25497305103082263	0.0012507380281690141	0.0	0.0
0.2508735386405389	0.0012267174525413351	0.0	0.0
0.24815899665237806	0.001200027924066136	0.0	0.0
0.24469657064707084	0.0011690013472137172	0.0	0.0
0.24234212096346194	0.0011383083894672384	0.0	0.0
0.24034776358440502	0.0011072818126148193	0.0	0.0
0.23782711745254137	0.0010765888548683405	0.0	0.0
0.2360266559297816	0.0010472303735456216	0.0	0.0
0.2370238346193101	0.0010188727495407228	0.0	0.0
0.23868579910185755	0.0009908487446417637	0.0	0.0
0.2383257067973056	0.0009628247397428048	0.0	0.0
0.23973837660747094	0.0009344671157379058	0.0	0.0
0.24214822510716474	0.0009077775872627068	0.0	0.0
0.24353319550928762	0.0008814216778934477	0.0	0.0
0.2438655884057971	0.0008550657685241886	0.0	0.0
0.24577684756072668	0.0008287098591549297	0.0	0.0
0.24796510079608083	0.0008023539497856706	0.0	0.0
0.2488514818534395	0.0007783333741579916	0.0	0.0
0.25070734219228413	0.0007543127985303123	0.0	0.0
0.25031955047968973	0.0007302922229026333	0.0	0.0
0.250458047519902	0.0007059380281690142	0.0	0.0
0.25031955047968973	0.0006815838334353951	0.0	0.0
0.24716181796284958	0.000655895162278016	0.0	0.0
0.2468017256582976	0.000629872872014697	0.0	0.0
0.2415111387221882	0.0006038505817513779	0.0	0.0
0.2381872097570933	0.0005781619105939989	0.0	0.0
0.23417079559093695	0.0005538077158603798	0.0	0.0
0.22929569977546438	0.0005324560930802205	0.0	0.0
0.22450370218411922	0.0005111044703000613	0.0	0.0
0.21813283833435396	0.0004894192284139621	0.0	0.0
0.21198356974892835	0.0004680676056338029	0.0	0.0
0.2058066017554603	0.00044704960195958367	0.0	0.0
0.19924184204939785	0.00042970140845070425	0.0	0.0
0.1925108858950806	0.00041235321494182493	0.0	0.0
0.1861400220453154	0.00039500502143294556	0.0	0.0
0.18084943510920598	0.00037765682792406614	0.0	0.0
0.17497716060420496	0.00036030863441518683	0.0	0.0
0.16927108254745868	0.0003439612982241274	0.0	0.0
0.16439598673198613	0.00032894843845682794	0.0	0.0
0.15893920334762196	0.00031426919779546853	0.0	0.0
0.15395330989997957	0.00029925633802816906	0.0	0.0
0.14990919632578079	0.0002845770973668096	0.0	0.0
0.14647446972851605	0.00026956423759951013	0.0	0.0
0.14215336207389265	0.00025722033067973057	0.0	0.0
0.13905102837313738	0.000246210900183711	0.0	0.0
0.1347853195345989	0.00023520146968769137	0.0	0.0
0.13159988760971628	0.00022385842008573184	0.0	0.0
0.12888534562155543	0.0002128489895897122	0.0	0.0
0.12628160126556442	0.0002018395590936926	0.0	0.0
0.124259544478465	0.00019249822412737295	0.0	0.0
0.12002153504796899	0.0001834905082669933	0.0	0.0
0.11871966286997347	0.00017414917330067363	0.0	0.0
0.11708539779546848	0.00016514145744029397	4.001515248009799e-05	0.0
0.11353987356603389	0.0001558001224739743	4.74996938150643e-05	0.0
0.11132392092263728	0.00014645878750765465	5.173422657685242e-05	0.0
0.10946806058379262	0.00013611659522351502	6.695527250459277e-05	0.0
0.1065319233312921	0.00012577440293937538	7.764984200857316e-05	0.0
0.10478686062461728	0.0001150985915492958	9.112147458665034e-05	0.0
0.10312489614206982	0.00010475639926515616	0.00011238036987140232	0.0
0.1003272559297816	9.441420698101654e-05	0.00013481107654623393	0.0
0.09805590447030006	8.507287201469688e-05	0.00015705943417023883	0.0
0.09583995182690347	7.806687078995714e-05	0.0001895231304347826	0.0
0.0939009932639314	7.072725045927741e-05	0.00023184194488671156	0.0
0.0916296418044499	6.338763012859768e-05	0.0002767060575627679	0.0
0.08755782882220861	5.6048009797917946e-05	0.00033740385548071037	0.0
0.08603436137987344	4.870838946723822e-05	0.000393084257195346	0.0
0.08320902175954277	4.236962645437845e-05	0.0004734981359461114	0.0
0.0814916584609104	3.669810165339866e-05	0.0005698611243110838	0.0
0.07777993778322106	3.0692957746478876e-05	0.0006598031451316596	0.0
0.07545318750765462	0.0	0.0007516154072259645	0.0
0.07406821710553176	0.0	0.0008897842841396203	0.0
0.0715475709736681	0.0	0.0010293747066748315	0.0
0.06783585029597877	0.0	0.0011733784200857317	0.0
0.06661707634211064	0.0	0.001366740384568279	0.0
0.06393023376199225	0.0	0.0015460216778934476	0.0
0.061963575790977755	0.0	0.0017432920955296998	0.0
0.05999691781996326	0.0	0.0019315297734231478	0.0
0.05733777464788732	0.0	0.0021566763257807714	0.0
0.05600820306184936	0.0	0.002351699223515003	0.0
0.052573476464584615	0.0	0.00255126566564605	0.0
0.052241083568075115	0.0	0.002778809298224127	0.0
0.05049602086140029	0.0	0.002982574789957134	0.0
0.04875095815472546	0.0	0.003212110829148806	0.0
0.04642420787915901	0.0	0.003387213281077771	0.0
0.04490074043682384	0.0	0.0035757352700551133	0.0
0.04332187417840376	0.0	0.003728954973668096	0.0
0.0419923025923658	0.0	0.003890846300061237	0.0
0.04105052271892223	0.0	0.004038127867728108	0.0
0.03969325172484181	0.0	0.004174598981016534	0.0
0.038806870667483166	0.0	0.004293574133496632	0.0
0.037532697897530116	0.0	0.004437013721984078	0.0
0.03661861743212901	0.0	0.0045179207593386405	0.0
0.03501205176566647	0.0	0.004606389139007961	0.0
0.0344026647887324	0.0	0.00468935909859155	0.0
0.03287919734639723	0.0	0.004709845011635028	0.0
0.03260220326597265	0.0	0.004766167245560319	0.0
0.031078735823637477	0.0	0.004818209131659522	0.0
0.03052474766278833	0.0	0.004866006608695652	0.0
0.02949986956521739	0.0	0.004887770341702388	0.0
0.028502690875688918	0.0	0.004882327612982241	0.0
0.02797640212288222	0.0	0.0048987056558481325	0.0
0.027117720473566035	0.0	0.004898958971218616	0.0
0.026175940600122474	0.0	0.004877563537048378	0.0
0.026175940600122474	0.0	0.004863212933251685	0.0
0.025372657766891203	0.0	0.004841099316595223	0.0
0.024403178485405186	0.0	0.004802390275566442	0.0
0.02376609210042866	0.0	0.004767758113900796	0.0
0.022990508675239846	0.0	0.004737508703000612	0.0
0.022547318146560524	0.0	0.004732864548683405	0.0
0.021937931169626456	0.0	0.004673225837109615	0.0
0.021467041232904674	0.0	0.004630105748928352	0.0
0.02085765425597061	0.0	0.004567415549295775	0.0
0.020054371422739338	0.0	0.004541085819963258	0.0
0.019749677934272302	0.0	0.004507120636864666	0.0
0.019001793917125944	0.0	0.004421378562155542	0.0
0.01836470753214942	0.0	0.004365678843845683	0.0
0.018060014043682383	0.0	0.004313905543172076	0.0
0.017256731210451112	0.0	0.0042568238089406	0.0
0.016868939497856707	0.0	0.0042145993141457444	0.0
0.016425748969177385	0.0	0.004169501643600735	0.0
0.0157609631761584	0.0	0.0040706369234537665	0.0
0.015234674423351706	0.0	0.004035578077158604	0.0
0.014791483894672384	0.0	0.003991384083282302	0.0
0.014431391590120433	0.0	0.003906331894672382	0.0
0.013988201061441111	0.0	0.0038451485756276793	0.0
0.013129519412124924	0.0	0.003790516022045315	0.0
0.013018721779955094	0.0	0.0037213752161665645	0.0
0.012935623555827721	0.0	0.0036603104666258425	0.0
0.012437034211063484	0.0	0.0035718964360073485	0.0
0.012160040130638906	0.0	0.003532850532761788	0.0
0.011966144274341704	0.0	0.003489763679118187	0.0
0.011384456705450092	0.0	0.003412304725045928	0.0
0.01058117387221882	0.0	0.0033587914366197185	0.0
0.01035957860787916	0.0	0.0032846763600734847	0.0
0.010442676832006531	0.0	0.003223124291488059	0.0
0.010304179791794243	0.0	0.003155574799755052	0.0
0.009944087487242296	0.0	0.0030765559681567665	0.0
0.009750191630945091	0.0	0.0030333927593386408	0.0
0.00930700110226577	0.0	0.0029606745180649112	0.0
0.009002307613798735	0.0	0.002899049690140845	0.0
0.008780712349459074	0.0	0.0028167741090018373	0.0
0.008891509981628904	0.0	0.0027857818150642984	0.0
0.008282123004694835	0.0	0.002704373981628904	0.0
0.007949730108185345	0.0	0.002662316115125536	0.0
0.00789433129210043	0.0	0.0025782053349663195	0.0
0.007922030700142886	0.0	0.002517499453766075	0.0
0.007368042539293734	0.0	0.002454067718309859	0.0
0.007312643723208818	0.0	0.0024065020012247395	0.0
0.007506539579506022	0.0	0.0023417425939987755	0.0
0.007284944315166361	0.0	0.002314622819350888	0.0
0.007035649642784242	0.0	0.002225920881812615	0.0
0.006952551418656869	0.0	0.0021824167789344763	0.0
0.006841753786487039	0.0	0.0021170451879975504	0.0
0.006730956154317208	0.0	0.002069662270667483	0.0
0.006647857930189835	0.0	0.002006394023270055	0.0
0.006398563257807716	0.0	0.001965911309246785	0.0
0.006398563257807716	0.0	0.0019223438775260256	0.0
0.005983072137170852	0.0	0.0018642124923453766	0.0
0.005872274505001021	0.0	0.0018183315125535823	0.0
0.006093869769340682	0.0	0.0017757903735456215	0.0
0.005983072137170852	0.0	0.001756606976117575	0.0
0.0057337774647887325	0.0	0.001692648842620943	0.0
0.005456783384364156	0.0	0.0016465414966319654	0.0
0.00553988160849153	0.0	0.0016011734427434168	0.0
0.005345985752194326	0.0	0.001558128357624005	0.0
0.005262887528066953	0.0	0.0015207914513165953	0.0
0.005152089895897122	0.0	0.001496962557256583	0.0
0.004875095815472546	0.0	0.0014579516864666258	0.0
0.005096691079812207	0.0	0.001433332747091243	0.0
0.004847396407430088	0.0	0.0013736581016533986	0.0
0.004764298183302715	0.0	0.0013265015554194733	0.0
0.0047088993672178	0.0	0.0012845874194733619	0.0
0.004847396407430088	0.0	0.0012608703588487446	0.0
0.004598101735047969	0.0	0.0012237800318432332	0.0
0.0043488070626658505	0.0	0.0011648235688916106	0.0
0.004847396407430088	0.0	0.001154565119412125	0.0
0.0045704023270055115	0.0	0.001110467243110839	0.0
0.004681199959175342	0.0	0.0010919130973668096	0.0
0.004099512390283732	0.0	0.0010705594317207592	0.0
0.004099512390283732	0.0	0.0010399017513778321	0.0
0.004293408246580935	0.0	0.0009928381775872628	0.0
0.004293408246580935	0.0	0.0009814510226576853	0.0
0.004376506470708309	0.0	0.0009486298101653399	0.0
0.0038225183098591553	0.0	0.0009298852271892223	0.0
0.0037117206776893247	0.0	0.0009013466062461728	0.0
0.004099512390283732	0.0	0.000866140438456828	0.0
0.0038502177179016127	0.0	0.000863933790569504	0.0
0.00387791712594407	0.0	0.0008236037868952848	0.0
0.003988714758113901	0.0	0.0007901173937538273	0.0
0.0037671194937742396	0.0	0.0007820139326393142	0.0
0.004071812982241274	0.0	0.0007501368230251073	0.0
0.0038225183098591553	0.0	0.000746409376607471	0.0
0.003905616533986528	0.0	0.0007281179767299449	0.0
0.0037948189018166974	0.0	0.0007131641739130433	0.0
0.0037117206776893247	0.0	0.0006784637403551745	0.0
0.0037117206776893247	0.0	0.0006676357721984078	0.0
0.003739420085731782	0.0	0.0006420314121249234	0.0
0.003517824821392121	0.0	0.000633253785670545	0.0
0.003739420085731782	0.0	0.0006215432504592773	0.0
0.004044113574198816	0.0	0.000586042890385793	0.0
0.0036009230455194942	0.0	0.0005632627458665034	0.0
0.0035732236374770364	0.0	0.000555129195345989	0.0
0.0036286224535619516	0.0	0.0005489372933251684	0.0
0.003656321861604409	0.0	0.0005437420404164116	0.0
0.003684021269646867	0.0	0.0005099493300673607	0.0
0.003684021269646867	0.0	0.0005047154537660747	0.0
0.003379327781179833	0.0	0.00048519564972443355	0.0
0.0034901254133496633	0.0	0.00047746722351500303	0.0
0.003684021269646867	0.0	0.0004558427287201469	0.0
0.003462426005307206	0.0	0.0004519297832210655	0.0
0.0034901254133496633	0.0	0.0004497900600122474	0.0
0.0034070271892222906	0.0	0.0004301063172075934	0.0
0.00329622955705246	0.0	0.00040914161420698103	0.0
0.0036286224535619516	0.0	0.0003937427066748316	0.0
0.003684021269646867	0.0	0.0003983558652786283	0.0
0.0035732236374770364	0.0	0.0003801336338028169	0.0
0.00329622955705246	0.0	0.0003766419889773423	0.0
0.0034901254133496633	0.0	0.0003618296631965708	0.0
0.0	0.0	0.0003491669418248623	0.0
0.0	0.0	0.00033945689161053277	0.0
0.0	0.0	0.00033343566442131043	0.0
0.0	0.0	0.000318072685854256	0.0
0.0	0.0	0.00031016685364360075	0.0
0.0	0.0	0.0003041236154317207	0.0
0.0	0.0	0.00029653801837109615	0.0
0.0	0.0	0.0002865854353949786	0.0
0.0	0.0	0.00028341941457440294	0.0
0.0	0.0	0.0002788161371708512	0.0
0.0	0.0	0.0002694802253521127	0.0
0.0	0.0	0.00026482304960195955	0.0
0.0	0.0	0.0002559807470912431	0.0
0.0	0.0	0.00024846117819963257	0.0
0.0	0.0	0.0002384466086956522	0.0
0.0	0.0	0.0002408441396203307	0.0
0.0	0.0	0.00022894092345376605	0.0
0.0	0.0	0.0002287675492957746	0.0
0.0	0.0	0.00021506685609308025	0.0
0.0	0.0	0.0002118792798530312	0.0
0.0	0.0	0.00020822863441518678	0.0
0.0	0.0	0.00020176949418248622	0.0
0.0	0.0	0.00018618688548683403	0.0
0.0	0.0	0.00018862484262094305	0.0
0.0	0.0	0.0001900558138395591	0.0
0.0	0.0	0.00017290793876301286	0.0
0.0	0.0	0.0001758350079608083	0.0
0.0	0.0	0.00016965478505817514	0.0
0.0	0.0	0.00015532169503980407	0.0
0.0	0.0	0.0001570661751377832	0.0
0.0	0.0	0.0001568380061236987	0.0
0.0	0.0	0.00015247861359461116	0.0
0.0	0.0	0.0001427285927740355	0.0
0.0	0.0	0.00014486337293325167	0.0
0.0	0.0	0.00013778441151255356	0.0
0.0	0.0	0.0001330782804654011	0.0
0.0	0.0	0.00012902430373545624	0.0
0.0	0.0	0.00013028550153092468	0.0
0.0	0.0	0.00012195791794243723	0.0
0.0	0.0	0.00012271023637477037	0.0
0.0	0.0	0.00011891092222902634	0.0
0.0	0.0	0.00011647296999387631	0.0
0.0	0.0	0.00011621112063686468	0.0
0.0	0.0	0.00010842160930802206	0.0
0.0	0.0	0.00010875532639314148	0.0
0.0	0.0	0.00010764504102878138	0.0
0.0	0.0	0.0001004187581139008	0.0
0.0	0.0	0.00010261058175137783	0.0
0.0	0.0	0.00010192833312921004	0.0
0.0	0.0	9.60584690753215e-05	0.0
0.0	0.0	0.0	0.0
0.0	0.0	0.0	0.0
0.0	0.0	0.0	0.0
0.0	0.0	0.0	0.0
0.0	0.0	0.0	0.0
0.0	0.0	0.0	0.0
0.0	0.0	0.0	0.0
0.0	0.0	0.0	0.0
0.0	0.0	0.0	0.0
0.0	0.0	0.0	0.0
0.0	0.0	0.0	0.0
0.0	0.0	0.0	0.0
0.0	0.0	0.0	0.0
0.0	0.0	0.0	0.0
0.0	0.0	0.0	0.0
0.0	0.0	0.0	0.0
0.0	0.0	0.0	0.0
0.0	0.0	0.0	0.0
0.0	0.0	0.0	0.0
0.0	0.0	0.0	0.0
0.0	0.0	0.0	0.0
0.0	0.0	0.0	0.0
0.0	0.0	0.0	0.0
0.0	0.0	0.0	0.0
0.0	0.0	0.0	0.0
0.0	0.0	0.0	0.0
0.0	0.0	0.0	0.0
0.0	0.0	0.0	0.0
0.0	0.0	0.0	0.0
0.0	0.0	0.0	0.0
0.0	0.0	0.0	0.0
0.0	0.0	0.0	0.0
0.0	0.0	0.0	0.0
0.0	0.0	0.0	0.0
0.0	0.0	0.0	0.0
0.0	0.0	0.0	0.0
0.0	0.0	0.0	0.0
0.0	0.0	0.0	0.0
0.0	0.0	0.0	0.0
0.0	0.0	0.0	0.0
0.0	0.0	0.0	0.0
0.0	0.0	0.0	0.0
0.0	0.0	0.0	0.0
0.0	0.0	0.0	0.0
0.0	0.0	0.0	0.0
0.0	0.0	0.0	0.0
0.0	0.0	0.0	0.0
0.0	0.0	0.0	0.0
0.0	0.0	0.0	0.0
0.0	0.0	0.0	0.0
