# Supplementary material for: Algorithms for the selection of fluorescent reporters
Source: Commun Biol. 2021 Jan 26;4:118. doi: 10.1038/s42003-020-01599-5 (PMC7838271; doi:10.1038/s42003-020-01599-5)
Supplement: Supplementary file 7 — Supplementary Data 4 [file 42003_2020_1599_MOESM7_ESM.zip › SupplementaryData4/figure1/panel0/TagRFP.csv]

TagRFP	Cerulean	Sirius	iRFP713
0.0	0.0	0.0	0.0
0.0	0.0	0.0	0.0
0.0	0.0	0.0	0.0
0.0	0.0	0.0	0.0
0.0	0.0	0.0	0.0
0.0	0.0	0.0	0.0
0.0	0.0	0.0	0.0
0.0	0.0	0.0	0.0
0.0	0.0	0.0	0.0
0.0	0.0	0.0	0.0
0.0	0.0	0.0	0.0
0.0	0.0	0.0	0.0
0.0	0.0	0.0	0.0
0.0	0.0	0.0	0.0
0.0	0.0	0.0	0.0
0.0	0.0	0.0	0.0
0.0	0.0	0.0	0.0
0.0	0.0	0.0	0.0
0.0	0.0	0.0	0.0
0.0	0.0	0.0	0.0
0.0	0.0	0.0	0.0
0.0	0.0	0.0	0.0
0.0	0.0	0.0	0.0
0.0	0.0	0.0	0.0
0.0	0.0	0.0	0.0
0.0	0.0	0.0	0.0
0.0	0.0	0.0	0.0
0.0	0.0	0.0	0.0
0.0	0.0	0.0	0.0
0.0	0.0	0.0	0.0
0.0	0.0	0.0	0.0
0.0	0.0	0.0	0.0
0.0	0.0	0.0	0.0
0.0	0.0	0.0	0.0
0.0	0.0	0.0	0.0
0.0	0.0	0.0	0.0
0.0	0.0	0.0	0.0
0.0	0.0	0.0	0.0
0.0	0.0	0.0	0.0
0.0	0.0	0.0	0.0
0.0	0.0	0.0	0.0
0.0	0.0	0.0	0.0
0.0	0.0	0.0	0.0
0.0	0.0	0.0	0.0
0.0	0.0	0.0	0.0
0.0	0.0	0.0	0.0
0.0	0.0	0.0	0.0
0.0	0.0	0.0	0.0
0.0	0.0	0.0	0.0
0.0	0.0	0.0	0.0
0.0	0.0	0.0	0.0
0.0	0.0	0.0	0.0
0.0	0.0	0.0	0.0
0.0	0.0	0.0	0.0
0.0	0.0	0.0	0.0
0.0	0.0	0.0	0.0
0.0	0.0	0.0	0.0
0.0	0.0	0.0	0.0
0.0	0.0	0.0	0.0
0.0	0.0	0.0	0.0
0.0	0.0	0.0	0.0
0.0	0.0	0.0	0.0
0.0	0.0	0.0	0.0
0.0	0.0	0.0	0.0
0.0	0.0	0.0	0.0
0.0	0.0	0.0	0.0
0.0	0.0	0.0	0.0
0.0	0.0	0.0	0.0
0.0	0.0	0.0	0.0
0.0	0.0	0.0	0.0
0.0	0.0	0.0	0.0
0.0	0.0	0.0	0.0
0.0	0.0	0.0	0.0
0.0	0.0	0.0	0.0
0.0	0.0	0.0	0.0
0.0	0.0	0.0	0.0
0.0	0.0	0.0	0.0
0.0	0.0	0.0	0.0
0.0	0.0	0.0	0.0
0.0	0.0	0.0	0.0
0.0	0.0	0.0	0.0
0.0	0.0	0.0	0.0
0.0	0.0	0.0	0.0
0.0	0.0	0.0	0.0
0.0	0.0	0.0	0.0
0.0	0.0	0.0	0.0
0.0	0.0	0.0	0.0
0.0	0.0	0.0	0.0
0.0	0.0	0.0	0.0
0.0	0.0	0.0	0.0
0.0	0.0	0.0	0.0
0.0	0.0	0.0	0.0
0.0	0.0	0.0	0.0
0.0	0.0	0.0	0.0
0.0	0.0	0.0	0.0
0.0	0.0	0.0	0.0
0.0	0.0	0.0	0.0
0.0	0.0	0.0	0.0
0.0	0.0	0.0	0.0
0.0	0.0	0.0	0.0
0.0	0.0	0.0	0.0
0.0	0.0	0.0	0.0
0.0	0.0	0.0	0.0
0.0	0.0	0.0	0.0
0.0	0.0	0.0	0.0
0.0	0.0	0.0	0.0
0.0	0.0	0.0	0.0
0.0	0.0	0.0	0.0
0.0	0.0	0.0	0.0
0.0	0.0	0.0	0.0
0.0	0.0	0.0	0.0
0.0	0.0	0.0	0.0
0.0	0.0	0.0	0.0
0.0	0.0	0.0	0.0
0.0	0.0	0.0	0.0
0.0	0.0	0.0	0.0
0.0	0.0	0.0	0.0
0.0	0.0	0.0	0.0
0.0	0.0	0.0	0.0
0.0	0.0	0.0	0.0
0.0	0.0	0.0	0.0
0.0	0.0	0.0	0.0
0.0	0.0	0.0	0.0
0.0	0.0	0.0	0.0
0.0	0.0	0.0	0.0
0.0	0.0	0.0	0.0
0.0	0.0	0.0	0.0
0.0	0.0	0.0	0.0
0.0	0.0	0.0	0.0
0.0	0.0	0.0	0.0
0.0	0.0	0.0	0.0
0.0	0.0	0.0	0.0
0.0	0.0	0.0	0.0
0.0	6.269099816289039e-06	0.0	0.0
0.0	6.443241477852623e-06	0.0	0.0
0.0	7.662233108797714e-06	0.0	0.0
0.0	9.751933047560726e-06	0.0	0.0
0.0	7.313949785670545e-06	0.0	0.0
0.0	8.532941416615637e-06	0.0	0.0
0.0	8.881224739742805e-06	0.0	0.0
0.0	1.1319208001632987e-05	0.0	0.0
0.0	1.1319208001632987e-05	0.0	0.0
0.0	1.375719126352317e-05	0.0	0.0
0.0	1.619517452541335e-05	0.0	0.0
0.0	1.932972443355787e-05	0.0	0.0
0.0	2.2638416003265976e-05	0.0	0.0
0.0	2.7688524188609924e-05	0.0	0.0
0.0	3.273863237395387e-05	0.0	0.0
0.0	4.005258215962442e-05	0.0	0.0
0.0	5.1197648499693816e-05	0.0	0.0
0.0	6.094958154725455e-05	0.0	0.0
0.0	7.540333945703205e-05	0.0	0.0
0.0	9.386235558277201e-05	0.0	0.0
0.0	0.00011545592161665646	0.0	0.0
0.0	0.00014227373749744844	0.0	0.0
0.0	0.0001765796448254746	0.0	0.0
0.0	0.00021610980200040825	0.0	0.0
0.0	0.0002603417840375587	0.0	0.0
0.0	0.00031223599918350683	0.0	0.0
0.0	0.000373359722392325	0.0	0.0
0.0	0.00045102690344968365	0.0	0.0
0.0	0.0005309579261073689	0.0	0.0
0.0	0.0006246461400285774	0.0	0.0
0.0	0.0007268672953664013	0.0	0.0
0.0	0.0008275211757501532	0.0	0.0
0.0	0.0009344441559501939	0.0	0.0
0.0	0.0010455465360277609	0.0	0.0
0.0	0.0011587386160440906	0.0	0.0
0.0	0.0012721048377219843	0.0	0.0
0.0	0.0013668379016125742	0.0	0.0
0.0	0.0014652279403959993	0.0	0.0
0.0	0.0015522987711777915	0.0	0.0
0.0	0.0016202140191875895	0.0	0.0
0.0	0.0016696702510716472	0.0	0.0
0.0	0.001690393108797714	0.0	0.0
0.0	0.0017320129659114108	0.0	0.0
0.0	0.0017354957991426822	0.0	0.0
0.0	0.0017414166156358441	0.0	0.0
0.0	0.0017290525576648297	0.0	0.0
0.0	0.0017165143580322516	0.0	0.0
0.0	0.001686213708920188	0.0	0.0
0.0	0.0016590476097162687	0.0	0.0
0.0	0.0016311849438660952	0.0	0.0
0.0	0.0016029739946927944	0.0	0.0
0.0	0.001577201028781384	0.0	0.0
0.0	0.001560135145948153	0.0	0.0
0.0	0.0015383674382527046	0.0	0.0
0.0	0.0015235653970198	0.0	0.0
0.0	0.001511027197387222	0.0	0.0
0.0	0.0014951803061849357	0.0	0.0
0.0	0.0014838610981833028	0.0	0.0
0.0	0.0014901301979995919	0.0	0.0
0.0	0.001500578697693407	0.0	0.0
0.0	0.0014983148560930805	0.0	0.0
0.0	0.0015071960808328232	0.0	0.0
0.0	0.0015223464053888548	0.0	0.0
0.0	0.001531053488467034	0.0	0.0
0.0	0.001533143188405797	0.0	0.0
0.0	0.0015451589630536844	0.0	0.0
0.0	0.0015589161543172077	0.0	0.0
0.0	0.0015644886874872424	0.0	0.0
0.0	0.0015761561788120025	0.0	0.0
0.0	0.0015737181955501123	0.0	0.0
0.0	0.0015745889038579304	0.0	0.0
0.0	0.0015737181955501123	0.0	0.0
0.0	0.0015538660461318636	0.0	0.0
0.0	0.001551602204531537	0.0	0.0
0.0	0.0015183411471728925	0.0	0.0
0.0	0.0014974441477852624	0.0	0.0
0.0	0.0014721936068585427	0.0	0.0
0.0	0.0014415446744233517	0.0	0.0
0.0	0.0014114181669728516	0.0	0.0
0.0	0.0013713655848132272	0.0	0.0
0.0	0.0013327061359461115	0.0	0.0
0.0	0.001293872545417432	0.0	0.0
0.0	0.0012526009716268627	0.0	0.0
0.0	0.0012102845478669116	0.0	0.0
0.0	0.0011702319657072872	0.0	0.0
0.0	0.0011369709083486428	0.0	0.0
0.0	0.0011000528760971627	0.0	0.0
0.0	0.0010641796938150644	0.0	0.0
0.0	0.0010335307613798736	0.0	0.0
0.0	0.0009992248540518474	0.0	0.0
0.0	0.0009678793549704021	0.0	0.0
0.0	0.0009424546723821189	0.0	0.0
0.0	0.0009208611063482345	0.0	0.0
0.0	0.0008936950071443152	0.0	0.0
0.0	0.0008741911410491938	0.0	0.0
0.0	0.0008473733251684018	0.0	0.0
0.0	0.0008273470340885896	0.0	0.0
0.0	0.0008102811512553582	0.0	0.0
0.0	0.0007939118350683814	0.0	0.0
0.0	0.0007811994937742397	0.0	0.0
0.0	0.0007545558195550113	0.0	0.0
0.0	0.0007463711614615228	0.0	0.0
0.006970639562033069	0.0007360968034292713	0.0	0.0
0.0082744466625842	0.0007138066707491324	0.0	0.0
0.00901210226968769	0.0006998753378240457	0.0	0.0
0.011663608470300062	0.0006882078464992856	0.0	0.0
0.013526602477893446	0.0006697488303735456	0.0	0.0
0.01587336087299449	0.0006587779056950398	0.0	0.0
0.019576660431598284	0.0006483294060012248	0.0	0.0
0.02348408953435395	0.0006307410981833028	0.0	0.0
0.027359753432455603	0.0006164614819350888	0.0	0.0
0.03301492932173913	0.0006025301490100021	0.0	0.0
0.040386866799265154	0.0005903402327005511	0.0	0.0
0.04820219522743417	0.0005760606164523372	0.0	0.0
0.05877575162473974	0.0005504617922024903	0.0	0.0
0.06847527760342927	0.0005408840008164932	0.0	0.0
0.08248337528181261	0.0005231215513370076	0.0	0.0
0.0992698078549908	0.0005123247683200654	0.0	0.0
0.11493770788193508	0.000488989785670545	0.0	0.0
0.130931403938763	0.0004743618860992039	0.0	0.0
0.15500042229712185	0.00046565480302102475	0.0	0.0
0.17931707390275567	0.0004498079118187385	0.0	0.0
0.20440252077893448	0.00042647292916921824	0.0	0.0
0.23808617499179424	0.0004188106960604205	0.0	0.0
0.26931697628903856	0.00040191895488875284	0.0	0.0
0.3036814830412737	0.00038955489691773834	0.0	0.0
0.3364724865303123	0.00037719083894672384	0.0	0.0
0.3756930159510104	0.0003604732394366197	0.0	0.0
0.40966600473631354	0.0003521144396815677	0.0	0.0
0.44443047895554194	0.0003305208736476832	0.0	0.0
0.48406857975064294	0.0003284311737089202	0.0	0.0
0.5195645284105327	0.0003174602490304144	0.0	0.0
0.559549706437722	0.0003064893243519086	0.0	0.0
0.5900525535637476	0.00029186142478056747	0.0	0.0
0.6228930840436007	0.00028228363339457033	0.0	0.0
0.6495839564129823	0.00027235755868544603	0.0	0.0
0.6777854254706674	0.000263998758930394	0.0	0.0
0.7034418745582364	0.0002580779424372321	0.0	0.0
0.7272151424930803	0.0002495450010206165	0.0	0.0
0.7479406140551133	0.00024397246785058178	0.0	0.0
0.7729277903696263	0.00023596195141865688	0.0	0.0
0.7870217962767911	0.00023021527658705863	0.0	0.0
0.8024329880151868	0.0002201150602163707	0.0	0.0
0.8168863549746479	0.00021628394366197186	0.0	0.0
0.8204550010268218	0.0002067061522759747	0.0	0.0
0.8302663341766076	0.00020496473566033885	0.0	0.0
0.8393320307350888	0.0001953869442743417	0.0	0.0
0.8476583512347826	0.00019190411104307004	0.0	0.0
0.851449593524556	0.0001854608695652174	0.0	0.0
0.8505014701815065	0.00017919176974892837	0.0	0.0
0.8533545252487447	0.00017588307817922026	0.0	0.0
0.8533986527862829	0.00017048468667074914	0.0	0.0
0.8496715681538274	0.00016456387017758727	0.0	0.0
0.8471716929724434	0.00016456387017758727	0.0	0.0
0.8433195009508879	0.00015951376199224333	0.0	0.0
0.8365763860036742	0.00015341880383751787	0.0	0.0
0.8305434634415186	0.00014941354562155544	0.0	0.0
0.8252740160627067	0.00014453757909777508	0.0	0.0
0.8244650043806491	0.00014175131251275772	0.0	0.0
0.8140759408244949	0.00013792019595835887	0.0	0.0
0.806564421463319	0.00013495978771177792	0.0	0.0
0.795643788687324	0.00013112867115737907	0.0	0.0
0.7910571498375994	0.00012607856297203513	0.0	0.0
0.7851404149418248	0.0001241630046948357	0.0	0.0
0.7702041455274954	0.0001194611798326189	0.0	0.0
0.7605012545979181	0.00011545592161665646	0.0	0.0
0.7514823456205756	0.00011354036333945703	0.0	0.0
0.7415387075174524	0.00010849025515411309	0.0	0.0
0.7341832005241886	0.00010605227189222291	0.0	0.0
0.7263271863152481	0.00010326600530720556	0.0	0.0
0.709104952065646	9.908660542967953e-05	0.0	0.0
0.7029977010410288	9.577791385997142e-05	0.0	0.0
0.695299107307777	9.299164727495409e-05	0.0	0.0
0.6804830160519288	9.072780567462748e-05	0.0	0.0
0.6698248818743417	8.794153908961014e-05	0.0	0.0
0.6603078910402939	8.254314758113901e-05	0.0	0.0
0.6482635626562155	8.184658093488467e-05	0.0	0.0
0.6376260832862217	8.132415595019392e-05	0.0	0.0
0.6222243591524801	7.818960604204941e-05	0.0	0.0
0.6154225628071034	7.644818942641356e-05	0.0	0.0
0.6079168329023882	7.522919779546847e-05	0.0	0.0
0.5944234831030006	7.157222290263319e-05	0.0	0.0
0.585101468259155	6.652211471728924e-05	0.0	0.0
0.5721906219248011	6.512898142478057e-05	0.0	0.0
0.5614682515772198	6.565140640947131e-05	0.0	0.0
0.5497011301173301	6.47806981016534e-05	0.0	0.0
0.5359360496529088	6.251685650132681e-05	0.0	0.0
0.5284170186767913	6.129786487038171e-05	0.0	0.0
0.5157495010469075	5.851159828536436e-05	0.0	0.0
0.5050144560225351	5.659604000816494e-05	0.0	0.0
0.49068204978812	5.5202906715656256e-05	0.0	0.0
0.4852831921842008	5.589947336191059e-05	0.0	0.0
0.47110194759975504	5.2068356807511736e-05	0.0	0.0
0.46377546725486835	4.997865686874873e-05	0.0	0.0
0.4491233693511329	4.963037354562156e-05	0.0	0.0
0.43854840484605023	4.980451520718514e-05	0.0	0.0
0.4274985965295774	4.632168197591345e-05	0.0	0.0
0.41921264861334967	4.597339865278629e-05	0.0	0.0
0.4079315598745867	4.719239028373138e-05	0.0	0.0
0.4032072951309247	4.57992569912227e-05	0.0	0.0
0.38775541761175747	4.423198203715044e-05	0.0	0.0
0.3801770028903858	4.3709557052459686e-05	0.0	0.0
0.36878927174917325	4.301299040620535e-05	0.0	0.0
0.3605351675502756	4.231642375995101e-05	0.0	0.0
0.3495138388536436	4.179399877526026e-05	0.0	0.0
0.34246175007078994	4.0226723821187995e-05	0.0	0.0
0.33487230346503366	4.0226723821187995e-05	0.0	0.0
0.32474581616656456	3.761459889773424e-05	0.0	0.0
0.31675334948683403	3.6918032251479896e-05	0.0	0.0
0.30934268307164725	3.831116554398858e-05	0.0	0.0
0.3060009352396816	3.761459889773424e-05	0.0	0.0
0.29485942838456825	3.604732394366197e-05	0.0	0.0
0.28682752871328837	3.4305907328026125e-05	0.0	0.0
0.2789244137259032	3.482833231271688e-05	0.0	0.0
0.2714259598981017	3.360934068177179e-05	0.0	0.0
0.2649218708193509	3.3086915697081035e-05	0.0	0.0
0.2607708774740968	3.23903490508267e-05	0.0	0.0
0.25397518378248624	3.0648932435190856e-05	0.0	0.0001875640696939988
0.24968656454329452	3.204206572769953e-05	0.0	0.00019275447857891243
0.23929124130802204	3.0474790773627274e-05	0.0	0.0001991832186310839
0.23107657095407225	2.9952365788936518e-05	0.0	0.0002119580011946234
0.22377512847225964	2.960408246580935e-05	0.0	0.00022654992797453276
0.2196436165114513	3.0474790773627274e-05	0.0	0.0002437300855457048
0.2131824815470912	2.8907515819555014e-05	0.0	0.0002615468378473117
0.20291226570091858	2.734024086548275e-05	0.0	0.0002801496202620845
0.20112524380159216	3.0474790773627274e-05	0.0	0.00029916086935201467
0.19344339374990815	2.873337415799143e-05	0.0	0.00031959573952143047
0.19021126156129825	2.9429940804245763e-05	0.0	0.0003421286924267508
0.18649145300575626	2.5772965911410493e-05	0.0	0.00036648974814317453
0.18115088509001837	2.5772965911410493e-05	0.0	0.0003932059154538003
0.17295241053570118	2.6991957542355583e-05	0.0	0.000421709329941891
0.1709687681469688	2.6991957542355583e-05	0.0	0.00045180075439283035
0.1652513129308022	2.751438252704634e-05	0.0	0.000482269762206496
0.1619860065763625	2.4031549295774648e-05	0.0	0.0005159396759182633
0.15701457880808328	2.3334982649520314e-05	0.0	0.0005506397074973497
0.15088166437917944	2.5772965911410493e-05	0.0	0.0005885595834187091
0.15049726631720758	2.4205690957338233e-05	0.0	0.0006295976975844433
0.1434717796771586	2.4379832618901815e-05	0.0	0.0006764528530066772
0.1376384499919167	2.5076399265156156e-05	0.0	0.0007262040761086002
0.13622682706576852	2.3683265972647478e-05	0.0	0.0007805459641303833
0.13067383457097367	2.5598824249846908e-05	0.0	0.0008391089334834561
0.13002451340502144	2.4031549295774648e-05	0.0	0.0009043745977946822
0.1268381515463564	2.45539742804654e-05	0.0	0.0009744331728727568
0.12423319909565216	2.3857407634211066e-05	0.0	0.0010531590399986749
0.11818838356987141	2.3334982649520314e-05	0.0	0.001141340211795013
0.11630215151696263	2.3334982649520314e-05	0.0	0.0012396431899934696
0.11184187199216165	2.3509124311083896e-05	0.0	0.0013455833324100917
0.11031280946380893	2.211599101857522e-05	0.0	0.001462722212220382
0.10827283423000611	2.3509124311083896e-05	0.0	0.0015890304869644923
0.10208867150520513	2.5424682588283323e-05	0.0	0.0017278784326033114
0.09812037032994489	2.2638416003265976e-05	0.0	0.001877957981457641
0.09670350582927127	2.2464274341702388e-05	0.0	0.0020451708647965536
0.09562487649724433	2.281255766482956e-05	0.0	0.0022264466736605067
0.09471986344053888	2.2986699326393144e-05	0.0	0.0024245639099324165
0.08883317329773423	2.3160840987956725e-05	0.0	0.0026386229825705984
0.08792143204605021	2.3160840987956725e-05	0.0	0.0028724773419401078
0.08452108218199632	2.12452827107573e-05	0.0	0.0031212523859315343
0.08317479033631353	2.1941849357011636e-05	0.0	0.0033872095799659034
0.07940780334304959	2.3160840987956725e-05	0.0	0.0036703887734786085
0.07872616823710961	2.1767707695448054e-05	0.0	0.00397116553743589
0.07835342845413348	2.1941849357011636e-05	0.0	0.0042896375228791825
0.07492452045756276	2.1419424372320883e-05	0.0	0.004625330511564926
0.0712724691948561	2.0722857726066546e-05	0.0	0.004978107022941009
0.06858997950275567	2.281255766482956e-05	0.0	0.005346337205137418
0.06939359173153704	2.3160840987956725e-05	0.0	0.005723396059632661
0.0662192790084507	2.2464274341702388e-05	0.0	0.006104420949110308
0.06561103447985303	2.0722857726066546e-05	0.0	0.006488904779542596
0.06303072732884263	2.1941849357011636e-05	0.0	0.006870978715369375
0.06082488126589101	0.0	0.0	0.007247308325196889
0.05913339051855481	0.0	0.0	0.007618916753241266
0.05808449274219228	0.0	0.0	0.007980982197894997
0.055408261875811396	0.0	0.0	0.00832395570831448
0.05403106590471524	0.0	0.0	0.008649520923145153
0.052978333808205755	0.0	0.0	0.008947337860326114
0.05165692280024495	0.0	0.0	0.009210095134735906
0.04992318284580527	0.0	0.0	0.009435683695081536
0.04937166201886099	0.0	0.0	0.009631495631553487
0.04856977109516228	0.0	0.0	0.00978122649784811
0.04694345525633803	0.0	0.0	0.009884714903752057
0.046132175240661356	0.0	0.0	0.009946211797748444
0.04459184614329455	0.0	0.0	0.009962358848744642
0.043281937242375994	0.0	0.0	0.009922862917691053
0.04153739923478261	0.0	0.0	0.00984545707307495
0.041955049121861605	0.0	0.0	0.009738030536755739
0.039881508865646044	0.0	0.0	0.009594012106949703
0.039851307087323935	0.0	0.0	0.009419588438388991
0.03746464633141458	0.0	0.0	0.009224672117977542
0.03690937055039804	0.0	0.0	0.00900265807191156
0.03627342811512554	0.0	0.0	0.008758788513341975
0.0351482458865891	0.0	0.0	0.00850093672435402
0.03243375545180649	0.0	0.0	0.00823459498326809
0.03285844758456828	0.0	0.0	0.007960070130736723
0.033107722770851195	0.0	0.0	0.0076855143948929274
0.030120562932516838	0.0	0.0	0.007409598787103918
0.030630458386772808	0.0	0.0	0.0071365105067185425
0.029553863557134106	0.0	0.0	0.006864395558755046
0.027057039275933868	0.0	0.0	0.006597602522813269
0.027360927709001837	0.0	0.0	0.006340395308405188
0.027321180666748313	0.0	0.0	0.006092817739947381
0.026561774488181263	0.0	0.0	0.005857530793375422
0.024863320861236986	0.0	0.0	0.005638933846356918
0.025235199564972444	0.0	0.0	0.005443724632595317
0.02400204448548683	0.0	0.0	0.0052590715741192805
0.02318223645707287	0.0	0.0	0.005084135830351385
0.022476033710716475	0.0	0.0	0.004920403815118941
0.02269573436668708	0.0	0.0	0.004765266346790028
0.021245069305572566	0.0	0.0	0.004606761601170239
0.021376123176485	0.0	0.0	0.004451415919541387
0.020714282652296388	0.0	0.0	0.004307090649082809
0.020289591372933253	0.0	0.0	0.004168090289315963
0.020243977214941825	0.0	0.0	0.004033687568120171
0.01888704434145744	0.0	0.0	0.003907094369912986
0.018945177857685243	0.0	0.0	0.003795699806139601
0.018751766147213716	0.0	0.0	0.003688322085378746
0.01749294766344152	0.0	0.0	0.003587012457317379
0.01787476334109002	0.0	0.0	0.0034890780963586845
0.01775591563110839	0.0	0.0	0.0033963789748997233
0.016733385312921005	0.0	0.0	0.0033034297882712995
0.0	0.0	0.0	0.003212663374391353
0.0	0.0	0.0	0.0031262176455064666
0.0	0.0	0.0	0.0030466130983300894
0.0	0.0	0.0	0.002971793492033482
0.0	0.0	0.0	0.0029014300687746357
0.0	0.0	0.0	0.0028376846604237283
0.0	0.0	0.0	0.0027751835606553876
0.0	0.0	0.0	0.0027186429700733275
0.0	0.0	0.0	0.0026635230019007397
0.0	0.0	0.0	0.002608788586977957
0.0	0.0	0.0	0.002558691670023983
0.0	0.0	0.0	0.0025102106576376337
0.0	0.0	0.0	0.0024606796026662684
0.0	0.0	0.0	0.002421957746895226
0.0	0.0	0.0	0.0023900960112768644
0.0	0.0	0.0	0.00235795332717661
0.0	0.0	0.0	0.0023373580530673703
0.0	0.0	0.0	0.0023226416067642108
0.0	0.0	0.0	0.0023028911506477036
0.0	0.0	0.0	0.002284542398421215
0.0	0.0	0.0	0.0022663032421044215
0.0	0.0	0.0	0.002244126941645886
0.0	0.0	0.0	0.0022204881669083553
0.0	0.0	0.0	0.0022036527069533495
0.0	0.0	0.0	0.002186466571966868
0.0	0.0	0.0	0.0021740892875213936
0.0	0.0	0.0	0.002161093340591412
0.0	0.0	0.0	0.0021548469117061726
0.0	0.0	0.0	0.0021451166359691687
0.0	0.0	0.0	0.002137545213357046
0.0	0.0	0.0	0.0021335423276092613
0.0	0.0	0.0	0.0021320200692148145
0.0	0.0	0.0	0.0021210644233394145
0.0	0.0	0.0	0.002107138978366486
0.0	0.0	0.0	0.0020914631469438334
0.0	0.0	0.0	0.0020697919380789297
0.0	0.0	0.0	0.0020451668798530144
0.0	0.0	0.0	0.002028996915431463
0.0	0.0	0.0	0.0020174903411493694
0.0	0.0	0.0	0.0020071513652867067
0.0	0.0	0.0	0.001999986406915613
0.0	0.0	0.0	0.001993468005633803
0.0	0.0	0.0	0.0019772910675610583
0.0	0.0	0.0	0.0019594763077312206
0.0	0.0	0.0	0.001939057377335963
0.0	0.0	0.0	0.001912741696851057
0.0	0.0	0.0	0.001888898683794768
0.0	0.0	0.0	0.001872318270188649
0.0	0.0	0.0	0.0018616116733221088
0.0	0.0	0.0	0.0018514948580617735
