# Supplementary material for: Algorithms for the selection of fluorescent reporters
Source: Commun Biol. 2021 Jan 26;4:118. doi: 10.1038/s42003-020-01599-5 (PMC7838271; doi:10.1038/s42003-020-01599-5)
Supplement: Supplementary file 7 — Supplementary Data 4 [file 42003_2020_1599_MOESM7_ESM.zip › SupplementaryData4/figure1/panel1/iRFP720.csv]

iRFP720	Cerulean	Sirius	TagRFP
0.0	0.0	0.0	0.0
0.0	0.0	0.0	0.0
0.0	0.0	0.0	0.0
0.0	0.0	0.0	0.0
0.0	0.0	0.0	0.0
0.0	0.0	0.0	0.0
0.0	0.0	0.0	0.0
0.0	0.0	0.0	0.0
0.0	0.0	0.0	0.0
0.0	0.0	0.0	0.0
0.0	0.0	0.0	0.0
0.0	0.0	0.0	0.0
0.0	0.0	0.0	0.0
0.0	0.0	0.0	0.0
0.0	0.0	0.0	0.0
0.0	0.0	0.0	0.0
0.0	0.0	0.0	0.0
0.0	0.0	0.0	0.0
0.0	0.0	0.0	0.0
0.0	0.0	0.0	0.0
0.0	0.0	0.0	0.0
0.0	0.0	0.0	0.0
0.0	0.0	0.0	0.0
0.0	0.0	0.0	0.0
0.0	0.0	0.0	0.0
0.0	0.0	0.0	0.0
0.0	0.0	0.0	0.0
0.0	0.0	0.0	0.0
0.0	0.0	0.0	0.0
0.0	0.0	0.0	0.0
0.0	0.0	0.0	0.0
0.0	0.0	0.0	0.0
0.0	0.0	0.0	0.0
0.0	0.0	0.0	0.0
0.0	0.0	0.0	0.0
0.0	0.0	0.0	0.0
0.0	0.0	0.0	0.0
0.0	0.0	0.0	0.0
0.0	0.0	0.0	0.0
0.0	0.0	0.0	0.0
0.0	0.0	0.0	0.0
0.0	0.0	0.0	0.0
0.0	0.0	0.0	0.0
0.0	0.0	0.0	0.0
0.0	0.0	0.0	0.0
0.0	0.0	0.0	0.0
0.0	0.0	0.0	0.0
0.0	0.0	0.0	0.0
0.0	0.0	0.0	0.0
0.0	0.0	0.0	0.0
0.0	0.0	0.0	0.0
0.0	0.0	0.0	0.0
0.0	0.0	0.0	0.0
0.0	0.0	0.0	0.0
0.0	0.0	0.0	0.0
0.0	0.0	0.0	0.0
0.0	0.0	0.0	0.0
0.0	0.0	0.0	0.0
0.0	0.0	0.0	0.0
0.0	0.0	0.0	0.0
0.0	0.0	0.0	0.0
0.0	0.0	0.0	0.0
0.0	0.0	0.0	0.0
0.0	0.0	0.0	0.0
0.0	0.0	0.0	0.0
0.0	0.0	0.0	0.0
0.0	0.0	0.0	0.0
0.0	0.0	0.0	0.0
0.0	0.0	0.0	0.0
0.0	0.0	0.0	0.0
0.0	0.0	0.0	0.0
0.0	0.0	0.0	0.0
0.0	0.0	0.0	0.0
0.0	0.0	0.0	0.0
0.0	0.0	0.0	0.0
0.0	0.0	0.0	0.0
0.0	0.0	0.0	0.0
0.0	0.0	0.0	0.0
0.0	0.0	0.0	0.0
0.0	0.0	0.0	0.0
0.0	0.0	0.0	0.0
0.0	0.0	0.0	0.0
0.0	0.0	0.0	0.0
0.0	0.0	0.0	0.0
0.0	0.0	0.0	0.0
0.0	0.0	0.0	0.0
0.0	0.0	0.0	0.0
0.0	0.0	0.0	0.0
0.0	0.0	0.0	0.0
0.0	0.0	0.0	0.0
0.0	0.0	0.0	0.0
0.0	0.0	0.0	0.0
0.0	0.0	0.0	0.0
0.0	0.0	0.0	0.0
0.0	0.0	0.0	0.0
0.0	0.0	0.0	0.0
0.0	0.0	0.0	0.0
0.0	0.0	0.0	0.0
0.0	0.0	0.0	0.0
0.0	0.0	0.0	0.0
0.0	0.0	0.0	0.0
0.0	0.0	0.0	0.0
0.0	0.0	0.0	0.0
0.0	0.0	0.0	0.0
0.0	0.0	0.0	0.0
0.0	0.0	0.0	0.0
0.0	0.0	0.0	0.0
0.0	0.0	0.0	0.0
0.0	0.0	0.0	0.0
0.0	0.0	0.0	0.0
0.0	0.0	0.0	0.0
0.0	0.0	0.0	0.0
0.0	0.0	0.0	0.0
0.0	0.0	0.0	0.0
0.0	0.0	0.0	0.0
0.0	0.0	0.0	0.0
0.0	0.0	0.0	0.0
0.0	0.0	0.0	0.0
0.0	0.0	0.0	0.0
0.0	0.0	0.0	0.0
0.0	0.0	0.0	0.0
0.0	0.0	0.0	0.0
0.0	0.0	0.0	0.0
0.0	0.0	0.0	0.0
0.0	0.0	0.0	0.0
0.0	0.0	0.0	0.0
0.0	0.0	0.0	0.0
0.0	0.0	0.0	0.0
0.0	0.0	0.0	0.0
0.0	0.0	0.0	0.0
0.0	0.0	0.0	0.0
0.0	0.0	0.0	0.0
0.0	0.0	0.0	0.0
0.0	4.897734231475811e-06	0.0	0.0
0.0	5.033782404572362e-06	0.0	0.0
0.0	5.986119616248214e-06	0.0	0.0
0.0	7.618697693406818e-06	0.0	0.0
0.0	5.714023270055113e-06	0.0	0.0
0.0	6.666360481730965e-06	0.0	0.0
0.0	6.938456827924066e-06	0.0	0.0
0.0	8.84313125127577e-06	0.0	0.0
0.0	8.84313125127577e-06	0.0	0.0
0.0	1.0747805674627476e-05	0.0	0.0
0.0	1.2652480097979179e-05	0.0	0.0
0.0	1.5101347213717086e-05	0.0	0.0
0.0	1.7686262502551542e-05	0.0	0.0
0.0	2.1631659522351503e-05	0.0	0.0
0.0	2.557705654215146e-05	0.0	0.0
0.0	3.129107981220657e-05	0.0	0.0
0.0	3.999816289038579e-05	0.0	0.0
0.0	4.7616860583792616e-05	0.0	0.0
0.0	5.890885895080629e-05	0.0	0.0
0.0	7.332996529904063e-05	0.0	0.0
0.0	9.019993876301286e-05	0.0	0.0
0.0	0.0001111513574198816	0.0	0.0
0.0	0.00013795284751990202	0.0	0.0
0.0	0.00016883578281281895	0.0	0.0
0.0	0.0002033920187793427	0.0	0.0
0.0	0.0002439343743621147	0.0	0.0
0.0	0.0002916872831190039	0.0	0.0
0.0	0.0003523647683200653	0.0	0.0
0.0	0.00041481087977138193	0.0	0.0
0.0	0.000488004796897326	0.0	0.0
0.0	0.000567865074505001	0.0	0.0
0.0	0.0006465009185548071	0.0	0.0
0.0	0.0007300344968360889	0.0	0.0
0.0	0.0008168332312716882	0.0	0.0
0.0	0.0009052645437844458	0.0	0.0
0.0	0.0009938319044703	0.0	0.0
0.0	0.0010678421106348234	0.0	0.0
0.0	0.0011447093284343744	0.0	0.0
0.0	0.0012127334149826495	0.0	0.0
0.0	0.0012657922024903042	0.0	0.0
0.0	0.0013044298836497243	0.0	0.0
0.0	0.001320619616248214	0.0	0.0
0.0	0.0013531351296182895	0.0	0.0
0.0	0.0013558560930802205	0.0	0.0
0.0	0.0013604817309655032	0.0	0.0
0.0	0.0013508223106756482	0.0	0.0
0.0	0.0013410268422126964	0.0	0.0
0.0	0.0013173544600938968	0.0	0.0
0.0	0.001296130945090835	0.0	0.0
0.0	0.0012743632373953867	0.0	0.0
0.0	0.0012523234333537455	0.0	0.0
0.0	0.0012321883037354562	0.0	0.0
0.0	0.0012188555827719943	0.0	0.0
0.0	0.0012018495611349255	0.0	0.0
0.0	0.0011902854664217186	0.0	0.0
0.0	0.0011804899979587671	0.0	0.0
0.0	0.0011681096142069811	0.0	0.0
0.0	0.001159266482955705	0.0	0.0
0.0	0.001164164217187181	0.0	0.0
0.0	0.001172327107572974	0.0	0.0
0.0	0.001170558481322719	0.0	0.0
0.0	0.001177496938150643	0.0	0.0
0.0	0.001189333129210043	0.0	0.0
0.0	0.0011961355378648703	0.0	0.0
0.0	0.0011977681159420289	0.0	0.0
0.0	0.001207155439885691	0.0	0.0
0.0	0.0012179032455603184	0.0	0.0
0.0	0.001222256787099408	0.0	0.0
0.0	0.0012313720146968769	0.0	0.0
0.0	0.0012294673402735252	0.0	0.0
0.0	0.001230147581139008	0.0	0.0
0.0	0.0012294673402735252	0.0	0.0
0.0	0.0012139578485405185	0.0	0.0
0.0	0.0012121892222902633	0.0	0.0
0.0	0.0011862040212288223	0.0	0.0
0.0	0.0011698782404572362	0.0	0.0
0.0	0.0011501512553582364	0.0	0.0
0.0	0.0011262067768932436	0.0	0.0
0.0	0.0011026704429475402	0.0	0.0
0.0	0.0010713793631353338	0.0	0.0
0.0	0.0010411766687078996	0.0	0.0
0.0	0.0010108379261073689	0.0	0.0
0.0	0.0009785945090834865	0.0	0.0
0.0	0.0009455348030210246	0.0	0.0
0.0	0.0009142437232088182	0.0	0.0
0.0	0.000888258522147377	0.0	0.0
0.0	0.0008594163094509084	0.0	0.0
0.0	0.0008313903857930189	0.0	0.0
0.0	0.0008074459073280261	0.0	0.0
0.0	0.0007806444172280057	0.0	0.0
0.0	0.0007561557460706266	0.0	0.0
0.0	0.0007362927127985303	0.0	0.0
0.0	0.0007194227393345581	0.0	0.0
0.0	0.0006981992243314962	0.0	0.0
0.0	0.0006829618289446826	0.0	0.0
0.0	0.0006620104102878138	0.0	0.0
0.0	0.0006463648703817106	0.0	0.0
0.0	0.0006330321494182486	0.0	0.0
0.0	0.0006202436211471729	0.0	0.0
0.0	0.0006103121045111247	0.0	0.0
0.0	0.0005894967340273526	0.0	0.0
0.0	0.0005831024698918146	0.0	0.0
0.0	0.0005750756276791182	0.0	0.0
0.0	0.0005576614615227598	0.0	0.0
0.0	0.0005467776076750356	0.0	0.0
0.0	0.0005376623800775668	0.0	0.0
0.0	0.0005232412737293325	0.0	0.0
0.0	0.0005146702388242499	0.0	0.0
0.0	0.0005065073484384568	0.0	0.0
0.0	0.0004927664829557053	0.0	0.0
0.0	0.0004816105327617881	0.0	0.0
0.0	0.00047072667891406416	0.0	0.0
0.0	0.00046120330679730553	0.0	0.0
0.0	0.00045004735660338844	0.0	0.0
0.0	0.00043004827515819553	0.0	0.0
0.0	0.00042256562563788527	0.0	0.0
0.0	0.00040868871198203717	0.0	0.0
0.0	0.00040025372525005103	0.0	0.0
0.0	0.00038202327005511325	0.0	0.0
0.0	0.00037059522351500304	0.0	0.0
0.0	0.0003637928148601756	0.0	0.0
0.0	0.00035141243110838944	0.0	0.0
0.0	0.0003331819759134517	0.0	0.0
0.0	0.0003271958562972035	0.0	0.0
0.0	0.0003139991835068381	0.0	0.0
0.0	0.0003043397632169831	0.0	0.0
0.0	0.00029468034292712796	0.0	0.0
0.0	0.0002816197183098591	0.0	0.0
0.0	0.00027508940600122473	0.0	0.0
0.0	0.0002582194325372525	0.0	0.0
0.0	0.0002565868544600939	0.0	0.0
0.0	0.00024801581955501123	0.0	0.0
0.0	0.0002394447846499286	0.0	0.0
0.0	0.00022801673810981832	0.0	0.0
0.0	0.00022053408858950806	0.0	0.0
0.0	0.0002127793427230047	0.0	0.0
0.0	0.0002062490304143703	0.0	0.0
0.0	0.00020162339252908755	0.0	0.0
0.0	0.00019495703204735663	0.0	0.0
0.0	0.000190603490508267	0.0	0.0
0.0	0.0001843452745458257	0.0	0.0
0.0	0.00017985568483363954	0.0	0.0
0.0	0.00017196489079403962	0.0	0.0
0.0	0.0001689718309859155	0.0	0.0
0.0	0.00016148918146560522	0.0	0.0
0.0	0.00016012869973463972	0.0	0.0
0.0	0.00015264605021432945	0.0	0.0
0.0	0.00014992508675239845	0.0	0.0
0.0	0.0001448913043478261	0.0	0.0
0.0	0.00013999357011635027	0.0	0.0
0.0	0.0001374086548275158	0.0	0.0
0.0	0.00013319116146152276	0.0	0.0
0.0	0.00012856552357624006	0.0	0.0
0.0	0.00012856552357624006	0.0	0.0
0.0	0.0001246201265564401	0.0	0.0
0.0	0.00011985844049806083	0.0	0.0
0.0	0.00011672933251684017	0.0	0.0
0.0	0.00011291998367013677	0.0	0.0
0.0	0.00011074321290059195	0.0	0.0
0.0	0.00010775015309246786	0.0	0.0
0.0	0.00010543733414982649	0.0	0.0
0.0	0.0001024442743417024	0.0	0.0
0.0	9.849887732190244e-05	0.0	0.0
0.0	9.700234741784038e-05	0.0	0.0
0.0	9.332904674423351e-05	0.0	0.0
0.0	9.019993876301286e-05	0.0	0.0
0.0	8.87034088589508e-05	0.0	0.0
0.0	8.475801183915085e-05	0.0	0.0
0.0	8.285333741579915e-05	0.0	0.0
0.0	8.067656664625433e-05	0.0	0.0
0.0	7.741141049193713e-05	0.0	0.0
0.0	7.482649520310268e-05	0.0	0.0
0.0	7.264972443355788e-05	0.0	0.0
0.0	7.088109818330272e-05	0.0	0.0
0.0	6.870432741375791e-05	0.0	0.0
0.0	6.448683404776485e-05	0.0	0.0
0.0	6.394264135537866e-05	0.0	0.0
0.0	6.3534496836089e-05	0.0	0.0
0.0	6.108562972035109e-05	0.0	0.0
0.0	5.972514798938559e-05	0.0	0.0
0.0	5.877281077770974e-05	0.0	0.0
0.0	5.591579914268218e-05	0.0	0.0
0.0	5.197040212288222e-05	0.0	0.0
0.0	5.0882016738109825e-05	0.0	0.0
0.0	5.129016125739947e-05	0.0	0.0
0.0	5.0609920391916716e-05	0.0	0.0
0.0	4.8841294141661564e-05	0.0	0.0
0.0	4.788895692998571e-05	0.0	0.0
0.0	4.57121861604409e-05	0.0	0.0
0.0	4.421565625637885e-05	0.0	0.0
0.0	4.312727087160645e-05	0.0	0.0
0.0	4.367146356399265e-05	0.0	0.0
0.0	4.067840375586854e-05	0.0	0.0
0.0	3.904582567870994e-05	0.0	0.0
0.0	3.877372933251684e-05	0.0	0.0
0.0	3.890977750561339e-05	0.0	0.0
0.0	3.618881404368238e-05	0.0	0.0
0.0	3.591671769748928e-05	0.0	0.0
0.0	3.6869054909165135e-05	0.0	0.0
0.0	3.5780669524392734e-05	0.0	0.0
0.0	3.455623596652378e-05	0.0	0.0
0.0	3.414809144723413e-05	0.0	0.0
0.0	3.3603898754847925e-05	0.0	0.0
0.0	3.305970606246172e-05	0.0	0.0
0.0	3.265156154317208e-05	0.0	0.0
0.0	3.1427127985303124e-05	0.0	0.0
0.0	3.1427127985303124e-05	0.0	0.0
0.0	2.938640538885487e-05	0.0	0.0
0.0	2.8842212696468666e-05	0.0	0.0
0.0	2.9930598081241074e-05	0.0	0.0
0.0	2.938640538885487e-05	0.0	0.0
0.0	2.8161971830985915e-05	0.0	0.0
0.0	2.6801490100020412e-05	0.0	0.0
0.0	2.7209634619310065e-05	0.0	0.0
0.0	2.625729740763421e-05	0.0	0.0
0.0	2.584915288834456e-05	0.0	0.0
0.0	2.5304960195958358e-05	0.0	0.0
0.0006923889707947267	2.3944478464992855e-05	0.0	0.0
0.0007153345723545552	2.5032863849765256e-05	0.0	0.0
0.00074346628960979	2.3808430291896308e-05	0.0	0.0
0.0007988693811311616	2.3400285772606655e-05	0.0	0.0
0.0008667168908821711	2.3128189426413557e-05	0.0	0.0
0.000947775681939439	2.3808430291896308e-05	0.0	0.0
0.0010365844669929345	2.2583996734027353e-05	0.0	0.0
0.0011335471354578693	2.1359563176158398e-05	0.0	0.0
0.0012372178802971825	2.3808430291896308e-05	0.0	0.0
0.0013493468889767895	2.2447948560930802e-05	0.0	0.0
0.0014702853696838309	2.2992141253317002e-05	0.0	0.0
0.001601063533100584	2.013512961828945e-05	0.0	0.0
0.001740493066325861	2.013512961828945e-05	0.0	0.0
0.0018904354898208998	2.10874668299653e-05	0.0	0.0
0.002049520974586458	2.10874668299653e-05	0.0	0.0
0.0022173456897420225	2.1495611349254952e-05	0.0	0.0
0.0023935291597515242	1.8774647887323943e-05	0.0	0.0
0.0025782529007130177	1.8230455194937743e-05	0.0	0.0
0.00276906419171691	2.013512961828945e-05	0.0	0.0
0.002968134728588384	1.8910696060420494e-05	0.0	0.0
0.0031754585993229553	1.904674423351704e-05	0.0	0.0
0.0033908193426079505	1.9590936925903245e-05	0.0	0.0
0.0036167514523258665	1.850255154113084e-05	0.0	0.0
0.0038553445586554896	1.9999081445192895e-05	0.0	0.0
0.004102343306132034	1.8774647887323943e-05	0.0	0.0
0.004358795348777739	1.9182792406613593e-05	0.0	0.0
0.004628048988379402	1.8638599714227395e-05	0.0	0.0
0.0049076280901482906	1.8230455194937743e-05	0.0	0.0
0.0051973980828140314	1.8230455194937743e-05	0.0	0.0
0.005504277767663288	1.8366503368034294e-05	0.0	0.0
0.005827611497545366	1.727811798326189e-05	0.0	0.0
0.006164806302414609	1.8366503368034294e-05	0.0	0.0
0.006520164365494092	1.9863033272096347e-05	0.0	0.0
0.0068963490740709885	1.7686262502551542e-05	0.0	0.0
0.007294536975572221	1.755021432945499e-05	0.0	0.0
0.007728354947658831	1.7822310675648093e-05	0.0	0.0
0.00821086202288795	1.795835884874464e-05	0.0	0.0
0.008749456987068667	1.809440702184119e-05	0.0	0.0
0.009352750352790401	1.809440702184119e-05	0.0	0.0
0.010030242242980596	1.6597877117779138e-05	0.0	0.0
0.010775856814536425	1.714206981016534e-05	0.0	0.0
0.011588645688283213	1.809440702184119e-05	0.0	0.0
0.012475375592362592	1.700602163706879e-05	0.0	0.0
0.013445113492937866	1.714206981016534e-05	0.0	0.0
0.0145009383151163	1.673392529087569e-05	0.0	0.0
0.01566605321312829	1.618973259848949e-05	0.0	0.0
0.016952873396389245	1.7822310675648093e-05	0.0	0.0
0.018365584095795917	1.809440702184119e-05	0.0	0.0
0.019906386157453024	1.755021432945499e-05	0.0	0.0
0.021584639338082547	1.618973259848949e-05	0.0	0.0
0.02338556942141076	1.714206981016534e-05	0.0	0.0
0.025302357232206748	0.0	0.0	0.0
0.027332427126695424	0.0	0.0	0.0
0.029472864135458215	0.0	0.0	0.0
0.03170428156656499	0.0	0.0	0.0
0.034017208505902535	0.0	0.0	0.0
0.036396870854266496	0.0	0.0	0.0
0.03881791132201067	0.0	0.0	0.0
0.04123737135291272	0.0	0.0	0.0
0.0436308361830313	0.0	0.0	0.0
0.045963460048197624	0.0	0.0	0.0
0.04819545111934338	0.0	0.0	0.0
0.050283031354476274	0.0	0.0	0.0
0.0522050345483166	0.0	0.0	0.0
0.0539132808495932	0.0	0.0	0.0
0.05537196464216183	0.0	0.0	0.0
0.056559293458010446	0.0	0.0	0.0
0.05747567704002402	0.0	0.0	0.0
0.05809854435017435	0.0	0.0	0.0
0.058445373966310804	0.0	0.0	0.0
0.05853469785670544	0.0	0.0	0.0
0.0583674760489378	0.0	0.0	0.0
0.05793516827205589	0.0	0.0	0.0
0.0572664156122557	0.0	0.0	0.0
0.05636416815977452	0.0	0.0	0.0
0.05523751641172416	0.0	0.0	0.0
0.05392151668158164	0.0	0.0	0.0
0.052461632927706954	0.0	0.0	0.0
0.050879587317940005	0.0	0.0	0.0
0.049218800891150924	0.0	0.0	0.0
0.04751469884648257	0.0	0.0	0.0
0.045800154211716584	0.0	0.0	0.0
0.0440905147260963	0.0	0.0	0.0
0.04241683310536939	0.0	0.0	0.0
0.04078567108916559	0.0	0.0	0.0
0.03921145742197187	0.0	0.0	0.0
0.03768407151306352	0.0	0.0	0.0
0.036208904349578436	0.0	0.0	0.0
0.03477729870823832	0.0	0.0	0.0
0.033395769442379916	0.0	0.0	0.0
0.032064574104673796	0.0	0.0	0.0
0.030803140419873292	0.0	0.0	0.0
0.029616794986948674	0.0	0.0	0.0
0.028514991218138497	0.0	0.0	0.0
0.027499116268712563	0.0	0.0	0.0
0.026559289598742066	0.0	0.0	0.0
0.025676452252070162	0.0	0.0	0.0
0.024847332139086655	0.0	0.0	0.0
0.024060444810606756	0.0	0.0	0.0
0.023307408097897397	0.0	0.0	0.0
0.02259319739174169	0.0	0.0	0.0
0.0219286124024289	0.0	0.0	0.0
0.02130577435962751	0.0	0.0	0.0
0.02072014676571893	0.0	0.0	0.0
0.020165776641931133	0.0	0.0	0.0
0.019638244735645335	0.0	0.0	0.0
0.019128589267550275	0.0	0.0	0.0
0.018636997607213796	0.0	0.0	0.0
0.018171108532706197	0.0	0.0	0.0
0.01773417651469361	0.0	0.0	0.0
0.017320166684361708	0.0	0.0	0.0
0.016927088861983366	0.0	0.0	0.0
0.01655116170607704	0.0	0.0	0.0
0.016186151271320986	0.0	0.0	0.0
0.015837553965843954	0.0	0.0	0.0
0.015509777393859855	0.0	0.0	0.0
0.015202476259186026	0.0	0.0	0.0
0.014916218348391689	0.0	0.0	0.0
0.014645969677461162	0.0	0.0	0.0
0.014374368855010141	0.0	0.0	0.0
0.014098055930846959	0.0	0.0	0.0
0.01381864072623207	0.0	0.0	0.0
0.013542041040584088	0.0	0.0	0.0
0.013270440218133065	0.0	0.0	0.0
0.013023195683460222	0.0	0.0	0.0
0.012806512056003666	0.0	0.0	0.0
0.012619136751763963	0.0	0.0	0.0
0.012457317638073796	0.0	0.0	0.0
0.01233560070441996	0.0	0.0	0.0
0.012244468033326855	0.0	0.0	0.0
0.012174396205057291	0.0	0.0	0.0
0.012125970508055138	0.0	0.0	0.0
0.01209618220031586	0.0	0.0	0.0
0.012062794008658395	0.0	0.0	0.0
0.012026010863059938	0.0	0.0	0.0
0.011995947442240735	0.0	0.0	0.0
0.011972106259803699	0.0	0.0	0.0
0.011948598783679144	0.0	0.0	0.0
0.011939332741008427	0.0	0.0	0.0
0.01193485483662239	0.0	0.0	0.0
0.011915860327167889	0.0	0.0	0.0
0.011873235360188635	0.0	0.0	0.0
0.011817744525155174	0.0	0.0	0.0
0.01173556186789906	0.0	0.0	0.0
0.011635719292299576	0.0	0.0	0.0
0.011538200544205002	0.0	0.0	0.0
0.011457159313557091	0.0	0.0	0.0
0.01138625038057348	0.0	0.0	0.0
0.011336929102694116	0.0	0.0	0.0
0.011315739542069988	0.0	0.0	0.0
0.011302358510139946	0.0	0.0	0.0
