# Supplementary material for: Algorithms for the selection of fluorescent reporters
Source: Commun Biol. 2021 Jan 26;4:118. doi: 10.1038/s42003-020-01599-5 (PMC7838271; doi:10.1038/s42003-020-01599-5)
Supplement: Supplementary file 7 — Supplementary Data 4 [file 42003_2020_1599_MOESM7_ESM.zip › SupplementaryData4/figure1/panel1/Sirius.csv]

Sirius	Cerulean	iRFP720	TagRFP
0.0	0.0	0.0	0.0
0.0	0.0	0.0	0.0
0.0	0.0	0.0	0.0
0.0	0.0	0.0	0.0
0.0	0.0	0.0	0.0
0.0	0.0	0.0	0.0
0.0	0.0	0.0	0.0
0.0	0.0	0.0	0.0
0.0	0.0	0.0	0.0
0.0	0.0	0.0	0.0
0.0	0.0	0.0	0.0
0.0	0.0	0.0	0.0
0.0	0.0	0.0	0.0
0.0	0.0	0.0	0.0
0.0	0.0	0.0	0.0
0.0	0.0	0.0	0.0
0.0	0.0	0.0	0.0
0.0	0.0	0.0	0.0
0.0	0.0	0.0	0.0
0.0	0.0	0.0	0.0
0.0	0.0	0.0	0.0
0.0	0.0	0.0	0.0
0.0	0.0	0.0	0.0
0.0	0.0	0.0	0.0
0.0	0.0	0.0	0.0
0.0	0.0	0.0	0.0
0.0	0.0	0.0	0.0
0.0	0.0	0.0	0.0
0.0	0.0	0.0	0.0
0.0	0.0	0.0	0.0
0.0	0.0	0.0	0.0
0.0	0.0	0.0	0.0
0.0	0.0	0.0	0.0
0.0	0.0	0.0	0.0
0.0	0.0	0.0	0.0
0.0	0.0	0.0	0.0
0.0	0.0	0.0	0.0
0.0	0.0	0.0	0.0
0.0	0.0	0.0	0.0
0.0	0.0	0.0	0.0
0.0	0.0	0.0	0.0
0.0	0.0	0.0	0.0
0.0	0.0	0.0	0.0
0.0	0.0	0.0	0.0
0.0	0.0	0.0	0.0
0.0	0.0	0.0	0.0
0.0	0.0	0.0	0.0
0.0	0.0	0.0	0.0
0.0	0.0	0.0	0.0
0.0	0.0	0.0	0.0
0.0	0.0	0.0	0.0
0.0	0.0	0.0	0.0
0.0	0.0	0.0	0.0
0.0	0.0	0.0	0.0
0.0	0.0	0.0	0.0
0.0	0.0	0.0	0.0
0.0	0.0	0.0	0.0
0.0	0.0	0.0	0.0
0.0	0.0	0.0	0.0
0.0	0.0	0.0	0.0
0.0	0.0	0.0	0.0
0.0	0.0	0.0	0.0
0.0	0.0	0.0	0.0
0.0	0.0	0.0	0.0
0.0	0.0	0.0	0.0
0.0	0.0	0.0	0.0
0.0	0.0	0.0	0.0
0.0	0.0	0.0	0.0
0.0	0.0	0.0	0.0
0.0	0.0	0.0	0.0
0.0	0.0	0.0	0.0
0.0	0.0	0.0	0.0
0.0	0.0	0.0	0.0
0.0	0.0	0.0	0.0
0.0	0.0	0.0	0.0
0.0	0.0	0.0	0.0
0.0	0.0	0.0	0.0
0.0	0.0	0.0	0.0
0.0	0.0	0.0	0.0
0.0	0.0	0.0	0.0
0.0	0.0	0.0	0.0
0.0019333917942437233	0.0	0.0	0.0
0.0027389717085119416	0.0	0.0	0.0
0.0035518750765462345	0.0	0.0	0.0
0.004357454990814452	0.0	0.0	0.0
0.005719617391304349	0.0	0.0	0.0
0.007469922841396204	0.0	0.0	0.0
0.009359373913043478	0.0	0.0	0.0
0.011600350765462342	0.0	0.0	0.0
0.014544379179424374	0.0	0.0	0.0
0.01786190373545622	0.0	0.0	0.0
0.02044708291488059	0.0	0.0	0.0
0.022973674464176363	0.0	0.0	0.0
0.02601290777709737	0.0	0.0	0.0
0.028378383343539502	0.0	0.0	0.0
0.030780476178812004	0.0	0.0	0.0
0.033519447887323944	0.0	0.0	0.0
0.035826335823637485	0.0	0.0	0.0
0.03800140159216167	0.0	0.0	0.0
0.039883529210042866	0.0	0.0	0.0
0.041765656827924075	0.0	0.0	0.0
0.04328893521126761	0.0	0.0	0.0
0.04470968524188611	0.0	0.0	0.0
0.0461304352725046	0.0	0.0	0.0
0.04745598040416412	0.0	0.0	0.0
0.04875223172075934	0.0	0.0	0.0
0.05005580649112064	0.0	0.0	0.0
0.05137402816901409	0.0	0.0	0.0
0.05269224984690754	0.0	0.0	0.0
0.05408370606246173	0.0	0.0	0.0
0.055475162278015924	0.0	0.0	0.0
0.0568446481322719	0.0	0.0	0.0
0.058214133986527875	0.0	0.0	0.0
0.059576296387017766	0.0	0.0	0.0
0.061209426576852424	0.0	0.0	0.0
0.06287185058175139	0.0	0.0	0.0
0.06442442278015922	0.0	0.0	0.0
0.0659623480710349	0.0	0.0	0.0
0.06716339448867116	0.0	0.0	0.0
0.06837176436007349	0.0	0.0	0.0
0.06945563551745255	0.0	0.0	0.0
0.07048091904470301	0.0	0.0	0.0
0.07149887911818739	0.0	0.0	0.0
0.07231178248622169	0.0	0.0	0.0
0.07277316007348439	0.0	0.0	0.0
0.0732345376607471	0.0	0.0	0.0
0.07313933276178813	0.0	0.0	0.0
0.07298554023270055	0.0	0.0	0.0
0.0728244242498469	0.0	0.0	0.0
0.07266330826699327	0.0	0.0	0.0
0.07252416264543785	0.0	0.0	0.0
0.07242895774647888	0.0	0.0	0.0
0.07233375284751992	0.0	0.0	0.0
0.07223122449479485	0.00013419791794243725	0.0	0.0
0.07213601959583589	0.00013792563788528274	0.0	0.0
0.07200419742804655	0.00016401967748520108	0.0	0.0
0.0718723752602572	0.00020875231679934683	0.0	0.0
0.07173322963870178	0.0001565642375995101	0.0	0.0
0.07160140747091244	0.00018265827719942846	0.0	0.0
0.07123523478260871	0.00019011371708511945	0.0	0.0
0.07081047446417636	0.00024230179628495613	0.0	0.0
0.07042233141457441	0.00024230179628495613	0.0	0.0
0.07003418836497245	0.0002944898754847929	0.0	0.0
0.06963872186160441	0.0003466779546846295	0.0	0.0
0.06925057881200246	0.00041377691365584817	0.0	0.0
0.0688624357624005	0.0004846035925699123	0.0	0.0
0.0680788262094305	0.0005927074709124312	0.0	0.0
0.06720001175750154	0.00070081134925495	0.0	0.0
0.06632119730557257	0.0008573755868544602	0.0	0.0
0.065383795223515	0.0010959496631965707	0.0	0.0
0.064402452418861	0.0013047019799959177	0.0	0.0
0.06341378616044091	0.0016141027352520924	0.0	0.0
0.06238850263319045	0.0020092410491937135	0.0	0.0
0.061209426576852424	0.0024714783221065524	0.0	0.0
0.06003767397428047	0.003045547193304756	0.0	0.0
0.058814657195345996	0.003779908022045316	0.0	0.0
0.057393907164727496	0.00462610044907124	0.0	0.0
0.05598048058787508	0.005572941314553991	0.0	0.0
0.05461099473361911	0.006683801857521943	0.0	0.0
0.053256155786895285	0.007992231557460707	0.0	0.0
0.05190864029393754	0.00965479465196979	0.0	0.0
0.05031212737293326	0.011365818105735866	0.0	0.0
0.048708290998162894	0.013371331434986734	0.0	0.0
0.04723627679118188	0.01555950304143703	0.0	0.0
0.04576426258420086	0.017714125168401717	0.0	0.0
0.044526598897734235	0.02000294521330884	0.0	0.0
0.04329625866503368	0.02238123053684426	0.0	0.0
0.042065918432333135	0.024804248499693815	0.0	0.0
0.04081360783833436	0.027230994182486225	0.0	0.0
0.03955397379056951	0.029258873831394167	0.0	0.0
0.03835292737293326	0.03136503559910186	0.0	0.0
0.03729102657685242	0.0332288955705246	0.0	0.0
0.036236449234537664	0.03468270634823434	0.0	0.0
0.035233136068585434	0.03574137881200245	0.0	0.0
0.03428841053276179	0.03618497748520107	0.0	0.0
0.033343684996938155	0.03707590255154113	0.0	0.0
0.03239895946111452	0.03715045695039804	0.0	0.0
0.0315347919167177	0.03727719942845479	0.0	0.0
0.030670624372320886	0.03701253131251276	0.0	0.0
0.029799133374157995	0.03674413547662789	0.0	0.0
0.029052141090018375	0.036095512206572776	0.0	0.0
0.02851752896509492	0.035513987895488874	0.0	0.0
0.02799024029393754	0.0349175527046336	0.0	0.0
0.027455628169014087	0.03431366207389263	0.0	0.0
0.02692833949785671	0.0337619595223515	0.0	0.0
0.026342463196570732	0.033396642967952646	0.0	0.0
0.025661381996325783	0.03293067797509696	0.0	0.0
0.02498762424984691	0.032613821779955095	0.0	0.0
0.02430654304960196	0.03234542594407022	0.0	0.0
0.02363278530312309	0.03200620342927128	0.0	0.0
0.022988321371708514	0.03176390163298633	0.0	0.0
0.022365827801592165	0.03189809955092877	0.0	0.0
0.021750657685241887	0.03212176274749949	0.0	0.0
0.021135487568891616	0.032073302388242506	0.0	0.0
0.020512993998775264	0.032263416105327625	0.0	0.0
0.019927117697489286	0.03258772774035518	0.0	0.0
0.01934856484996938	0.03277411373749745	0.0	0.0
0.01877001200244948	0.032818846376811595	0.0	0.0
0.01819145915492958	0.03307605905286794	0.0	0.0
0.017612906307409675	0.03337054892835273	0.0	0.0
0.017085617636252298	0.03348983596652378	0.0	0.0
0.016558328965094918	0.03373959320269443	0.0	0.0
0.01603104029393754	0.03368740512349459	0.0	0.0
0.015496428169014087	0.033706043723208824	0.0	0.0
0.014961816044090633	0.03368740512349459	0.0	0.0
0.014397910104102879	0.033262445050010206	0.0	0.0
0.013826680710349051	0.033213984690753214	0.0	0.0
0.013255451316595227	0.03250199018166973	0.0	0.0
0.012691545376607473	0.032054663788528275	0.0	0.0
0.012156933251684019	0.03151414439681568	0.0	0.0
0.011688232210655236	0.030858065686874873	0.0	0.0
0.011219531169626455	0.030213170136762606	0.0	0.0
0.010743506674831598	0.029355794549908144	0.0	0.0
0.010274805633802819	0.02852824072259645	0.0	0.0
0.009813428046540111	0.027696959175341908	0.0	0.0
0.009432608450704226	0.026813489548887532	0.0	0.0
0.009051788854868341	0.02590765360277608	0.0	0.0
0.008670969259032458	0.02505027801592162	0.0	0.0
0.00829014966319657	0.024338283506838133	0.0	0.0
0.007909330067360687	0.02354800687895489	0.0	0.0
0.007550480832823026	0.02278009657072872	0.0	0.0
0.007220925413349663	0.02212401786078792	0.0	0.0
0.006898693447642377	0.021389657032047357	0.0	0.0
0.006569138028169015	0.02071866744233517	0.0	0.0
0.006246906062461728	0.020174420330679732	0.0	0.0
0.005917350642988366	0.019712183057766893	0.0	0.0
0.005646382853643601	0.019130658746683	0.0	0.0
0.005404708879363136	0.018713154113084305	0.0	0.0
0.00516303490508267	0.0181390852418861	0.0	0.0
0.004914037477036131	0.01771039744845887	0.0	0.0
0.004672363502755665	0.017345080894060012	0.0	0.0
0.004430689528475199	0.01699467521943254	0.0	0.0
0.004225632823025107	0.01672255166360482	0.0	0.0
0.0040278995713410905	0.01615221051234946	0.0	0.0
0.0038228428658909986	0.015977007675035723	0.0	0.0
0.0036251096142069813	0.01575707219840784	0.0	0.0004161575857930191
0.0034200529087568894	0.015279924045723618	0.0	0.0004939968156766687
0.0032149962033067975	0.014981706450295978	0.0	0.0005380359563992652
0.002987969136558482	0.014731949214125333	0.0	0.0006963348340477649
0.002760942069810165	0.014336810900183712	0.0	0.000807558356889161
0.002526591549295775	0.014101964543784448	0.0	0.0009476633357011637
0.0022995644825474586	0.013878301347213719	0.0	0.0011687558466625843
0.0020725374157991427	0.013501801632986326	0.0	0.001402035196080833
0.001867480710349051	0.013196128597672994	0.0	0.001633418115370484
0.001713688181261482	0.012897911002245358	0.0	0.001971040556521739
0.0015525721984078384	0.012636970606246172	0.0	0.0024111562268218007
0.0013914562155541948	0.012331297570932844	0.0	0.0028777429986527867
0.0012303402327005512	0.01178332273933456	0.0	0.0035090000969993877
0.0010692242498469076	0.011578298142478058	0.0	0.004088076274831599
0.0009300786282914882	0.01119807070830782	0.0	0.004924380613839559
0.0008055799142682182	0.0109669520718514	0.0	0.005926555692835273
0.0006737577464788733	0.010467437599510104	0.0	0.00686195270936926
0.0	0.010154309124311084	0.0	0.00781680023515003
0.0	0.009967923127168812	0.0	0.009253756555052051
0.0	0.00962870061236987	0.0	0.010705496949418249
0.0	0.009129186140028578	0.0	0.012203135568891611
0.0	0.008965166462543377	0.0	0.014214099999510106
0.0	0.008603577628087366	0.0	0.01607862545009186
0.0	0.008338909512145337	0.0	0.01813023779350888
0.0	0.008074241396203307	0.0	0.020087909643600736
0.0	0.007716380281690141	0.0	0.022429433788120026
0.0	0.007537449724433558	0.0	0.024457671924556033
0.0	0.007075212451520719	0.0	0.026533162922718925
0.0	0.007030479812206573	0.0	0.028899616701530923
0.0	0.006795633455807307	0.0	0.031018777815554194
0.0	0.006560787099408044	0.0	0.033405952623147585
0.0	0.006247658624209023	0.0	0.03522701812320882
0.0	0.006042634027352521	0.0	0.03718764680857318
0.0	0.005830153990610329	0.0	0.0387811317261482
0.0	0.0056512234333537465	0.0	0.04046480152063687
0.0	0.0055244809552969995	0.0	0.041996529824372325
0.0	0.0053418226780975716	0.0	0.043415829402571965
0.0	0.005222535639926516	0.0	0.04465317098836498
0.0	0.005051060522555624	0.0	0.046144942708634416
0.0	0.004928045764441723	0.0	0.04698637589712187
0.0	0.004711838007756686	0.0	0.047906447045682796
0.0	0.004629828169014085	0.0	0.048769334625352115
0.0	0.004424803572157583	0.0	0.04898238812100429
0.0	0.004387526372729129	0.0	0.04956813935382732
0.0	0.004182501775872627	0.0	0.05010937496925904
0.0	0.004107947377015718	0.0	0.05060646873043479
0.0	0.003970021739130435	0.0	0.05083281155370484
0.0	0.003835823821187998	0.0	0.05077620717501531
0.0	0.0037649971422739335	0.0	0.05094653882082058
0.0	0.0036494378240457238	0.0	0.05094917330067361
0.0	0.0035226953459889777	0.0	0.05072666078530313
0.0	0.0035226953459889777	0.0	0.05057741450581752
0.0	0.0034145914676464587	0.0	0.050347432892590326
0.0	0.003284121269646867	0.0	0.049944858865891006
0.0	0.0031983837109614208	0.0	0.049584684384568284
0.0	0.003094007552561748	0.0	0.04927009051120637
0.0	0.00303436403347622	0.0	0.04922179130630741
0.0	0.0029523541947336198	0.0	0.048601548705939995
0.0	0.0028889829557052463	0.0	0.04815309978885487
0.0	0.0028069731169626457	0.0	0.047501121712676064
0.0	0.002698869238620127	0.0	0.047227292527617884
0.0	0.0026578643192488264	0.0	0.04687405462339253
0.0	0.002557215880791998	0.0	0.04598233704641764
0.0	0.0024714783221065524	0.0	0.045403059975995114
0.0	0.002430473402735252	0.0	0.044864617648989594
0.0	0.0023223695243927336	0.0	0.04427096761298224
0.0	0.002270181445192897	0.0	0.04383183286711574
0.0	0.002210537926107369	0.0	0.04336281709344765
0.0	0.0021210726474790776	0.0	0.04233462400391917
0.0	0.0020502459685650134	0.0	0.041970012002449486
0.0	0.001990602449479486	0.0	0.04151039446613594
0.0	0.0019421420902224946	0.0	0.04062585170459277
0.0	0.001882498571136967	0.0	0.039989545186527864
0.0	0.001766939252908757	0.0	0.03942136662927128
0.0	0.001752028373137375	0.0	0.03870230224813227
0.0	0.0017408452133088387	0.0	0.038067228852908766
0.0	0.0016737462543376202	0.0	0.03714772293447643
0.0	0.0016364690549091653	0.0	0.036741645540722595
0.0	0.001610375015309247	0.0	0.036293542262829145
0.0	0.0015320928965094917	0.0	0.03548796914047765
0.0	0.0014239890181669728	0.0	0.034931430940845075
0.0	0.0013941672586242093	0.0	0.034160634144764244
0.0	0.0014053504184527454	0.0	0.033520492631475815
0.0	0.001386711818738518	0.0	0.03281797791745254
0.0	0.001338251459481527	0.0	0.03199618206883038
0.0	0.0013121574198816086	0.0	0.03154728469712187
0.0	0.0012525139007960808	0.0	0.03079101498787508
0.0	0.0012115089814247807	0.0	0.030150116777464788
0.0	0.0011816872218820167	0.0	0.02929445073361911
0.0	0.0011965981016533987	0.0	0.02897213087666871
0.0	0.0011145882629107983	0.0	0.0281254894089406
0.0	0.0010698556235966524	0.0	0.027688087597305577
0.0	0.0010624001837109616	0.0	0.026813335483649725
0.0	0.001066127903653807	0.0	0.026181994319167182
0.0	0.0009915735047968974	0.0	0.025522304270422534
0.0	0.0009841180649112064	0.0	0.025027620812737295
0.0	0.0010102121045111247	0.0	0.024354122977587267
0.0	0.000980390344968361	0.0	0.024072077321249236
0.0	0.0009468408654827517	0.0	0.023149577170851195
0.0	0.0009356577056542153	0.0	0.022697134500918557
0.0	0.0009207468258828333	0.0	0.022017269955174525
0.0	0.0009058359461114514	0.0	0.02152448761494183
0.0	0.000894652786282915	0.0	0.020866497842008575
0.0	0.0008611033067973055	0.0	0.020445477616166566
0.0	0.0008611033067973055	0.0	0.019992376326270666
0.0	0.0008051875076546235	0.0	0.019387809920391918
0.0	0.0007902766278832415	0.0	0.01891064773055726
0.0	0.0008200983874260055	0.0	0.018468219884874466
0.0	0.0008051875076546235	0.0	0.01826871255162278
0.0	0.0007716380281690142	0.0	0.017603547963257807
0.0	0.0007343608287405593	0.0	0.01712403156497244
0.0	0.0007455439885690958	0.0	0.016652203804531536
0.0	0.0007194499489691775	0.0	0.016204534919289654
0.0	0.000708266789140641	0.0	0.015816231093692592
0.0	0.000693355909369259	0.0	0.015568410595468464
0.0	0.0006560787099408043	0.0	0.01516269753925291
0.0	0.0006859004694835682	0.0	0.014906660569748929
0.0	0.0006523509899979588	0.0	0.014286044257195348
0.0	0.0006411678301694224	0.0	0.013795616176362524
0.0	0.0006337123902837315	0.0	0.013359709162522965
0.0	0.0006523509899979588	0.0	0.013113051732026945
0.0	0.0006188015105123495	0.0	0.012727312331169626
0.0	0.0005852520310267402	0.0	0.012114165116472751
0.0	0.0006523509899979588	0.0	0.0120074772418861
0.0	0.000615073790569504	0.0	0.011548859328352727
0.0	0.0006299846703408859	0.0	0.01135589621261482
0.0	0.000551702551541131	0.0	0.011133818089895896
0.0	0.000551702551541131	0.0	0.010814978214329455
0.0	0.0005777965911410492	0.0	0.010325517046907534
0.0	0.0005777965911410492	0.0	0.010207090635639928
0.0	0.0005889797509695858	0.0	0.009865750025719535
0.0	0.000514425352112676	0.0	0.009670806362767912
0.0	0.0004995144723412942	0.0	0.009374004704960198
0.0	0.000551702551541131	0.0	0.009007860559951012
0.0	0.0005181530720555215	0.0	0.008984911421922842
0.0	0.000521880791998367	0.0	0.008565479383710963
0.0	0.000536791671769749	0.0	0.008217220895039805
0.0	0.0005069699122269852	0.0	0.00813294489944887
0.0	0.0005479748315982854	0.0	0.007801422959461116
0.0	0.000514425352112676	0.0	0.007762657516717699
0.0	0.0005256085119412125	0.0	0.007572426957991427
0.0	0.0005106976321698306	0.0	0.0074169074086956515
0.0	0.0004995144723412942	0.0	0.007056022899693816
0.0	0.0004995144723412942	0.0	0.0069434120308634415
0.0	0.0005032421922841397	0.0	0.006677126686099204
0.0	0.00047342043274137583	0.0	0.006585839370973669
0.0	0.0005032421922841397	0.0	0.006464049804776485
0.0	0.00054424711165544	0.0	0.006094846060012248
0.0	0.0004846035925699123	0.0	0.005857932557011636
0.0	0.00048087587262706676	0.0	0.005773343631598285
0.0	0.0004883313125127578	0.0	0.0057089478505817515
0.0	0.0004920590324556032	0.0	0.0056549172203306805
0.0	0.0004957867523984487	0.0	0.005303473032700552
0.0	0.0004957867523984487	0.0	0.005249040719167177
0.0	0.0004547818330271485	0.0	0.005046034757134109
0.0	0.00046969271279853034	0.0	0.004965659124556032
0.0	0.0004957867523984487	0.0	0.004740764378689528
0.0	0.0004659649928556849	0.0	0.004700069745499081
0.0	0.00046969271279853034	0.0	0.004677816624127373
0.0	0.0004585095529699939	0.0	0.004473105698958971
0.0	0.00044359867319861205	0.0	0.004255072787752603
0.0	0.0004883313125127578	0.0	0.004094924149418249
0.0	0.0004957867523984487	0.0	0.004142900998897734
0.0	0.00048087587262706676	0.0	0.0039533897915492965
0.0	0.00044359867319861205	0.0	0.00391707668536436
0.0	0.00046969271279853034	0.0	0.0037630284972443363
0.0	0.0	0.0	0.0036313361949785678
0.0	0.0	0.0	0.003530351672749541
0.0	0.0	0.0	0.003467730909981629
0.0	0.0	0.0	0.003307955932884263
0.0	0.0	0.0	0.003225735277893448
0.0	0.0	0.0	0.003162885600489896
0.0	0.0	0.0	0.0030839953910594
0.0	0.0	0.0	0.0029804885281077774
0.0	0.0	0.0	0.002947561911573791
0.0	0.0	0.0	0.0028996878265768527
0.0	0.0	0.0	0.002802594343661972
0.0	0.0	0.0	0.00275415971586038
0.0	0.0	0.0	0.0026621997697489283
0.0	0.0	0.0	0.002583996253276179
0.0	0.0	0.0	0.002479844730434783
0.0	0.0	0.0	0.0025047790520514395
0.0	0.0	0.0	0.0023809856039191672
0.0	0.0	0.0	0.002379182512676056
0.0	0.0	0.0	0.0022366953033680346
0.0	0.0	0.0	0.002203544510471525
0.0	0.0	0.0	0.0021655777979179428
0.0	0.0	0.0	0.0020984027394978567
0.0	0.0	0.0	0.0019363436090630742
0.0	0.0	0.0	0.001961698363257808
0.0	0.0	0.0	0.0019765804639314145
0.0	0.0	0.0	0.0017982425631353337
0.0	0.0	0.0	0.0018286840827924067
0.0	0.0	0.0	0.0017644097646050214
0.0	0.0	0.0	0.0016153456284139624
0.0	0.0	0.0	0.0016334882214329455
0.0	0.0	0.0	0.0016311152636864668
0.0	0.0	0.0	0.0015857775813839562
0.0	0.0	0.0	0.0014843773648499695
0.0	0.0	0.0	0.0015065790785058176
0.0	0.0	0.0	0.0014329578797305572
0.0	0.0	0.0	0.0013840141168401715
0.0	0.0	0.0	0.0013418527588487448
0.0	0.0	0.0	0.0013549692159216167
0.0	0.0	0.0	0.0012683623466013473
0.0	0.0	0.0	0.001276186458297612
0.0	0.0	0.0	0.001236673591181874
0.0	0.0	0.0	0.0012113188879363137
0.0	0.0	0.0	0.0012085956546233926
0.0	0.0	0.0	0.0011275847368034295
0.0	0.0	0.0	0.0011310553944886713
0.0	0.0	0.0	0.0011195084266993264
0.0	0.0	0.0	0.0010443550843845684
0.0	0.0	0.0	0.0010671500502143297
0.0	0.0	0.0	0.0010600546645437845
0.0	0.0	0.0	0.0009990080783833437
0.0	0.0	0.0	0.0
0.0	0.0	0.0	0.0
0.0	0.0	0.0	0.0
0.0	0.0	0.0	0.0
0.0	0.0	0.0	0.0
0.0	0.0	0.0	0.0
0.0	0.0	0.0	0.0
0.0	0.0	0.0	0.0
0.0	0.0	0.0	0.0
0.0	0.0	0.0	0.0
0.0	0.0	0.0	0.0
0.0	0.0	0.0	0.0
0.0	0.0	0.0	0.0
0.0	0.0	0.0	0.0
0.0	0.0	0.0	0.0
0.0	0.0	0.0	0.0
0.0	0.0	0.0	0.0
0.0	0.0	0.0	0.0
0.0	0.0	0.0	0.0
0.0	0.0	0.0	0.0
0.0	0.0	0.0	0.0
0.0	0.0	0.0	0.0
0.0	0.0	0.0	0.0
0.0	0.0	0.0	0.0
0.0	0.0	0.0	0.0
0.0	0.0	0.0	0.0
0.0	0.0	0.0	0.0
0.0	0.0	0.0	0.0
0.0	0.0	0.0	0.0
0.0	0.0	0.0	0.0
0.0	0.0	0.0	0.0
0.0	0.0	0.0	0.0
0.0	0.0	0.0	0.0
0.0	0.0	0.0	0.0
0.0	0.0	0.0	0.0
0.0	0.0	0.0	0.0
0.0	0.0	0.0	0.0
0.0	0.0	0.0	0.0
0.0	0.0	0.0	0.0
0.0	0.0	0.0	0.0
0.0	0.0	0.0	0.0
0.0	0.0	0.0	0.0
0.0	0.0	0.0	0.0
0.0	0.0	0.0	0.0
0.0	0.0	0.0	0.0
0.0	0.0	0.0	0.0
0.0	0.0	0.0	0.0
0.0	0.0	0.0	0.0
0.0	0.0	0.0	0.0
0.0	0.0	0.0	0.0
