# Supplementary material for: Algorithms for the selection of fluorescent reporters
Source: Commun Biol. 2021 Jan 26;4:118. doi: 10.1038/s42003-020-01599-5 (PMC7838271; doi:10.1038/s42003-020-01599-5)
Supplement: Supplementary file 7 — Supplementary Data 4 [file 42003_2020_1599_MOESM7_ESM.zip › SupplementaryData4/figure1/panel1/TagRFP.csv]

TagRFP	Cerulean	Sirius	iRFP720
0.0	0.0	0.0	0.0
0.0	0.0	0.0	0.0
0.0	0.0	0.0	0.0
0.0	0.0	0.0	0.0
0.0	0.0	0.0	0.0
0.0	0.0	0.0	0.0
0.0	0.0	0.0	0.0
0.0	0.0	0.0	0.0
0.0	0.0	0.0	0.0
0.0	0.0	0.0	0.0
0.0	0.0	0.0	0.0
0.0	0.0	0.0	0.0
0.0	0.0	0.0	0.0
0.0	0.0	0.0	0.0
0.0	0.0	0.0	0.0
0.0	0.0	0.0	0.0
0.0	0.0	0.0	0.0
0.0	0.0	0.0	0.0
0.0	0.0	0.0	0.0
0.0	0.0	0.0	0.0
0.0	0.0	0.0	0.0
0.0	0.0	0.0	0.0
0.0	0.0	0.0	0.0
0.0	0.0	0.0	0.0
0.0	0.0	0.0	0.0
0.0	0.0	0.0	0.0
0.0	0.0	0.0	0.0
0.0	0.0	0.0	0.0
0.0	0.0	0.0	0.0
0.0	0.0	0.0	0.0
0.0	0.0	0.0	0.0
0.0	0.0	0.0	0.0
0.0	0.0	0.0	0.0
0.0	0.0	0.0	0.0
0.0	0.0	0.0	0.0
0.0	0.0	0.0	0.0
0.0	0.0	0.0	0.0
0.0	0.0	0.0	0.0
0.0	0.0	0.0	0.0
0.0	0.0	0.0	0.0
0.0	0.0	0.0	0.0
0.0	0.0	0.0	0.0
0.0	0.0	0.0	0.0
0.0	0.0	0.0	0.0
0.0	0.0	0.0	0.0
0.0	0.0	0.0	0.0
0.0	0.0	0.0	0.0
0.0	0.0	0.0	0.0
0.0	0.0	0.0	0.0
0.0	0.0	0.0	0.0
0.0	0.0	0.0	0.0
0.0	0.0	0.0	0.0
0.0	0.0	0.0	0.0
0.0	0.0	0.0	0.0
0.0	0.0	0.0	0.0
0.0	0.0	0.0	0.0
0.0	0.0	0.0	0.0
0.0	0.0	0.0	0.0
0.0	0.0	0.0	0.0
0.0	0.0	0.0	0.0
0.0	0.0	0.0	0.0
0.0	0.0	0.0	0.0
0.0	0.0	0.0	0.0
0.0	0.0	0.0	0.0
0.0	0.0	0.0	0.0
0.0	0.0	0.0	0.0
0.0	0.0	0.0	0.0
0.0	0.0	0.0	0.0
0.0	0.0	0.0	0.0
0.0	0.0	0.0	0.0
0.0	0.0	0.0	0.0
0.0	0.0	0.0	0.0
0.0	0.0	0.0	0.0
0.0	0.0	0.0	0.0
0.0	0.0	0.0	0.0
0.0	0.0	0.0	0.0
0.0	0.0	0.0	0.0
0.0	0.0	0.0	0.0
0.0	0.0	0.0	0.0
0.0	0.0	0.0	0.0
0.0	0.0	0.0	0.0
0.0	0.0	0.0	0.0
0.0	0.0	0.0	0.0
0.0	0.0	0.0	0.0
0.0	0.0	0.0	0.0
0.0	0.0	0.0	0.0
0.0	0.0	0.0	0.0
0.0	0.0	0.0	0.0
0.0	0.0	0.0	0.0
0.0	0.0	0.0	0.0
0.0	0.0	0.0	0.0
0.0	0.0	0.0	0.0
0.0	0.0	0.0	0.0
0.0	0.0	0.0	0.0
0.0	0.0	0.0	0.0
0.0	0.0	0.0	0.0
0.0	0.0	0.0	0.0
0.0	0.0	0.0	0.0
0.0	0.0	0.0	0.0
0.0	0.0	0.0	0.0
0.0	0.0	0.0	0.0
0.0	0.0	0.0	0.0
0.0	0.0	0.0	0.0
0.0	0.0	0.0	0.0
0.0	0.0	0.0	0.0
0.0	0.0	0.0	0.0
0.0	0.0	0.0	0.0
0.0	0.0	0.0	0.0
0.0	0.0	0.0	0.0
0.0	0.0	0.0	0.0
0.0	0.0	0.0	0.0
0.0	0.0	0.0	0.0
0.0	0.0	0.0	0.0
0.0	0.0	0.0	0.0
0.0	0.0	0.0	0.0
0.0	0.0	0.0	0.0
0.0	0.0	0.0	0.0
0.0	0.0	0.0	0.0
0.0	0.0	0.0	0.0
0.0	0.0	0.0	0.0
0.0	0.0	0.0	0.0
0.0	0.0	0.0	0.0
0.0	0.0	0.0	0.0
0.0	0.0	0.0	0.0
0.0	0.0	0.0	0.0
0.0	0.0	0.0	0.0
0.0	0.0	0.0	0.0
0.0	0.0	0.0	0.0
0.0	0.0	0.0	0.0
0.0	0.0	0.0	0.0
0.0	0.0	0.0	0.0
0.0	0.0	0.0	0.0
0.0	0.0	0.0	0.0
0.0	6.269099816289039e-06	0.0	0.0
0.0	6.443241477852623e-06	0.0	0.0
0.0	7.662233108797714e-06	0.0	0.0
0.0	9.751933047560726e-06	0.0	0.0
0.0	7.313949785670545e-06	0.0	0.0
0.0	8.532941416615637e-06	0.0	0.0
0.0	8.881224739742805e-06	0.0	0.0
0.0	1.1319208001632987e-05	0.0	0.0
0.0	1.1319208001632987e-05	0.0	0.0
0.0	1.375719126352317e-05	0.0	0.0
0.0	1.619517452541335e-05	0.0	0.0
0.0	1.932972443355787e-05	0.0	0.0
0.0	2.2638416003265976e-05	0.0	0.0
0.0	2.7688524188609924e-05	0.0	0.0
0.0	3.273863237395387e-05	0.0	0.0
0.0	4.005258215962442e-05	0.0	0.0
0.0	5.1197648499693816e-05	0.0	0.0
0.0	6.094958154725455e-05	0.0	0.0
0.0	7.540333945703205e-05	0.0	0.0
0.0	9.386235558277201e-05	0.0	0.0
0.0	0.00011545592161665646	0.0	0.0
0.0	0.00014227373749744844	0.0	0.0
0.0	0.0001765796448254746	0.0	0.0
0.0	0.00021610980200040825	0.0	0.0
0.0	0.0002603417840375587	0.0	0.0
0.0	0.00031223599918350683	0.0	0.0
0.0	0.000373359722392325	0.0	0.0
0.0	0.00045102690344968365	0.0	0.0
0.0	0.0005309579261073689	0.0	0.0
0.0	0.0006246461400285774	0.0	0.0
0.0	0.0007268672953664013	0.0	0.0
0.0	0.0008275211757501532	0.0	0.0
0.0	0.0009344441559501939	0.0	0.0
0.0	0.0010455465360277609	0.0	0.0
0.0	0.0011587386160440906	0.0	0.0
0.0	0.0012721048377219843	0.0	0.0
0.0	0.0013668379016125742	0.0	0.0
0.0	0.0014652279403959993	0.0	0.0
0.0	0.0015522987711777915	0.0	0.0
0.0	0.0016202140191875895	0.0	0.0
0.0	0.0016696702510716472	0.0	0.0
0.0	0.001690393108797714	0.0	0.0
0.0	0.0017320129659114108	0.0	0.0
0.0	0.0017354957991426822	0.0	0.0
0.0	0.0017414166156358441	0.0	0.0
0.0	0.0017290525576648297	0.0	0.0
0.0	0.0017165143580322516	0.0	0.0
0.0	0.001686213708920188	0.0	0.0
0.0	0.0016590476097162687	0.0	0.0
0.0	0.0016311849438660952	0.0	0.0
0.0	0.0016029739946927944	0.0	0.0
0.0	0.001577201028781384	0.0	0.0
0.0	0.001560135145948153	0.0	0.0
0.0	0.0015383674382527046	0.0	0.0
0.0	0.0015235653970198	0.0	0.0
0.0	0.001511027197387222	0.0	0.0
0.0	0.0014951803061849357	0.0	0.0
0.0	0.0014838610981833028	0.0	0.0
0.0	0.0014901301979995919	0.0	0.0
0.0	0.001500578697693407	0.0	0.0
0.0	0.0014983148560930805	0.0	0.0
0.0	0.0015071960808328232	0.0	0.0
0.0	0.0015223464053888548	0.0	0.0
0.0	0.001531053488467034	0.0	0.0
0.0	0.001533143188405797	0.0	0.0
0.0	0.0015451589630536844	0.0	0.0
0.0	0.0015589161543172077	0.0	0.0
0.0	0.0015644886874872424	0.0	0.0
0.0	0.0015761561788120025	0.0	0.0
0.0	0.0015737181955501123	0.0	0.0
0.0	0.0015745889038579304	0.0	0.0
0.0	0.0015737181955501123	0.0	0.0
0.0	0.0015538660461318636	0.0	0.0
0.0	0.001551602204531537	0.0	0.0
0.0	0.0015183411471728925	0.0	0.0
0.0	0.0014974441477852624	0.0	0.0
0.0	0.0014721936068585427	0.0	0.0
0.0	0.0014415446744233517	0.0	0.0
0.0	0.0014114181669728516	0.0	0.0
0.0	0.0013713655848132272	0.0	0.0
0.0	0.0013327061359461115	0.0	0.0
0.0	0.001293872545417432	0.0	0.0
0.0	0.0012526009716268627	0.0	0.0
0.0	0.0012102845478669116	0.0	0.0
0.0	0.0011702319657072872	0.0	0.0
0.0	0.0011369709083486428	0.0	0.0
0.0	0.0011000528760971627	0.0	0.0
0.0	0.0010641796938150644	0.0	0.0
0.0	0.0010335307613798736	0.0	0.0
0.0	0.0009992248540518474	0.0	0.0
0.0	0.0009678793549704021	0.0	0.0
0.0	0.0009424546723821189	0.0	0.0
0.0	0.0009208611063482345	0.0	0.0
0.0	0.0008936950071443152	0.0	0.0
0.0	0.0008741911410491938	0.0	0.0
0.0	0.0008473733251684018	0.0	0.0
0.0	0.0008273470340885896	0.0	0.0
0.0	0.0008102811512553582	0.0	0.0
0.0	0.0007939118350683814	0.0	0.0
0.0	0.0007811994937742397	0.0	0.0
0.0	0.0007545558195550113	0.0	0.0
0.0	0.0007463711614615228	0.0	0.0
0.006970639562033069	0.0007360968034292713	0.0	0.0
0.0082744466625842	0.0007138066707491324	0.0	0.0
0.00901210226968769	0.0006998753378240457	0.0	0.0
0.011663608470300062	0.0006882078464992856	0.0	0.0
0.013526602477893446	0.0006697488303735456	0.0	0.0
0.01587336087299449	0.0006587779056950398	0.0	0.0
0.019576660431598284	0.0006483294060012248	0.0	0.0
0.02348408953435395	0.0006307410981833028	0.0	0.0
0.027359753432455603	0.0006164614819350888	0.0	0.0
0.03301492932173913	0.0006025301490100021	0.0	0.0
0.040386866799265154	0.0005903402327005511	0.0	0.0
0.04820219522743417	0.0005760606164523372	0.0	0.0
0.05877575162473974	0.0005504617922024903	0.0	0.0
0.06847527760342927	0.0005408840008164932	0.0	0.0
0.08248337528181261	0.0005231215513370076	0.0	0.0
0.0992698078549908	0.0005123247683200654	0.0	0.0
0.11493770788193508	0.000488989785670545	0.0	0.0
0.130931403938763	0.0004743618860992039	0.0	0.0
0.15500042229712185	0.00046565480302102475	0.0	0.0
0.17931707390275567	0.0004498079118187385	0.0	0.0
0.20440252077893448	0.00042647292916921824	0.0	0.0
0.23808617499179424	0.0004188106960604205	0.0	0.0
0.26931697628903856	0.00040191895488875284	0.0	0.0
0.3036814830412737	0.00038955489691773834	0.0	0.0
0.3364724865303123	0.00037719083894672384	0.0	0.0
0.3756930159510104	0.0003604732394366197	0.0	0.0
0.40966600473631354	0.0003521144396815677	0.0	0.0
0.44443047895554194	0.0003305208736476832	0.0	0.0
0.48406857975064294	0.0003284311737089202	0.0	0.0
0.5195645284105327	0.0003174602490304144	0.0	0.0
0.559549706437722	0.0003064893243519086	0.0	0.0
0.5900525535637476	0.00029186142478056747	0.0	0.0
0.6228930840436007	0.00028228363339457033	0.0	0.0
0.6495839564129823	0.00027235755868544603	0.0	0.0
0.6777854254706674	0.000263998758930394	0.0	0.0
0.7034418745582364	0.0002580779424372321	0.0	0.0
0.7272151424930803	0.0002495450010206165	0.0	0.0
0.7479406140551133	0.00024397246785058178	0.0	0.0
0.7729277903696263	0.00023596195141865688	0.0	0.0
0.7870217962767911	0.00023021527658705863	0.0	0.0
0.8024329880151868	0.0002201150602163707	0.0	0.0
0.8168863549746479	0.00021628394366197186	0.0	0.0
0.8204550010268218	0.0002067061522759747	0.0	0.0
0.8302663341766076	0.00020496473566033885	0.0	0.0
0.8393320307350888	0.0001953869442743417	0.0	0.0
0.8476583512347826	0.00019190411104307004	0.0	0.0
0.851449593524556	0.0001854608695652174	0.0	0.0
0.8505014701815065	0.00017919176974892837	0.0	0.0
0.8533545252487447	0.00017588307817922026	0.0	0.0
0.8533986527862829	0.00017048468667074914	0.0	0.0
0.8496715681538274	0.00016456387017758727	0.0	0.0
0.8471716929724434	0.00016456387017758727	0.0	0.0
0.8433195009508879	0.00015951376199224333	0.0	0.0
0.8365763860036742	0.00015341880383751787	0.0	0.0
0.8305434634415186	0.00014941354562155544	0.0	0.0
0.8252740160627067	0.00014453757909777508	0.0	0.0
0.8244650043806491	0.00014175131251275772	0.0	0.0
0.8140759408244949	0.00013792019595835887	0.0	0.0
0.806564421463319	0.00013495978771177792	0.0	0.0
0.795643788687324	0.00013112867115737907	0.0	0.0
0.7910571498375994	0.00012607856297203513	0.0	0.0
0.7851404149418248	0.0001241630046948357	0.0	0.0
0.7702041455274954	0.0001194611798326189	0.0	0.0
0.7605012545979181	0.00011545592161665646	0.0	0.0
0.7514823456205756	0.00011354036333945703	0.0	0.0
0.7415387075174524	0.00010849025515411309	0.0	0.0
0.7341832005241886	0.00010605227189222291	0.0	0.0
0.7263271863152481	0.00010326600530720556	0.0	0.0
0.709104952065646	9.908660542967953e-05	0.0	0.0
0.7029977010410288	9.577791385997142e-05	0.0	0.0
0.695299107307777	9.299164727495409e-05	0.0	0.0
0.6804830160519288	9.072780567462748e-05	0.0	0.0
0.6698248818743417	8.794153908961014e-05	0.0	0.0
0.6603078910402939	8.254314758113901e-05	0.0	0.0
0.6482635626562155	8.184658093488467e-05	0.0	0.0
0.6376260832862217	8.132415595019392e-05	0.0	0.0
0.6222243591524801	7.818960604204941e-05	0.0	0.0
0.6154225628071034	7.644818942641356e-05	0.0	0.0
0.6079168329023882	7.522919779546847e-05	0.0	0.0
0.5944234831030006	7.157222290263319e-05	0.0	0.0
0.585101468259155	6.652211471728924e-05	0.0	0.0
0.5721906219248011	6.512898142478057e-05	0.0	0.0
0.5614682515772198	6.565140640947131e-05	0.0	0.0
0.5497011301173301	6.47806981016534e-05	0.0	0.0
0.5359360496529088	6.251685650132681e-05	0.0	0.0
0.5284170186767913	6.129786487038171e-05	0.0	0.0
0.5157495010469075	5.851159828536436e-05	0.0	0.0
0.5050144560225351	5.659604000816494e-05	0.0	0.0
0.49068204978812	5.5202906715656256e-05	0.0	0.0
0.4852831921842008	5.589947336191059e-05	0.0	0.0
0.47110194759975504	5.2068356807511736e-05	0.0	0.0
0.46377546725486835	4.997865686874873e-05	0.0	0.0
0.4491233693511329	4.963037354562156e-05	0.0	0.0
0.43854840484605023	4.980451520718514e-05	0.0	0.0
0.4274985965295774	4.632168197591345e-05	0.0	0.0
0.41921264861334967	4.597339865278629e-05	0.0	0.0
0.4079315598745867	4.719239028373138e-05	0.0	0.0
0.4032072951309247	4.57992569912227e-05	0.0	0.0
0.38775541761175747	4.423198203715044e-05	0.0	0.0
0.3801770028903858	4.3709557052459686e-05	0.0	0.0
0.36878927174917325	4.301299040620535e-05	0.0	0.0
0.3605351675502756	4.231642375995101e-05	0.0	0.0
0.3495138388536436	4.179399877526026e-05	0.0	0.0
0.34246175007078994	4.0226723821187995e-05	0.0	0.0
0.33487230346503366	4.0226723821187995e-05	0.0	0.0
0.32474581616656456	3.761459889773424e-05	0.0	0.0
0.31675334948683403	3.6918032251479896e-05	0.0	0.0
0.30934268307164725	3.831116554398858e-05	0.0	0.0
0.3060009352396816	3.761459889773424e-05	0.0	0.0
0.29485942838456825	3.604732394366197e-05	0.0	0.0
0.28682752871328837	3.4305907328026125e-05	0.0	0.0
0.2789244137259032	3.482833231271688e-05	0.0	0.0
0.2714259598981017	3.360934068177179e-05	0.0	0.0
0.2649218708193509	3.3086915697081035e-05	0.0	0.0
0.2607708774740968	3.23903490508267e-05	0.0	0.0
0.25397518378248624	3.0648932435190856e-05	0.0	5.856707662134084e-05
0.24968656454329452	3.204206572769953e-05	0.0	6.050797525110202e-05
0.23929124130802204	3.0474790773627274e-05	0.0	6.288755163009331e-05
0.23107657095407225	2.9952365788936518e-05	0.0	6.75739305920039e-05
0.22377512847225964	2.960408246580935e-05	0.0	7.331294503296705e-05
0.2196436165114513	3.0474790773627274e-05	0.0	8.016946156764727e-05
0.2131824815470912	2.8907515819555014e-05	0.0	8.768152651707334e-05
0.20291226570091858	2.734024086548275e-05	0.0	9.588330365814671e-05
0.20112524380159216	3.0474790773627274e-05	0.0	0.00010465249657210435
0.19344339374990815	2.873337415799143e-05	0.0	0.00011413714829218565
0.19021126156129825	2.9429940804245763e-05	0.0	0.00012436696645047886
0.18649145300575626	2.5772965911410493e-05	0.0	0.0001354290934344426
0.18115088509001837	2.5772965911410493e-05	0.0	0.00014722301347090653
0.17295241053570118	2.6991957542355583e-05	0.0	0.00015990618691248204
0.1709687681469688	2.6991957542355583e-05	0.0	0.00017336274409148118
0.1652513129308022	2.751438252704634e-05	0.0	0.00018755852618227456
0.1619860065763625	2.4031549295774648e-05	0.0	0.00020246134991676665
0.15701457880808328	2.3334982649520314e-05	0.0	0.00021808656918947508
0.15088166437917944	2.5772965911410493e-05	0.0	0.0002342267158004399
0.15049726631720758	2.4205690957338233e-05	0.0	0.0002510654868926785
0.1434717796771586	2.4379832618901815e-05	0.0	0.0002686023823877173
0.1376384499919167	2.5076399265156156e-05	0.0	0.000286819092481646
0.13622682706576852	2.3683265972647478e-05	0.0	0.000305930002301429
0.13067383457097367	2.5598824249846908e-05	0.0	0.0003261118673067188
0.13002451340502144	2.4031549295774648e-05	0.0	0.00034700473992459126
0.1268381515463564	2.45539742804654e-05	0.0	0.0003686972380215652
0.12423319909565216	2.3857407634211066e-05	0.0	0.00039147258425942526
0.11818838356987141	2.3334982649520314e-05	0.0	0.0004151213299294059
0.11630215151696263	2.3334982649520314e-05	0.0	0.00043963209205714524
0.11184187199216165	2.3509124311083896e-05	0.0	0.00046559011099478063
0.11031280946380893	2.211599101857522e-05	0.0	0.0004929399275444751
0.10827283423000611	2.3509124311083896e-05	0.0	0.0005214622102585218
0.10208867150520513	2.5424682588283323e-05	0.0	0.0005515208677274572
0.09812037032994489	2.2638416003265976e-05	0.0	0.0005833411877792215
0.09670350582927127	2.2464274341702388e-05	0.0	0.0006170226909813103
0.09562487649724433	2.281255766482956e-05	0.0	0.0006537180334587453
0.09471986344053888	2.2986699326393144e-05	0.0	0.000694531839046733
0.08883317329773423	2.3160840987956725e-05	0.0	0.0007400899485279313
0.08792143204605021	2.3160840987956725e-05	0.0	0.0007911206989669741
0.08452108218199632	2.12452827107573e-05	0.0	0.0008484276768605745
0.08317479033631353	2.1941849357011636e-05	0.0	0.0009114969451248792
0.07940780334304959	2.3160840987956725e-05	0.0	0.000980248283250706
0.07872616823710961	2.1767707695448054e-05	0.0	0.0010552540681854979
0.07835342845413348	2.1941849357011636e-05	0.0	0.0011372812470130595
0.07492452045756276	2.1419424372320883e-05	0.0	0.0012265902566413638
0.0712724691948561	2.0722857726066546e-05	0.0	0.0013251437812970362
0.06858997950275567	2.281255766482956e-05	0.0	0.001433991985774395
0.06939359173153704	2.3160840987956725e-05	0.0	0.00155348888602249
0.0662192790084507	2.2464274341702388e-05	0.0	0.001683820644917802
0.06561103447985303	2.0722857726066546e-05	0.0	0.0018257789758067534
0.06303072732884263	2.1941849357011636e-05	0.0	0.0019781141726815626
0.06082488126589101	0.0	0.0	0.002140249422255061
0.05913339051855481	0.0	0.0	0.0023119668586560585
0.05808449274219228	0.0	0.0	0.0024930199134894945
0.055408261875811396	0.0	0.0	0.0026817687254641026
0.05403106590471524	0.0	0.0	0.002877412178767904
0.052978333808205755	0.0	0.0	0.0030787005772956602
0.05165692280024495	0.0	0.0	0.0032834890250593345
0.04992318284580527	0.0	0.0	0.0034881437884786122
0.04937166201886099	0.0	0.0	0.0036905996969474344
0.04856977109516228	0.0	0.0	0.0038879092532841815
0.04694345525633803	0.0	0.0	0.0040767065877245325
0.046132175240661356	0.0	0.0	0.00425328864887997
0.04459184614329455	0.0	0.0	0.004415865051838706
0.043281937242375994	0.0	0.0	0.004560360409556716
0.04153739923478261	0.0	0.0	0.004683746033893882
0.041955049121861605	0.0	0.0	0.004784178566279132
0.039881508865646044	0.0	0.0	0.004861692665616569
0.039851307087323935	0.0	0.0	0.004914379116466055
0.03746464633141458	0.0	0.0	0.00494371637855372
0.03690937055039804	0.0	0.0	0.004951272014696876
0.03627342811512554	0.0	0.0	0.004937127230707834
0.0351482458865891	0.0	0.0	0.004900559631048378
0.03243375545180649	0.0	0.0	0.004843991878066572
0.03285844758456828	0.0	0.0	0.004767673510920684
0.033107722770851195	0.0	0.0	0.004672373467105869
0.030120562932516838	0.0	0.0	0.004561057053529184
0.030630458386772808	0.0	0.0	0.004437569928115717
0.029553863557134106	0.0	0.0	0.004303749502958849
0.027057039275933868	0.0	0.0	0.004163268631639083
0.027360927709001837	0.0	0.0	0.004019123823979714
0.027321180666748313	0.0	0.0	0.0038740957093929217
0.026561774488181263	0.0	0.0	0.00372948250644969
0.024863320861236986	0.0	0.0	0.003587910869905087
0.025235199564972444	0.0	0.0	0.0034499358373519594
0.02400204448548683	0.0	0.0	0.0033167778923906583
0.02318223645707287	0.0	0.0	0.0031875809650411145
0.022476033710716475	0.0	0.0	0.0030628010625046095
0.02269573436668708	0.0	0.0	0.002941705896601443
0.021245069305572566	0.0	0.0	0.0028248465389555766
0.021376123176485	0.0	0.0	0.0027122447751638766
0.020714282652296388	0.0	0.0	0.0026055439373592923
0.020289591372933253	0.0	0.0	0.002505194586343889
0.020243977214941825	0.0	0.0	0.0024119963574993123
0.01888704434145744	0.0	0.0	0.0023260665860697664
0.018945177857685243	0.0	0.0	0.002246569507241715
0.018751766147213716	0.0	0.0	0.002171892981895901
0.01749294766344152	0.0	0.0	0.0021017602339267016
0.01787476334109002	0.0	0.0	0.002035199828716106
0.01775591563110839	0.0	0.0	0.0019715027441116095
0.016733385312921005	0.0	0.0	0.0019110898332831898
0.0	0.0	0.0	0.00185487461086883
0.0	0.0	0.0	0.001802190635655352
0.0	0.0	0.0	0.0017526541791103448
0.0	0.0	0.0	0.0017057616968699134
0.0	0.0	0.0	0.0016611393777994931
0.0	0.0	0.0	0.001618029172251089
0.0	0.0	0.0	0.0015764469292464203
0.0	0.0	0.0	0.001537038789783405
0.0	0.0	0.0	0.0015000800396347883
0.0	0.0	0.0	0.0014650602076071266
0.0	0.0	0.0	0.0014318109504519209
0.0	0.0	0.0	0.0014000124159970213
0.0	0.0	0.0	0.0013691372937728625
0.0	0.0	0.0	0.001339650508221625
0.0	0.0	0.0	0.0013119248851747429
0.0	0.0	0.0	0.0012859312170786015
0.0	0.0	0.0	0.001261717531271744
0.0	0.0	0.0	0.0012388580183609061
0.0	0.0	0.0	0.0012158841310665287
0.0	0.0	0.0	0.001192511661423696
0.0	0.0	0.0	0.0011688767793153565
0.0	0.0	0.0	0.001145480053390924
0.0	0.0	0.0	0.0011225061660965464
0.0	0.0	0.0	0.0011015925030874844
0.0	0.0	0.0	0.0010832638942460235
0.0	0.0	0.0	0.0010674143873023215
0.0	0.0	0.0	0.001053726600768964
0.0	0.0	0.0	0.0010434309356441474
0.0	0.0	0.0	0.0010357223002444658
0.0	0.0	0.0	0.001029795137466944
0.0	0.0	0.0	0.0010256989550804574
0.0	0.0	0.0	0.0010231792527521783
0.0	0.0	0.0	0.001020355047194995
0.0	0.0	0.0	0.0010172436728122314
0.0	0.0	0.0	0.0010147006995054834
0.0	0.0	0.0	0.0010126840464138973
0.0	0.0	0.0	0.001010695620524067
0.0	0.0	0.0	0.0010099118341641404
0.0	0.0	0.0	0.001009533061855016
0.0	0.0	0.0	0.0010079263740862471
0.0	0.0	0.0	0.0010043208578051448
0.0	0.0	0.0	0.000999627056886484
0.0	0.0	0.0	0.0009926754759291218
0.0	0.0	0.0	0.0009842300962049253
0.0	0.0	0.0	0.0009759812819797123
0.0	0.0	0.0	0.0009691262508266365
0.0	0.0	0.0	0.0009631282799080328
0.0	0.0	0.0	0.0009589563430597211
0.0	0.0	0.0	0.0009571639825904008
0.0	0.0	0.0	0.0009560321218078412
