# Supplementary material for: Algorithms for the selection of fluorescent reporters
Source: Commun Biol. 2021 Jan 26;4:118. doi: 10.1038/s42003-020-01599-5 (PMC7838271; doi:10.1038/s42003-020-01599-5)
Supplement: Supplementary file 7 — Supplementary Data 4 [file 42003_2020_1599_MOESM7_ESM.zip › SupplementaryData4/figure1/panel3057598/DsRed2.csv]

DsRed2	Sirius	TagRFP	iRFP713
0.0	0.0	0.0	0.0
0.0	0.0	0.0	0.0
0.0	0.0	0.0	0.0
0.0	0.0	0.0	0.0
0.0	0.0	0.0	0.0
0.0	0.0	0.0	0.0
0.0	0.0	0.0	0.0
0.0	0.0	0.0	0.0
0.0	0.0	0.0	0.0
0.0	0.0	0.0	0.0
0.0	0.0	0.0	0.0
0.0	0.0	0.0	0.0
0.0	0.0	0.0	0.0
0.0	0.0	0.0	0.0
0.0	0.0	0.0	0.0
0.0	0.0	0.0	0.0
0.0	0.0	0.0	0.0
0.0	0.0	0.0	0.0
0.0	0.0	0.0	0.0
0.0	0.0	0.0	0.0
0.0	0.0	0.0	0.0
0.0	0.0	0.0	0.0
0.0	0.0	0.0	0.0
0.0	0.0	0.0	0.0
0.0	0.0	0.0	0.0
0.0	0.0	0.0	0.0
0.0	0.0	0.0	0.0
0.0	0.0	0.0	0.0
0.0	0.0	0.0	0.0
0.0	0.0	0.0	0.0
0.0	0.0	0.0	0.0
0.0	0.0	0.0	0.0
0.0	0.0	0.0	0.0
0.0	0.0	0.0	0.0
0.0	0.0	0.0	0.0
0.0	0.0	0.0	0.0
0.0	0.0	0.0	0.0
0.0	0.0	0.0	0.0
0.0	0.0	0.0	0.0
0.0	0.0	0.0	0.0
0.0	0.0	0.0	0.0
0.0	0.0	0.0	0.0
0.0	0.0	0.0	0.0
0.0	0.0	0.0	0.0
0.0	0.0	0.0	0.0
0.0	0.0	0.0	0.0
0.0	0.0	0.0	0.0
0.0	0.0	0.0	0.0
0.0	0.0	0.0	0.0
0.0	0.0	0.0	0.0
0.0	0.0	0.0	0.0
0.0	0.0	0.0	0.0
0.0	0.0	0.0	0.0
0.0	0.0	0.0	0.0
0.0	0.0	0.0	0.0
0.0	0.0	0.0	0.0
0.0	0.0	0.0	0.0
0.0	0.0	0.0	0.0
0.0	0.0	0.0	0.0
0.0	0.0	0.0	0.0
0.0	0.0	0.0	0.0
0.0	0.0	0.0	0.0
0.0	0.0	0.0	0.0
0.0	0.0	0.0	0.0
0.0	0.0	0.0	0.0
0.0	0.0	0.0	0.0
0.0	0.0	0.0	0.0
0.0	0.0	0.0	0.0
0.0	0.0	0.0	0.0
0.0	0.0	0.0	0.0
0.0	0.0	0.0	0.0
0.0	0.0	0.0	0.0
0.0	0.0	0.0	0.0
0.0	0.0	0.0	0.0
0.0	0.0	0.0	0.0
0.0	0.0	0.0	0.0
0.0	0.0	0.0	0.0
0.0	0.0	0.0	0.0
0.0	0.0	0.0	0.0
0.0	0.0	0.0	0.0
0.0	0.0	0.0	0.0
0.0	0.0019333917942437233	0.0	0.0
0.0	0.0027389717085119416	0.0	0.0
0.0	0.0035518750765462345	0.0	0.0
0.0	0.004357454990814452	0.0	0.0
0.0	0.005719617391304349	0.0	0.0
0.0	0.007469922841396204	0.0	0.0
0.0	0.009359373913043478	0.0	0.0
0.0	0.011600350765462342	0.0	0.0
0.0	0.014544379179424374	0.0	0.0
0.0	0.01786190373545622	0.0	0.0
0.0	0.02044708291488059	0.0	0.0
0.0	0.022973674464176363	0.0	0.0
0.0	0.02601290777709737	0.0	0.0
0.0	0.028378383343539502	0.0	0.0
0.0	0.030780476178812004	0.0	0.0
0.0	0.033519447887323944	0.0	0.0
0.0	0.035826335823637485	0.0	0.0
0.0	0.03800140159216167	0.0	0.0
0.0	0.039883529210042866	0.0	0.0
0.0	0.041765656827924075	0.0	0.0
0.0	0.04328893521126761	0.0	0.0
0.0	0.04470968524188611	0.0	0.0
0.0	0.0461304352725046	0.0	0.0
0.0	0.04745598040416412	0.0	0.0
0.0	0.04875223172075934	0.0	0.0
0.0	0.05005580649112064	0.0	0.0
0.0	0.05137402816901409	0.0	0.0
0.0	0.05269224984690754	0.0	0.0
0.0	0.05408370606246173	0.0	0.0
0.0	0.055475162278015924	0.0	0.0
0.0	0.0568446481322719	0.0	0.0
0.0	0.058214133986527875	0.0	0.0
0.0	0.059576296387017766	0.0	0.0
0.0	0.061209426576852424	0.0	0.0
0.0	0.06287185058175139	0.0	0.0
0.0	0.06442442278015922	0.0	0.0
0.0	0.0659623480710349	0.0	0.0
0.0	0.06716339448867116	0.0	0.0
0.0	0.06837176436007349	0.0	0.0
0.0	0.06945563551745255	0.0	0.0
0.0	0.07048091904470301	0.0	0.0
0.0	0.07149887911818739	0.0	0.0
0.0	0.07231178248622169	0.0	0.0
0.0	0.07277316007348439	0.0	0.0
0.0	0.0732345376607471	0.0	0.0
0.0	0.07313933276178813	0.0	0.0
0.0	0.07298554023270055	0.0	0.0
0.0	0.0728244242498469	0.0	0.0
0.0	0.07266330826699327	0.0	0.0
0.0	0.07252416264543785	0.0	0.0
0.0	0.07242895774647888	0.0	0.0
0.0	0.07233375284751992	0.0	0.0
0.0	0.07223122449479485	0.0	0.0
0.0	0.07213601959583589	0.0	0.0
0.0	0.07200419742804655	0.0	0.0
0.0	0.0718723752602572	0.0	0.0
0.0	0.07173322963870178	0.0	0.0
0.0	0.07160140747091244	0.0	0.0
0.0	0.07123523478260871	0.0	0.0
0.0	0.07081047446417636	0.0	0.0
0.0	0.07042233141457441	0.0	0.0
0.0	0.07003418836497245	0.0	0.0
0.0	0.06963872186160441	0.0	0.0
0.0	0.06925057881200246	0.0	0.0
0.0	0.0688624357624005	0.0	0.0
0.0	0.0680788262094305	0.0	0.0
0.0	0.06720001175750154	0.0	0.0
0.0	0.06632119730557257	0.0	0.0
0.0	0.065383795223515	0.0	0.0
0.0	0.064402452418861	0.0	0.0
0.0	0.06341378616044091	0.0	0.0
0.0	0.06238850263319045	0.0	0.0
0.0	0.061209426576852424	0.0	0.0
0.0	0.06003767397428047	0.0	0.0
0.0	0.058814657195345996	0.0	0.0
0.0	0.057393907164727496	0.0	0.0
0.0	0.05598048058787508	0.0	0.0
0.0	0.05461099473361911	0.0	0.0
0.0	0.053256155786895285	0.0	0.0
0.0	0.05190864029393754	0.0	0.0
0.0	0.05031212737293326	0.0	0.0
0.0	0.048708290998162894	0.0	0.0
0.0	0.04723627679118188	0.0	0.0
0.0	0.04576426258420086	0.0	0.0
0.0	0.044526598897734235	0.0	0.0
0.0	0.04329625866503368	0.0	0.0
0.0	0.042065918432333135	0.0	0.0
0.0	0.04081360783833436	0.0	0.0
0.0	0.03955397379056951	0.0	0.0
0.0	0.03835292737293326	0.0	0.0
0.0	0.03729102657685242	0.0	0.0
0.0	0.036236449234537664	0.0	0.0
0.0	0.035233136068585434	0.0	0.0
0.0	0.03428841053276179	0.0	0.0
0.0	0.033343684996938155	0.0	0.0
0.0	0.03239895946111452	0.0	0.0
0.0	0.0315347919167177	0.0	0.0
0.0	0.030670624372320886	0.0	0.0
0.0	0.029799133374157995	0.0	0.0
0.0	0.029052141090018375	0.0	0.0
0.0	0.02851752896509492	0.0	0.0
0.0	0.02799024029393754	0.0	0.0
0.0	0.027455628169014087	0.0	0.0
0.0	0.02692833949785671	0.0	0.0
0.0	0.026342463196570732	0.0	0.0
0.0	0.025661381996325783	0.0	0.0
0.0	0.02498762424984691	0.0	0.0
0.0	0.02430654304960196	0.0	0.0
0.0	0.02363278530312309	0.0	0.0
0.0	0.022988321371708514	0.0	0.0
0.0	0.022365827801592165	0.0	0.0
0.0	0.021750657685241887	0.0	0.0
0.0	0.021135487568891616	0.0	0.0
0.0	0.020512993998775264	0.0	0.0
0.0	0.019927117697489286	0.0	0.0
0.0	0.01934856484996938	0.0	0.0
0.0	0.01877001200244948	0.0	0.0
0.0	0.01819145915492958	0.0	0.0
0.0	0.017612906307409675	0.0	0.0
0.0	0.017085617636252298	0.0	0.0
0.0	0.016558328965094918	0.0	0.0
0.0	0.01603104029393754	0.0	0.0
0.0	0.015496428169014087	0.0	0.0
0.0	0.014961816044090633	0.0	0.0
0.0	0.014397910104102879	0.0	0.0
0.0	0.013826680710349051	0.0	0.0
0.0	0.013255451316595227	0.0	0.0
0.0	0.012691545376607473	0.0	0.0
0.0	0.012156933251684019	0.0	0.0
0.0	0.011688232210655236	0.0	0.0
0.0	0.011219531169626455	0.0	0.0
0.0	0.010743506674831598	0.0	0.0
0.0	0.010274805633802819	0.0	0.0
0.0	0.009813428046540111	0.0	0.0
0.0	0.009432608450704226	0.0	0.0
0.0	0.009051788854868341	0.0	0.0
0.0	0.008670969259032458	0.0	0.0
0.0	0.00829014966319657	0.0	0.0
0.0	0.007909330067360687	0.0	0.0
0.0	0.007550480832823026	0.0	0.0
0.0	0.007220925413349663	0.0	0.0
0.0	0.006898693447642377	0.0	0.0
0.0	0.006569138028169015	0.0	0.0
0.0	0.006246906062461728	0.0	0.0
0.0	0.005917350642988366	0.0	0.0
0.0	0.005646382853643601	0.0	0.0
0.0	0.005404708879363136	0.0	0.0
0.0	0.00516303490508267	0.0	0.0
0.0	0.004914037477036131	0.0	0.0
0.0	0.004672363502755665	0.0	0.0
0.0	0.004430689528475199	0.0	0.0
0.0	0.004225632823025107	0.0	0.0
0.0	0.0040278995713410905	0.0	0.0
0.0	0.0038228428658909986	0.0	0.0
0.0	0.0036251096142069813	0.0004161575857930191	0.0
0.0	0.0034200529087568894	0.0004939968156766687	0.0
0.0	0.0032149962033067975	0.0005380359563992652	0.0
0.0	0.002987969136558482	0.0006963348340477649	0.0
0.0	0.002760942069810165	0.000807558356889161	0.0
0.0	0.002526591549295775	0.0009476633357011637	0.0
0.0	0.0022995644825474586	0.0011687558466625843	0.0
0.0	0.0020725374157991427	0.001402035196080833	0.0
0.0	0.001867480710349051	0.001633418115370484	0.0
0.0	0.001713688181261482	0.001971040556521739	0.0
0.0	0.0015525721984078384	0.0024111562268218007	0.0
0.0	0.0013914562155541948	0.0028777429986527867	0.0
0.0	0.0012303402327005512	0.0035090000969993877	0.0
0.0	0.0010692242498469076	0.004088076274831599	0.0
0.0	0.0009300786282914882	0.004924380613839559	0.0
0.0	0.0008055799142682182	0.005926555692835273	0.0
0.0	0.0006737577464788733	0.00686195270936926	0.0
0.0	0.0	0.00781680023515003	0.0
0.0	0.0	0.009253756555052051	0.0
0.0	0.0	0.010705496949418249	0.0
0.0	0.0	0.012203135568891611	0.0
0.0	0.0	0.014214099999510106	0.0
0.0	0.0	0.01607862545009186	0.0
0.0	0.0	0.01813023779350888	0.0
0.0	0.0	0.020087909643600736	0.0
0.0	0.0	0.022429433788120026	0.0
0.0	0.0	0.024457671924556033	0.0
0.0053075505205143906	0.0	0.026533162922718925	0.0
0.005593725658297612	0.0	0.028899616701530923	0.0
0.005966418860992038	0.0	0.031018777815554194	0.0
0.006442268218003673	0.0	0.033405952623147585	0.0
0.006994652786282914	0.0	0.03522701812320882	0.0
0.007636883037354562	0.0	0.03718764680857318	0.0
0.008329027556644213	0.0	0.0387811317261482	0.0
0.009124328230251071	0.0	0.04046480152063687	0.0
0.009979526025719535	0.0	0.041996529824372325	0.0
0.010911259032455604	0.0	0.043415829402571965	0.0
0.011876268218003673	0.0	0.04465317098836498	0.0
0.012994347826086956	0.0	0.046144942708634416	0.0
0.014195617881200244	0.0	0.04698637589712187	0.0
0.01549671647274954	0.0	0.047906447045682796	0.0
0.016797815064298838	0.0	0.048769334625352115	0.0
0.018132189834660136	0.0	0.04898238812100429	0.0
0.019456581751377832	0.0	0.04956813935382732	0.0
0.020817577464788732	0.0	0.05010937496925904	0.0
0.022228487446417634	0.0	0.05060646873043479	0.0
0.023682656460502143	0.0	0.05083281155370484	0.0
0.025093566442131045	0.0	0.05077620717501531	0.0
0.026431268830373545	0.0	0.05094653882082058	0.0
0.027669142682180035	0.0	0.05094917330067361	0.0
0.02880386037966932	0.0	0.05072666078530313	0.0
0.029865370483772195	0.0	0.05057741450581752	0.0
0.03082039681567667	0.0	0.050347432892590326	0.0
0.03166228413962033	0.0	0.049944858865891006	0.0
0.032347773423147576	0.0	0.049584684384568284	0.0
0.032840260869565215	0.0	0.04927009051120637	0.0
0.03311645315370484	0.0	0.04922179130630741	0.0
0.03325621310471524	0.0	0.048601548705939995	0.0
0.03327617881200245	0.0	0.04815309978885487	0.0
0.03327617881200245	0.0	0.047501121712676064	0.0
0.033246230251071644	0.0	0.047227292527617884	0.0
0.033013296999387626	0.0	0.04687405462339253	0.0
0.032683862829148806	0.0	0.04598233704641764	0.0
0.03221799632578077	0.0	0.045403059975995114	0.0
0.03162568034292713	0.0	0.044864617648989594	0.0
0.030933535823637476	0.0	0.04427096761298224	0.0
0.030158200857317817	0.0	0.04383183286711574	0.0
0.029309658297611757	0.0	0.04336281709344765	0.0
0.02842451194121249	0.0	0.04233462400391917	0.0
0.027506089406001223	0.0	0.041970012002449486	0.0
0.026587666870789957	0.0	0.04151039446613594	0.0
0.025669244335578687	0.0	0.04062585170459277	0.0
0.02475082180036742	0.0	0.039989545186527864	0.0
0.023829071647274953	0.0	0.03942136662927128	0.0
0.022947252908756887	0.0	0.03870230224813227	0.0
0.022088727495407225	0.0	0.038067228852908766	0.0
0.021283443968156762	0.0	0.03714772293447643	0.0
0.020464849969381506	0.0	0.036741645540722595	0.0
0.019672876913655844	0.0	0.036293542262829145	0.0
0.018884231475811388	0.0	0.03548796914047765	0.0
0.018192086956521736	0.0	0.034931430940845075	0.0
0.017503270055113287	0.0	0.034160634144764244	0.0
0.016827763625229638	0.0	0.033520492631475815	0.0
0.016138946723821188	0.0	0.03281797791745254	0.0
0.01549338885486834	0.0	0.03199618206883038	0.0
0.014884434782608693	0.0	0.03154728469712187	0.0
0.014285463563992651	0.0	0.03079101498787508	0.0
0.013679837109614207	0.0	0.030150116777464788	0.0
0.013140763012859765	0.0	0.02929445073361911	0.0
0.012634965094917329	0.0	0.02897213087666871	0.0
0.01211585670545009	0.0	0.0281254894089406	0.0
0.01155681690140845	0.0	0.027688087597305577	0.0
0.011061001837109613	0.0	0.026813335483649725	0.0
0.010638394366197183	0.0	0.026181994319167182	0.0
0.010245735456215554	0.0	0.025522304270422534	0.0
0.009829783221065523	0.0	0.025027620812737295	0.0
0.009417158603796693	0.0	0.024354122977587267	0.0
0.009034482547458665	0.0	0.024072077321249236	0.0
0.008685082669932639	0.0	0.023149577170851195	0.0
0.008332355174525413	0.0	0.022697134500918557	0.0
0.007949679118187385	0.0	0.022017269955174525	0.0
0.007576985915492958	0.0	0.02152448761494183	0.0
0.007240896509491732	0.0	0.020866497842008575	0.0
0.006948066135946111	0.0	0.020445477616166566	0.0
0.006641925290875689	0.0	0.019992376326270666	0.0
0.006345767299448867	0.0	0.019387809920391918	0.0
0.006059592161665646	0.0	0.01891064773055726	0.0
0.005806693202694427	0.0	0.018468219884874466	0.0
0.005553794243723208	0.0	0.01826871255162278	0.0
0.005327516227801592	0.0	0.017603547963257807	0.0
0.005081272504592774	0.0	0.01712403156497244	0.0
0.0048483392529087566	0.0	0.016652203804531536	0.0
0.00461873361910594	0.0	0.016204534919289654	0.0
0.004432387017758726	0.0	0.015816231093692592	0.0
0.0042626785058175135	0.0	0.015568410595468464	0.0
0.004106280465401102	0.0	0.01516269753925291	0.0
0.0039465548071034905	0.0	0.014906660569748929	0.0
0.0037901567666870787	0.0	0.014286044257195348	0.0
0.0035971549295774645	0.0	0.013795616176362524	0.0
0.0034174635639926516	0.0	0.013359709162522965	0.0
0.0032943417023882423	0.0	0.013113051732026945	0.0
0.003171219840783833	0.0	0.012727312331169626	0.0
0.0030281322718922225	0.0	0.012114165116472751	0.0
0.0028850447030006124	0.0	0.0120074772418861	0.0
0.002758595223515003	0.0	0.011548859328352727	0.0
0.002632145744029394	0.0	0.01135589621261482	0.0
0.0025056962645437844	0.0	0.011133818089895896	0.0
0.0024091953459889773	0.0	0.010814978214329455	0.0
0.00231269442743417	0.0	0.010325517046907534	0.0
0.0022195211267605633	0.0	0.010207090635639928	0.0
0.0021230202082057562	0.0	0.009865750025719535	0.0
0.00203982976117575	0.0	0.009670806362767912	0.0
0.0019766050214329455	0.0	0.009374004704960198	0.0
0.0019366736068585425	0.0	0.009007860559951012	0.0
0.0018801041028781384	0.0	0.008984911421922842	0.0
0.0018435003061849356	0.0	0.008565479383710963	0.0
0.0017836031843233313	0.0	0.008217220895039805	0.0
0.0017203784445805267	0.0	0.00813294489944887	0.0
0.0016604813227189222	0.0	0.007801422959461116	0.0
0.00163053276178812	0.0	0.007762657516717699	0.0
0.0016005842008573177	0.0	0.007572426957991427	0.0
0.0015539975505205143	0.0	0.0074169074086956515	0.0
0.0015040832823025106	0.0	0.007056022899693816	0.0
0.0014708071034905082	0.0	0.0069434120308634415	0.0
0.0014641518677281078	0.0	0.006677126686099204	0.0
0.0014641518677281078	0.0	0.006585839370973669	0.0
0.0014641518677281078	0.0	0.006464049804776485	0.0
0.0014641518677281078	0.0	0.006094846060012248	0.0
0.0014608242498469076	0.0	0.005857932557011636	0.0
0.0014208928352725046	0.0	0.005773343631598285	0.0
0.0013543404776484996	0.0	0.0057089478505817515	0.0
0.0013010985915492958	0.0	0.0056549172203306805	0.0
0.0012911157379056951	0.0	0.005303473032700552	0.0
0.0012944433557868951	0.0	0.005249040719167177	0.0
0.0012911157379056951	0.0	0.005046034757134109	0.0
0.0012911157379056951	0.0	0.004965659124556032	0.0
0.0012911157379056951	0.0	0.004740764378689528	0.0
0.0012911157379056951	0.0	0.004700069745499081	0.0
0.0012911157379056951	0.0	0.004677816624127373	0.0
0.0012911157379056951	0.0	0.004473105698958971	0.0
0.0012944433557868951	0.0	0.004255072787752603	0.0
0.0012911157379056951	0.0	0.004094924149418249	0.0
0.0012944433557868951	0.0	0.004142900998897734	0.0
0.0012711500306184934	0.0	0.0039533897915492965	0.0
0.0012412014696876912	0.0	0.00391707668536436	0.0
0.0012079252908756889	0.0	0.0037630284972443363	0.0
0.0011779767299448867	0.0	0.0036313361949785678	0.0
0.0011447005511328841	0.0	0.003530351672749541	0.0
0.0011180796080832822	0.0	0.003467730909981629	0.0
0.0011214072259644824	0.0	0.003307955932884263	0.0
0.0011214072259644824	0.0	0.003225735277893448	0.0
0.0011214072259644824	0.0	0.003162885600489896	0.0
0.0011214072259644824	0.0	0.0030839953910594	0.0
0.0011214072259644824	0.0	0.0029804885281077774	0.0
0.0011214072259644824	0.0	0.002947561911573791	0.0
0.0011214072259644824	0.0	0.0028996878265768527	0.0
0.0011214072259644824	0.0	0.002802594343661972	0.0
0.0011214072259644824	0.0	0.00275415971586038	0.0
0.0	0.0	0.0026621997697489283	0.0
0.0	0.0	0.002583996253276179	0.0
0.0	0.0	0.002479844730434783	0.0
0.0	0.0	0.0025047790520514395	0.0
0.0	0.0	0.0023809856039191672	0.0
0.0	0.0	0.002379182512676056	0.0
0.0	0.0	0.0022366953033680346	0.0
0.0	0.0	0.002203544510471525	0.0
0.0	0.0	0.0021655777979179428	0.0
0.0	0.0	0.0020984027394978567	0.0
0.0	0.0	0.0019363436090630742	0.0
0.0	0.0	0.001961698363257808	0.0
0.0	0.0	0.0019765804639314145	0.0
0.0	0.0	0.0017982425631353337	0.0
0.0	0.0	0.0018286840827924067	0.0
0.0	0.0	0.0017644097646050214	0.0
0.0	0.0	0.0016153456284139624	0.0
0.0	0.0	0.0016334882214329455	0.0
0.0	0.0	0.0016311152636864668	0.0
0.0	0.0	0.0015857775813839562	0.0
0.0	0.0	0.0014843773648499695	0.0
0.0	0.0	0.0015065790785058176	0.0
0.0	0.0	0.0014329578797305572	0.0
0.0	0.0	0.0013840141168401715	0.0
0.0	0.0	0.0013418527588487448	0.0
0.0	0.0	0.0013549692159216167	0.0
0.0	0.0	0.0012683623466013473	0.0
0.0	0.0	0.001276186458297612	0.0
0.0	0.0	0.001236673591181874	0.0
0.0	0.0	0.0012113188879363137	0.0
0.0	0.0	0.0012085956546233926	0.0
0.0	0.0	0.0011275847368034295	0.0
0.0	0.0	0.0011310553944886713	0.0
0.0	0.0	0.0011195084266993264	0.0
0.0	0.0	0.0010443550843845684	0.0
0.0	0.0	0.0010671500502143297	0.0
0.0	0.0	0.0010600546645437845	0.0
0.0	0.0	0.0009990080783833437	0.0
0.0	0.0	0.0	0.0
0.0	0.0	0.0	0.0
0.0	0.0	0.0	0.0
0.0	0.0	0.0	0.0
0.0	0.0	0.0	0.0
0.0	0.0	0.0	0.0
0.0	0.0	0.0	0.0
0.0	0.0	0.0	0.0
0.0	0.0	0.0	0.0
0.0	0.0	0.0	0.0
0.0	0.0	0.0	0.0
0.0	0.0	0.0	0.0
0.0	0.0	0.0	0.0
0.0	0.0	0.0	0.0
0.0	0.0	0.0	0.0
0.0	0.0	0.0	0.0
0.0	0.0	0.0	0.0
0.0	0.0	0.0	0.0
0.0	0.0	0.0	0.0
0.0	0.0	0.0	0.0
0.0	0.0	0.0	0.0
0.0	0.0	0.0	0.0
0.0	0.0	0.0	0.0
0.0	0.0	0.0	0.0
0.0	0.0	0.0	0.0
0.0	0.0	0.0	0.0
0.0	0.0	0.0	0.0
0.0	0.0	0.0	0.0
0.0	0.0	0.0	0.0
0.0	0.0	0.0	0.0
0.0	0.0	0.0	0.0
0.0	0.0	0.0	0.0
0.0	0.0	0.0	0.0
0.0	0.0	0.0	0.0
0.0	0.0	0.0	0.0
0.0	0.0	0.0	0.0
0.0	0.0	0.0	0.0
0.0	0.0	0.0	0.0
0.0	0.0	0.0	0.0
0.0	0.0	0.0	0.0
0.0	0.0	0.0	0.0
0.0	0.0	0.0	0.0
0.0	0.0	0.0	0.0
0.0	0.0	0.0	0.0
0.0	0.0	0.0	0.0
0.0	0.0	0.0	0.0
0.0	0.0	0.0	0.0
0.0	0.0	0.0	0.0
0.0	0.0	0.0	0.0
0.0	0.0	0.0	0.0
