# Supplementary material for: Algorithms for the selection of fluorescent reporters
Source: Commun Biol. 2021 Jan 26;4:118. doi: 10.1038/s42003-020-01599-5 (PMC7838271; doi:10.1038/s42003-020-01599-5)
Supplement: Supplementary file 7 — Supplementary Data 4 [file 42003_2020_1599_MOESM7_ESM.zip › SupplementaryData4/figure1/panel3057598/iRFP713.csv]

iRFP713	DsRed2	Sirius	TagRFP
0.0	0.0	0.0	0.0
0.0	0.0	0.0	0.0
0.0	0.0	0.0	0.0
0.0	0.0	0.0	0.0
0.0	0.0	0.0	0.0
0.0	0.0	0.0	0.0
0.0	0.0	0.0	0.0
0.0	0.0	0.0	0.0
0.0	0.0	0.0	0.0
0.0	0.0	0.0	0.0
0.0	0.0	0.0	0.0
0.0	0.0	0.0	0.0
0.0	0.0	0.0	0.0
0.0	0.0	0.0	0.0
0.0	0.0	0.0	0.0
0.0	0.0	0.0	0.0
0.0	0.0	0.0	0.0
0.0	0.0	0.0	0.0
0.0	0.0	0.0	0.0
0.0	0.0	0.0	0.0
0.0	0.0	0.0	0.0
0.0	0.0	0.0	0.0
0.0	0.0	0.0	0.0
0.0	0.0	0.0	0.0
0.0	0.0	0.0	0.0
0.0	0.0	0.0	0.0
0.0	0.0	0.0	0.0
0.0	0.0	0.0	0.0
0.0	0.0	0.0	0.0
0.0	0.0	0.0	0.0
0.0	0.0	0.0	0.0
0.0	0.0	0.0	0.0
0.0	0.0	0.0	0.0
0.0	0.0	0.0	0.0
0.0	0.0	0.0	0.0
0.0	0.0	0.0	0.0
0.0	0.0	0.0	0.0
0.0	0.0	0.0	0.0
0.0	0.0	0.0	0.0
0.0	0.0	0.0	0.0
0.0	0.0	0.0	0.0
0.0	0.0	0.0	0.0
0.0	0.0	0.0	0.0
0.0	0.0	0.0	0.0
0.0	0.0	0.0	0.0
0.0	0.0	0.0	0.0
0.0	0.0	0.0	0.0
0.0	0.0	0.0	0.0
0.0	0.0	0.0	0.0
0.0	0.0	0.0	0.0
0.0	0.0	0.0	0.0
0.0	0.0	0.0	0.0
0.0	0.0	0.0	0.0
0.0	0.0	0.0	0.0
0.0	0.0	0.0	0.0
0.0	0.0	0.0	0.0
0.0	0.0	0.0	0.0
0.0	0.0	0.0	0.0
0.0	0.0	0.0	0.0
0.0	0.0	0.0	0.0
0.0	0.0	0.0	0.0
0.0	0.0	0.0	0.0
0.0	0.0	0.0	0.0
0.0	0.0	0.0	0.0
0.0	0.0	0.0	0.0
0.0	0.0	0.0	0.0
0.0	0.0	0.0	0.0
0.0	0.0	0.0	0.0
0.0	0.0	0.0	0.0
0.0	0.0	0.0	0.0
0.0	0.0	0.0	0.0
0.0	0.0	0.0	0.0
0.0	0.0	0.0	0.0
0.0	0.0	0.0	0.0
0.0	0.0	0.0	0.0
0.0	0.0	0.0	0.0
0.0	0.0	0.0	0.0
0.0	0.0	0.0	0.0
0.0	0.0	0.0	0.0
0.0	0.0	0.0	0.0
0.0	0.0	0.0	0.0
0.0	0.0	0.0	0.0
0.0	0.0	0.0	0.0
0.0	0.0	0.0	0.0
0.0	0.0	0.0	0.0
0.0	0.0	0.0	0.0
0.0	0.0	0.0	0.0
0.0	0.0	0.0	0.0
0.0	0.0	0.0	0.0
0.0	0.0	0.0	0.0
0.0	0.0	0.0	0.0
0.0	0.0	0.0	0.0
0.0	0.0	0.0	0.0
0.0	0.0	0.0	0.0
0.0	0.0	0.0	0.0
0.0	0.0	0.0	0.0
0.0	0.0	0.0	0.0
0.0	0.0	0.0	0.0
0.0	0.0	0.0	0.0
0.0	0.0	0.0	0.0
0.0	0.0	0.0	0.0
0.0	0.0	0.0	0.0
0.0	0.0	0.0	0.0
0.0	0.0	0.0	0.0
0.0	0.0	0.0	0.0
0.0	0.0	0.0	0.0
0.0	0.0	0.0	0.0
0.0	0.0	0.0	0.0
0.0	0.0	0.0	0.0
0.0	0.0	0.0	0.0
0.0	0.0	0.0	0.0
0.0	0.0	0.0	0.0
0.0	0.0	0.0	0.0
0.0	0.0	0.0	0.0
0.0	0.0	0.0	0.0
0.0	0.0	0.0	0.0
0.0	0.0	0.0	0.0
0.0	0.0	0.0	0.0
0.0	0.0	0.0	0.0
0.0	0.0	0.0	0.0
0.0	0.0	0.0	0.0
0.0	0.0	0.0	0.0
0.0	0.0	0.0	0.0
0.0	0.0	0.0	0.0
0.0	0.0	0.0	0.0
0.0	0.0	0.0	0.0
0.0	0.0	0.0	0.0
0.0	0.0	0.0	0.0
0.0	0.0	0.0	0.0
0.0	0.0	0.0	0.0
0.0	0.0	0.0	0.0
0.0	0.0	0.0	0.0
0.0	0.0	0.0	0.0
0.0	0.0	0.0	0.0
0.0	0.0	0.0	0.0
0.0	0.0	0.0	0.0
0.0	0.0	0.0	0.0
0.0	0.0	0.0	0.0
0.0	0.0	0.0	0.0
0.0	0.0	0.0	0.0
0.0	0.0	0.0	0.0
0.0	0.0	0.0	0.0
0.0	0.0	0.0	0.0
0.0	0.0	0.0	0.0
0.0	0.0	0.0	0.0
0.0	0.0	0.0	0.0
0.0	0.0	0.0	0.0
0.0	0.0	0.0	0.0
0.0	0.0	0.0	0.0
0.0	0.0	0.0	0.0
0.0	0.0	0.0	0.0
0.0	0.0	0.0	0.0
0.0	0.0	0.0	0.0
0.0	0.0	0.0	0.0
0.0	0.0	0.0	0.0
0.0	0.0	0.0	0.0
0.0	0.0	0.0	0.0
0.0	0.0	0.0	0.0
0.0	0.0	0.0	0.0
0.0	0.0	0.0	0.0
0.0	0.0	0.0	0.0
0.0	0.0	0.0	0.0
0.0	0.0	0.0	0.0
0.0	0.0	0.0	0.0
0.0	0.0	0.0	0.0
0.0	0.0	0.0	0.0
0.0	0.0	0.0	0.0
0.0	0.0	0.0	0.0
0.0	0.0	0.0	0.0
0.0	0.0	0.0	0.0
0.0	0.0	0.0	0.0
0.0	0.0	0.0	0.0
0.0	0.0	0.0	0.0
0.0	0.0	0.0	0.0
0.0	0.0	0.0	0.0
0.0	0.0	0.0	0.0
0.0	0.0	0.0	0.0
0.0	0.0	0.0	0.0
0.0	0.0	0.0	0.0
0.0	0.0	0.0	0.0
0.0	0.0	0.0	0.0
0.0	0.0	0.0	0.0
0.0	0.0	0.0	0.0
0.0	0.0	0.0	0.0
0.0	0.0	0.0	0.0
0.0	0.0	0.0	0.0
0.0	0.0	0.0	0.0
0.0	0.0	0.0	0.0
0.0	0.0	0.0	0.0
0.0	0.0	0.0	0.0
0.0	0.0	0.0	0.0
0.0	0.0	0.0	0.0
0.0	0.0	0.0	0.0
0.0	0.0	0.0	0.0
0.0	0.0	0.0	0.0
0.0	0.0	0.0	0.0
0.0	0.0	0.0	0.0
0.0	0.0	0.0	0.0
0.0	0.0	0.0	0.0
0.0	0.0	0.0	0.0
0.0	0.0	0.0	0.0
0.0	0.0	0.0	0.0
0.0	0.0	0.0	0.0
0.0	0.0	0.0	0.0
0.0	0.0	0.0	0.0
0.0	0.0	0.0	0.0
0.0	0.0	0.0	0.0
0.0	0.0	0.0	0.0
0.0	0.0	0.0	0.0
0.0	0.0	0.0	0.0
0.0	0.0	0.0	0.0
0.0	0.0	0.0	0.0
0.0	0.0	0.0	0.0
0.0	0.0	0.0	0.0
0.0	0.0	0.0	0.0
0.0	0.0	0.0	0.0
0.0	0.0	0.0	0.0
0.0	0.0	0.0	0.0
0.0	0.0	0.0	0.0
0.0	0.0	0.0	0.0
0.0	0.0	0.0	0.0
0.0	0.0	0.0	0.0
0.0	0.0	0.0	0.0
0.0	0.0	0.0	0.0
0.0	0.0	0.0	0.0
0.0	0.0	0.0	0.0
0.0	0.0	0.0	0.0
0.0	0.0	0.0	0.0
0.0	0.0	0.0	0.0
0.0	0.0	0.0	0.0
0.0	0.0	0.0	0.0
0.0	0.0	0.0	0.0
0.0	0.0	0.0	0.0
0.0	0.0	0.0	0.0
0.0	0.0	0.0	0.0
0.0	0.0	0.0	0.006970639562033069
0.0	0.0	0.0	0.0082744466625842
0.0	0.0	0.0	0.00901210226968769
0.0	0.0	0.0	0.011663608470300062
0.0	0.0	0.0	0.013526602477893446
0.0	0.0	0.0	0.01587336087299449
0.0	0.0	0.0	0.019576660431598284
0.0	0.0	0.0	0.02348408953435395
0.0	0.0	0.0	0.027359753432455603
0.0	0.0	0.0	0.03301492932173913
0.0	0.0	0.0	0.040386866799265154
0.0	0.0	0.0	0.04820219522743417
0.0	0.0	0.0	0.05877575162473974
0.0	0.0	0.0	0.06847527760342927
0.0	0.0	0.0	0.08248337528181261
0.0	0.0	0.0	0.0992698078549908
0.0	0.0	0.0	0.11493770788193508
0.0	0.0	0.0	0.130931403938763
0.0	0.0	0.0	0.15500042229712185
0.0	0.0	0.0	0.17931707390275567
0.0	0.0	0.0	0.20440252077893448
0.0	0.0	0.0	0.23808617499179424
0.0	0.0	0.0	0.26931697628903856
0.0	0.0	0.0	0.3036814830412737
0.0	0.0	0.0	0.3364724865303123
0.0	0.0	0.0	0.3756930159510104
0.0	0.0	0.0	0.40966600473631354
0.0	0.06511526454378444	0.0	0.44443047895554194
0.0	0.06862618162890385	0.0	0.48406857975064294
0.0	0.07319853876301285	0.0	0.5195645284105327
0.0	0.0790364590324556	0.0	0.559549706437722
0.0	0.08581334549908144	0.0	0.5900525535637476
0.0	0.0936924966319657	0.0	0.6228930840436007
0.0	0.10218401702388243	0.0	0.6495839564129823
0.0	0.11194110055113288	0.0	0.6777854254706674
0.0	0.12243302718922228	0.0	0.7034418745582364
0.0	0.1338639200244948	0.0	0.7272151424930803
0.0	0.1457030590324556	0.0	0.7479406140551133
0.0	0.1594201304347826	0.0	0.7729277903696263
0.0	0.17415781726883037	0.0	0.7870217962767911
0.0	0.19012024262094304	0.0	0.8024329880151868
0.0	0.20608266797305572	0.0	0.8168863549746479
0.0	0.2224533394978567	0.0	0.8204550010268218
0.0	0.23870153717085119	0.0	0.8302663341766076
0.0	0.2553988056338028	0.0	0.8393320307350888
0.0	0.27270844335578687	0.0	0.8476583512347826
0.0	0.2905488011022658	0.0	0.851449593524556
0.0	0.30785843882424985	0.0	0.8505014701815065
0.0	0.3242699349663196	0.0	0.8533545252487447
0.0	0.3394566925903245	0.0	0.8533986527862829
0.0	0.3533778870789957	0.0	0.8496715681538274
0.0	0.3664009399877526	0.0	0.8471716929724434
0.0	0.3781176051439069	0.0	0.8433195009508879
0.0	0.388446233312921	0.0	0.8365763860036742
0.0	0.3968561044703	0.0	0.8305434634415186
0.0	0.4028981478260869	0.0	0.8252740160627067
0.0	0.40628659105939985	0.0	0.8244650043806491
0.0	0.4080012249846907	0.0	0.8140759408244949
0.0	0.4082461726883037	0.0	0.806564421463319
0.0	0.4082461726883037	0.0	0.795643788687324
0.0	0.40787875113288424	0.0	0.7910571498375994
0.0	0.4050210279240661	0.0	0.7851404149418248
0.0	0.4009793908144519	0.0	0.7702041455274954
0.0	0.3952639443968156	0.0	0.7605012545979181
0.0	0.38799716252296385	0.0	0.7514823456205756
0.0	0.3795056421310471	0.0	0.7415387075174524
0.0	0.3699935063074096	0.0	0.7341832005241886
0.0	0.3595832289038579	0.0	0.7263271863152481
0.0	0.348723880710349	0.0	0.709104952065646
0.0	0.33745628634415187	0.0	0.7029977010410288
0.0	0.3261886919779547	0.0	0.695299107307777
0.0	0.31492109761175746	0.0	0.6804830160519288
0.0	0.3036535032455603	0.0	0.6698248818743417
0.0	0.29234508426209427	0.0	0.6603078910402939
0.0	0.28152656068585424	0.0	0.6482635626562155
0.0	0.270993809430496	0.0	0.6376260832862217
0.0	0.261114252051439	0.0	0.6222243591524801
0.0	0.25107139620330676	0.0	0.6154225628071034
0.0	0.24135513729332514	0.0	0.6079168329023882
0.0	0.23167970300061236	0.0	0.5944234831030006
0.0	0.22318818260869563	0.0	0.585101468259155
0.0	0.21473748683404775	0.0	0.5721906219248011
0.0	0.2064500895284752	0.0	0.5614682515772198
0.0	0.1979993937538273	0.0	0.5497011301173301
0.0	0.1900794180036742	0.0	0.5359360496529088
0.0	0.18260851304347825	0.0	0.5284170186767913
0.0	0.1752600819350888	0.0	0.5157495010469075
0.0	0.16783000159216166	0.0	0.5050144560225351
0.0	0.1612164135946111	0.0	0.49068204978812
0.0	0.1550110717697489	0.0	0.4852831921842008
0.0	0.14864243147581138	0.0	0.47110194759975504
0.0	0.14178389577464787	0.0	0.46377546725486835
0.0	0.13570102780159216	0.0	0.4491233693511329
0.0	0.1305163014084507	0.0	0.43854840484605023
0.0	0.12569899657072872	0.0	0.4274985965295774
0.0	0.12059591941212491	0.0	0.41921264861334967
0.0	0.11553366687078996	0.0	0.4079315598745867
0.0	0.11083883588487446	0.0	0.4032072951309247
0.0	0.10655225107164727	0.0	0.38775541761175747
0.0	0.10222484164115125	0.0	0.3801770028903858
0.0	0.09753001065523575	0.0	0.36878927174917325
0.0	0.09295765352112675	0.0	0.3605351675502756
0.0	0.08883436717697488	0.0	0.3495138388536436
0.0	0.08524180085731782	0.0	0.34246175007078994
0.0	0.08148593606858542	0.0	0.33487230346503366
0.0	0.07785254513165953	0.0	0.32474581616656456
0.0	0.07434162804654011	0.0	0.31675334948683403
0.0	0.071238957134109	0.0	0.30934268307164725
0.0	0.06813628622167789	0.0	0.3060009352396816
0.0	0.06536021224739742	0.0	0.29485942838456825
0.0	0.062339190569503974	0.0	0.28682752871328837
0.0	0.05948146736068585	0.0	0.2789244137259032
0.0	0.05666456876913656	0.0	0.2714259598981017
0.0	0.05437839020208206	0.0	0.2649218708193509
0.0	0.052296334721371705	0.0	0.2607708774740968
0.0001875640696939988	0.05037757770973668	0.0	0.25397518378248624
0.00019275447857891243	0.04841799608083282	0.0	0.24968656454329452
0.0001991832186310839	0.04649923906919779	0.0	0.23929124130802204
0.0002119580011946234	0.044131411267605634	0.0	0.23107657095407225
0.00022654992797453276	0.04192688193508879	0.0	0.22377512847225964
0.0002437300855457048	0.040416371096142066	0.0	0.2196436165114513
0.0002615468378473117	0.03890586025719534	0.0	0.2131824815470912
0.0002801496202620845	0.037150401714635635	0.0	0.20291226570091858
0.00029916086935201467	0.03539494317207593	0.0	0.20112524380159216
0.00031959573952143047	0.033843607715860376	0.0	0.19344339374990815
0.0003421286924267508	0.03229227225964482	0.0	0.19021126156129825
0.00036648974814317453	0.03074093680342927	0.0	0.18649145300575626
0.0003932059154538003	0.029557022902633193	0.0	0.18115088509001837
0.000421709329941891	0.02837310900183711	0.0	0.17295241053570118
0.00045180075439283035	0.027230019718309857	0.0	0.1709687681469688
0.000482269762206496	0.026046105817513775	0.0	0.1652513129308022
0.0005159396759182633	0.025025490385793017	0.0	0.1619860065763625
0.0005506397074973497	0.02424982265768524	0.0	0.15701457880808328
0.0005885595834187091	0.023759927250459275	0.0	0.15088166437917944
0.0006295976975844433	0.023065908756889162	0.0	0.15049726631720758
0.0006764528530066772	0.022616837966932025	0.0	0.1434717796771586
0.0007262040761086002	0.02188199485609308	0.0	0.1376384499919167
0.0007805459641303833	0.021106327127985304	0.0	0.13622682706576852
0.0008391089334834561	0.020371484017146356	0.0	0.13067383457097367
0.0009043745977946822	0.020004062461726882	0.0	0.13002451340502144
0.0009744331728727568	0.019636640906307408	0.0	0.1268381515463564
0.0010531590399986749	0.019065096264543783	0.0	0.12423319909565216
0.001141340211795013	0.018452727005511326	0.0	0.11818838356987141
0.0012396431899934696	0.018044480832823024	0.0	0.11630215151696263
0.0013455833324100917	0.017962831598285364	0.0	0.11184187199216165
0.001462722212220382	0.017962831598285364	0.0	0.11031280946380893
0.0015890304869644923	0.017962831598285364	0.0	0.10827283423000611
0.0017278784326033114	0.017962831598285364	0.0	0.10208867150520513
0.001877957981457641	0.017922006981016533	0.0	0.09812037032994489
0.0020451708647965536	0.01743211157379057	0.0	0.09670350582927127
0.0022264466736605067	0.01661561922841396	0.0	0.09562487649724433
0.0024245639099324165	0.015962425352112675	0.0	0.09471986344053888
0.0026386229825705984	0.015839951500306183	0.0	0.08883317329773423
0.0028724773419401078	0.01588077611757501	0.0	0.08792143204605021
0.0031212523859315343	0.015839951500306183	0.0	0.08452108218199632
0.0033872095799659034	0.015839951500306183	0.0	0.08317479033631353
0.0036703887734786085	0.015839951500306183	0.0	0.07940780334304959
0.00397116553743589	0.015839951500306183	0.0	0.07872616823710961
0.0042896375228791825	0.015839951500306183	0.0	0.07835342845413348
0.004625330511564926	0.015839951500306183	0.0	0.07492452045756276
0.004978107022941009	0.01588077611757501	0.0	0.0712724691948561
0.005346337205137418	0.015839951500306183	0.0	0.06858997950275567
0.005723396059632661	0.01588077611757501	0.0	0.06939359173153704
0.006104420949110308	0.0155950037966932	0.0	0.0662192790084507
0.006488904779542596	0.015227582241273728	0.0	0.06561103447985303
0.006870978715369375	0.014819336068585424	0.0	0.06303072732884263
0.007247308325196889	0.014451914513165952	0.0	0.06082488126589101
0.007618916753241266	0.014043668340477648	0.0	0.05913339051855481
0.007980982197894997	0.013717071402327004	0.0	0.05808449274219228
0.00832395570831448	0.013757896019595836	0.0	0.055408261875811396
0.008649520923145153	0.013757896019595836	0.0	0.05403106590471524
0.008947337860326114	0.013757896019595836	0.0	0.052978333808205755
0.009210095134735906	0.013757896019595836	0.0	0.05165692280024495
0.009435683695081536	0.013757896019595836	0.0	0.04992318284580527
0.009631495631553487	0.013757896019595836	0.0	0.04937166201886099
0.00978122649784811	0.013757896019595836	0.0	0.04856977109516228
0.009884714903752057	0.013757896019595836	0.0	0.04694345525633803
0.009946211797748444	0.013757896019595836	0.0	0.046132175240661356
0.009962358848744642	0.0	0.0	0.04459184614329455
0.009922862917691053	0.0	0.0	0.043281937242375994
0.00984545707307495	0.0	0.0	0.04153739923478261
0.009738030536755739	0.0	0.0	0.041955049121861605
0.009594012106949703	0.0	0.0	0.039881508865646044
0.009419588438388991	0.0	0.0	0.039851307087323935
0.009224672117977542	0.0	0.0	0.03746464633141458
0.00900265807191156	0.0	0.0	0.03690937055039804
0.008758788513341975	0.0	0.0	0.03627342811512554
0.00850093672435402	0.0	0.0	0.0351482458865891
0.00823459498326809	0.0	0.0	0.03243375545180649
0.007960070130736723	0.0	0.0	0.03285844758456828
0.0076855143948929274	0.0	0.0	0.033107722770851195
0.007409598787103918	0.0	0.0	0.030120562932516838
0.0071365105067185425	0.0	0.0	0.030630458386772808
0.006864395558755046	0.0	0.0	0.029553863557134106
0.006597602522813269	0.0	0.0	0.027057039275933868
0.006340395308405188	0.0	0.0	0.027360927709001837
0.006092817739947381	0.0	0.0	0.027321180666748313
0.005857530793375422	0.0	0.0	0.026561774488181263
0.005638933846356918	0.0	0.0	0.024863320861236986
0.005443724632595317	0.0	0.0	0.025235199564972444
0.0052590715741192805	0.0	0.0	0.02400204448548683
0.005084135830351385	0.0	0.0	0.02318223645707287
0.004920403815118941	0.0	0.0	0.022476033710716475
0.004765266346790028	0.0	0.0	0.02269573436668708
0.004606761601170239	0.0	0.0	0.021245069305572566
0.004451415919541387	0.0	0.0	0.021376123176485
0.004307090649082809	0.0	0.0	0.020714282652296388
0.004168090289315963	0.0	0.0	0.020289591372933253
0.004033687568120171	0.0	0.0	0.020243977214941825
0.003907094369912986	0.0	0.0	0.01888704434145744
0.003795699806139601	0.0	0.0	0.018945177857685243
0.003688322085378746	0.0	0.0	0.018751766147213716
0.003587012457317379	0.0	0.0	0.01749294766344152
0.0034890780963586845	0.0	0.0	0.01787476334109002
0.0033963789748997233	0.0	0.0	0.01775591563110839
0.0033034297882712995	0.0	0.0	0.016733385312921005
0.003212663374391353	0.0	0.0	0.0
0.0031262176455064666	0.0	0.0	0.0
0.0030466130983300894	0.0	0.0	0.0
0.002971793492033482	0.0	0.0	0.0
0.0029014300687746357	0.0	0.0	0.0
0.0028376846604237283	0.0	0.0	0.0
0.0027751835606553876	0.0	0.0	0.0
0.0027186429700733275	0.0	0.0	0.0
0.0026635230019007397	0.0	0.0	0.0
0.002608788586977957	0.0	0.0	0.0
0.002558691670023983	0.0	0.0	0.0
0.0025102106576376337	0.0	0.0	0.0
0.0024606796026662684	0.0	0.0	0.0
0.002421957746895226	0.0	0.0	0.0
0.0023900960112768644	0.0	0.0	0.0
0.00235795332717661	0.0	0.0	0.0
0.0023373580530673703	0.0	0.0	0.0
0.0023226416067642108	0.0	0.0	0.0
0.0023028911506477036	0.0	0.0	0.0
0.002284542398421215	0.0	0.0	0.0
0.0022663032421044215	0.0	0.0	0.0
0.002244126941645886	0.0	0.0	0.0
0.0022204881669083553	0.0	0.0	0.0
0.0022036527069533495	0.0	0.0	0.0
0.002186466571966868	0.0	0.0	0.0
0.0021740892875213936	0.0	0.0	0.0
0.002161093340591412	0.0	0.0	0.0
0.0021548469117061726	0.0	0.0	0.0
0.0021451166359691687	0.0	0.0	0.0
0.002137545213357046	0.0	0.0	0.0
0.0021335423276092613	0.0	0.0	0.0
0.0021320200692148145	0.0	0.0	0.0
0.0021210644233394145	0.0	0.0	0.0
0.002107138978366486	0.0	0.0	0.0
0.0020914631469438334	0.0	0.0	0.0
0.0020697919380789297	0.0	0.0	0.0
0.0020451668798530144	0.0	0.0	0.0
0.002028996915431463	0.0	0.0	0.0
0.0020174903411493694	0.0	0.0	0.0
0.0020071513652867067	0.0	0.0	0.0
0.001999986406915613	0.0	0.0	0.0
0.001993468005633803	0.0	0.0	0.0
0.0019772910675610583	0.0	0.0	0.0
0.0019594763077312206	0.0	0.0	0.0
0.001939057377335963	0.0	0.0	0.0
0.001912741696851057	0.0	0.0	0.0
0.001888898683794768	0.0	0.0	0.0
0.001872318270188649	0.0	0.0	0.0
0.0018616116733221088	0.0	0.0	0.0
0.0018514948580617735	0.0	0.0	0.0
