# Supplementary material for: Algorithms for the selection of fluorescent reporters
Source: Commun Biol. 2021 Jan 26;4:118. doi: 10.1038/s42003-020-01599-5 (PMC7838271; doi:10.1038/s42003-020-01599-5)
Supplement: Supplementary file 7 — Supplementary Data 4 [file 42003_2020_1599_MOESM7_ESM.zip › SupplementaryData4/figure1/panel3057598/Sirius.csv]

Sirius	DsRed2	TagRFP	iRFP713
0.0	0.0	0.0	0.0
0.0	0.0	0.0	0.0
0.0	0.0	0.0	0.0
0.0	0.0	0.0	0.0
0.0	0.0	0.0	0.0
0.0	0.0	0.0	0.0
0.0	0.0	0.0	0.0
0.0	0.0	0.0	0.0
0.0	0.0	0.0	0.0
0.0	0.0	0.0	0.0
0.0	0.0	0.0	0.0
0.0	0.0	0.0	0.0
0.0	0.0	0.0	0.0
0.0	0.0	0.0	0.0
0.0	0.0	0.0	0.0
0.0	0.0	0.0	0.0
0.0	0.0	0.0	0.0
0.0	0.0	0.0	0.0
0.0	0.0	0.0	0.0
0.0	0.0	0.0	0.0
0.0	0.0	0.0	0.0
0.0	0.0	0.0	0.0
0.0	0.0	0.0	0.0
0.0	0.0	0.0	0.0
0.0	0.0	0.0	0.0
0.0	0.0	0.0	0.0
0.0	0.0	0.0	0.0
0.0	0.0	0.0	0.0
0.0	0.0	0.0	0.0
0.0	0.0	0.0	0.0
0.0	0.0	0.0	0.0
0.0	0.0	0.0	0.0
0.0	0.0	0.0	0.0
0.0	0.0	0.0	0.0
0.0	0.0	0.0	0.0
0.0	0.0	0.0	0.0
0.0	0.0	0.0	0.0
0.0	0.0	0.0	0.0
0.0	0.0	0.0	0.0
0.0	0.0	0.0	0.0
0.0	0.0	0.0	0.0
0.0	0.0	0.0	0.0
0.0	0.0	0.0	0.0
0.0	0.0	0.0	0.0
0.0	0.0	0.0	0.0
0.0	0.0	0.0	0.0
0.0	0.0	0.0	0.0
0.0	0.0	0.0	0.0
0.0	0.0	0.0	0.0
0.0	0.0	0.0	0.0
0.0	0.0	0.0	0.0
0.0	0.0	0.0	0.0
0.0	0.0	0.0	0.0
0.0	0.0	0.0	0.0
0.0	0.0	0.0	0.0
0.0	0.0	0.0	0.0
0.0	0.0	0.0	0.0
0.0	0.0	0.0	0.0
0.0	0.0	0.0	0.0
0.0	0.0	0.0	0.0
0.0	0.0	0.0	0.0
0.0	0.0	0.0	0.0
0.0	0.0	0.0	0.0
0.0	0.0	0.0	0.0
0.0	0.0	0.0	0.0
0.0	0.0	0.0	0.0
0.0	0.0	0.0	0.0
0.0	0.0	0.0	0.0
0.0	0.0	0.0	0.0
0.0	0.0	0.0	0.0
0.0	0.0	0.0	0.0
0.0	0.0	0.0	0.0
0.0	0.0	0.0	0.0
0.0	0.0	0.0	0.0
0.0	0.0	0.0	0.0
0.0	0.0	0.0	0.0
0.0	0.0	0.0	0.0
0.0	0.0	0.0	0.0
0.0	0.0	0.0	0.0
0.0	0.0	0.0	0.0
0.0	0.0	0.0	0.0
0.0	0.0	0.0	0.0
0.0	0.0	0.0	0.0
0.0	0.0	0.0	0.0
0.0	0.0	0.0	0.0
0.0	0.0	0.0	0.0
0.0	0.0	0.0	0.0
0.0	0.0	0.0	0.0
0.0	0.0	0.0	0.0
0.0	0.0	0.0	0.0
0.0	0.0	0.0	0.0
0.0	0.0	0.0	0.0
0.0	0.0	0.0	0.0
0.0	0.0	0.0	0.0
0.0	0.0	0.0	0.0
0.0	0.0	0.0	0.0
0.0	0.0	0.0	0.0
0.0	0.0	0.0	0.0
0.0	0.0	0.0	0.0
0.0	0.0	0.0	0.0
0.0	0.0	0.0	0.0
0.0	0.0	0.0	0.0
0.0	0.0	0.0	0.0
0.0	0.0	0.0	0.0
0.0	0.0	0.0	0.0
0.0	0.0	0.0	0.0
0.0	0.0	0.0	0.0
0.0	0.0	0.0	0.0
0.0	0.0	0.0	0.0
0.0	0.0	0.0	0.0
0.0	0.0	0.0	0.0
0.0	0.0	0.0	0.0
0.0	0.0	0.0	0.0
0.0	0.0	0.0	0.0
0.0	0.0	0.0	0.0
0.0	0.0	0.0	0.0
0.0	0.0	0.0	0.0
0.0	0.0	0.0	0.0
0.0	0.0	0.0	0.0
0.0	0.0	0.0	0.0
0.0	0.0	0.0	0.0
0.0	0.0	0.0	0.0
0.0	0.0	0.0	0.0
0.0	0.0	0.0	0.0
0.0	0.0	0.0	0.0
0.0	0.0	0.0	0.0
0.0	0.0	0.0	0.0
0.0	0.0	0.0	0.0
0.0	0.0	0.0	0.0
0.0	0.0	0.0	0.0
0.0	0.0	0.0	0.0
0.0	0.0	0.0	0.0
0.0	0.0	0.0	0.0
0.0	0.0	0.0	0.0
0.0	0.0	0.0	0.0
0.0	0.0	0.0	0.0
0.0	0.0	0.0	0.0
0.0	0.0	0.0	0.0
0.0	0.0	0.0	0.0
0.0	0.0	0.0	0.0
0.0	0.0	0.0	0.0
0.0	0.0	0.0	0.0
0.0	0.0	0.0	0.0
0.0	0.0	0.0	0.0
0.0	0.0	0.0	0.0
0.0	0.0	0.0	0.0
0.0	0.0	0.0	0.0
0.0	0.0	0.0	0.0
0.0	0.0	0.0	0.0
0.0	0.0	0.0	0.0
0.0	0.0	0.0	0.0
0.0	0.0	0.0	0.0
0.0	0.0	0.0	0.0
0.0	0.0	0.0	0.0
0.0	0.0	0.0	0.0
0.0	0.0	0.0	0.0
0.0	0.0	0.0	0.0
0.0	0.0	0.0	0.0
0.0	0.0	0.0	0.0
0.0	0.0	0.0	0.0
0.0	0.0	0.0	0.0
0.0	0.0	0.0	0.0
0.0	0.0	0.0	0.0
0.0	0.0	0.0	0.0
0.0	0.0	0.0	0.0
0.0	0.0	0.0	0.0
0.0	0.0	0.0	0.0
0.0	0.0	0.0	0.0
0.0	0.0	0.0	0.0
0.0	0.0	0.0	0.0
0.0	0.0	0.0	0.0
0.0	0.0	0.0	0.0
0.0	0.0	0.0	0.0
0.0	0.0	0.0	0.0
0.0	0.0	0.0	0.0
0.0	0.0	0.0	0.0
0.0	0.0	0.0	0.0
0.0	0.0	0.0	0.0
0.0	0.0	0.0	0.0
0.0	0.0	0.0	0.0
0.0	0.0	0.0	0.0
0.0	0.0	0.0	0.0
0.0	0.0	0.0	0.0
0.0	0.0	0.0	0.0
0.0	0.0	0.0	0.0
0.0	0.0	0.0	0.0
0.0	0.0	0.0	0.0
0.0	0.0	0.0	0.0
0.0	0.0	0.0	0.0
0.0	0.0	0.0	0.0
0.0	0.0	0.0	0.0
0.0	0.0	0.0	0.0
0.0	0.0	0.0	0.0
0.0	0.0	0.0	0.0
0.0	0.0	0.0	0.0
0.0	0.0	0.0	0.0
0.0	0.0	0.0	0.0
0.0	0.0	0.0	0.0
0.0	0.0	0.0	0.0
0.0	0.0	0.0	0.0
0.0	0.0	0.0	0.0
0.0	0.0	0.0	0.0
0.0	0.0	0.0	0.0
0.0	0.0	0.0	0.0
0.0	0.0	0.0	0.0
0.0	0.0	0.0	0.0
0.0	0.0	0.0	0.0
0.0	0.0	0.0	0.0
0.0	0.0	0.0	0.0
0.0	0.0	0.0	0.0
0.0	0.0	0.0	0.0
0.0	0.0	0.0	0.0
0.0	0.0	0.0	0.0
0.0	0.0	0.0	0.0
0.0	0.0	0.0	0.0
0.0	0.0	0.0	0.0
0.0	0.0	0.0	0.0
0.0	0.0	0.0	0.0
0.0	0.0	0.0	0.0
0.0	0.0	0.0	0.0
0.0	0.0	0.0	0.0
0.0	0.0	0.0	0.0
0.0	0.0	0.0	0.0
0.0	0.0	0.0	0.0
0.0	0.0	0.0	0.0
0.0	0.0	0.0	0.0
0.0	0.0	0.0	0.0
0.0	0.0	0.0	0.0
0.0	0.0	0.0	0.0
0.0	0.0	0.0	0.0
0.0	0.0	0.0	0.0
0.0	0.0	0.0	0.0
0.0	0.0	0.0	0.0
0.0	0.0	0.0	0.0
0.0	0.0	0.0	0.0
0.0	0.0	0.006970639562033069	0.0
0.0	0.0	0.0082744466625842	0.0
0.0	0.0	0.00901210226968769	0.0
0.0	0.0	0.011663608470300062	0.0
0.0	0.0	0.013526602477893446	0.0
0.0	0.0	0.01587336087299449	0.0
0.0	0.0	0.019576660431598284	0.0
0.0	0.0	0.02348408953435395	0.0
0.0	0.0	0.027359753432455603	0.0
0.0	0.0	0.03301492932173913	0.0
0.0	0.0	0.040386866799265154	0.0
0.0	0.0	0.04820219522743417	0.0
0.0	0.0	0.05877575162473974	0.0
0.0	0.0	0.06847527760342927	0.0
0.0	0.0	0.08248337528181261	0.0
0.0	0.0	0.0992698078549908	0.0
0.0	0.0	0.11493770788193508	0.0
0.0	0.0	0.130931403938763	0.0
0.0	0.0	0.15500042229712185	0.0
0.0	0.0	0.17931707390275567	0.0
0.0	0.0	0.20440252077893448	0.0
0.0	0.0	0.23808617499179424	0.0
0.0	0.0	0.26931697628903856	0.0
0.0	0.0	0.3036814830412737	0.0
0.0	0.0	0.3364724865303123	0.0
0.0	0.0	0.3756930159510104	0.0
0.0	0.0	0.40966600473631354	0.0
0.0	0.06511526454378444	0.44443047895554194	0.0
0.0	0.06862618162890385	0.48406857975064294	0.0
0.0	0.07319853876301285	0.5195645284105327	0.0
0.0	0.0790364590324556	0.559549706437722	0.0
0.0	0.08581334549908144	0.5900525535637476	0.0
0.0	0.0936924966319657	0.6228930840436007	0.0
0.0	0.10218401702388243	0.6495839564129823	0.0
0.0	0.11194110055113288	0.6777854254706674	0.0
0.0	0.12243302718922228	0.7034418745582364	0.0
0.0	0.1338639200244948	0.7272151424930803	0.0
0.0	0.1457030590324556	0.7479406140551133	0.0
0.0	0.1594201304347826	0.7729277903696263	0.0
0.0	0.17415781726883037	0.7870217962767911	0.0
0.0	0.19012024262094304	0.8024329880151868	0.0
0.0	0.20608266797305572	0.8168863549746479	0.0
0.0	0.2224533394978567	0.8204550010268218	0.0
0.0	0.23870153717085119	0.8302663341766076	0.0
0.0	0.2553988056338028	0.8393320307350888	0.0
0.0	0.27270844335578687	0.8476583512347826	0.0
0.0	0.2905488011022658	0.851449593524556	0.0
0.0	0.30785843882424985	0.8505014701815065	0.0
0.0	0.3242699349663196	0.8533545252487447	0.0
0.0	0.3394566925903245	0.8533986527862829	0.0
0.0	0.3533778870789957	0.8496715681538274	0.0
0.0	0.3664009399877526	0.8471716929724434	0.0
0.0	0.3781176051439069	0.8433195009508879	0.0
0.0	0.388446233312921	0.8365763860036742	0.0
0.0	0.3968561044703	0.8305434634415186	0.0
0.0	0.4028981478260869	0.8252740160627067	0.0
0.0	0.40628659105939985	0.8244650043806491	0.0
0.0	0.4080012249846907	0.8140759408244949	0.0
0.0	0.4082461726883037	0.806564421463319	0.0
0.0	0.4082461726883037	0.795643788687324	0.0
0.0	0.40787875113288424	0.7910571498375994	0.0
0.0	0.4050210279240661	0.7851404149418248	0.0
0.0	0.4009793908144519	0.7702041455274954	0.0
0.0	0.3952639443968156	0.7605012545979181	0.0
0.0	0.38799716252296385	0.7514823456205756	0.0
0.0	0.3795056421310471	0.7415387075174524	0.0
0.0	0.3699935063074096	0.7341832005241886	0.0
0.0	0.3595832289038579	0.7263271863152481	0.0
0.0	0.348723880710349	0.709104952065646	0.0
0.0	0.33745628634415187	0.7029977010410288	0.0
0.0	0.3261886919779547	0.695299107307777	0.0
0.0	0.31492109761175746	0.6804830160519288	0.0
0.0	0.3036535032455603	0.6698248818743417	0.0
0.0	0.29234508426209427	0.6603078910402939	0.0
0.0	0.28152656068585424	0.6482635626562155	0.0
0.0	0.270993809430496	0.6376260832862217	0.0
0.0	0.261114252051439	0.6222243591524801	0.0
0.0	0.25107139620330676	0.6154225628071034	0.0
0.0	0.24135513729332514	0.6079168329023882	0.0
0.0	0.23167970300061236	0.5944234831030006	0.0
0.0	0.22318818260869563	0.585101468259155	0.0
0.0	0.21473748683404775	0.5721906219248011	0.0
0.0	0.2064500895284752	0.5614682515772198	0.0
0.0	0.1979993937538273	0.5497011301173301	0.0
0.0	0.1900794180036742	0.5359360496529088	0.0
0.0	0.18260851304347825	0.5284170186767913	0.0
0.0	0.1752600819350888	0.5157495010469075	0.0
0.0	0.16783000159216166	0.5050144560225351	0.0
0.0	0.1612164135946111	0.49068204978812	0.0
0.0	0.1550110717697489	0.4852831921842008	0.0
0.0	0.14864243147581138	0.47110194759975504	0.0
0.0	0.14178389577464787	0.46377546725486835	0.0
0.0	0.13570102780159216	0.4491233693511329	0.0
0.0	0.1305163014084507	0.43854840484605023	0.0
0.0	0.12569899657072872	0.4274985965295774	0.0
0.0	0.12059591941212491	0.41921264861334967	0.0
0.0	0.11553366687078996	0.4079315598745867	0.0
0.0	0.11083883588487446	0.4032072951309247	0.0
0.0	0.10655225107164727	0.38775541761175747	0.0
0.0	0.10222484164115125	0.3801770028903858	0.0
0.0	0.09753001065523575	0.36878927174917325	0.0
0.0	0.09295765352112675	0.3605351675502756	0.0
0.0	0.08883436717697488	0.3495138388536436	0.0
0.0	0.08524180085731782	0.34246175007078994	0.0
0.0	0.08148593606858542	0.33487230346503366	0.0
0.0	0.07785254513165953	0.32474581616656456	0.0
0.0	0.07434162804654011	0.31675334948683403	0.0
0.0	0.071238957134109	0.30934268307164725	0.0
0.0	0.06813628622167789	0.3060009352396816	0.0
0.0	0.06536021224739742	0.29485942838456825	0.0
0.0	0.062339190569503974	0.28682752871328837	0.0
0.0	0.05948146736068585	0.2789244137259032	0.0
0.0	0.05666456876913656	0.2714259598981017	0.0
0.0	0.05437839020208206	0.2649218708193509	0.0
0.0	0.052296334721371705	0.2607708774740968	0.0
0.0	0.05037757770973668	0.25397518378248624	0.0001875640696939988
0.0	0.04841799608083282	0.24968656454329452	0.00019275447857891243
0.0	0.04649923906919779	0.23929124130802204	0.0001991832186310839
0.0	0.044131411267605634	0.23107657095407225	0.0002119580011946234
0.0	0.04192688193508879	0.22377512847225964	0.00022654992797453276
0.0	0.040416371096142066	0.2196436165114513	0.0002437300855457048
0.0	0.03890586025719534	0.2131824815470912	0.0002615468378473117
0.0	0.037150401714635635	0.20291226570091858	0.0002801496202620845
0.0	0.03539494317207593	0.20112524380159216	0.00029916086935201467
0.0	0.033843607715860376	0.19344339374990815	0.00031959573952143047
0.0	0.03229227225964482	0.19021126156129825	0.0003421286924267508
0.0	0.03074093680342927	0.18649145300575626	0.00036648974814317453
0.0	0.029557022902633193	0.18115088509001837	0.0003932059154538003
0.0	0.02837310900183711	0.17295241053570118	0.000421709329941891
0.0	0.027230019718309857	0.1709687681469688	0.00045180075439283035
0.0	0.026046105817513775	0.1652513129308022	0.000482269762206496
0.0	0.025025490385793017	0.1619860065763625	0.0005159396759182633
0.0	0.02424982265768524	0.15701457880808328	0.0005506397074973497
0.0	0.023759927250459275	0.15088166437917944	0.0005885595834187091
0.0	0.023065908756889162	0.15049726631720758	0.0006295976975844433
0.0	0.022616837966932025	0.1434717796771586	0.0006764528530066772
0.0	0.02188199485609308	0.1376384499919167	0.0007262040761086002
0.0	0.021106327127985304	0.13622682706576852	0.0007805459641303833
0.0	0.020371484017146356	0.13067383457097367	0.0008391089334834561
0.0	0.020004062461726882	0.13002451340502144	0.0009043745977946822
0.0	0.019636640906307408	0.1268381515463564	0.0009744331728727568
0.0	0.019065096264543783	0.12423319909565216	0.0010531590399986749
0.0	0.018452727005511326	0.11818838356987141	0.001141340211795013
0.0	0.018044480832823024	0.11630215151696263	0.0012396431899934696
0.0	0.017962831598285364	0.11184187199216165	0.0013455833324100917
0.0	0.017962831598285364	0.11031280946380893	0.001462722212220382
0.0	0.017962831598285364	0.10827283423000611	0.0015890304869644923
0.0	0.017962831598285364	0.10208867150520513	0.0017278784326033114
0.0	0.017922006981016533	0.09812037032994489	0.001877957981457641
0.0	0.01743211157379057	0.09670350582927127	0.0020451708647965536
0.0	0.01661561922841396	0.09562487649724433	0.0022264466736605067
0.0	0.015962425352112675	0.09471986344053888	0.0024245639099324165
0.0	0.015839951500306183	0.08883317329773423	0.0026386229825705984
0.0	0.01588077611757501	0.08792143204605021	0.0028724773419401078
0.0	0.015839951500306183	0.08452108218199632	0.0031212523859315343
0.0	0.015839951500306183	0.08317479033631353	0.0033872095799659034
0.0	0.015839951500306183	0.07940780334304959	0.0036703887734786085
0.0	0.015839951500306183	0.07872616823710961	0.00397116553743589
0.0	0.015839951500306183	0.07835342845413348	0.0042896375228791825
0.0	0.015839951500306183	0.07492452045756276	0.004625330511564926
0.0	0.01588077611757501	0.0712724691948561	0.004978107022941009
0.0	0.015839951500306183	0.06858997950275567	0.005346337205137418
0.0	0.01588077611757501	0.06939359173153704	0.005723396059632661
0.0	0.0155950037966932	0.0662192790084507	0.006104420949110308
0.0	0.015227582241273728	0.06561103447985303	0.006488904779542596
0.0	0.014819336068585424	0.06303072732884263	0.006870978715369375
0.0	0.014451914513165952	0.06082488126589101	0.007247308325196889
0.0	0.014043668340477648	0.05913339051855481	0.007618916753241266
0.0	0.013717071402327004	0.05808449274219228	0.007980982197894997
0.0	0.013757896019595836	0.055408261875811396	0.00832395570831448
0.0	0.013757896019595836	0.05403106590471524	0.008649520923145153
0.0	0.013757896019595836	0.052978333808205755	0.008947337860326114
0.0	0.013757896019595836	0.05165692280024495	0.009210095134735906
0.0	0.013757896019595836	0.04992318284580527	0.009435683695081536
0.0	0.013757896019595836	0.04937166201886099	0.009631495631553487
0.0	0.013757896019595836	0.04856977109516228	0.00978122649784811
0.0	0.013757896019595836	0.04694345525633803	0.009884714903752057
0.0	0.013757896019595836	0.046132175240661356	0.009946211797748444
0.0	0.0	0.04459184614329455	0.009962358848744642
0.0	0.0	0.043281937242375994	0.009922862917691053
0.0	0.0	0.04153739923478261	0.00984545707307495
0.0	0.0	0.041955049121861605	0.009738030536755739
0.0	0.0	0.039881508865646044	0.009594012106949703
0.0	0.0	0.039851307087323935	0.009419588438388991
0.0	0.0	0.03746464633141458	0.009224672117977542
0.0	0.0	0.03690937055039804	0.00900265807191156
0.0	0.0	0.03627342811512554	0.008758788513341975
0.0	0.0	0.0351482458865891	0.00850093672435402
0.0	0.0	0.03243375545180649	0.00823459498326809
0.0	0.0	0.03285844758456828	0.007960070130736723
0.0	0.0	0.033107722770851195	0.0076855143948929274
0.0	0.0	0.030120562932516838	0.007409598787103918
0.0	0.0	0.030630458386772808	0.0071365105067185425
0.0	0.0	0.029553863557134106	0.006864395558755046
0.0	0.0	0.027057039275933868	0.006597602522813269
0.0	0.0	0.027360927709001837	0.006340395308405188
0.0	0.0	0.027321180666748313	0.006092817739947381
0.0	0.0	0.026561774488181263	0.005857530793375422
0.0	0.0	0.024863320861236986	0.005638933846356918
0.0	0.0	0.025235199564972444	0.005443724632595317
0.0	0.0	0.02400204448548683	0.0052590715741192805
0.0	0.0	0.02318223645707287	0.005084135830351385
0.0	0.0	0.022476033710716475	0.004920403815118941
0.0	0.0	0.02269573436668708	0.004765266346790028
0.0	0.0	0.021245069305572566	0.004606761601170239
0.0	0.0	0.021376123176485	0.004451415919541387
0.0	0.0	0.020714282652296388	0.004307090649082809
0.0	0.0	0.020289591372933253	0.004168090289315963
0.0	0.0	0.020243977214941825	0.004033687568120171
0.0	0.0	0.01888704434145744	0.003907094369912986
0.0	0.0	0.018945177857685243	0.003795699806139601
0.0	0.0	0.018751766147213716	0.003688322085378746
0.0	0.0	0.01749294766344152	0.003587012457317379
0.0	0.0	0.01787476334109002	0.0034890780963586845
0.0	0.0	0.01775591563110839	0.0033963789748997233
0.0	0.0	0.016733385312921005	0.0033034297882712995
0.0	0.0	0.0	0.003212663374391353
0.0	0.0	0.0	0.0031262176455064666
0.0	0.0	0.0	0.0030466130983300894
0.0	0.0	0.0	0.002971793492033482
0.0	0.0	0.0	0.0029014300687746357
0.0	0.0	0.0	0.0028376846604237283
0.0	0.0	0.0	0.0027751835606553876
0.0	0.0	0.0	0.0027186429700733275
0.0	0.0	0.0	0.0026635230019007397
0.0	0.0	0.0	0.002608788586977957
0.0	0.0	0.0	0.002558691670023983
0.0	0.0	0.0	0.0025102106576376337
0.0	0.0	0.0	0.0024606796026662684
0.0	0.0	0.0	0.002421957746895226
0.0	0.0	0.0	0.0023900960112768644
0.0	0.0	0.0	0.00235795332717661
0.0	0.0	0.0	0.0023373580530673703
0.0	0.0	0.0	0.0023226416067642108
0.0	0.0	0.0	0.0023028911506477036
0.0	0.0	0.0	0.002284542398421215
0.0	0.0	0.0	0.0022663032421044215
0.0	0.0	0.0	0.002244126941645886
0.0	0.0	0.0	0.0022204881669083553
0.0	0.0	0.0	0.0022036527069533495
0.0	0.0	0.0	0.002186466571966868
0.0	0.0	0.0	0.0021740892875213936
0.0	0.0	0.0	0.002161093340591412
0.0	0.0	0.0	0.0021548469117061726
0.0	0.0	0.0	0.0021451166359691687
0.0	0.0	0.0	0.002137545213357046
0.0	0.0	0.0	0.0021335423276092613
0.0	0.0	0.0	0.0021320200692148145
0.0	0.0	0.0	0.0021210644233394145
0.0	0.0	0.0	0.002107138978366486
0.0	0.0	0.0	0.0020914631469438334
0.0	0.0	0.0	0.0020697919380789297
0.0	0.0	0.0	0.0020451668798530144
0.0	0.0	0.0	0.002028996915431463
0.0	0.0	0.0	0.0020174903411493694
0.0	0.0	0.0	0.0020071513652867067
0.0	0.0	0.0	0.001999986406915613
0.0	0.0	0.0	0.001993468005633803
0.0	0.0	0.0	0.0019772910675610583
0.0	0.0	0.0	0.0019594763077312206
0.0	0.0	0.0	0.001939057377335963
0.0	0.0	0.0	0.001912741696851057
0.0	0.0	0.0	0.001888898683794768
0.0	0.0	0.0	0.001872318270188649
0.0	0.0	0.0	0.0018616116733221088
0.0	0.0	0.0	0.0018514948580617735
