# Supplementary material for: Algorithms for the selection of fluorescent reporters
Source: Commun Biol. 2021 Jan 26;4:118. doi: 10.1038/s42003-020-01599-5 (PMC7838271; doi:10.1038/s42003-020-01599-5)
Supplement: Supplementary file 7 — Supplementary Data 4 [file 42003_2020_1599_MOESM7_ESM.zip › SupplementaryData4/figure1/panel3057598/TagRFP.csv]

TagRFP	DsRed2	Sirius	iRFP713
0.0	0.0	0.0	0.0
0.0	0.0	0.0	0.0
0.0	0.0	0.0	0.0
0.0	0.0	0.0	0.0
0.0	0.0	0.0	0.0
0.0	0.0	0.0	0.0
0.0	0.0	0.0	0.0
0.0	0.0	0.0	0.0
0.0	0.0	0.0	0.0
0.0	0.0	0.0	0.0
0.0	0.0	0.0	0.0
0.0	0.0	0.0	0.0
0.0	0.0	0.0	0.0
0.0	0.0	0.0	0.0
0.0	0.0	0.0	0.0
0.0	0.0	0.0	0.0
0.0	0.0	0.0	0.0
0.0	0.0	0.0	0.0
0.0	0.0	0.0	0.0
0.0	0.0	0.0	0.0
0.0	0.0	0.0	0.0
0.0	0.0	0.0	0.0
0.0	0.0	0.0	0.0
0.0	0.0	0.0	0.0
0.0	0.0	0.0	0.0
0.0	0.0	0.0	0.0
0.0	0.0	0.0	0.0
0.0	0.0	0.0	0.0
0.0	0.0	0.0	0.0
0.0	0.0	0.0	0.0
0.0	0.0	0.0	0.0
0.0	0.0	0.0	0.0
0.0	0.0	0.0	0.0
0.0	0.0	0.0	0.0
0.0	0.0	0.0	0.0
0.0	0.0	0.0	0.0
0.0	0.0	0.0	0.0
0.0	0.0	0.0	0.0
0.0	0.0	0.0	0.0
0.0	0.0	0.0	0.0
0.0	0.0	0.0	0.0
0.0	0.0	0.0	0.0
0.0	0.0	0.0	0.0
0.0	0.0	0.0	0.0
0.0	0.0	0.0	0.0
0.0	0.0	0.0	0.0
0.0	0.0	0.0	0.0
0.0	0.0	0.0	0.0
0.0	0.0	0.0	0.0
0.0	0.0	0.0	0.0
0.0	0.0	0.0	0.0
0.0	0.0	0.0	0.0
0.0	0.0	0.0	0.0
0.0	0.0	0.0	0.0
0.0	0.0	0.0	0.0
0.0	0.0	0.0	0.0
0.0	0.0	0.0	0.0
0.0	0.0	0.0	0.0
0.0	0.0	0.0	0.0
0.0	0.0	0.0	0.0
0.0	0.0	0.0	0.0
0.0	0.0	0.0	0.0
0.0	0.0	0.0	0.0
0.0	0.0	0.0	0.0
0.0	0.0	0.0	0.0
0.0	0.0	0.0	0.0
0.0	0.0	0.0	0.0
0.0	0.0	0.0	0.0
0.0	0.0	0.0	0.0
0.0	0.0	0.0	0.0
0.0	0.0	0.0	0.0
0.0	0.0	0.0	0.0
0.0	0.0	0.0	0.0
0.0	0.0	0.0	0.0
0.0	0.0	0.0	0.0
0.0	0.0	0.0	0.0
0.0	0.0	0.0	0.0
0.0	0.0	0.0	0.0
0.0	0.0	0.0	0.0
0.0	0.0	0.0	0.0
0.0	0.0	0.0	0.0
0.0	0.0	0.0	0.0
0.0	0.0	0.0	0.0
0.0	0.0	0.0	0.0
0.0	0.0	0.0	0.0
0.0	0.0	0.0	0.0
0.0	0.0	0.0	0.0
0.0	0.0	0.0	0.0
0.0	0.0	0.0	0.0
0.0	0.0	0.0	0.0
0.0	0.0	0.0	0.0
0.0	0.0	0.0	0.0
0.0	0.0	0.0	0.0
0.0	0.0	0.0	0.0
0.0	0.0	0.0	0.0
0.0	0.0	0.0	0.0
0.0	0.0	0.0	0.0
0.0	0.0	0.0	0.0
0.0	0.0	0.0	0.0
0.0	0.0	0.0	0.0
0.0	0.0	0.0	0.0
0.0	0.0	0.0	0.0
0.0	0.0	0.0	0.0
0.0	0.0	0.0	0.0
0.0	0.0	0.0	0.0
0.0	0.0	0.0	0.0
0.0	0.0	0.0	0.0
0.0	0.0	0.0	0.0
0.0	0.0	0.0	0.0
0.0	0.0	0.0	0.0
0.0	0.0	0.0	0.0
0.0	0.0	0.0	0.0
0.0	0.0	0.0	0.0
0.0	0.0	0.0	0.0
0.0	0.0	0.0	0.0
0.0	0.0	0.0	0.0
0.0	0.0	0.0	0.0
0.0	0.0	0.0	0.0
0.0	0.0	0.0	0.0
0.0	0.0	0.0	0.0
0.0	0.0	0.0	0.0
0.0	0.0	0.0	0.0
0.0	0.0	0.0	0.0
0.0	0.0	0.0	0.0
0.0	0.0	0.0	0.0
0.0	0.0	0.0	0.0
0.0	0.0	0.0	0.0
0.0	0.0	0.0	0.0
0.0	0.0	0.0	0.0
0.0	0.0	0.0	0.0
0.0	0.0	0.0	0.0
0.0	0.0	0.0	0.0
0.0	0.0	0.0	0.0
0.0	0.0	0.0	0.0
0.0	0.0	0.0	0.0
0.0	0.0	0.0	0.0
0.0	0.0	0.0	0.0
0.0	0.0	0.0	0.0
0.0	0.0	0.0	0.0
0.0	0.0	0.0	0.0
0.0	0.0	0.0	0.0
0.0	0.0	0.0	0.0
0.0	0.0	0.0	0.0
0.0	0.0	0.0	0.0
0.0	0.0	0.0	0.0
0.0	0.0	0.0	0.0
0.0	0.0	0.0	0.0
0.0	0.0	0.0	0.0
0.0	0.0	0.0	0.0
0.0	0.0	0.0	0.0
0.0	0.0	0.0	0.0
0.0	0.0	0.0	0.0
0.0	0.0	0.0	0.0
0.0	0.0	0.0	0.0
0.0	0.0	0.0	0.0
0.0	0.0	0.0	0.0
0.0	0.0	0.0	0.0
0.0	0.0	0.0	0.0
0.0	0.0	0.0	0.0
0.0	0.0	0.0	0.0
0.0	0.0	0.0	0.0
0.0	0.0	0.0	0.0
0.0	0.0	0.0	0.0
0.0	0.0	0.0	0.0
0.0	0.0	0.0	0.0
0.0	0.0	0.0	0.0
0.0	0.0	0.0	0.0
0.0	0.0	0.0	0.0
0.0	0.0	0.0	0.0
0.0	0.0	0.0	0.0
0.0	0.0	0.0	0.0
0.0	0.0	0.0	0.0
0.0	0.0	0.0	0.0
0.0	0.0	0.0	0.0
0.0	0.0	0.0	0.0
0.0	0.0	0.0	0.0
0.0	0.0	0.0	0.0
0.0	0.0	0.0	0.0
0.0	0.0	0.0	0.0
0.0	0.0	0.0	0.0
0.0	0.0	0.0	0.0
0.0	0.0	0.0	0.0
0.0	0.0	0.0	0.0
0.0	0.0	0.0	0.0
0.0	0.0	0.0	0.0
0.0	0.0	0.0	0.0
0.0	0.0	0.0	0.0
0.0	0.0	0.0	0.0
0.0	0.0	0.0	0.0
0.0	0.0	0.0	0.0
0.0	0.0	0.0	0.0
0.0	0.0	0.0	0.0
0.0	0.0	0.0	0.0
0.0	0.0	0.0	0.0
0.0	0.0	0.0	0.0
0.0	0.0	0.0	0.0
0.0	0.0	0.0	0.0
0.0	0.0	0.0	0.0
0.0	0.0	0.0	0.0
0.0	0.0	0.0	0.0
0.0	0.0	0.0	0.0
0.0	0.0	0.0	0.0
0.0	0.0	0.0	0.0
0.0	0.0	0.0	0.0
0.0	0.0	0.0	0.0
0.0	0.0	0.0	0.0
0.0	0.0	0.0	0.0
0.0	0.0	0.0	0.0
0.0	0.0	0.0	0.0
0.0	0.0	0.0	0.0
0.0	0.0	0.0	0.0
0.0	0.0	0.0	0.0
0.0	0.0	0.0	0.0
0.0	0.0	0.0	0.0
0.0	0.0	0.0	0.0
0.0	0.0	0.0	0.0
0.0	0.0	0.0	0.0
0.0	0.0	0.0	0.0
0.0	0.0	0.0	0.0
0.0	0.0	0.0	0.0
0.0	0.0	0.0	0.0
0.0	0.0	0.0	0.0
0.0	0.0	0.0	0.0
0.0	0.0	0.0	0.0
0.0	0.0	0.0	0.0
0.0	0.0	0.0	0.0
0.0	0.0	0.0	0.0
0.0	0.0	0.0	0.0
0.0	0.0	0.0	0.0
0.0	0.0	0.0	0.0
0.0	0.0	0.0	0.0
0.0	0.0	0.0	0.0
0.0	0.0	0.0	0.0
0.0	0.0	0.0	0.0
0.0	0.0	0.0	0.0
0.0	0.0	0.0	0.0
0.0	0.0	0.0	0.0
0.0	0.0	0.0	0.0
0.0	0.0	0.0	0.0
0.0	0.0	0.0	0.0
0.0	0.0	0.0	0.0
0.0	0.0	0.0	0.0
0.0	0.0	0.0	0.0
0.0	0.0	0.0	0.0
0.0	0.0	0.0	0.0
0.0	0.0	0.0	0.0
0.0	0.0	0.0	0.0
0.0	0.0	0.0	0.0
0.0	0.0	0.0	0.0
0.0	0.0	0.0	0.0
0.0	0.0	0.0	0.0
0.0	0.0	0.0	0.0
0.0	0.0	0.0	0.0
0.0	0.0	0.0	0.0
0.0	0.0	0.0	0.0
0.0	0.0	0.0	0.0
0.0	0.0	0.0	0.0
0.0	0.0	0.0	0.0
0.0	0.0	0.0	0.0
0.0	0.0	0.0	0.0
0.0	0.0	0.0	0.0
0.0	0.0	0.0	0.0
0.0	0.0	0.0	0.0
0.0	0.0	0.0	0.0
0.0	0.0	0.0	0.0
0.0	0.0	0.0	0.0
0.0	0.0	0.0	0.0
0.0	0.0	0.0	0.0
0.0	0.0	0.0	0.0
0.0	0.0	0.0	0.0
0.0	0.0	0.0	0.0
0.0	0.0	0.0	0.0
0.0	0.0	0.0	0.0
0.0	0.0	0.0	0.0
0.0	0.0	0.0	0.0
0.0	0.0	0.0	0.0
0.0	0.0	0.0	0.0
0.0	0.0	0.0	0.0
0.0	0.0	0.0	0.0
0.0	0.0	0.0	0.0
0.0	0.0	0.0	0.0
0.0	0.0	0.0	0.0
0.0	0.0	0.0	0.0
0.0	0.0	0.0	0.0
0.0	0.0	0.0	0.0
0.0	0.0	0.0	0.0
0.0	0.0	0.0	0.0
0.0	0.0	0.0	0.0
0.0	0.0	0.0	0.0
0.0	0.0	0.0	0.0
0.0	0.0	0.0	0.0
0.0	0.0	0.0	0.0
0.0	0.0	0.0	0.0
0.0	0.0	0.0	0.0
0.0	0.0	0.0	0.0
0.0	0.0	0.0	0.0
0.0	0.0	0.0	0.0
0.0	0.0	0.0	0.0
0.0	0.0	0.0	0.0
0.0	0.0	0.0	0.0
0.0	0.0	0.0	0.0
0.0	0.0	0.0	0.0
0.0	0.0	0.0	0.0
0.0	0.0	0.0	0.0
0.0	0.0	0.0	0.0
0.0	0.0	0.0	0.0
0.0	0.0	0.0	0.0
0.0	0.0	0.0	0.0
0.0	0.0	0.0	0.0
0.0	0.0	0.0	0.0
0.0	0.0	0.0	0.0
0.0	0.0	0.0	0.0
0.0	0.0	0.0	0.0
0.0	0.0	0.0	0.0
0.0	0.0	0.0	0.0
0.0	0.0	0.0	0.0
0.0	0.0	0.0	0.0
0.0	0.0	0.0	0.0
0.0	0.0	0.0	0.0
0.0	0.0	0.0	0.0
0.0	0.0	0.0	0.0
0.0	0.0	0.0	0.0
0.0	0.0	0.0	0.0
0.0	0.0	0.0	0.0
0.0	0.0	0.0	0.0
0.0	0.0	0.0	0.0
0.0	0.0	0.0	0.0
0.0	0.0	0.0	0.0
0.0	0.0	0.0	0.0
0.0	0.0	0.0	0.0
0.0	0.0	0.0	0.0
0.0	0.0	0.0	0.0
0.0	0.0	0.0	0.0
0.0	0.0	0.0	0.0
0.0	0.0	0.0	0.0
0.0	0.0	0.0	0.0
0.0	0.0	0.0	0.0
0.0	0.0	0.0	0.0
0.0	0.0	0.0	0.0
0.0	0.0	0.0	0.0
0.0	0.0	0.0	0.0
0.0	0.0	0.0	0.0
0.0	0.0	0.0	0.0
0.0	0.0	0.0	0.0
0.0	0.0	0.0	0.0
0.0	0.0	0.0	0.0
0.0	0.0	0.0	0.0
0.0	0.0	0.0	0.0
0.0	0.0	0.0	0.0
0.0	0.0	0.0	0.0
0.0	0.0	0.0	0.0013482352053837724
0.0	0.0	0.0	0.0013855445472017124
0.0	0.0	0.0	0.0014317551763416046
0.0	0.0	0.0	0.0015235819938199512
0.0	0.0	0.0	0.0016284706829550939
0.0	0.0	0.0	0.0017519639154770998
0.0	0.0	0.0	0.0018800330746599756
0.0	0.0	0.0	0.0020137523216917186
0.0	0.0	0.0	0.002150407680914734
0.0	0.0	0.0	0.0022972962157220725
0.0	0.0	0.0	0.0024592660452196426
0.0	0.0	0.0	0.002634376518194462
0.0	0.0	0.0	0.0028264158431028684
0.0	0.0	0.0	0.003031302135819726
0.0	0.0	0.0	0.0032476032530384495
0.0	0.0	0.0	0.00346661848913626
0.0	0.0	0.0	0.0037086422578809777
0.0	0.0	0.0	0.003958070649359037
0.0	0.0	0.0	0.004230643705511897
0.0	0.0	0.0	0.004525631068342464
0.0	0.0	0.0	0.0048624320889059745
0.0	0.0	0.0	0.005220050424903623
0.0	0.0	0.0	0.0056106670642073015
0.0	0.0	0.0	0.006031625391366855
0.0	0.0	0.0	0.006500763571566886
0.0	0.0	0.0	0.007004353824824782
0.0	0.0	0.0	0.00757024571342952
0.0	0.0	0.0	0.008204103575768392
0.0	0.0	0.0	0.008910718313961364
0.0	0.0	0.0	0.009672229993157085
0.0	0.0	0.0	0.010514239669835074
0.0	0.0	0.0	0.011422160163451578
0.0	0.0	0.0	0.012420217460943975
0.0	0.0	0.0	0.013499008999769253
0.0	0.0	0.0	0.014700957200610968
0.0	0.0	0.0	0.01600399155998231
0.0	0.0	0.0	0.017428084314905452
0.0	0.0	0.0	0.01896676908663939
0.0	0.0	0.0	0.020647744983296048
0.0	0.0	0.0	0.022435972723701434
0.0	0.0	0.0	0.024347708018778006
0.0	0.0	0.0	0.026383237311509218
0.0	0.0	0.0	0.0285452602554035
0.0	0.0	0.0	0.03083447877899183
0.0	0.0	0.0	0.033247484139160226
0.0	0.0	0.0	0.03578328810761571
0.0	0.0	0.0	0.038430175094723795
0.0	0.0	0.0	0.04114052373965101
0.0	0.0	0.0	0.043879380765729184
0.0	0.0	0.0	0.04664310111438294
0.0	0.0	0.0	0.0493894988236116
0.0	0.0	0.0	0.05209460556194139
0.0	0.0	0.0	0.05476577582458355
0.0	0.0	0.0	0.05736834986731721
0.0	0.0	0.0	0.05983368857539707
0.0	0.0	0.0	0.062173894164874594
0.0	0.0	0.0	0.06431464148456119
0.0	0.0	0.0	0.06620337533645469
0.0	0.0	0.0	0.06782493558243367
0.0	0.0	0.0	0.06923245753915255
0.0	0.0	0.0	0.07030874270187251
0.0	0.0	0.0	0.07105263097651049
0.0	0.0	0.0	0.07149467873993848
0.0	0.0	0.0	0.07161074586650337
0.0	0.0	0.0	0.0713268439187437
0.0	0.0	0.0	0.070770440525577
0.0	0.0	0.0	0.06999824445148725
0.0	0.0	0.0	0.06896302103366865
0.0	0.0	0.0	0.06770924076013653
0.0	0.0	0.0	0.06630815660947104
0.0	0.0	0.0	0.06471229044233046
0.0	0.0	0.0	0.06295932397641123
0.0	0.0	0.0	0.061105851399003874
0.0	0.0	0.0	0.05919135192913686
0.0	0.0	0.0	0.05721803117778285
0.0	0.0	0.0	0.05524448843311667
0.0	0.0	0.0	0.053261170750028966
0.0	0.0	0.0	0.05129817626822892
0.0	0.0	0.0	0.04934217822791077
0.0	0.0	0.0	0.04742443479125601
0.0	0.0	0.0	0.04557559550071698
0.0	0.0	0.0	0.04379597537196474
0.0	0.0	0.0	0.04210470185005249
0.0	0.0	0.0	0.04053339824035485
0.0	0.0	0.0	0.03913020873376089
0.0	0.0	0.0	0.03780289825993006
0.0	0.0	0.0	0.03654543712244964
0.0	0.0	0.0	0.03536850985943518
0.0	0.0	0.0	0.03425336133010124
0.0	0.0	0.0	0.033114008368664426
0.0	0.0	0.0	0.031997363174741875
0.0	0.0	0.0	0.030959934145950576
0.0	0.0	0.0	0.029960781275657166
0.0	0.0	0.0	0.028994676836191894
0.0	0.0	0.0	0.028084708275243606
0.0	0.0	0.0	0.02728398949785374
0.0	0.0	0.0	0.026512144316418736
0.0	0.0	0.0	0.025783917383512506
0.0	0.0	0.0	0.025079952314527344
0.0	0.0	0.0	0.02441361883571652
0.0	0.0	0.0	0.0237454878555737
0.0	0.0	0.0	0.023093046933071723
0.0	0.0	0.0	0.022471663662662792
0.0	0.0	0.0	0.021899455706272632
0.0	0.0	0.0	0.021361642534343642
0.0	0.0	0.0	0.02085586099226223
0.0	0.0	0.0	0.02039765061188143
0.0	0.0	0.0	0.0199483844852701
0.0	0.0	0.0	0.01954196328274294
0.0	0.0	0.0	0.019145753700965593
0.0	0.0	0.0	0.018752315526664027
0.0	0.0	0.0	0.018392212297784812
0.0	0.0	0.0	0.01804372440349589
0.0	0.0	0.0	0.017687688664981892
0.0	0.0	0.0	0.01740935087217603
0.0	0.0	0.0	0.01718032452541683
0.0	0.0	0.0	0.016949278684013445
0.0	0.0	0.0	0.016801237144586912
0.0	0.0	0.0	0.016695453392739184
0.0	0.0	0.0	0.016553484516172872
0.0	0.0	0.0	0.01642159127154998
0.0	0.0	0.0	0.016290485816742365
0.0	0.0	0.0	0.016131079651946816
0.0	0.0	0.0	0.015961161029658062
0.0	0.0	0.0	0.01584014552894304
0.0	0.0	0.0	0.015716609329973513
0.0	0.0	0.0	0.01562763978125524
0.0	0.0	0.0	0.015534223205218656
0.0	0.0	0.0	0.015489323052728122
0.0	0.0	0.0	0.015419380550797324
0.0	0.0	0.0	0.015364956169106544
0.0	0.0	0.0	0.015336182899806636
0.0	0.0	0.0	0.01532524070622749
0.0	0.0	0.0	0.01524649008255511
0.0	0.0	0.0	0.015146392152318439
0.0	0.0	0.0	0.01503371221403302
0.0	0.0	0.0	0.014877936714052903
0.0	0.0	0.0	0.014700928556312623
0.0	0.0	0.0	0.014584696725032223
0.0	0.0	0.0	0.014501985955502682
0.0	0.0	0.0	0.014427668036999445
0.0	0.0	0.0	0.014376165373740014
0.0	0.0	0.0	0.014329310247887325
0.0	0.0	0.0	0.014213028289084821
0.0	0.0	0.0	0.014084973452051118
0.0	0.0	0.0	0.013938199494437165
0.0	0.0	0.0	0.013749038921512595
0.0	0.0	0.0	0.013577652207322833
0.0	0.0	0.0	0.013458470013312736
0.0	0.0	0.0	0.013381509586676275
0.0	0.0	0.0	0.01330878858780586
