# Supplementary material for: Algorithms for the selection of fluorescent reporters
Source: Commun Biol. 2021 Jan 26;4:118. doi: 10.1038/s42003-020-01599-5 (PMC7838271; doi:10.1038/s42003-020-01599-5)
Supplement: Supplementary file 7 — Supplementary Data 4 [file 42003_2020_1599_MOESM7_ESM.zip › SupplementaryData4/figure1/panel4000/Cerulean.csv]

Cerulean	mOrange	DsRed2	iRFP713
0.0	0.0	0.0	0.0
0.0	0.0	0.0	0.0
0.0	0.0	0.0	0.0
0.0	0.0	0.0	0.0
0.0	0.0	0.0	0.0
0.0	0.0	0.0	0.0
0.0	0.0	0.0	0.0
0.0	0.0	0.0	0.0
0.0	0.0	0.0	0.0
0.0	0.0	0.0	0.0
0.0	0.0	0.0	0.0
0.0	0.0	0.0	0.0
0.0	0.0	0.0	0.0
0.0	0.0	0.0	0.0
0.0	0.0	0.0	0.0
0.0	0.0	0.0	0.0
0.0	0.0	0.0	0.0
0.0	0.0	0.0	0.0
0.0	0.0	0.0	0.0
0.0	0.0	0.0	0.0
0.0	0.0	0.0	0.0
0.0	0.0	0.0	0.0
0.0	0.0	0.0	0.0
0.0	0.0	0.0	0.0
0.0	0.0	0.0	0.0
0.0	0.0	0.0	0.0
0.0	0.0	0.0	0.0
0.0	0.0	0.0	0.0
0.0	0.0	0.0	0.0
0.0	0.0	0.0	0.0
0.0	0.0	0.0	0.0
0.0	0.0	0.0	0.0
0.0	0.0	0.0	0.0
0.0	0.0	0.0	0.0
0.0	0.0	0.0	0.0
0.0	0.0	0.0	0.0
0.0	0.0	0.0	0.0
0.0	0.0	0.0	0.0
0.0	0.0	0.0	0.0
0.0	0.0	0.0	0.0
0.0	0.0	0.0	0.0
0.0	0.0	0.0	0.0
0.0	0.0	0.0	0.0
0.0	0.0	0.0	0.0
0.0	0.0	0.0	0.0
0.0	0.0	0.0	0.0
0.0	0.0	0.0	0.0
0.0	0.0	0.0	0.0
0.0	0.0	0.0	0.0
0.0	0.0	0.0	0.0
0.0	0.0	0.0	0.0
0.0	0.0	0.0	0.0
0.0	0.0	0.0	0.0
0.0	0.0	0.0	0.0
0.0	0.0	0.0	0.0
0.0	0.0	0.0	0.0
0.0	0.0	0.0	0.0
0.0	0.0	0.0	0.0
0.0	0.0	0.0	0.0
0.0	0.0	0.0	0.0
0.0	0.0	0.0	0.0
0.0	0.0	0.0	0.0
0.0	0.0	0.0	0.0
0.0	0.0	0.0	0.0
0.0	0.0	0.0	0.0
0.0	0.0	0.0	0.0
0.0	0.0	0.0	0.0
0.0	0.0	0.0	0.0
0.0	0.0	0.0	0.0
0.0	0.0	0.0	0.0
0.0	0.0	0.0	0.0
0.0	0.0	0.0	0.0
0.0	0.0	0.0	0.0
0.0	0.0	0.0	0.0
0.0	0.0	0.0	0.0
0.0	0.0	0.0	0.0
0.0	0.0	0.0	0.0
0.0	0.0	0.0	0.0
0.0	0.0	0.0	0.0
0.0	0.0	0.0	0.0
0.0	0.0	0.0	0.0
0.0	0.0	0.0	0.0
0.0	0.0	0.0	0.0
0.0	0.0	0.0	0.0
0.0	0.0	0.0	0.0
0.0	0.0	0.0	0.0
0.0	0.0	0.0	0.0
0.0	0.0	0.0	0.0
0.0	0.0	0.0	0.0
0.0	0.0	0.0	0.0
0.0	0.0	0.0	0.0
0.0	0.0	0.0	0.0
0.0	0.0	0.0	0.0
0.0	0.0	0.0	0.0
0.0	0.0	0.0	0.0
0.0	0.0	0.0	0.0
0.0	0.0	0.0	0.0
0.0	0.0	0.0	0.0
0.0	0.0	0.0	0.0
0.0	0.0	0.0	0.0
0.0	0.0	0.0	0.0
0.0	0.0	0.0	0.0
0.0	0.0	0.0	0.0
0.0	0.0	0.0	0.0
0.0	0.0	0.0	0.0
0.0	0.0	0.0	0.0
0.0	0.0	0.0	0.0
0.0	0.0	0.0	0.0
0.0	0.0	0.0	0.0
0.0	0.0	0.0	0.0
0.0	0.0	0.0	0.0
0.0	0.0	0.0	0.0
0.0	0.0	0.0	0.0
0.0	0.0	0.0	0.0
0.0	0.0	0.0	0.0
0.0	0.0	0.0	0.0
0.0	0.0	0.0	0.0
0.0	0.0	0.0	0.0
0.0	0.0	0.0	0.0
0.0	0.0	0.0	0.0
0.0	0.0	0.0	0.0
0.0	0.0	0.0	0.0
0.0	0.0	0.0	0.0
0.0	0.0	0.0	0.0
0.0	0.0	0.0	0.0
0.0	0.0	0.0	0.0
0.0	0.0	0.0	0.0
0.0	0.0	0.0	0.0
0.0	0.0	0.0	0.0
0.0	0.0	0.0	0.0
0.0	0.0	0.0	0.0
0.0	0.0	0.0	0.0
0.0	0.0	0.0	0.0
0.0009971786895284752	0.0	0.0	0.0
0.001024878097570933	0.0	0.0	0.0
0.0012187739538681364	0.0	0.0	0.0
0.0015511668503776282	0.0	0.0	0.0
0.0011633751377832212	0.0	0.0	0.0
0.0013572709940804246	0.0	0.0	0.0
0.00141266981016534	0.0	0.0	0.0
0.001800461522759747	0.0	0.0	0.0
0.001800461522759747	0.0	0.0	0.0
0.0021882532353541544	0.0	0.0	0.0
0.002576044947948561	0.0	0.0	0.0
0.003074634292712799	0.0	0.0	0.0
0.0036009230455194942	0.0	0.0	0.0
0.004404205878750766	0.0	0.0	0.0
0.005207488711982037	0.0	0.0	0.0
0.006370863849765258	0.0	0.0	0.0
0.008143625964482547	0.0	0.0	0.0
0.009694792814860177	0.0	0.0	0.0
0.01199384368238416	0.0	0.0	0.0
0.014929980934884672	0.0	0.0	0.0
0.01836470753214942	0.0	0.0	0.0
0.022630416370687894	0.0	0.0	0.0
0.028087199755052056	0.0	0.0	0.0
0.03437496538068994	0.0	0.0	0.0
0.04141061502347418	0.0	0.0	0.0
0.049665038620126556	0.0	0.0	0.0
0.059387530843029196	0.0	0.0	0.0
0.07174146682996531	0.0	0.0	0.0
0.08445549512145337	0.0	0.0	0.0
0.09935777664829558	0.0	0.0	0.0
0.11561732916921821	0.0	0.0	0.0
0.13162758701775873	0.0	0.0	0.0
0.14863502355582772	0.0	0.0	0.0
0.16630724588691573	0.0	0.0	0.0
0.18431186111451317	0.0	0.0	0.0
0.20234417575015312	0.0	0.0	0.0
0.21741265372525007	0.0	0.0	0.0
0.23306281926923864	0.0	0.0	0.0
0.24691252329046745	0.0	0.0	0.0
0.25771529242702595	0.0	0.0	0.0
0.2655819243110839	0.0	0.0	0.0
0.26887815386813635	0.0	0.0	0.0
0.2754983123902838	0.0	0.0	0.0
0.2760523005511329	0.0	0.0	0.0
0.27699408042457646	0.0	0.0	0.0
0.275027422453562	0.0	0.0	0.0
0.27303306507450503	0.0	0.0	0.0
0.2682133680751174	0.0	0.0	0.0
0.263892260420494	0.0	0.0	0.0
0.25946035513370075	0.0	0.0	0.0
0.25497305103082263	0.0	0.0	0.0
0.2508735386405389	0.0	0.0	0.0
0.24815899665237806	0.0	0.0	0.0
0.24469657064707084	0.0	0.0	0.0
0.24234212096346194	0.0	0.0	0.0
0.24034776358440502	0.0	0.0	0.0
0.23782711745254137	0.0	0.0	0.0
0.2360266559297816	0.0	0.0	0.0
0.2370238346193101	0.0	0.0	0.0
0.23868579910185755	0.0	0.0	0.0
0.2383257067973056	0.0	0.0	0.0
0.23973837660747094	0.0	0.0	0.0
0.24214822510716474	0.0	0.0	0.0
0.24353319550928762	0.0	0.0	0.0
0.2438655884057971	0.0	0.0	0.0
0.24577684756072668	0.0	0.0	0.0
0.24796510079608083	0.0	0.0	0.0
0.2488514818534395	0.0	0.0	0.0
0.25070734219228413	0.0	0.0	0.0
0.25031955047968973	0.0	0.0	0.0
0.250458047519902	0.0	0.0	0.0
0.25031955047968973	0.0	0.0	0.0
0.24716181796284958	0.0	0.0	0.0
0.2468017256582976	0.0	0.0	0.0
0.2415111387221882	0.0	0.0	0.0
0.2381872097570933	0.0	0.0	0.0
0.23417079559093695	0.0	0.0	0.0
0.22929569977546438	0.0	0.0	0.0
0.22450370218411922	0.0	0.0	0.0
0.21813283833435396	0.0	0.0	0.0
0.21198356974892835	0.0	0.0	0.0
0.2058066017554603	0.0	0.0	0.0
0.19924184204939785	0.0	0.0	0.0
0.1925108858950806	0.0	0.0	0.0
0.1861400220453154	0.0	0.0	0.0
0.18084943510920598	0.0	0.0	0.0
0.17497716060420496	0.0	0.0	0.0
0.16927108254745868	0.0	0.0	0.0
0.16439598673198613	0.0	0.0	0.0
0.15893920334762196	0.0	0.0	0.0
0.15395330989997957	0.0	0.0	0.0
0.14990919632578079	0.0	0.0	0.0
0.14647446972851605	0.0	0.0	0.0
0.14215336207389265	0.0	0.0	0.0
0.13905102837313738	0.0	0.0	0.0
0.1347853195345989	0.0	0.0	0.0
0.13159988760971628	0.0	0.0	0.0
0.12888534562155543	4.0791878e-05	0.0	0.0
0.12628160126556442	4.9656538e-05	0.0	0.0
0.124259544478465	6.0186142000000005e-05	0.0	0.0
0.12002153504796899	7.38858e-05	0.0	0.0
0.11871966286997347	8.9937266e-05	0.0	0.0
0.11708539779546848	0.000111184872	0.0	0.0
0.11353987356603389	0.000132448128	0.0	0.0
0.11132392092263728	0.000166188012	0.0	0.0
0.10946806058379262	0.00020971363000000002	0.0	0.0
0.1065319233312921	0.000261757048	0.0	0.0
0.10478686062461728	0.00030994057800000005	0.0	0.0
0.10312489614206982	0.00035512371399999996	0.0	0.0
0.1003272559297816	0.00040401113	0.0	0.0
0.09805590447030006	0.000472066826	0.0	0.0
0.09583995182690347	0.0005522332140000001	0.0	0.0
0.0939009932639314	0.0006430294020000001	0.0	0.0
0.0916296418044499	0.0007342828120000001	0.0	0.0
0.08755782882220861	0.00083204896	0.0	0.0
0.08603436137987344	0.000945882	0.0	0.0
0.08320902175954277	0.001062453004	0.0	0.0
0.0814916584609104	0.0011732701100000001	0.0	0.0
0.07777993778322106	0.0012908043440000001	0.0	0.0
0.07545318750765462	0.001394849024	0.0	0.0
0.07406821710553176	0.001501732094	0.0	0.0
0.0715475709736681	0.00160602869	0.0	0.0
0.06783585029597877	0.001693719032	0.0	0.0
0.06661707634211064	0.0017806472200000002	0.0	0.0
0.06393023376199225	0.0018462775340000002	0.0	0.0
0.061963575790977755	0.0019039562619999999	0.0	0.0
0.05999691781996326	0.001950122164	0.0	0.0
0.05733777464788732	0.0019792191	0.0	0.0
0.05600820306184936	0.0019914987640000004	0.0	0.0
0.052573476464584615	0.002	0.0024209879567258625	0.0
0.052241083568075115	0.001991914172	0.0025515239844866302	0.0
0.05049602086140029	0.001973899688	0.002721524392733211	0.0
0.04875095815472546	0.001953082686	0.0029385784854051846	0.0
0.04642420787915901	0.0019157977819999998	0.0031905433761992247	0.0
0.04490074043682384	0.0018805279959999998	0.0034834905082669937	0.0
0.04332187417840376	0.0018357113700000001	0.0037992055521535012	0.0
0.0419923025923658	0.001791741212	0.0041619742804654015	0.0
0.04105052271892223	0.0017431374740000001	0.004552064502959788	0.0
0.03969325172484181	0.0016901645300000001	0.004977065523576241	0.0
0.038806870667483166	0.001636776292	0.005417245152071852	0.0
0.037532697897530116	0.0015853675240000001	0.005927246376811595	0.0
0.03661861743212901	0.001532637244	0.006475194121249235	0.0
0.03501205176566647	0.0014794539680000002	0.007068677689324353	0.0
0.0344026647887324	0.0014282811219999997	0.0076621612573994705	0.0
0.03287919734639723	0.0013827139980000002	0.008270823433353747	0.0
0.03260220326597265	0.001335457024	0.008874932026944275	0.0
0.031078735823637477	0.001293941496	0.00949573708920188	0.0
0.03052474766278833	0.001250461692	0.01013931006327822	0.0
0.02949986956521739	0.001212477588	0.01080261522759747	0.0
0.028502690875688918	0.0011799783280000001	0.011446188201673813	0.0
0.02797640212288222	0.001143379488	0.012056368238416004	0.0
0.027117720473566035	0.001113476526	0.01262101245152072	0.0
0.026175940600122474	0.001090204208	0.013138602980200042	0.0
0.026175940600122474	0.001058582034	0.013622800571545213	0.0
0.025372657766891203	0.001038090642	0.014058426617677078	0.0
0.024403178485405186	0.001017311798	0.0144424453970198	0.0
0.02376609210042866	0.000997127848	0.014755124719330477	0.0
0.022990508675239846	0.000984208278	0.01497976811594203	0.0
0.022547318146560524	0.0009663485999999999	0.01510575056133905	0.0
0.021937931169626456	0.00095315152	0.015169500714431516	0.0
0.021467041232904674	0.000943618278	0.015178607879159013	0.0
0.02085765425597061	0.0009319579559999999	0.015178607879159013	0.0
0.020054371422739338	0.0009210683540000001	0.01516494713206777	0.0
0.019749677934272302	0.0009111816259999999	0.015058696876913656	0.0
0.019001793917125944	0.0008977406259999999	0.014908428658909982	0.0
0.01836470753214942	0.000888207726	0.014695928148601756	0.0
0.018060014043682383	0.0008835754040000001	0.014425748928352727	0.0
0.017256731210451112	0.000870888558	0.014110033884466218	0.0
0.016868939497856707	0.0008578081259999999	0.013756372320881814	0.0
0.016425748969177385	0.000847007638	0.013369317819963259	0.0
0.0157609631761584	0.00082960644	0.012965566850377629	0.0
0.015234674423351706	0.000819958378	0.012546637272912841	0.0
0.014791483894672384	0.000808430926	0.012127707695448053	0.0
0.014431391590120433	0.0007949734740000001	0.011708778117983262	0.0
0.013988201061441111	0.000782131822	0.011289848540518474	0.0
0.013129519412124924	0.000765378756	0.01086940110226577	0.0
0.013018721779955094	0.00074943	0.010467167993468056	0.0
0.012935623555827721	0.00073234207	0.010075559910185753	0.0
0.012437034211063484	0.000720916872	0.009708237599510105	0.0
0.012160040130638906	0.0007001022700000001	0.009334843845682794	0.0
0.011966144274341704	0.000683701204	0.008973592978158808	0.0
0.011384456705450092	0.000663693196	0.00861385997142274	0.0
0.01058117387221882	0.00064350913	0.008298144927536232	0.0
0.01035957860787916	0.0006311664020000001	0.007983947744437642	0.0
0.010442676832006531	0.000607084176	0.007675822004490714	0.0
0.010304179791794243	0.000587928806	0.007361624821392121	0.0
0.009944087487242296	0.0005722327680000001	0.0070671598285364364	0.0
0.009750191630945091	0.000553313662	0.006789391304347826	0.0
0.00930700110226577	0.0005346207699999999	0.006516176362522964	0.0
0.009002307613798735	0.000515397078	0.006239925699122271	0.0
0.008780712349459074	0.000502338926	0.005994032251479894	0.0
0.008891509981628904	0.00048452049200000004	0.005763317411716677	0.0
0.008282123004694835	0.000468068128	0.005526531128801796	0.0
0.007949730108185345	0.00045091130600000004	0.005271530516431925	0.0
0.00789433129210043	0.00043164945600000006	0.005045369259032455	0.0
0.007922030700142886	0.000419059264	0.004852600938967136	0.0
0.007368042539293734	0.000404628414	0.00467349336599306	0.0
0.007312643723208818	0.000391493372	0.004483760767503573	0.0
0.007506539579506022	0.000379358004	0.004295546029802001	0.0
0.007284944315166361	0.000363073358	0.004120992039191672	0.0
0.007035649642784242	0.00035128382	0.0039616166564605025	0.0
0.006952551418656869	0.000338483868	0.003800723412941417	0.0
0.006841753786487039	0.000326680164	0.0036261694223310883	0.0
0.006730956154317208	0.00031492867000000005	0.0034561690140845077	0.0
0.006647857930189835	0.000305369266	0.003302865074505001	0.0
0.006398563257807716	0.000295709436	0.0031692933251684023	0.0
0.006398563257807716	0.00028776756	0.003029650132680139	0.0
0.005983072137170852	0.000277438234	0.002894560522555624	0.0
0.005872274505001021	0.000268276984	0.0027640244947948565	0.0
0.006093869769340682	0.00025972627999999997	0.0026486670749132474	0.0
0.005983072137170852	0.000255045744	0.0025333096550316393	0.0
0.0057337774647887325	0.000247280842	0.002430095121453358	0.0
0.005456783384364156	0.000237694016	0.002317773423147581	0.0
0.00553988160849153	0.00023170350800000002	0.002211523167993468	0.0
0.005345985752194326	0.00022251849399999998	0.002106790773627271	0.0
0.005262887528066953	0.000216999374	0.0020217905695039807	0.0
0.005152089895897122	0.00021186356	0.0019443796693202696	0.0
0.004875095815472546	0.00020529061	0.0018730402122882222	0.0
0.005096691079812207	0.000199239892	0.001800182894468259	0.0
0.004847396407430088	0.00019494906	0.0017288434374362117	0.0
0.004764298183302715	0.00019058944799999999	0.0016408075117370893	0.0
0.0047088993672178	0.00018177848600000002	0.0015588430291896306	0.0
0.004847396407430088	0.000179157166	0.0015026821800367424	0.0
0.004598101735047969	0.000171116582	0.0014465213308838538	0.0
0.0043488070626658505	0.0001660067	0.0013812533170034702	0.0
0.004847396407430088	0.00015939650800000002	0.0013159853031230865	0.0
0.0045704023270055115	0.000156729832	0.0012583065931822822	0.0
0.004681199959175342	0.00015340108599999999	0.001200627883241478	0.0
0.004099512390283732	0.000147740184	0.0011429491733006738	0.0
0.004099512390283732	0.000144259144	0.0010989312104511127	0.0
0.004293408246580935	0.000139953458	0.0010549132476015514	0.0
0.004293408246580935	0.00013725707800000002	0.001012413145539906	0.0
0.004376506470708309	0.000132592196	0.000968395182690345	0.0
0.0038225183098591553	0.00012641569	0.0009304486629924475	0.0
0.0037117206776893247	0.000124573546	0.0009016093080220454	0.0
0.004099512390283732	0.000122789326	0.0008833949785670546	0.0
0.0038502177179016127	0.00011711300000000002	0.0008575913451724842	0.0
0.00387791712594407	0.000114436156	0.0008408948765054093	0.0
0.003988714758113901	0.000111468322	0.0008135733823229232	0.0
0.0037671194937742396	0.00010706301200000001	0.000784734027352521	0.0
0.004071812982241274	0.00010493181999999999	0.0007574125331700348	0.0
0.0038225183098591553	0.00010201391	0.0007437517860787916	0.0
0.003905616533986528	9.868288000000001e-05	0.0007300910389875485	0.0
0.0037948189018166974	9.4387706e-05	0.0007088409879567258	0.0
0.0037117206776893247	9.2414976e-05	0.0006860730761379873	0.0
0.0037117206776893247	8.945376599999999e-05	0.0006708944682588284	0.0
0.003739420085731782	8.7092934e-05	0.0006678587466829967	0.0
0.003517824821392121	8.3222878e-05	0.0006678587466829967	0.0
0.003739420085731782	8.1934726e-05	0.0006678587466829967	0.0
0.004044113574198816	7.951117200000001e-05	0.0006678587466829967	0.0
0.0036009230455194942	7.552881e-05	0.0006663408858950807	0.0
0.0035732236374770364	7.422991799999999e-05	0.0006481265564400899	0.0
0.0036286224535619516	7.0748764e-05	0.0006177693406817719	0.0
0.003656321861604409	6.9534074e-05	0.0005934835680751174	0.0
0.003684021269646867	6.748765400000002e-05	0.0005889299857113697	0.0
0.003684021269646867	6.463646599999999e-05	0.0005904478464992856	0.0
0.003379327781179833	6.328422e-05	0.0005889299857113697	0.0
0.0034901254133496633	5.9684362000000003e-05	0.0005889299857113697	0.0
0.003684021269646867	5.8164284000000004e-05	0.0005889299857113697	0.0
0.003462426005307206	5.651693400000001e-05	0.0005889299857113697	0.0
0.0034901254133496633	5.428189e-05	0.0005889299857113697	0.0
0.0034070271892222906	5.3522252e-05	0.0005889299857113697	0.0
0.00329622955705246	5.2048788e-05	0.0005904478464992856	0.0
0.0036286224535619516	4.846469599999999e-05	0.0005889299857113697	0.0
0.003684021269646867	4.7804112000000005e-05	0.0005904478464992856	0.0
0.0035732236374770364	4.7615372e-05	0.0005798228209838742	0.0
0.00329622955705246	4.595694e-05	0.0005661620738926312	0.0
0.0034901254133496633	4.3477290000000004e-05	0.0005509834660134722	0.0
0.0	0.0	0.0005373227189222291	0.0
0.0	0.0	0.00052214411104307	0.0
0.0	0.0	0.0005100012247397428	0.0
0.0	0.0	0.0005115190855276587	0.0
0.0	0.0	0.0005115190855276587	0.0
0.0	0.0	0.0005115190855276587	0.0
0.0	0.0	0.0005115190855276587	0.0
0.0	0.0	0.0005115190855276587	0.0
0.0	0.0	0.0005115190855276587	0.0
0.0	0.0	0.0005115190855276587	0.0
0.0	0.0	0.0005115190855276587	0.0
0.0	0.0	0.0005115190855276587	0.0
0.0	0.0	0.0	0.0
0.0	0.0	0.0	0.0
0.0	0.0	0.0	0.0
0.0	0.0	0.0	0.0
0.0	0.0	0.0	0.0
0.0	0.0	0.0	0.0
0.0	0.0	0.0	0.0
0.0	0.0	0.0	0.0
0.0	0.0	0.0	0.0
0.0	0.0	0.0	0.0
0.0	0.0	0.0	0.0
0.0	0.0	0.0	0.0
0.0	0.0	0.0	0.0
0.0	0.0	0.0	0.0
0.0	0.0	0.0	0.0
0.0	0.0	0.0	0.0
0.0	0.0	0.0	0.0
0.0	0.0	0.0	0.0
0.0	0.0	0.0	0.0
0.0	0.0	0.0	0.0
0.0	0.0	0.0	0.0
0.0	0.0	0.0	0.0
0.0	0.0	0.0	0.0
0.0	0.0	0.0	0.0
0.0	0.0	0.0	0.0
0.0	0.0	0.0	0.0
0.0	0.0	0.0	0.0
0.0	0.0	0.0	0.0
0.0	0.0	0.0	0.0
0.0	0.0	0.0	0.0
0.0	0.0	0.0	0.0
0.0	0.0	0.0	0.0
0.0	0.0	0.0	0.0
0.0	0.0	0.0	0.0
0.0	0.0	0.0	0.0
0.0	0.0	0.0	0.0
0.0	0.0	0.0	0.0
0.0	0.0	0.0	0.0
0.0	0.0	0.0	0.0
0.0	0.0	0.0	0.0
0.0	0.0	0.0	0.0
0.0	0.0	0.0	0.0
0.0	0.0	0.0	0.0
0.0	0.0	0.0	0.0
0.0	0.0	0.0	0.0
0.0	0.0	0.0	0.0
0.0	0.0	0.0	0.0
0.0	0.0	0.0	0.0
0.0	0.0	0.0	0.0
0.0	0.0	0.0	0.0
0.0	0.0	0.0	0.0
0.0	0.0	0.0	0.0
0.0	0.0	0.0	0.0
0.0	0.0	0.0	0.0
0.0	0.0	0.0	0.0
0.0	0.0	0.0	0.0
0.0	0.0	0.0	0.0
0.0	0.0	0.0	0.0
0.0	0.0	0.0	0.0
0.0	0.0	0.0	0.0
0.0	0.0	0.0	0.0
0.0	0.0	0.0	0.0
0.0	0.0	0.0	0.0
0.0	0.0	0.0	0.0
0.0	0.0	0.0	0.0
0.0	0.0	0.0	0.0
0.0	0.0	0.0	0.0
0.0	0.0	0.0	0.0
0.0	0.0	0.0	0.0
0.0	0.0	0.0	0.0
0.0	0.0	0.0	0.0
0.0	0.0	0.0	0.0
0.0	0.0	0.0	0.0
0.0	0.0	0.0	0.0
0.0	0.0	0.0	0.0
0.0	0.0	0.0	0.0
0.0	0.0	0.0	0.0
0.0	0.0	0.0	0.0
0.0	0.0	0.0	0.0
0.0	0.0	0.0	0.0
0.0	0.0	0.0	0.0
0.0	0.0	0.0	0.0
0.0	0.0	0.0	0.0
0.0	0.0	0.0	0.0
0.0	0.0	0.0	0.0
0.0	0.0	0.0	0.0
0.0	0.0	0.0	0.0
0.0	0.0	0.0	0.0
