# Supplementary material for: Algorithms for the selection of fluorescent reporters
Source: Commun Biol. 2021 Jan 26;4:118. doi: 10.1038/s42003-020-01599-5 (PMC7838271; doi:10.1038/s42003-020-01599-5)
Supplement: Supplementary file 7 — Supplementary Data 4 [file 42003_2020_1599_MOESM7_ESM.zip › SupplementaryData4/figure1/panel4000/DsRed2.csv]

DsRed2	mOrange	Cerulean	iRFP713
0.0	0.0	0.0	0.0
0.0	0.0	0.0	0.0
0.0	0.0	0.0	0.0
0.0	0.0	0.0	0.0
0.0	0.0	0.0	0.0
0.0	0.0	0.0	0.0
0.0	0.0	0.0	0.0
0.0	0.0	0.0	0.0
0.0	0.0	0.0	0.0
0.0	0.0	0.0	0.0
0.0	0.0	0.0	0.0
0.0	0.0	0.0	0.0
0.0	0.0	0.0	0.0
0.0	0.0	0.0	0.0
0.0	0.0	0.0	0.0
0.0	0.0	0.0	0.0
0.0	0.0	0.0	0.0
0.0	0.0	0.0	0.0
0.0	0.0	0.0	0.0
0.0	0.0	0.0	0.0
0.0	0.0	0.0	0.0
0.0	0.0	0.0	0.0
0.0	0.0	0.0	0.0
0.0	0.0	0.0	0.0
0.0	0.0	0.0	0.0
0.0	0.0	0.0	0.0
0.0	0.0	0.0	0.0
0.0	0.0	0.0	0.0
0.0	0.0	0.0	0.0
0.0	0.0	0.0	0.0
0.0	0.0	0.0	0.0
0.0	0.0	0.0	0.0
0.0	0.0	0.0	0.0
0.0	0.0	0.0	0.0
0.0	0.0	0.0	0.0
0.0	0.0	0.0	0.0
0.0	0.0	0.0	0.0
0.0	0.0	0.0	0.0
0.0	0.0	0.0	0.0
0.0	0.0	0.0	0.0
0.0	0.0	0.0	0.0
0.0	0.0	0.0	0.0
0.0	0.0	0.0	0.0
0.0	0.0	0.0	0.0
0.0	0.0	0.0	0.0
0.0	0.0	0.0	0.0
0.0	0.0	0.0	0.0
0.0	0.0	0.0	0.0
0.0	0.0	0.0	0.0
0.0	0.0	0.0	0.0
0.0	0.0	0.0	0.0
0.0	0.0	0.0	0.0
0.0	0.0	0.0	0.0
0.0	0.0	0.0	0.0
0.0	0.0	0.0	0.0
0.0	0.0	0.0	0.0
0.0	0.0	0.0	0.0
0.0	0.0	0.0	0.0
0.0	0.0	0.0	0.0
0.0	0.0	0.0	0.0
0.0	0.0	0.0	0.0
0.0	0.0	0.0	0.0
0.0	0.0	0.0	0.0
0.0	0.0	0.0	0.0
0.0	0.0	0.0	0.0
0.0	0.0	0.0	0.0
0.0	0.0	0.0	0.0
0.0	0.0	0.0	0.0
0.0	0.0	0.0	0.0
0.0	0.0	0.0	0.0
0.0	0.0	0.0	0.0
0.0	0.0	0.0	0.0
0.0	0.0	0.0	0.0
0.0	0.0	0.0	0.0
0.0	0.0	0.0	0.0
0.0	0.0	0.0	0.0
0.0	0.0	0.0	0.0
0.0	0.0	0.0	0.0
0.0	0.0	0.0	0.0
0.0	0.0	0.0	0.0
0.0	0.0	0.0	0.0
0.0	0.0	0.0	0.0
0.0	0.0	0.0	0.0
0.0	0.0	0.0	0.0
0.0	0.0	0.0	0.0
0.0	0.0	0.0	0.0
0.0	0.0	0.0	0.0
0.0	0.0	0.0	0.0
0.0	0.0	0.0	0.0
0.0	0.0	0.0	0.0
0.0	0.0	0.0	0.0
0.0	0.0	0.0	0.0
0.0	0.0	0.0	0.0
0.0	0.0	0.0	0.0
0.0	0.0	0.0	0.0
0.0	0.0	0.0	0.0
0.0	0.0	0.0	0.0
0.0	0.0	0.0	0.0
0.0	0.0	0.0	0.0
0.0	0.0	0.0	0.0
0.0	0.0	0.0	0.0
0.0	0.0	0.0	0.0
0.0	0.0	0.0	0.0
0.0	0.0	0.0	0.0
0.0	0.0	0.0	0.0
0.0	0.0	0.0	0.0
0.0	0.0	0.0	0.0
0.0	0.0	0.0	0.0
0.0	0.0	0.0	0.0
0.0	0.0	0.0	0.0
0.0	0.0	0.0	0.0
0.0	0.0	0.0	0.0
0.0	0.0	0.0	0.0
0.0	0.0	0.0	0.0
0.0	0.0	0.0	0.0
0.0	0.0	0.0	0.0
0.0	0.0	0.0	0.0
0.0	0.0	0.0	0.0
0.0	0.0	0.0	0.0
0.0	0.0	0.0	0.0
0.0	0.0	0.0	0.0
0.0	0.0	0.0	0.0
0.0	0.0	0.0	0.0
0.0	0.0	0.0	0.0
0.0	0.0	0.0	0.0
0.0	0.0	0.0	0.0
0.0	0.0	0.0	0.0
0.0	0.0	0.0	0.0
0.0	0.0	0.0	0.0
0.0	0.0	0.0	0.0
0.0	0.0	0.0	0.0
0.0	0.0	0.0	0.0
0.0	0.0	0.0	0.0
0.0	0.0	6.269099816289039e-06	0.0
0.0	0.0	6.443241477852623e-06	0.0
0.0	0.0	7.662233108797714e-06	0.0
0.0	0.0	9.751933047560726e-06	0.0
0.0	0.0	7.313949785670545e-06	0.0
0.0	0.0	8.532941416615637e-06	0.0
0.0	0.0	8.881224739742805e-06	0.0
0.0	0.0	1.1319208001632987e-05	0.0
0.0	0.0	1.1319208001632987e-05	0.0
0.0	0.0	1.375719126352317e-05	0.0
0.0	0.0	1.619517452541335e-05	0.0
0.0	0.0	1.932972443355787e-05	0.0
0.0	0.0	2.2638416003265976e-05	0.0
0.0	0.0	2.7688524188609924e-05	0.0
0.0	0.0	3.273863237395387e-05	0.0
0.0	0.0	4.005258215962442e-05	0.0
0.0	0.0	5.1197648499693816e-05	0.0
0.0	0.0	6.094958154725455e-05	0.0
0.0	0.0	7.540333945703205e-05	0.0
0.0	0.0	9.386235558277201e-05	0.0
0.0	0.0	0.00011545592161665646	0.0
0.0	0.0	0.00014227373749744844	0.0
0.0	0.0	0.0001765796448254746	0.0
0.0	0.0	0.00021610980200040825	0.0
0.0	0.0	0.0002603417840375587	0.0
0.0	0.0	0.00031223599918350683	0.0
0.0	0.0	0.000373359722392325	0.0
0.0	0.0	0.00045102690344968365	0.0
0.0	0.0	0.0005309579261073689	0.0
0.0	0.0	0.0006246461400285774	0.0
0.0	0.0	0.0007268672953664013	0.0
0.0	0.0	0.0008275211757501532	0.0
0.0	0.0	0.0009344441559501939	0.0
0.0	0.0	0.0010455465360277609	0.0
0.0	0.0	0.0011587386160440906	0.0
0.0	0.0	0.0012721048377219843	0.0
0.0	0.0	0.0013668379016125742	0.0
0.0	0.0	0.0014652279403959993	0.0
0.0	0.0	0.0015522987711777915	0.0
0.0	0.0	0.0016202140191875895	0.0
0.0	0.0	0.0016696702510716472	0.0
0.0	0.0	0.001690393108797714	0.0
0.0	0.0	0.0017320129659114108	0.0
0.0	0.0	0.0017354957991426822	0.0
0.0	0.0	0.0017414166156358441	0.0
0.0	0.0	0.0017290525576648297	0.0
0.0	0.0	0.0017165143580322516	0.0
0.0	0.0	0.001686213708920188	0.0
0.0	0.0	0.0016590476097162687	0.0
0.0	0.0	0.0016311849438660952	0.0
0.0	0.0	0.0016029739946927944	0.0
0.0	0.0	0.001577201028781384	0.0
0.0	0.0	0.001560135145948153	0.0
0.0	0.0	0.0015383674382527046	0.0
0.0	0.0	0.0015235653970198	0.0
0.0	0.0	0.001511027197387222	0.0
0.0	0.0	0.0014951803061849357	0.0
0.0	0.0	0.0014838610981833028	0.0
0.0	0.0	0.0014901301979995919	0.0
0.0	0.0	0.001500578697693407	0.0
0.0	0.0	0.0014983148560930805	0.0
0.0	0.0	0.0015071960808328232	0.0
0.0	0.0	0.0015223464053888548	0.0
0.0	0.0	0.001531053488467034	0.0
0.0	0.0	0.001533143188405797	0.0
0.0	0.0	0.0015451589630536844	0.0
0.0	0.0	0.0015589161543172077	0.0
0.0	0.0	0.0015644886874872424	0.0
0.0	0.0	0.0015761561788120025	0.0
0.0	0.0	0.0015737181955501123	0.0
0.0	0.0	0.0015745889038579304	0.0
0.0	0.0	0.0015737181955501123	0.0
0.0	0.0	0.0015538660461318636	0.0
0.0	0.0	0.001551602204531537	0.0
0.0	0.0	0.0015183411471728925	0.0
0.0	0.0	0.0014974441477852624	0.0
0.0	0.0	0.0014721936068585427	0.0
0.0	0.0	0.0014415446744233517	0.0
0.0	0.0	0.0014114181669728516	0.0
0.0	0.0	0.0013713655848132272	0.0
0.0	0.0	0.0013327061359461115	0.0
0.0	0.0	0.001293872545417432	0.0
0.0	0.0	0.0012526009716268627	0.0
0.0	0.0	0.0012102845478669116	0.0
0.0	0.0	0.0011702319657072872	0.0
0.0	0.0	0.0011369709083486428	0.0
0.0	0.0	0.0011000528760971627	0.0
0.0	0.0	0.0010641796938150644	0.0
0.0	0.0	0.0010335307613798736	0.0
0.0	0.0	0.0009992248540518474	0.0
0.0	0.0	0.0009678793549704021	0.0
0.0	0.0	0.0009424546723821189	0.0
0.0	0.0	0.0009208611063482345	0.0
0.0	0.0	0.0008936950071443152	0.0
0.0	0.0	0.0008741911410491938	0.0
0.0	0.0	0.0008473733251684018	0.0
0.0	0.0	0.0008273470340885896	0.0
0.0	0.009606487269	0.0008102811512553582	0.0
0.0	0.011694114699	0.0007939118350683814	0.0
0.0	0.014173836441000003	0.0007811994937742397	0.0
0.0	0.0174001059	0.0007545558195550113	0.0
0.0	0.021180226143	0.0007463711614615228	0.0
0.0	0.026184037356	0.0007360968034292713	0.0
0.0	0.031191534144000003	0.0007138066707491324	0.0
0.0	0.039137276826	0.0006998753378240457	0.0
0.0	0.04938755986500001	0.0006882078464992856	0.0
0.0	0.061643784804	0.0006697488303735456	0.0
0.0	0.07299100611900002	0.0006587779056950398	0.0
0.0	0.083631634647	0.0006483294060012248	0.0
0.0	0.09514462111500001	0.0006307410981833028	0.0
0.0	0.11117173752300001	0.0006164614819350888	0.0
0.0	0.13005092189700002	0.0006025301490100021	0.0
0.0	0.151433424171	0.0005903402327005511	0.0
0.0	0.172923602226	0.0005760606164523372	0.0
0.0	0.19594753008	0.0005504617922024903	0.0
0.0	0.222755211	0.0005408840008164932	0.0
0.0	0.25020768244200003	0.0005231215513370076	0.0
0.0	0.27630511090500004	0.0005123247683200654	0.0
0.0	0.30398442301200007	0.000488989785670545	0.0
0.0	0.328486945152	0.0004743618860992039	0.0
0.0	0.35365790813700004	0.00046565480302102475	0.0
0.0	0.37821975649500006	0.0004498079118187385	0.0
0.0	0.398870832036	0.00042647292916921824	0.0
0.0	0.41934242031	0.0004188106960604205	0.0
0.0	0.43479835925700006	0.00040191895488875284	0.0
0.0	0.448381699701	0.00038955489691773834	0.0
0.0	0.45925376962200004	0.00037719083894672384	0.0
0.0	0.46610609805000003	0.0003604732394366197	0.0
0.0	0.4689979589220001	0.0003521144396815677	0.0
0.06511526454378444	0.47100000000000003	0.0003305208736476832	0.0
0.06862618162890385	0.469095787506	0.0003284311737089202	0.0
0.07319853876301285	0.46485337652400005	0.0003174602490304144	0.0
0.0790364590324556	0.459950972553	0.0003064893243519086	0.0
0.08581334549908144	0.451170377661	0.00029186142478056747	0.0
0.0936924966319657	0.442864343058	0.00028228363339457033	0.0
0.10218401702388243	0.43231002763500004	0.00027235755868544603	0.0
0.11194110055113288	0.421955055426	0.000263998758930394	0.0
0.12243302718922228	0.410508875127	0.0002580779424372321	0.0
0.1338639200244948	0.39803374681500003	0.0002495450010206165	0.0
0.1457030590324556	0.385460816766	0.00024397246785058178	0.0
0.1594201304347826	0.37335405190200005	0.00023596195141865688	0.0
0.17415781726883037	0.36093607096200003	0.00023021527658705863	0.0
0.19012024262094304	0.348411409464	0.0002201150602163707	0.0
0.20608266797305572	0.336360204231	0.00021628394366197186	0.0
0.2224533394978567	0.32562914652900005	0.0002067061522759747	0.0
0.23870153717085119	0.31450012915200004	0.00020496473566033885	0.0
0.2553988056338028	0.30472322230800003	0.0001953869442743417	0.0
0.27270844335578687	0.294483728466	0.00019190411104307004	0.0
0.2905488011022658	0.285538471974	0.0001854608695652174	0.0
0.30785843882424985	0.27788489624400003	0.00017919176974892837	0.0
0.3242699349663196	0.269265869424	0.00017588307817922026	0.0
0.3394566925903245	0.26222372187299997	0.00017048468667074914	0.0
0.3533778870789957	0.25674309098400006	0.00016456387017758727	0.0
0.3664009399877526	0.24929606900700002	0.00016456387017758727	0.0
0.3781176051439069	0.24447034619100003	0.00015951376199224333	0.0
0.388446233312921	0.239576928429	0.00015341880383751787	0.0
0.3968561044703	0.234823608204	0.00014941354562155544	0.0
0.4028981478260869	0.23178104946900002	0.00014453757909777508	0.0
0.40628659105939985	0.2275750953	0.00014175131251275772	0.0
0.4080012249846907	0.22446718296	0.00013792019595835887	0.0
0.4082461726883037	0.222222104469	0.00013495978771177792	0.0
0.4082461726883037	0.219476098638	0.00013112867115737907	0.0
0.40787875113288424	0.21691159736700003	0.00012607856297203513	0.0
0.4050210279240661	0.214583272923	0.0001241630046948357	0.0
0.4009793908144519	0.211417917423	0.0001194611798326189	0.0
0.3952639443968156	0.209172919473	0.00011545592161665646	0.0
0.38799716252296385	0.20808200764200002	0.00011354036333945703	0.0
0.3795056421310471	0.205094255409	0.00010849025515411309	0.0
0.3699935063074096	0.20201381367299998	0.00010605227189222291	0.0
0.3595832289038579	0.19947029874900002	0.00010326600530720556	0.0
0.348723880710349	0.19537231661999999	9.908660542967953e-05	0.0
0.33745628634415187	0.193100198019	9.577791385997142e-05	0.0
0.3261886919779547	0.19038548307300002	9.299164727495409e-05	0.0
0.31492109761175746	0.18721625312700002	9.072780567462748e-05	0.0
0.3036535032455603	0.184192044081	8.794153908961014e-05	0.0
0.29234508426209427	0.180246697038	8.254314758113901e-05	0.0
0.28152656068585424	0.17649076500000002	8.184658093488467e-05	0.0
0.270993809430496	0.172466557485	8.132415595019392e-05	0.0
0.261114252051439	0.169775923356	7.818960604204941e-05	0.0
0.25107139620330676	0.16487408458500002	7.644818942641356e-05	0.0
0.24135513729332514	0.16101163354200002	7.522919779546847e-05	0.0
0.23167970300061236	0.156299747658	7.157222290263319e-05	0.0
0.22318818260869563	0.151546400115	6.652211471728924e-05	0.0
0.21473748683404775	0.14863968767100003	6.512898142478057e-05	0.0
0.2064500895284752	0.142968323448	6.565140640947131e-05	0.0
0.1979993937538273	0.138457233813	6.47806981016534e-05	0.0
0.1900794180036742	0.13476081686400002	6.251685650132681e-05	0.0
0.18260851304347825	0.13030536740100002	6.129786487038171e-05	0.0
0.1752600819350888	0.125903191335	5.851159828536436e-05	0.0
0.16783000159216166	0.121376011869	5.659604000816494e-05	0.0
0.1612164135946111	0.118300817073	5.5202906715656256e-05	0.0
0.1550110717697489	0.11410457586600001	5.589947336191059e-05	0.0
0.14864243147581138	0.110230044144	5.2068356807511736e-05	0.0
0.14178389577464787	0.10618961256300001	4.997865686874873e-05	0.0
0.13570102780159216	0.10165344688800002	4.963037354562156e-05	0.0
0.1305163014084507	0.098688456672	4.980451520718514e-05	0.0
0.12569899657072872	0.095289991497	4.632168197591345e-05	0.0
0.12059591941212491	0.09219668910600001	4.597339865278629e-05	0.0
0.11553366687078996	0.089338809942	4.719239028373138e-05	0.0
0.11083883588487446	0.085503775809	4.57992569912227e-05	0.0
0.10655225107164727	0.08272733961	4.423198203715044e-05	0.0
0.10222484164115125	0.07971295091399999	4.3709557052459686e-05	0.0
0.09753001065523575	0.076933178622	4.301299040620535e-05	0.0
0.09295765352112675	0.07416570178500001	4.231642375995101e-05	0.0
0.08883436717697488	0.07191446214300001	4.179399877526026e-05	0.0
0.08524180085731782	0.069639572178	4.0226723821187995e-05	0.0
0.08148593606858542	0.06776926038	4.0226723821187995e-05	0.0
0.07785254513165953	0.065336704107	3.761459889773424e-05	0.0
0.07434162804654011	0.063179229732	3.6918032251479896e-05	0.0
0.071238957134109	0.06116553894	3.831116554398858e-05	0.0
0.06813628622167789	0.060063272711999995	3.761459889773424e-05	0.0
0.06536021224739742	0.05823463829100001	3.604732394366197e-05	0.0
0.062339190569503974	0.05597694076800001	3.4305907328026125e-05	0.0
0.05948146736068585	0.054566176134000006	3.482833231271688e-05	0.0
0.05666456876913656	0.052403105337	3.360934068177179e-05	0.0
0.05437839020208206	0.051103352577	3.3086915697081035e-05	0.0
0.052296334721371705	0.049893868380000005	3.23903490508267e-05	0.0
0.05037757770973668	0.048345938655000004	3.0648932435190856e-05	0.0001875640696939988
0.04841799608083282	0.046920994566000004	3.204206572769953e-05	0.00019275447857891243
0.04649923906919779	0.04591050363	3.0474790773627274e-05	0.0001991832186310839
0.044131411267605634	0.044883815004	2.9952365788936518e-05	0.0002119580011946234
0.04192688193508879	0.04280883345300001	2.960408246580935e-05	0.00022654992797453276
0.040416371096142066	0.042191512593000004	3.0474790773627274e-05	0.0002437300855457048
0.03890586025719534	0.040297955061	2.8907515819555014e-05	0.0002615468378473117
0.037150401714635635	0.039094577850000006	2.734024086548275e-05	0.0002801496202620845
0.03539494317207593	0.03753787763400001	3.0474790773627274e-05	0.00029916086935201467
0.033843607715860376	0.036909875436	2.873337415799143e-05	0.00031959573952143047
0.03229227225964482	0.036125955753	2.9429940804245763e-05	0.0003421286924267508
0.03074093680342927	0.034792813332	2.5772965911410493e-05	0.00036648974814317453
0.029557022902633193	0.033973028412000006	2.5772965911410493e-05	0.0003932059154538003
0.02837310900183711	0.032959039359000006	2.6991957542355583e-05	0.000421709329941891
0.027230019718309857	0.032324041869	2.6991957542355583e-05	0.00045180075439283035
0.026046105817513775	0.031225462158	2.751438252704634e-05	0.000482269762206496
0.025025490385793017	0.029770894995	2.4031549295774648e-05	0.0005159396759182633
0.02424982265768524	0.029337070083	2.3334982649520314e-05	0.0005506397074973497
0.023759927250459275	0.028916886273	2.5772965911410493e-05	0.0005885595834187091
0.023065908756889162	0.027580111500000004	2.4205690957338233e-05	0.0006295976975844433
0.022616837966932025	0.026949714738	2.4379832618901815e-05	0.0006764528530066772
0.02188199485609308	0.026250789831	2.5076399265156156e-05	0.0007262040761086002
0.021106327127985304	0.025213339326000003	2.3683265972647478e-05	0.0007805459641303833
0.020371484017146356	0.02471144361	2.5598824249846908e-05	0.0008391089334834561
0.020004062461726882	0.024024275805000002	2.4031549295774648e-05	0.0009043745977946822
0.019636640906307408	0.02323981824	2.45539742804654e-05	0.0009744331728727568
0.019065096264543783	0.022228304763	2.3857407634211066e-05	0.0010531590399986749
0.018452727005511326	0.021763726848	2.3334982649520314e-05	0.001141340211795013
0.018044480832823024	0.021066361893	2.3334982649520314e-05	0.0012396431899934696
0.017962831598285364	0.020510385957	2.3509124311083896e-05	0.0013455833324100917
0.017962831598285364	0.019598987769	2.211599101857522e-05	0.001462722212220382
0.017962831598285364	0.019295627973000003	2.3509124311083896e-05	0.0015890304869644923
0.017962831598285364	0.018724881006	2.5424682588283323e-05	0.0017278784326033114
0.017922006981016533	0.017787034755	2.2638416003265976e-05	0.001877957981457641
0.01743211157379057	0.017481145689	2.2464274341702388e-05	0.0020451708647965536
0.01661561922841396	0.016661333922	2.281255766482956e-05	0.0022264466736605067
0.015962425352112675	0.016375274427	2.2986699326393144e-05	0.0024245639099324165
0.015839951500306183	0.015893342517000003	2.3160840987956725e-05	0.0026386229825705984
0.01588077611757501	0.015221887742999998	2.3160840987956725e-05	0.0028724773419401078
0.015839951500306183	0.014903433810000002	2.12452827107573e-05	0.0031212523859315343
0.015839951500306183	0.014055667251000001	2.1941849357011636e-05	0.0033872095799659034
0.015839951500306183	0.013697688882000002	2.3160840987956725e-05	0.0036703887734786085
0.015839951500306183	0.013309737957000002	2.1767707695448054e-05	0.00397116553743589
0.015839951500306183	0.012783385095	2.1941849357011636e-05	0.0042896375228791825
0.015839951500306183	0.012604490346	2.1419424372320883e-05	0.004625330511564926
0.01588077611757501	0.012257489574	2.0722857726066546e-05	0.004978107022941009
0.015839951500306183	0.011413435908	2.281255766482956e-05	0.005346337205137418
0.01588077611757501	0.011257868376000001	2.3160840987956725e-05	0.005723396059632661
0.0155950037966932	0.011213420106000002	2.2464274341702388e-05	0.006104420949110308
0.015227582241273728	0.010822859370000002	2.0722857726066546e-05	0.006488904779542596
0.014819336068585424	0.010238901795000001	2.1941849357011636e-05	0.006870978715369375
0.014451914513165952	0.0	0.0	0.007247308325196889
0.014043668340477648	0.0	0.0	0.007618916753241266
0.013717071402327004	0.0	0.0	0.007980982197894997
0.013757896019595836	0.0	0.0	0.00832395570831448
0.013757896019595836	0.0	0.0	0.008649520923145153
0.013757896019595836	0.0	0.0	0.008947337860326114
0.013757896019595836	0.0	0.0	0.009210095134735906
0.013757896019595836	0.0	0.0	0.009435683695081536
0.013757896019595836	0.0	0.0	0.009631495631553487
0.013757896019595836	0.0	0.0	0.00978122649784811
0.013757896019595836	0.0	0.0	0.009884714903752057
0.013757896019595836	0.0	0.0	0.009946211797748444
0.0	0.0	0.0	0.009962358848744642
0.0	0.0	0.0	0.009922862917691053
0.0	0.0	0.0	0.00984545707307495
0.0	0.0	0.0	0.009738030536755739
0.0	0.0	0.0	0.009594012106949703
0.0	0.0	0.0	0.009419588438388991
0.0	0.0	0.0	0.009224672117977542
0.0	0.0	0.0	0.00900265807191156
0.0	0.0	0.0	0.008758788513341975
0.0	0.0	0.0	0.00850093672435402
0.0	0.0	0.0	0.00823459498326809
0.0	0.0	0.0	0.007960070130736723
0.0	0.0	0.0	0.0076855143948929274
0.0	0.0	0.0	0.007409598787103918
0.0	0.0	0.0	0.0071365105067185425
0.0	0.0	0.0	0.006864395558755046
0.0	0.0	0.0	0.006597602522813269
0.0	0.0	0.0	0.006340395308405188
0.0	0.0	0.0	0.006092817739947381
0.0	0.0	0.0	0.005857530793375422
0.0	0.0	0.0	0.005638933846356918
0.0	0.0	0.0	0.005443724632595317
0.0	0.0	0.0	0.0052590715741192805
0.0	0.0	0.0	0.005084135830351385
0.0	0.0	0.0	0.004920403815118941
0.0	0.0	0.0	0.004765266346790028
0.0	0.0	0.0	0.004606761601170239
0.0	0.0	0.0	0.004451415919541387
0.0	0.0	0.0	0.004307090649082809
0.0	0.0	0.0	0.004168090289315963
0.0	0.0	0.0	0.004033687568120171
0.0	0.0	0.0	0.003907094369912986
0.0	0.0	0.0	0.003795699806139601
0.0	0.0	0.0	0.003688322085378746
0.0	0.0	0.0	0.003587012457317379
0.0	0.0	0.0	0.0034890780963586845
0.0	0.0	0.0	0.0033963789748997233
0.0	0.0	0.0	0.0033034297882712995
0.0	0.0	0.0	0.003212663374391353
0.0	0.0	0.0	0.0031262176455064666
0.0	0.0	0.0	0.0030466130983300894
0.0	0.0	0.0	0.002971793492033482
0.0	0.0	0.0	0.0029014300687746357
0.0	0.0	0.0	0.0028376846604237283
0.0	0.0	0.0	0.0027751835606553876
0.0	0.0	0.0	0.0027186429700733275
0.0	0.0	0.0	0.0026635230019007397
0.0	0.0	0.0	0.002608788586977957
0.0	0.0	0.0	0.002558691670023983
0.0	0.0	0.0	0.0025102106576376337
0.0	0.0	0.0	0.0024606796026662684
0.0	0.0	0.0	0.002421957746895226
0.0	0.0	0.0	0.0023900960112768644
0.0	0.0	0.0	0.00235795332717661
0.0	0.0	0.0	0.0023373580530673703
0.0	0.0	0.0	0.0023226416067642108
0.0	0.0	0.0	0.0023028911506477036
0.0	0.0	0.0	0.002284542398421215
0.0	0.0	0.0	0.0022663032421044215
0.0	0.0	0.0	0.002244126941645886
0.0	0.0	0.0	0.0022204881669083553
0.0	0.0	0.0	0.0022036527069533495
0.0	0.0	0.0	0.002186466571966868
0.0	0.0	0.0	0.0021740892875213936
0.0	0.0	0.0	0.002161093340591412
0.0	0.0	0.0	0.0021548469117061726
0.0	0.0	0.0	0.0021451166359691687
0.0	0.0	0.0	0.002137545213357046
0.0	0.0	0.0	0.0021335423276092613
0.0	0.0	0.0	0.0021320200692148145
0.0	0.0	0.0	0.0021210644233394145
0.0	0.0	0.0	0.002107138978366486
0.0	0.0	0.0	0.0020914631469438334
0.0	0.0	0.0	0.0020697919380789297
0.0	0.0	0.0	0.0020451668798530144
0.0	0.0	0.0	0.002028996915431463
0.0	0.0	0.0	0.0020174903411493694
0.0	0.0	0.0	0.0020071513652867067
0.0	0.0	0.0	0.001999986406915613
0.0	0.0	0.0	0.001993468005633803
0.0	0.0	0.0	0.0019772910675610583
0.0	0.0	0.0	0.0019594763077312206
0.0	0.0	0.0	0.001939057377335963
0.0	0.0	0.0	0.001912741696851057
0.0	0.0	0.0	0.001888898683794768
0.0	0.0	0.0	0.001872318270188649
0.0	0.0	0.0	0.0018616116733221088
0.0	0.0	0.0	0.0018514948580617735
