# Supplementary material for: Algorithms for the selection of fluorescent reporters
Source: Commun Biol. 2021 Jan 26;4:118. doi: 10.1038/s42003-020-01599-5 (PMC7838271; doi:10.1038/s42003-020-01599-5)
Supplement: Supplementary file 7 — Supplementary Data 4 [file 42003_2020_1599_MOESM7_ESM.zip › SupplementaryData4/figure1/panel4000/iRFP713.csv]

iRFP713	mOrange	Cerulean	DsRed2
0.0	0.0	0.0	0.0
0.0	0.0	0.0	0.0
0.0	0.0	0.0	0.0
0.0	0.0	0.0	0.0
0.0	0.0	0.0	0.0
0.0	0.0	0.0	0.0
0.0	0.0	0.0	0.0
0.0	0.0	0.0	0.0
0.0	0.0	0.0	0.0
0.0	0.0	0.0	0.0
0.0	0.0	0.0	0.0
0.0	0.0	0.0	0.0
0.0	0.0	0.0	0.0
0.0	0.0	0.0	0.0
0.0	0.0	0.0	0.0
0.0	0.0	0.0	0.0
0.0	0.0	0.0	0.0
0.0	0.0	0.0	0.0
0.0	0.0	0.0	0.0
0.0	0.0	0.0	0.0
0.0	0.0	0.0	0.0
0.0	0.0	0.0	0.0
0.0	0.0	0.0	0.0
0.0	0.0	0.0	0.0
0.0	0.0	0.0	0.0
0.0	0.0	0.0	0.0
0.0	0.0	0.0	0.0
0.0	0.0	0.0	0.0
0.0	0.0	0.0	0.0
0.0	0.0	0.0	0.0
0.0	0.0	0.0	0.0
0.0	0.0	0.0	0.0
0.0	0.0	0.0	0.0
0.0	0.0	0.0	0.0
0.0	0.0	0.0	0.0
0.0	0.0	0.0	0.0
0.0	0.0	0.0	0.0
0.0	0.0	0.0	0.0
0.0	0.0	0.0	0.0
0.0	0.0	0.0	0.0
0.0	0.0	0.0	0.0
0.0	0.0	0.0	0.0
0.0	0.0	0.0	0.0
0.0	0.0	0.0	0.0
0.0	0.0	0.0	0.0
0.0	0.0	0.0	0.0
0.0	0.0	0.0	0.0
0.0	0.0	0.0	0.0
0.0	0.0	0.0	0.0
0.0	0.0	0.0	0.0
0.0	0.0	0.0	0.0
0.0	0.0	0.0	0.0
0.0	0.0	0.0	0.0
0.0	0.0	0.0	0.0
0.0	0.0	0.0	0.0
0.0	0.0	0.0	0.0
0.0	0.0	0.0	0.0
0.0	0.0	0.0	0.0
0.0	0.0	0.0	0.0
0.0	0.0	0.0	0.0
0.0	0.0	0.0	0.0
0.0	0.0	0.0	0.0
0.0	0.0	0.0	0.0
0.0	0.0	0.0	0.0
0.0	0.0	0.0	0.0
0.0	0.0	0.0	0.0
0.0	0.0	0.0	0.0
0.0	0.0	0.0	0.0
0.0	0.0	0.0	0.0
0.0	0.0	0.0	0.0
0.0	0.0	0.0	0.0
0.0	0.0	0.0	0.0
0.0	0.0	0.0	0.0
0.0	0.0	0.0	0.0
0.0	0.0	0.0	0.0
0.0	0.0	0.0	0.0
0.0	0.0	0.0	0.0
0.0	0.0	0.0	0.0
0.0	0.0	0.0	0.0
0.0	0.0	0.0	0.0
0.0	0.0	0.0	0.0
0.0	0.0	0.0	0.0
0.0	0.0	0.0	0.0
0.0	0.0	0.0	0.0
0.0	0.0	0.0	0.0
0.0	0.0	0.0	0.0
0.0	0.0	0.0	0.0
0.0	0.0	0.0	0.0
0.0	0.0	0.0	0.0
0.0	0.0	0.0	0.0
0.0	0.0	0.0	0.0
0.0	0.0	0.0	0.0
0.0	0.0	0.0	0.0
0.0	0.0	0.0	0.0
0.0	0.0	0.0	0.0
0.0	0.0	0.0	0.0
0.0	0.0	0.0	0.0
0.0	0.0	0.0	0.0
0.0	0.0	0.0	0.0
0.0	0.0	0.0	0.0
0.0	0.0	0.0	0.0
0.0	0.0	0.0	0.0
0.0	0.0	0.0	0.0
0.0	0.0	0.0	0.0
0.0	0.0	0.0	0.0
0.0	0.0	0.0	0.0
0.0	0.0	0.0	0.0
0.0	0.0	0.0	0.0
0.0	0.0	0.0	0.0
0.0	0.0	0.0	0.0
0.0	0.0	0.0	0.0
0.0	0.0	0.0	0.0
0.0	0.0	0.0	0.0
0.0	0.0	0.0	0.0
0.0	0.0	0.0	0.0
0.0	0.0	0.0	0.0
0.0	0.0	0.0	0.0
0.0	0.0	0.0	0.0
0.0	0.0	0.0	0.0
0.0	0.0	0.0	0.0
0.0	0.0	0.0	0.0
0.0	0.0	0.0	0.0
0.0	0.0	0.0	0.0
0.0	0.0	0.0	0.0
0.0	0.0	0.0	0.0
0.0	0.0	0.0	0.0
0.0	0.0	0.0	0.0
0.0	0.0	0.0	0.0
0.0	0.0	0.0	0.0
0.0	0.0	0.0	0.0
0.0	0.0	0.0	0.0
0.0	0.0	0.0	0.0
0.0	0.0	0.0	0.0
0.0	0.0	4.897734231475811e-06	0.0
0.0	0.0	5.033782404572362e-06	0.0
0.0	0.0	5.986119616248214e-06	0.0
0.0	0.0	7.618697693406818e-06	0.0
0.0	0.0	5.714023270055113e-06	0.0
0.0	0.0	6.666360481730965e-06	0.0
0.0	0.0	6.938456827924066e-06	0.0
0.0	0.0	8.84313125127577e-06	0.0
0.0	0.0	8.84313125127577e-06	0.0
0.0	0.0	1.0747805674627476e-05	0.0
0.0	0.0	1.2652480097979179e-05	0.0
0.0	0.0	1.5101347213717086e-05	0.0
0.0	0.0	1.7686262502551542e-05	0.0
0.0	0.0	2.1631659522351503e-05	0.0
0.0	0.0	2.557705654215146e-05	0.0
0.0	0.0	3.129107981220657e-05	0.0
0.0	0.0	3.999816289038579e-05	0.0
0.0	0.0	4.7616860583792616e-05	0.0
0.0	0.0	5.890885895080629e-05	0.0
0.0	0.0	7.332996529904063e-05	0.0
0.0	0.0	9.019993876301286e-05	0.0
0.0	0.0	0.0001111513574198816	0.0
0.0	0.0	0.00013795284751990202	0.0
0.0	0.0	0.00016883578281281895	0.0
0.0	0.0	0.0002033920187793427	0.0
0.0	0.0	0.0002439343743621147	0.0
0.0	0.0	0.0002916872831190039	0.0
0.0	0.0	0.0003523647683200653	0.0
0.0	0.0	0.00041481087977138193	0.0
0.0	0.0	0.000488004796897326	0.0
0.0	0.0	0.000567865074505001	0.0
0.0	0.0	0.0006465009185548071	0.0
0.0	0.0	0.0007300344968360889	0.0
0.0	0.0	0.0008168332312716882	0.0
0.0	0.0	0.0009052645437844458	0.0
0.0	0.0	0.0009938319044703	0.0
0.0	0.0	0.0010678421106348234	0.0
0.0	0.0	0.0011447093284343744	0.0
0.0	0.0	0.0012127334149826495	0.0
0.0	0.0	0.0012657922024903042	0.0
0.0	0.0	0.0013044298836497243	0.0
0.0	0.0	0.001320619616248214	0.0
0.0	0.0	0.0013531351296182895	0.0
0.0	0.0	0.0013558560930802205	0.0
0.0	0.0	0.0013604817309655032	0.0
0.0	0.0	0.0013508223106756482	0.0
0.0	0.0	0.0013410268422126964	0.0
0.0	0.0	0.0013173544600938968	0.0
0.0	0.0	0.001296130945090835	0.0
0.0	0.0	0.0012743632373953867	0.0
0.0	0.0	0.0012523234333537455	0.0
0.0	0.0	0.0012321883037354562	0.0
0.0	0.0	0.0012188555827719943	0.0
0.0	0.0	0.0012018495611349255	0.0
0.0	0.0	0.0011902854664217186	0.0
0.0	0.0	0.0011804899979587671	0.0
0.0	0.0	0.0011681096142069811	0.0
0.0	0.0	0.001159266482955705	0.0
0.0	0.0	0.001164164217187181	0.0
0.0	0.0	0.001172327107572974	0.0
0.0	0.0	0.001170558481322719	0.0
0.0	0.0	0.001177496938150643	0.0
0.0	0.0	0.001189333129210043	0.0
0.0	0.0	0.0011961355378648703	0.0
0.0	0.0	0.0011977681159420289	0.0
0.0	0.0	0.001207155439885691	0.0
0.0	0.0	0.0012179032455603184	0.0
0.0	0.0	0.001222256787099408	0.0
0.0	0.0	0.0012313720146968769	0.0
0.0	0.0	0.0012294673402735252	0.0
0.0	0.0	0.001230147581139008	0.0
0.0	0.0	0.0012294673402735252	0.0
0.0	0.0	0.0012139578485405185	0.0
0.0	0.0	0.0012121892222902633	0.0
0.0	0.0	0.0011862040212288223	0.0
0.0	0.0	0.0011698782404572362	0.0
0.0	0.0	0.0011501512553582364	0.0
0.0	0.0	0.0011262067768932436	0.0
0.0	0.0	0.0011026704429475402	0.0
0.0	0.0	0.0010713793631353338	0.0
0.0	0.0	0.0010411766687078996	0.0
0.0	0.0	0.0010108379261073689	0.0
0.0	0.0	0.0009785945090834865	0.0
0.0	0.0	0.0009455348030210246	0.0
0.0	0.0	0.0009142437232088182	0.0
0.0	0.0	0.000888258522147377	0.0
0.0	0.0	0.0008594163094509084	0.0
0.0	0.0	0.0008313903857930189	0.0
0.0	0.0	0.0008074459073280261	0.0
0.0	0.0	0.0007806444172280057	0.0
0.0	0.0	0.0007561557460706266	0.0
0.0	0.0	0.0007362927127985303	0.0
0.0	0.0	0.0007194227393345581	0.0
0.0	0.0	0.0006981992243314962	0.0
0.0	0.0	0.0006829618289446826	0.0
0.0	0.0	0.0006620104102878138	0.0
0.0	0.0	0.0006463648703817106	0.0
0.0	0.0	0.0006330321494182486	0.0
0.0	0.0	0.0006202436211471729	0.0
0.0	0.0	0.0006103121045111247	0.0
0.0	0.0	0.0005894967340273526	0.0
0.0	0.0	0.0005831024698918146	0.0
0.0	0.0	0.0005750756276791182	0.0
0.0	0.0	0.0005576614615227598	0.0
0.0	0.0	0.0005467776076750356	0.0
0.0	0.0	0.0005376623800775668	0.0
0.0	0.0	0.0005232412737293325	0.0
0.0	0.0	0.0005146702388242499	0.0
0.0	0.0	0.0005065073484384568	0.0
0.0	0.0	0.0004927664829557053	0.0
0.0	0.0	0.0004816105327617881	0.0
0.0	0.0	0.00047072667891406416	0.0
0.0	0.0	0.00046120330679730553	0.0
0.0	0.0	0.00045004735660338844	0.0
0.0	0.0	0.00043004827515819553	0.0
0.0	0.0	0.00042256562563788527	0.0
0.0	0.0	0.00040868871198203717	0.0
0.0	0.0	0.00040025372525005103	0.0
0.0	0.0	0.00038202327005511325	0.0
0.0	0.0	0.00037059522351500304	0.0
0.0	0.0	0.0003637928148601756	0.0
0.0	0.0	0.00035141243110838944	0.0
0.0	0.0	0.0003331819759134517	0.0
0.0	0.0	0.0003271958562972035	0.0
0.0	0.0	0.0003139991835068381	0.0
0.0	0.0	0.0003043397632169831	0.0
0.0	0.0	0.00029468034292712796	0.0
0.0	0.0	0.0002816197183098591	0.0
0.0	0.0	0.00027508940600122473	0.0
0.0	0.0	0.0002582194325372525	0.0
0.0	0.0	0.0002565868544600939	0.0
0.0	0.0	0.00024801581955501123	0.0
0.0	0.0	0.0002394447846499286	0.0
0.0	0.0	0.00022801673810981832	0.0
0.0	0.0	0.00022053408858950806	0.0
0.0	0.0	0.0002127793427230047	0.0
0.0	0.0	0.0002062490304143703	0.0
0.0	0.0	0.00020162339252908755	0.0
0.0	0.0	0.00019495703204735663	0.0
0.0	0.0	0.000190603490508267	0.0
0.0	0.0	0.0001843452745458257	0.0
0.0	0.0	0.00017985568483363954	0.0
0.0	0.0	0.00017196489079403962	0.0
0.0	0.0	0.0001689718309859155	0.0
0.0	0.0	0.00016148918146560522	0.0
0.0	0.0	0.00016012869973463972	0.0
0.0	0.0	0.00015264605021432945	0.0
0.0	0.0	0.00014992508675239845	0.0
0.0	0.0	0.0001448913043478261	0.0
0.0	0.0	0.00013999357011635027	0.0
0.0	0.0	0.0001374086548275158	0.0
0.0	0.0	0.00013319116146152276	0.0
0.0	0.0	0.00012856552357624006	0.0
0.0	0.0	0.00012856552357624006	0.0
0.0	0.0	0.0001246201265564401	0.0
0.0	0.0	0.00011985844049806083	0.0
0.0	0.0	0.00011672933251684017	0.0
0.0	0.0	0.00011291998367013677	0.0
0.0	0.0	0.00011074321290059195	0.0
0.0	0.0	0.00010775015309246786	0.0
0.0	0.0	0.00010543733414982649	0.0
0.0	0.0	0.0001024442743417024	0.0
0.0	0.0	9.849887732190244e-05	0.0
0.0	0.0	9.700234741784038e-05	0.0
0.0	0.0	9.332904674423351e-05	0.0
0.0	0.0	9.019993876301286e-05	0.0
0.0	0.0	8.87034088589508e-05	0.0
0.0	0.0	8.475801183915085e-05	0.0
0.0	0.0	8.285333741579915e-05	0.0
0.0	0.0	8.067656664625433e-05	0.0
0.0	0.0	7.741141049193713e-05	0.0
0.0	0.0	7.482649520310268e-05	0.0
0.0	0.0	7.264972443355788e-05	0.0
0.0	0.0	7.088109818330272e-05	0.0
0.0	0.0	6.870432741375791e-05	0.0
0.0	0.0	6.448683404776485e-05	0.0
0.0	0.0	6.394264135537866e-05	0.0
0.0	0.0	6.3534496836089e-05	0.0
0.0	0.0	6.108562972035109e-05	0.0
0.0	0.0	5.972514798938559e-05	0.0
0.0	0.0	5.877281077770974e-05	0.0
0.0	0.0	5.591579914268218e-05	0.0
0.0	0.0	5.197040212288222e-05	0.0
0.0	0.0	5.0882016738109825e-05	0.0
0.0	0.0	5.129016125739947e-05	0.0
0.0	0.0	5.0609920391916716e-05	0.0
0.0	0.0	4.8841294141661564e-05	0.0
0.0	0.0	4.788895692998571e-05	0.0
0.0	0.0	4.57121861604409e-05	0.0
0.0	0.0	4.421565625637885e-05	0.0
0.0	0.0	4.312727087160645e-05	0.0
0.0	0.0	4.367146356399265e-05	0.0
0.0	0.0	4.067840375586854e-05	0.0
0.0	0.0	3.904582567870994e-05	0.0
0.0	0.0	3.877372933251684e-05	0.0
0.0	0.0	3.890977750561339e-05	0.0
0.0	0.0	3.618881404368238e-05	0.0
0.0	0.0	3.591671769748928e-05	0.0
0.0	0.0	3.6869054909165135e-05	0.0
0.0	0.0	3.5780669524392734e-05	0.0
0.0	0.0	3.455623596652378e-05	0.0
0.0	0.0	3.414809144723413e-05	0.0
0.0	0.0	3.3603898754847925e-05	0.0
0.0	0.0	3.305970606246172e-05	0.0
0.0	0.0	3.265156154317208e-05	0.0
0.0	0.0	3.1427127985303124e-05	0.0
0.0	0.0	3.1427127985303124e-05	0.0
0.0	0.0	2.938640538885487e-05	0.0
0.0	0.0	2.8842212696468666e-05	0.0
0.0	0.0	2.9930598081241074e-05	0.0
0.0	0.0	2.938640538885487e-05	0.0
0.0	0.0	2.8161971830985915e-05	0.0
0.0	0.0	2.6801490100020412e-05	0.0
0.0	0.0	2.7209634619310065e-05	0.0
0.0	0.0	2.625729740763421e-05	0.0
0.0	0.0	2.584915288834456e-05	0.0
0.0	0.0	2.5304960195958358e-05	0.0
0.0013482352053837724	0.0	2.3944478464992855e-05	0.0
0.0013855445472017124	0.0	2.5032863849765256e-05	0.0
0.0014317551763416046	0.0	2.3808430291896308e-05	0.0
0.0015235819938199512	0.0	2.3400285772606655e-05	0.0
0.0016284706829550939	0.0	2.3128189426413557e-05	0.0
0.0017519639154770998	0.0	2.3808430291896308e-05	0.0
0.0018800330746599756	0.0	2.2583996734027353e-05	0.0
0.0020137523216917186	0.0	2.1359563176158398e-05	0.0
0.002150407680914734	0.0	2.3808430291896308e-05	0.0
0.0022972962157220725	0.0	2.2447948560930802e-05	0.0
0.0024592660452196426	0.0	2.2992141253317002e-05	0.0
0.002634376518194462	0.0	2.013512961828945e-05	0.0
0.0028264158431028684	0.0	2.013512961828945e-05	0.0
0.003031302135819726	0.0	2.10874668299653e-05	0.0
0.0032476032530384495	0.0	2.10874668299653e-05	0.0
0.00346661848913626	0.0	2.1495611349254952e-05	0.0
0.0037086422578809777	0.0	1.8774647887323943e-05	0.0
0.003958070649359037	0.0	1.8230455194937743e-05	0.0
0.004230643705511897	0.0	2.013512961828945e-05	0.0
0.004525631068342464	0.0	1.8910696060420494e-05	0.0
0.0048624320889059745	0.0	1.904674423351704e-05	0.0
0.005220050424903623	0.0	1.9590936925903245e-05	0.0
0.0056106670642073015	0.0	1.850255154113084e-05	0.0
0.006031625391366855	0.0	1.9999081445192895e-05	0.0
0.006500763571566886	0.0	1.8774647887323943e-05	0.0
0.007004353824824782	0.0	1.9182792406613593e-05	0.0
0.00757024571342952	0.0	1.8638599714227395e-05	0.0
0.008204103575768392	0.0	1.8230455194937743e-05	0.0
0.008910718313961364	0.0	1.8230455194937743e-05	0.0
0.009672229993157085	0.0	1.8366503368034294e-05	0.0
0.010514239669835074	0.0	1.727811798326189e-05	0.0
0.011422160163451578	0.0	1.8366503368034294e-05	0.0
0.012420217460943975	0.0	1.9863033272096347e-05	0.0
0.013499008999769253	0.0	1.7686262502551542e-05	0.0
0.014700957200610968	0.0	1.755021432945499e-05	0.0
0.01600399155998231	0.0	1.7822310675648093e-05	0.0
0.017428084314905452	0.0	1.795835884874464e-05	0.0
0.01896676908663939	0.0	1.809440702184119e-05	0.0
0.020647744983296048	0.0	1.809440702184119e-05	0.0
0.022435972723701434	0.0	1.6597877117779138e-05	0.0
0.024347708018778006	0.0	1.714206981016534e-05	0.0
0.026383237311509218	0.0	1.809440702184119e-05	0.0
0.0285452602554035	0.0	1.700602163706879e-05	0.0
0.03083447877899183	0.0	1.714206981016534e-05	0.0
0.033247484139160226	0.0	1.673392529087569e-05	0.0
0.03578328810761571	0.0	1.618973259848949e-05	0.0
0.038430175094723795	0.0	1.7822310675648093e-05	0.0
0.04114052373965101	0.0	1.809440702184119e-05	0.0
0.043879380765729184	0.0	1.755021432945499e-05	0.0
0.04664310111438294	0.0	1.618973259848949e-05	0.0
0.0493894988236116	0.0	1.714206981016534e-05	0.0
0.05209460556194139	0.0	0.0	0.0
0.05476577582458355	0.0	0.0	0.0
0.05736834986731721	0.0	0.0	0.0
0.05983368857539707	0.0	0.0	0.0
0.062173894164874594	0.0	0.0	0.0
0.06431464148456119	0.0	0.0	0.0
0.06620337533645469	0.0	0.0	0.0
0.06782493558243367	0.0	0.0	0.0
0.06923245753915255	0.0	0.0	0.0
0.07030874270187251	0.0	0.0	0.0
0.07105263097651049	0.0	0.0	0.0
0.07149467873993848	0.0	0.0	0.0
0.07161074586650337	0.0	0.0	0.0
0.0713268439187437	0.0	0.0	0.0
0.070770440525577	0.0	0.0	0.0
0.06999824445148725	0.0	0.0	0.0
0.06896302103366865	0.0	0.0	0.0
0.06770924076013653	0.0	0.0	0.0
0.06630815660947104	0.0	0.0	0.0
0.06471229044233046	0.0	0.0	0.0
0.06295932397641123	0.0	0.0	0.0
0.061105851399003874	0.0	0.0	0.0
0.05919135192913686	0.0	0.0	0.0
0.05721803117778285	0.0	0.0	0.0
0.05524448843311667	0.0	0.0	0.0
0.053261170750028966	0.0	0.0	0.0
0.05129817626822892	0.0	0.0	0.0
0.04934217822791077	0.0	0.0	0.0
0.04742443479125601	0.0	0.0	0.0
0.04557559550071698	0.0	0.0	0.0
0.04379597537196474	0.0	0.0	0.0
0.04210470185005249	0.0	0.0	0.0
0.04053339824035485	0.0	0.0	0.0
0.03913020873376089	0.0	0.0	0.0
0.03780289825993006	0.0	0.0	0.0
0.03654543712244964	0.0	0.0	0.0
0.03536850985943518	0.0	0.0	0.0
0.03425336133010124	0.0	0.0	0.0
0.033114008368664426	0.0	0.0	0.0
0.031997363174741875	0.0	0.0	0.0
0.030959934145950576	0.0	0.0	0.0
0.029960781275657166	0.0	0.0	0.0
0.028994676836191894	0.0	0.0	0.0
0.028084708275243606	0.0	0.0	0.0
0.02728398949785374	0.0	0.0	0.0
0.026512144316418736	0.0	0.0	0.0
0.025783917383512506	0.0	0.0	0.0
0.025079952314527344	0.0	0.0	0.0
0.02441361883571652	0.0	0.0	0.0
0.0237454878555737	0.0	0.0	0.0
0.023093046933071723	0.0	0.0	0.0
0.022471663662662792	0.0	0.0	0.0
0.021899455706272632	0.0	0.0	0.0
0.021361642534343642	0.0	0.0	0.0
0.02085586099226223	0.0	0.0	0.0
0.02039765061188143	0.0	0.0	0.0
0.0199483844852701	0.0	0.0	0.0
0.01954196328274294	0.0	0.0	0.0
0.019145753700965593	0.0	0.0	0.0
0.018752315526664027	0.0	0.0	0.0
0.018392212297784812	0.0	0.0	0.0
0.01804372440349589	0.0	0.0	0.0
0.017687688664981892	0.0	0.0	0.0
0.01740935087217603	0.0	0.0	0.0
0.01718032452541683	0.0	0.0	0.0
0.016949278684013445	0.0	0.0	0.0
0.016801237144586912	0.0	0.0	0.0
0.016695453392739184	0.0	0.0	0.0
0.016553484516172872	0.0	0.0	0.0
0.01642159127154998	0.0	0.0	0.0
0.016290485816742365	0.0	0.0	0.0
0.016131079651946816	0.0	0.0	0.0
0.015961161029658062	0.0	0.0	0.0
0.01584014552894304	0.0	0.0	0.0
0.015716609329973513	0.0	0.0	0.0
0.01562763978125524	0.0	0.0	0.0
0.015534223205218656	0.0	0.0	0.0
0.015489323052728122	0.0	0.0	0.0
0.015419380550797324	0.0	0.0	0.0
0.015364956169106544	0.0	0.0	0.0
0.015336182899806636	0.0	0.0	0.0
0.01532524070622749	0.0	0.0	0.0
0.01524649008255511	0.0	0.0	0.0
0.015146392152318439	0.0	0.0	0.0
0.01503371221403302	0.0	0.0	0.0
0.014877936714052903	0.0	0.0	0.0
0.014700928556312623	0.0	0.0	0.0
0.014584696725032223	0.0	0.0	0.0
0.014501985955502682	0.0	0.0	0.0
0.014427668036999445	0.0	0.0	0.0
0.014376165373740014	0.0	0.0	0.0
0.014329310247887325	0.0	0.0	0.0
0.014213028289084821	0.0	0.0	0.0
0.014084973452051118	0.0	0.0	0.0
0.013938199494437165	0.0	0.0	0.0
0.013749038921512595	0.0	0.0	0.0
0.013577652207322833	0.0	0.0	0.0
0.013458470013312736	0.0	0.0	0.0
0.013381509586676275	0.0	0.0	0.0
0.01330878858780586	0.0	0.0	0.0
