# Supplementary material for: Algorithms for the selection of fluorescent reporters
Source: Commun Biol. 2021 Jan 26;4:118. doi: 10.1038/s42003-020-01599-5 (PMC7838271; doi:10.1038/s42003-020-01599-5)
Supplement: Supplementary file 7 — Supplementary Data 4 [file 42003_2020_1599_MOESM7_ESM.zip › SupplementaryData4/figure1/panel4000/mOrange.csv]

mOrange	Cerulean	DsRed2	iRFP713
0.0	0.0	0.0	0.0
0.0	0.0	0.0	0.0
0.0	0.0	0.0	0.0
0.0	0.0	0.0	0.0
0.0	0.0	0.0	0.0
0.0	0.0	0.0	0.0
0.0	0.0	0.0	0.0
0.0	0.0	0.0	0.0
0.0	0.0	0.0	0.0
0.0	0.0	0.0	0.0
0.0	0.0	0.0	0.0
0.0	0.0	0.0	0.0
0.0	0.0	0.0	0.0
0.0	0.0	0.0	0.0
0.0	0.0	0.0	0.0
0.0	0.0	0.0	0.0
0.0	0.0	0.0	0.0
0.0	0.0	0.0	0.0
0.0	0.0	0.0	0.0
0.0	0.0	0.0	0.0
0.0	0.0	0.0	0.0
0.0	0.0	0.0	0.0
0.0	0.0	0.0	0.0
0.0	0.0	0.0	0.0
0.0	0.0	0.0	0.0
0.0	0.0	0.0	0.0
0.0	0.0	0.0	0.0
0.0	0.0	0.0	0.0
0.0	0.0	0.0	0.0
0.0	0.0	0.0	0.0
0.0	0.0	0.0	0.0
0.0	0.0	0.0	0.0
0.0	0.0	0.0	0.0
0.0	0.0	0.0	0.0
0.0	0.0	0.0	0.0
0.0	0.0	0.0	0.0
0.0	0.0	0.0	0.0
0.0	0.0	0.0	0.0
0.0	0.0	0.0	0.0
0.0	0.0	0.0	0.0
0.0	0.0	0.0	0.0
0.0	0.0	0.0	0.0
0.0	0.0	0.0	0.0
0.0	0.0	0.0	0.0
0.0	0.0	0.0	0.0
0.0	0.0	0.0	0.0
0.0	0.0	0.0	0.0
0.0	0.0	0.0	0.0
0.0	0.0	0.0	0.0
0.0	0.0	0.0	0.0
0.0	0.0	0.0	0.0
0.0	0.0	0.0	0.0
0.0	0.0	0.0	0.0
0.0	0.0	0.0	0.0
0.0	0.0	0.0	0.0
0.0	0.0	0.0	0.0
0.0	0.0	0.0	0.0
0.0	0.0	0.0	0.0
0.0	0.0	0.0	0.0
0.0	0.0	0.0	0.0
0.0	0.0	0.0	0.0
0.0	0.0	0.0	0.0
0.0	0.0	0.0	0.0
0.0	0.0	0.0	0.0
0.0	0.0	0.0	0.0
0.0	0.0	0.0	0.0
0.0	0.0	0.0	0.0
0.0	0.0	0.0	0.0
0.0	0.0	0.0	0.0
0.0	0.0	0.0	0.0
0.0	0.0	0.0	0.0
0.0	0.0	0.0	0.0
0.0	0.0	0.0	0.0
0.0	0.0	0.0	0.0
0.0	0.0	0.0	0.0
0.0	0.0	0.0	0.0
0.0	0.0	0.0	0.0
0.0	0.0	0.0	0.0
0.0	0.0	0.0	0.0
0.0	0.0	0.0	0.0
0.0	0.0	0.0	0.0
0.0	0.0	0.0	0.0
0.0	0.0	0.0	0.0
0.0	0.0	0.0	0.0
0.0	0.0	0.0	0.0
0.0	0.0	0.0	0.0
0.0	0.0	0.0	0.0
0.0	0.0	0.0	0.0
0.0	0.0	0.0	0.0
0.0	0.0	0.0	0.0
0.0	0.0	0.0	0.0
0.0	0.0	0.0	0.0
0.0	0.0	0.0	0.0
0.0	0.0	0.0	0.0
0.0	0.0	0.0	0.0
0.0	0.0	0.0	0.0
0.0	0.0	0.0	0.0
0.0	0.0	0.0	0.0
0.0	0.0	0.0	0.0
0.0	0.0	0.0	0.0
0.0	0.0	0.0	0.0
0.0	0.0	0.0	0.0
0.0	0.0	0.0	0.0
0.0	0.0	0.0	0.0
0.0	0.0	0.0	0.0
0.0	0.0	0.0	0.0
0.0	0.0	0.0	0.0
0.0	0.0	0.0	0.0
0.0	0.0	0.0	0.0
0.0	0.0	0.0	0.0
0.0	0.0	0.0	0.0
0.0	0.0	0.0	0.0
0.0	0.0	0.0	0.0
0.0	0.0	0.0	0.0
0.0	0.0	0.0	0.0
0.0	0.0	0.0	0.0
0.0	0.0	0.0	0.0
0.0	0.0	0.0	0.0
0.0	0.0	0.0	0.0
0.0	0.0	0.0	0.0
0.0	0.0	0.0	0.0
0.0	0.0	0.0	0.0
0.0	0.0	0.0	0.0
0.0	0.0	0.0	0.0
0.0	0.0	0.0	0.0
0.0	0.0	0.0	0.0
0.0	0.0	0.0	0.0
0.0	0.0	0.0	0.0
0.0	0.0	0.0	0.0
0.0	0.0	0.0	0.0
0.0	0.0	0.0	0.0
0.0	0.0	0.0	0.0
0.0	0.0	0.0	0.0
0.0	0.00010579105939987754	0.0	0.0
0.0	0.00010872969993876303	0.0	0.0
0.0	0.00012930018371096145	0.0	0.0
0.0	0.0001645638701775873	0.0	0.0
0.0	0.00012342290263319045	0.0	0.0
0.0	0.00014399338640538886	0.0	0.0
0.0	0.00014987066748315986	0.0	0.0
0.0	0.00019101163502755665	0.0	0.0
0.0	0.00019101163502755665	0.0	0.0
0.0	0.00023215260257195353	0.0	0.0
0.0	0.0002732935701163503	0.0	0.0
0.0	0.0003261890998162891	0.0	0.0
0.0	0.00038202327005511336	0.0	0.0
0.0	0.0004672438456827925	0.0	0.0
0.0	0.0005524644213104717	0.0	0.0
0.0	0.0006758873239436621	0.0	0.0
0.0	0.0008639603184323332	0.0	0.0
0.0	0.0010285241886099207	0.0	0.0
0.0	0.0012724313533374158	0.0	0.0
0.0	0.0015839272504592778	0.0	0.0
0.0	0.001948318677281078	0.0	0.0
0.0	0.002400869320269443	0.0	0.0
0.0	0.002979781506429884	0.0	0.0
0.0	0.00364685290875689	0.0	0.0
0.0	0.004393267605633804	0.0	0.0
0.0	0.0052689824862216786	0.0	0.0
0.0	0.006300445315370485	0.0	0.0
0.0	0.007611078995713412	0.0	0.0
0.0	0.00895991500306185	0.0	0.0
0.0	0.010540903612982244	0.0	0.0
0.0	0.012265885609308023	0.0	0.0
0.0	0.013964419840783835	0.0	0.0
0.0	0.015768745131659524	0.0	0.0
0.0	0.017643597795468466	0.0	0.0
0.0	0.01955371414574403	0.0	0.0
0.0	0.021466769136558487	0.0	0.0
0.0	0.02306538958971219	0.0	0.0
0.0	0.024725721494182493	0.0	0.0
0.0	0.02619504176362523	0.0	0.0
0.0	0.027341111573790575	0.0	0.0
0.0	0.02817568548683405	0.0	0.0
0.0	0.028525383710961427	0.0	0.0
0.0	0.029227718799755057	0.0	0.0
0.0	0.029286491610532768	0.0	0.0
0.0	0.029386405388854873	0.0	0.0
0.0	0.029177761910594003	0.0	0.0
0.0	0.02896617979179425	0.0	0.0
0.0	0.028454856338028175	0.0	0.0
0.0	0.02799642841396204	0.0	0.0
0.0	0.027526245927740358	0.0	0.0
0.0	0.02705018616044091	0.0	0.0
0.0	0.026615267360685858	0.0	0.0
0.0	0.02632728058787508	0.0	0.0
0.0	0.025959950520514394	0.0	0.0
0.0	0.025710166074709127	0.0	0.0
0.0	0.025498583955909374	0.0	0.0
0.0	0.025231167666870793	0.0	0.0
0.0	0.025040156031843237	0.0	0.0
0.0	0.025145947091243116	0.0	0.0
0.0	0.025322265523576245	0.0	0.0
0.0	0.025284063196570734	0.0	0.0
0.0	0.025433933864053893	0.0	0.0
0.0	0.02568959559093693	0.0	0.0
0.0	0.025836527617881203	0.0	0.0
0.0	0.02587179130434783	0.0	0.0
0.0	0.02607455750153093	0.0	0.0
0.0	0.026306710104102883	0.0	0.0
0.0	0.026400746601347218	0.0	0.0
0.0	0.026597635517452548	0.0	0.0
0.0	0.026556494549908147	0.0	0.0
0.0	0.026571187752602577	0.0	0.0
0.0	0.026556494549908147	0.0	0.0
0.0	0.0262214895284752	0.0	0.0
0.0	0.026183287201469688	0.0	0.0
0.0	0.025622006858542563	0.0	0.0
0.0	0.025269369993876304	0.0	0.0
0.0	0.02484326711573791	0.0	0.0
0.0	0.024326066380894063	0.0	0.0
0.0	0.023817681567666876	0.0	0.0
0.0	0.023141794243723212	0.0	0.0
0.0	0.022489416044090632	0.0	0.0
0.0	0.02183409920391917	0.0	0.0
0.0	0.021137641396203312	0.0	0.0
0.0	0.020423551745254134	0.0	0.0
0.0	0.019747664421310474	0.0	0.0
0.0	0.01918638407838335	0.0	0.0
0.0	0.018563392284139623	0.0	0.0
0.0	0.01795803233312921	0.0	0.0
0.0	0.017440831598285366	0.0	0.0
0.0	0.016861919412124924	0.0	0.0
0.0	0.016332964115125536	0.0	0.0
0.0	0.015903922596448256	0.0	0.0
0.0	0.015539531169626458	0.0	0.0
0.0	0.01508110324556032	0.0	0.0
0.0	0.014751975505205146	0.0	0.0
0.0	0.01429942486221678	0.0	0.0
0.0	0.01396148120024495	0.0	0.0
0.003997604044	0.013673494427434173	0.0	0.0
0.004866340724	0.013397262216778937	0.0	0.0
0.005898241916000001	0.013182741457440295	0.0	0.0
0.007240808400000001	0.012733129454990817	0.0	0.0
0.008813852068	0.012595013349663198	0.0	0.0
0.010896117456	0.012421633557868956	0.0	0.0
0.012979916544	0.012045487568891611	0.0	0.0
0.016286425176	0.011810396325780773	0.0	0.0
0.020551935740000003	0.011613507409675445	0.0	0.0
0.025652190704	0.011302011512553584	0.0	0.0
0.030374176644000002	0.0111168771586038	0.0	0.0
0.034802123972	0.01094055872627067	0.0	0.0
0.03959309074	0.010643756031843235	0.0	0.0
0.046262548948	0.010402787507654625	0.0	0.0
0.054118854972	0.010167696264543787	0.0	0.0
0.06301688139600001	0.009961991426821802	0.0	0.0
0.071959715576	0.009721022902633191	0.0	0.0
0.08154079808	0.009289042743417025	0.0	0.0
0.09269643600000001	0.009127417513778322	0.0	0.0
0.104120394392	0.008827676178812003	0.0	0.0
0.11498047078000001	0.008645480465401104	0.0	0.0
0.12649882571200002	0.008251702633190448	0.0	0.0
0.136695204352	0.008004856827924067	0.0	0.0
0.14716974521200002	0.007857924800979793	0.0	0.0
0.15739081162000002	0.007590508511941213	0.0	0.0
0.16598446513600001	0.0071967306797305584	0.0	0.0
0.17450342756	0.0070674304960195965	0.0	0.0
0.18093519833200003	0.006782382363747705	0.0	0.0
0.186587713676	0.006573738885486836	0.0	0.0
0.19111197207200004	0.006365095407225965	0.0	0.0
0.1939634718	0.006082985915492958	0.0	0.0
0.19516687887200002	0.005941931169626455	0.0	0.0
0.196	0.005577539742804655	0.024414732394366194	0.0
0.195207588856	0.0055422760563380285	0.02573113802816901	0.0
0.19344216942400003	0.005357141702388243	0.027445526760563374	0.0
0.191402103228	0.005172007348438458	0.029634433802816898	0.0
0.187748182636	0.004925161543172077	0.032175402816901406	0.0
0.184291743608	0.004763536313533375	0.03512966197183098	0.0
0.17989971426	0.004596033802816903	0.03831352676056338	0.0
0.17559063877599998	0.004454979056950399	0.04197190985915492	0.0
0.170827472452	0.004355065278628292	0.045905819718309857	0.0
0.16563612394000002	0.0042110718922229035	0.050191791549295775	0.0
0.160404076616	0.004117035394978568	0.05463083380281689	0.0
0.155366017352	0.003981857930189836	0.059773999999999994	0.0
0.15019844991200001	0.0038848827924066144	0.06529984225352112	0.0
0.144986488864	0.0037144416411512564	0.07128489577464787	0.0
0.13997154995599997	0.0036497915492957754	0.07726994929577465	0.0
0.135505971804	0.0034881663196570734	0.08340807323943662	0.0
0.130874788352	0.0034587799142682184	0.08950027605633802	0.0
0.126806266608	0.0032971546846295168	0.09576085633802817	0.0
0.122545245816	0.003238381873851807	0.10225104225352111	0.0
0.11882280362400001	0.003129652173913044	0.10894021971830985	0.0
0.115637876144	0.0030238611145131664	0.1154304056338028	0.0
0.11205118982399999	0.002968026944274342	0.12158383661971829	0.0
0.109120699548	0.002876929087568892	0.12727805633802816	0.0
0.10684001238400001	0.0027770153092467856	0.13249775774647887	0.0
0.103741039332	0.0027770153092467856	0.1373807042253521	0.0
0.10173288291600001	0.0026917947336191064	0.14177382535211266	0.0
0.099696556204	0.0025889423147581144	0.14564650704225351	0.0
0.097718529104	0.002521353582363748	0.14879975774647886	0.0
0.096452411244	0.0024390716472749547	0.15106519999999998	0.0
0.09470216279999999	0.0023920533986527865	0.15233568450704224	0.0
0.09340884896000001	0.002327403306797306	0.15297858028169012	0.0
0.092474591244	0.0022774464176362526	0.15307042253521125	0.0
0.091331879688	0.002212796325780772	0.15307042253521125	0.0
0.09026469869200002	0.002127575750153093	0.15293265915492957	0.0
0.089295799348	0.0020952507042253524	0.15186116619718307	0.0
0.08797858134799999	0.002015907409675444	0.15034576901408447	0.0
0.087044357148	0.001948318677281078	0.14820278309859153	0.0
0.08659038959200001	0.0019159936313533376	0.14547812957746478	0.0
0.085347078684	0.0018307730557256586	0.14229426478873236	0.0
0.084065196348	0.0017896320881812618	0.13872772394366195	0.0
0.083006748524	0.001742613839559094	0.13482442816901408	0.0
0.08130143112	0.0016720864666258423	0.13075275492957744	0.0
0.080355921044	0.001616252296387018	0.12652801126760563	0.0
0.079226230748	0.0015692340477648503	0.1223032676056338	0.0
0.07790740045200001	0.001531031720759339	0.11807852394366196	0.0
0.076648918556	0.0014840134721371711	0.11385378028169013	0.0
0.075007118088	0.001392915615431721	0.10961372957746476	0.0
0.07344414	0.001381161053276179	0.10555736338028167	0.0
0.07176952286	0.0013723451316595226	0.10160814647887322	0.0
0.070649853456	0.0013194496019595838	0.09790384225352111	0.0
0.06861002246	0.001290063196570729	0.09413830985915492	0.0
0.067002717992	0.0012694927127985306	0.09049523380281688	0.0
0.065041933208	0.0012077812614819353	0.08686746478873239	0.0
0.06306389474	0.001122560685854256	0.08368359999999998	0.0
0.06185430739600001	0.0010990515615431724	0.08051504225352112	0.0
0.059494249248	0.0011078674831598286	0.07740771267605634	0.0
0.057617022988	0.0010931742804654013	0.07423915492957746	0.0
0.056078811264	0.00105497195345989	0.07126958873239436	0.0
0.054224738876	0.0010344014696876916	0.06846839999999998	0.0
0.05239283546	0.0009873832210655236	0.06571313239436619	0.0
0.050508913644	0.0009550581751377833	0.06292725070422535	0.0
0.049229214747999996	0.0009315490508266995	0.06044750985915492	0.0
0.047483008216	0.0009433036129822413	0.058120839436619706	0.0
0.045870676544	0.0008786535211267606	0.05573294084507041	0.0
0.044189307988000005	0.0008433898346601349	0.053161357746478864	0.0
0.042301646688	0.0008375125535823639	0.05088060845070422	0.0
0.041067807872	0.0008404511941212493	0.04893661408450704	0.0
0.039653584572	0.0007816783833435396	0.04713038309859154	0.0
0.038366350456	0.0007758011022657687	0.0452170028169014	0.0
0.037177084392	0.000796371586037967	0.04331892957746479	0.0
0.035581189084	0.0007728624617268832	0.041558619718309854	0.0
0.03442581436	0.0007464146968769137	0.03995138028169014	0.0
0.033171419064	0.0007375987752602574	0.038328833802816896	0.0
0.032014656072	0.0007258442131047153	0.03656852394366197	0.0
0.030863009660000003	0.0007140896509491734	0.0348541352112676	0.0
0.029926188068000004	0.000705273729332517	0.03330812394366196	0.0
0.028979524728	0.0006788259644825475	0.03196110422535211	0.0
0.02820122088	0.0006788259644825475	0.030552856338028164	0.0
0.027188946932	0.0006347463563992653	0.029190529577464788	0.0
0.026291144432	0.0006229917942437233	0.02787412394366197	0.0
0.02545317544	0.0006465009185548072	0.02671078873239436	0.0
0.024994482911999998	0.0006347463563992653	0.025547453521126758	0.0
0.024233522516	0.0006082985915492958	0.02450657464788732	0.0
0.023294013568	0.0005789121861604409	0.023373853521126756	0.0
0.022706943784	0.0005877281077770975	0.022302360563380277	0.0
0.021806812412	0.0005671576240048991	0.021246174647887323	0.0
0.021265938652	0.0005583417023882426	0.02038898028169014	0.0
0.02076262888	0.0005465871402327006	0.01960832112676056	0.0
0.020118479780000004	0.0005172007348438458	0.018888890140845067	0.0
0.019525509416	0.0005407098591549296	0.018154152112676052	0.0
0.01910500788	0.0005142620943049604	0.01743472112676056	0.0
0.018677765904	0.0005054461726883038	0.016546912676056336	0.0
0.017814291628000002	0.0004995688916105328	0.015720332394366196	0.0
0.017557402268	0.0005142620943049604	0.015153971830985914	0.0
0.016769425036	0.0004878143294549909	0.01458761126760563	0.0
0.0162686566	0.0004613665646050215	0.013929408450704223	0.0
0.015620857784000002	0.0005142620943049604	0.013271205633802815	0.0
0.015359523536	0.00048487568891610543	0.012689538028169012	0.0
0.015033306428	0.0004966302510716473	0.01210787042253521	0.0
0.014478538032	0.0004349187997550521	0.011526202816901409	0.0
0.014137396112000001	0.0004349187997550521	0.011082298591549295	0.0
0.013715438884000002	0.0004554892835272505	0.010638394366197183	0.0
0.013451193644000001	0.0004554892835272505	0.01020979718309859	0.0
0.012994035208	0.00046430520514390705	0.009765892957746478	0.0
0.01238873762	0.00040553239436619726	0.00938321690140845	0.0
0.012208207508	0.0003937778322106553	0.009092383098591549	0.0
0.012033353948	0.0004349187997550521	0.008908698591549295	0.0
0.011477074000000002	0.0004084710349050827	0.008648478873239435	0.0
0.011214743288	0.0004114096754439682	0.008480101408450702	0.0
0.010923895556	0.0004231642375995102	0.008204574647887323	0.0
0.010492175176	0.00039965511328842623	0.007913740845070422	0.0
0.01028331836	0.0004319801592161666	0.007638214084507041	0.0
0.00999736318	0.00040553239436619726	0.007500450704225351	0.0
0.009670922240000001	0.0004143483159828537	0.007362687323943661	0.0
0.009249995188	0.00040259375382731174	0.007148388732394365	0.0
0.009056667648	0.0003937778322106553	0.006918783098591548	0.0
0.008766469067999999	0.0003937778322106553	0.006765712676056338	0.0
0.008535107532	0.00039671647274954077	0.006735098591549296	0.0
0.008155842044	0.00037320734843845687	0.006735098591549296	0.0
0.008029603148000001	0.00039671647274954077	0.006735098591549296	0.0
0.007792094856000001	0.00042904151867728115	0.006735098591549296	0.0
0.00740182338	0.00038202327005511336	0.006719791549295774	0.0
0.0072745319639999995	0.00037908462951622785	0.00653610704225352	0.0
0.0069333788720000004	0.0003849619105939989	0.006229966197183098	0.0
0.006814339252000001	0.00038790055113288433	0.00598505352112676	0.0
0.006613790092000001	0.0003908391916717698	0.0059391323943661966	0.0
0.006334373667999999	0.0003908391916717698	0.005954439436619717	0.0
0.006201853560000001	0.00035851414574402946	0.0059391323943661966	0.0
0.005849067476000001	0.0003702687078995714	0.0059391323943661966	0.0
0.005700099832	0.0003908391916717698	0.0059391323943661966	0.0
0.005538659532000001	0.00036733006736068595	0.0059391323943661966	0.0
0.0053196252200000006	0.0003702687078995714	0.0059391323943661966	0.0
0.005245180696	0.0003614527862829149	0.0059391323943661966	0.0
0.005100781224	0.00034969822412737303	0.005954439436619717	0.0
0.004749540208	0.0003849619105939989	0.0059391323943661966	0.0
0.0046848029760000005	0.0003908391916717698	0.005954439436619717	0.0
0.004666306456	0.00037908462951622785	0.00584729014084507	0.0
0.00450378012	0.00034969822412737303	0.005709526760563379	0.0
0.00426077442	0.0003702687078995714	0.005556456338028168	0.0
0.0	0.0	0.005418692957746479	0.0
0.0	0.0	0.005265622535211267	0.0
0.0	0.0	0.005143166197183097	0.0
0.0	0.0	0.005158473239436619	0.0
0.0	0.0	0.005158473239436619	0.0
0.0	0.0	0.005158473239436619	0.0
0.0	0.0	0.005158473239436619	0.0
0.0	0.0	0.005158473239436619	0.0
0.0	0.0	0.005158473239436619	0.0
0.0	0.0	0.005158473239436619	0.0
0.0	0.0	0.005158473239436619	0.0
0.0	0.0	0.005158473239436619	0.0
0.0	0.0	0.0	0.0
0.0	0.0	0.0	0.0
0.0	0.0	0.0	0.0
0.0	0.0	0.0	0.0
0.0	0.0	0.0	0.0
0.0	0.0	0.0	0.0
0.0	0.0	0.0	0.0
0.0	0.0	0.0	0.0
0.0	0.0	0.0	0.0
0.0	0.0	0.0	0.0
0.0	0.0	0.0	0.0
0.0	0.0	0.0	0.0
0.0	0.0	0.0	0.0
0.0	0.0	0.0	0.0
0.0	0.0	0.0	0.0
0.0	0.0	0.0	0.0
0.0	0.0	0.0	0.0
0.0	0.0	0.0	0.0
0.0	0.0	0.0	0.0
0.0	0.0	0.0	0.0
0.0	0.0	0.0	0.0
0.0	0.0	0.0	0.0
0.0	0.0	0.0	0.0
0.0	0.0	0.0	0.0
0.0	0.0	0.0	0.0
0.0	0.0	0.0	0.0
0.0	0.0	0.0	0.0
0.0	0.0	0.0	0.0
0.0	0.0	0.0	0.0
0.0	0.0	0.0	0.0
0.0	0.0	0.0	0.0
0.0	0.0	0.0	0.0
0.0	0.0	0.0	0.0
0.0	0.0	0.0	0.0
0.0	0.0	0.0	0.0
0.0	0.0	0.0	0.0
0.0	0.0	0.0	0.0
0.0	0.0	0.0	0.0
0.0	0.0	0.0	0.0
0.0	0.0	0.0	0.0
0.0	0.0	0.0	0.0
0.0	0.0	0.0	0.0
0.0	0.0	0.0	0.0
0.0	0.0	0.0	0.0
0.0	0.0	0.0	0.0
0.0	0.0	0.0	0.0
0.0	0.0	0.0	0.0
0.0	0.0	0.0	0.0
0.0	0.0	0.0	0.0
0.0	0.0	0.0	0.0
0.0	0.0	0.0	0.0
0.0	0.0	0.0	0.0
0.0	0.0	0.0	0.0
0.0	0.0	0.0	0.0
0.0	0.0	0.0	0.0
0.0	0.0	0.0	0.0
0.0	0.0	0.0	0.0
0.0	0.0	0.0	0.0
0.0	0.0	0.0	0.0
0.0	0.0	0.0	0.0
0.0	0.0	0.0	0.0
0.0	0.0	0.0	0.0
0.0	0.0	0.0	0.0
0.0	0.0	0.0	0.0
0.0	0.0	0.0	0.0
0.0	0.0	0.0	0.0
0.0	0.0	0.0	0.0
0.0	0.0	0.0	0.0
0.0	0.0	0.0	0.0
0.0	0.0	0.0	0.0
0.0	0.0	0.0	0.0
0.0	0.0	0.0	0.0
0.0	0.0	0.0	0.0
0.0	0.0	0.0	0.0
0.0	0.0	0.0	0.0
0.0	0.0	0.0	0.0
0.0	0.0	0.0	0.0
0.0	0.0	0.0	0.0
0.0	0.0	0.0	0.0
0.0	0.0	0.0	0.0
0.0	0.0	0.0	0.0
0.0	0.0	0.0	0.0
0.0	0.0	0.0	0.0
0.0	0.0	0.0	0.0
0.0	0.0	0.0	0.0
0.0	0.0	0.0	0.0
0.0	0.0	0.0	0.0
0.0	0.0	0.0	0.0
