# Supplementary material for: Algorithms for the selection of fluorescent reporters
Source: Commun Biol. 2021 Jan 26;4:118. doi: 10.1038/s42003-020-01599-5 (PMC7838271; doi:10.1038/s42003-020-01599-5)
Supplement: Supplementary file 7 — Supplementary Data 4 [file 42003_2020_1599_MOESM7_ESM.zip › SupplementaryData4/figure1/panel4001/mPlum.csv]

mPlum	Cerulean	Sirius	TagRFP
0.0	0.0	0.0	0.0
0.0	0.0	0.0	0.0
0.0	0.0	0.0	0.0
0.0	0.0	0.0	0.0
0.0	0.0	0.0	0.0
0.0	0.0	0.0	0.0
0.0	0.0	0.0	0.0
0.0	0.0	0.0	0.0
0.0	0.0	0.0	0.0
0.0	0.0	0.0	0.0
0.0	0.0	0.0	0.0
0.0	0.0	0.0	0.0
0.0	0.0	0.0	0.0
0.0	0.0	0.0	0.0
0.0	0.0	0.0	0.0
0.0	0.0	0.0	0.0
0.0	0.0	0.0	0.0
0.0	0.0	0.0	0.0
0.0	0.0	0.0	0.0
0.0	0.0	0.0	0.0
0.0	0.0	0.0	0.0
0.0	0.0	0.0	0.0
0.0	0.0	0.0	0.0
0.0	0.0	0.0	0.0
0.0	0.0	0.0	0.0
0.0	0.0	0.0	0.0
0.0	0.0	0.0	0.0
0.0	0.0	0.0	0.0
0.0	0.0	0.0	0.0
0.0	0.0	0.0	0.0
0.0	0.0	0.0	0.0
0.0	0.0	0.0	0.0
0.0	0.0	0.0	0.0
0.0	0.0	0.0	0.0
0.0	0.0	0.0	0.0
0.0	0.0	0.0	0.0
0.0	0.0	0.0	0.0
0.0	0.0	0.0	0.0
0.0	0.0	0.0	0.0
0.0	0.0	0.0	0.0
0.0	0.0	0.0	0.0
0.0	0.0	0.0	0.0
0.0	0.0	0.0	0.0
0.0	0.0	0.0	0.0
0.0	0.0	0.0	0.0
0.0	0.0	0.0	0.0
0.0	0.0	0.0	0.0
0.0	0.0	0.0	0.0
0.0	0.0	0.0	0.0
0.0	0.0	0.0	0.0
0.0	0.0	0.0	0.0
0.0	0.0	0.0	0.0
0.0	0.0	0.0	0.0
0.0	0.0	0.0	0.0
0.0	0.0	0.0	0.0
0.0	0.0	0.0	0.0
0.0	0.0	0.0	0.0
0.0	0.0	0.0	0.0
0.0	0.0	0.0	0.0
0.0	0.0	0.0	0.0
0.0	0.0	0.0	0.0
0.0	0.0	0.0	0.0
0.0	0.0	0.0	0.0
0.0	0.0	0.0	0.0
0.0	0.0	0.0	0.0
0.0	0.0	0.0	0.0
0.0	0.0	0.0	0.0
0.0	0.0	0.0	0.0
0.0	0.0	0.0	0.0
0.0	0.0	0.0	0.0
0.0	0.0	0.0	0.0
0.0	0.0	0.0	0.0
0.0	0.0	0.0	0.0
0.0	0.0	0.0	0.0
0.0	0.0	0.0	0.0
0.0	0.0	0.0	0.0
0.0	0.0	0.0	0.0
0.0	0.0	0.0	0.0
0.0	0.0	0.0	0.0
0.0	0.0	0.0	0.0
0.0	0.0	0.0	0.0
0.0	0.0	0.0	0.0
0.0	0.0	0.0	0.0
0.0	0.0	0.0	0.0
0.0	0.0	0.0	0.0
0.0	0.0	0.0	0.0
0.0	0.0	0.0	0.0
0.0	0.0	0.0	0.0
0.0	0.0	0.0	0.0
0.0	0.0	0.0	0.0
0.0	0.0	0.0	0.0
0.0	0.0	0.0	0.0
0.0	0.0	0.0	0.0
0.0	0.0	0.0	0.0
0.0	0.0	0.0	0.0
0.0	0.0	0.0	0.0
0.0	0.0	0.0	0.0
0.0	0.0	0.0	0.0
0.0	0.0	0.0	0.0
0.0	0.0	0.0	0.0
0.0	0.0	0.0	0.0
0.0	0.0	0.0	0.0
0.0	0.0	0.0	0.0
0.0	0.0	0.0	0.0
0.0	0.0	0.0	0.0
0.0	0.0	0.0	0.0
0.0	0.0	0.0	0.0
0.0	0.0	0.0	0.0
0.0	0.0	0.0	0.0
0.0	0.0	0.0	0.0
0.0	0.0	0.0	0.0
0.0	0.0	0.0	0.0
0.0	0.0	0.0	0.0
0.0	0.0	0.0	0.0
0.0	0.0	0.0	0.0
0.0	0.0	0.0	0.0
0.0	0.0	0.0	0.0
0.0	0.0	0.0	0.0
0.0	0.0	0.0	0.0
0.0	0.0	0.0	0.0
0.0	0.0	0.0	0.0
0.0	0.0	0.0	0.0
0.0	0.0	0.0	0.0
0.0	0.0	0.0	0.0
0.0	0.0	0.0	0.0
0.0	0.0	0.0	0.0
0.0	0.0	0.0	0.0
0.0	0.0	0.0	0.0
0.0	0.0	0.0	0.0
0.0	0.0	0.0	0.0
0.0	0.0	0.0	0.0
0.0	0.0	0.0	0.0
0.0	0.0	0.0	0.0
0.0	6.269099816289039e-06	0.0	0.0
0.0	6.443241477852623e-06	0.0	0.0
0.0	7.662233108797714e-06	0.0	0.0
0.0	9.751933047560726e-06	0.0	0.0
0.0	7.313949785670545e-06	0.0	0.0
0.0	8.532941416615637e-06	0.0	0.0
0.0	8.881224739742805e-06	0.0	0.0
0.0	1.1319208001632987e-05	0.0	0.0
0.0	1.1319208001632987e-05	0.0	0.0
0.0	1.375719126352317e-05	0.0	0.0
0.0	1.619517452541335e-05	0.0	0.0
0.0	1.932972443355787e-05	0.0	0.0
0.0	2.2638416003265976e-05	0.0	0.0
0.0	2.7688524188609924e-05	0.0	0.0
0.0	3.273863237395387e-05	0.0	0.0
0.0	4.005258215962442e-05	0.0	0.0
0.0	5.1197648499693816e-05	0.0	0.0
0.0	6.094958154725455e-05	0.0	0.0
0.0	7.540333945703205e-05	0.0	0.0
0.0	9.386235558277201e-05	0.0	0.0
0.0	0.00011545592161665646	0.0	0.0
0.0	0.00014227373749744844	0.0	0.0
0.0	0.0001765796448254746	0.0	0.0
0.0	0.00021610980200040825	0.0	0.0
0.0	0.0002603417840375587	0.0	0.0
0.0	0.00031223599918350683	0.0	0.0
0.0	0.000373359722392325	0.0	0.0
0.0	0.00045102690344968365	0.0	0.0
0.0	0.0005309579261073689	0.0	0.0
0.0	0.0006246461400285774	0.0	0.0
0.0	0.0007268672953664013	0.0	0.0
0.0	0.0008275211757501532	0.0	0.0
0.0	0.0009344441559501939	0.0	0.0
0.0	0.0010455465360277609	0.0	0.0
0.0	0.0011587386160440906	0.0	0.0
0.0	0.0012721048377219843	0.0	0.0
0.0	0.0013668379016125742	0.0	0.0
0.0	0.0014652279403959993	0.0	0.0
0.0	0.0015522987711777915	0.0	0.0
0.0	0.0016202140191875895	0.0	0.0
0.0	0.0016696702510716472	0.0	0.0
0.0	0.001690393108797714	0.0	0.0
0.0	0.0017320129659114108	0.0	0.0
0.0	0.0017354957991426822	0.0	0.0
0.0	0.0017414166156358441	0.0	0.0
0.0	0.0017290525576648297	0.0	0.0
0.0	0.0017165143580322516	0.0	0.0
0.0	0.001686213708920188	0.0	0.0
0.0	0.0016590476097162687	0.0	0.0
0.0	0.0016311849438660952	0.0	0.0
0.0	0.0016029739946927944	0.0	0.0
0.0	0.001577201028781384	0.0	0.0
0.0	0.001560135145948153	0.0	0.0
0.0	0.0015383674382527046	0.0	0.0
0.0	0.0015235653970198	0.0	0.0
0.0	0.001511027197387222	0.0	0.0
0.0	0.0014951803061849357	0.0	0.0
0.0	0.0014838610981833028	0.0	0.0
0.0	0.0014901301979995919	0.0	0.0
0.0	0.001500578697693407	0.0	0.0
0.0	0.0014983148560930805	0.0	0.0
0.0	0.0015071960808328232	0.0	0.0
0.0	0.0015223464053888548	0.0	0.0
0.0	0.001531053488467034	0.0	0.0
0.0	0.001533143188405797	0.0	0.0
0.0	0.0015451589630536844	0.0	0.0
0.0	0.0015589161543172077	0.0	0.0
0.0	0.0015644886874872424	0.0	0.0
0.0	0.0015761561788120025	0.0	0.0
0.0	0.0015737181955501123	0.0	0.0
0.0	0.0015745889038579304	0.0	0.0
0.0	0.0015737181955501123	0.0	0.0
0.0	0.0015538660461318636	0.0	0.0
0.0	0.001551602204531537	0.0	0.0
0.0	0.0015183411471728925	0.0	0.0
0.0	0.0014974441477852624	0.0	0.0
0.0	0.0014721936068585427	0.0	0.0
0.0	0.0014415446744233517	0.0	0.0
0.0	0.0014114181669728516	0.0	0.0
0.0	0.0013713655848132272	0.0	0.0
0.0	0.0013327061359461115	0.0	0.0
0.0	0.001293872545417432	0.0	0.0
0.0	0.0012526009716268627	0.0	0.0
0.0	0.0012102845478669116	0.0	0.0
0.0	0.0011702319657072872	0.0	0.0
0.0	0.0011369709083486428	0.0	0.0
0.0	0.0011000528760971627	0.0	0.0
0.0	0.0010641796938150644	0.0	0.0
0.0	0.0010335307613798736	0.0	0.0
0.0	0.0009992248540518474	0.0	0.0
0.0	0.0009678793549704021	0.0	0.0
0.0	0.0009424546723821189	0.0	0.0
0.0	0.0009208611063482345	0.0	0.0
0.0	0.0008936950071443152	0.0	0.0
0.0	0.0008741911410491938	0.0	0.0
0.0	0.0008473733251684018	0.0	0.0
0.0	0.0008273470340885896	0.0	0.0
0.0	0.0008102811512553582	0.0	0.0
0.0	0.0007939118350683814	0.0	0.0
0.0	0.0007811994937742397	0.0	0.0
0.0	0.0007545558195550113	0.0	0.0
0.0	0.0007463711614615228	0.0	0.0
0.0	0.0007360968034292713	0.0	0.006970639562033069
0.0	0.0007138066707491324	0.0	0.0082744466625842
0.0	0.0006998753378240457	0.0	0.00901210226968769
0.0	0.0006882078464992856	0.0	0.011663608470300062
0.0	0.0006697488303735456	0.0	0.013526602477893446
0.0	0.0006587779056950398	0.0	0.01587336087299449
0.0	0.0006483294060012248	0.0	0.019576660431598284
0.0	0.0006307410981833028	0.0	0.02348408953435395
0.0	0.0006164614819350888	0.0	0.027359753432455603
0.0	0.0006025301490100021	0.0	0.03301492932173913
0.0	0.0005903402327005511	0.0	0.040386866799265154
0.0	0.0005760606164523372	0.0	0.04820219522743417
0.0	0.0005504617922024903	0.0	0.05877575162473974
0.0	0.0005408840008164932	0.0	0.06847527760342927
0.0	0.0005231215513370076	0.0	0.08248337528181261
0.0	0.0005123247683200654	0.0	0.0992698078549908
0.0	0.000488989785670545	0.0	0.11493770788193508
0.0	0.0004743618860992039	0.0	0.130931403938763
0.0	0.00046565480302102475	0.0	0.15500042229712185
0.0	0.0004498079118187385	0.0	0.17931707390275567
0.0	0.00042647292916921824	0.0	0.20440252077893448
0.0	0.0004188106960604205	0.0	0.23808617499179424
0.0	0.00040191895488875284	0.0	0.26931697628903856
0.0	0.00038955489691773834	0.0	0.3036814830412737
0.0	0.00037719083894672384	0.0	0.3364724865303123
0.0	0.0003604732394366197	0.0	0.3756930159510104
0.0	0.0003521144396815677	0.0	0.40966600473631354
0.0	0.0003305208736476832	0.0	0.44443047895554194
0.0	0.0003284311737089202	0.0	0.48406857975064294
0.0	0.0003174602490304144	0.0	0.5195645284105327
0.0	0.0003064893243519086	0.0	0.559549706437722
0.0	0.00029186142478056747	0.0	0.5900525535637476
0.0	0.00028228363339457033	0.0	0.6228930840436007
0.0	0.00027235755868544603	0.0	0.6495839564129823
0.0	0.000263998758930394	0.0	0.6777854254706674
0.0	0.0002580779424372321	0.0	0.7034418745582364
0.0	0.0002495450010206165	0.0	0.7272151424930803
0.0	0.00024397246785058178	0.0	0.7479406140551133
0.0	0.00023596195141865688	0.0	0.7729277903696263
0.0	0.00023021527658705863	0.0	0.7870217962767911
0.0	0.0002201150602163707	0.0	0.8024329880151868
0.0	0.00021628394366197186	0.0	0.8168863549746479
0.0	0.0002067061522759747	0.0	0.8204550010268218
0.0	0.00020496473566033885	0.0	0.8302663341766076
0.0	0.0001953869442743417	0.0	0.8393320307350888
0.0	0.00019190411104307004	0.0	0.8476583512347826
0.0	0.0001854608695652174	0.0	0.851449593524556
0.0	0.00017919176974892837	0.0	0.8505014701815065
0.0	0.00017588307817922026	0.0	0.8533545252487447
0.002960127581228822	0.00017048468667074914	0.0	0.8533986527862829
0.0033230584460502135	0.00016456387017758727	0.0	0.8496715681538274
0.0037660000678669103	0.00016456387017758727	0.0	0.8471716929724434
0.004180423402286179	0.00015951376199224333	0.0	0.8433195009508879
0.004822645157370891	0.00015341880383751787	0.0	0.8365763860036742
0.0053802777257154506	0.00014941354562155544	0.0	0.8305434634415186
0.005966068539359051	0.00014453757909777508	0.0	0.8252740160627067
0.006608032539603998	0.00014175131251275772	0.0	0.8244650043806491
0.007285670975113287	0.00013792019595835887	0.0	0.8140759408244949
0.008186279793476216	0.00013495978771177792	0.0	0.806564421463319
0.008957541621024696	0.00013112867115737907	0.0	0.795643788687324
0.009764580227670952	0.00012607856297203513	0.0	0.7910571498375994
0.010739659827793424	0.0001241630046948357	0.0	0.7851404149418248
0.011619610240702181	0.0001194611798326189	0.0	0.7702041455274954
0.012648043961159415	0.00011545592161665646	0.0	0.7605012545979181
0.013652030517632167	0.00011354036333945703	0.0	0.7514823456205756
0.014590858732565826	0.00010849025515411309	0.0	0.7415387075174524
0.01578046368032659	0.00010605227189222291	0.0	0.7341832005241886
0.016837808430520507	0.00010326600530720556	0.0	0.7263271863152481
0.017997315748454784	9.908660542967953e-05	0.0	0.709104952065646
0.019171303163012854	9.577791385997142e-05	0.0	0.7029977010410288
0.020214638349287602	9.299164727495409e-05	0.0	0.695299107307777
0.021338409848287398	9.072780567462748e-05	0.0	0.6804830160519288
0.022251006982290256	8.794153908961014e-05	0.0	0.6698248818743417
0.023653803413365985	8.254314758113901e-05	0.0	0.6603078910402939
0.024695326112414772	8.184658093488467e-05	0.0	0.6482635626562155
0.025647501060779745	8.132415595019392e-05	0.0	0.6376260832862217
0.02696202172069401	7.818960604204941e-05	0.0	0.6222243591524801
0.02815310785358644	7.644818942641356e-05	0.0	0.6154225628071034
0.029175891051626858	7.522919779546847e-05	0.0	0.6079168329023882
0.03022502408112675	7.157222290263319e-05	0.0	0.5944234831030006
0.03139618416949581	6.652211471728924e-05	0.0	0.585101468259155
0.03257566652573994	6.512898142478057e-05	0.0	0.5721906219248011
0.03373207246909981	6.565140640947131e-05	0.0	0.5614682515772198
0.03501560359728923	6.47806981016534e-05	0.0	0.5497011301173301
0.03594294265614206	6.251685650132681e-05	0.0	0.5359360496529088
0.037028715683208806	6.129786487038171e-05	0.0	0.5284170186767913
0.03807579470761379	5.851159828536436e-05	0.0	0.5157495010469075
0.03938799551739537	5.659604000816494e-05	0.0	0.5050144560225351
0.04045622384689119	5.5202906715656256e-05	0.0	0.49068204978812
0.04146490345367624	5.589947336191059e-05	0.0	0.4852831921842008
0.04201372274135945	5.2068356807511736e-05	0.0	0.47110194759975504
0.043335771981122664	4.997865686874873e-05	0.0	0.46377546725486835
0.044442935774574394	4.963037354562156e-05	0.0	0.4491233693511329
0.04564789229735047	4.980451520718514e-05	0.0	0.43854840484605023
0.04623046705927739	4.632168197591345e-05	0.0	0.4274985965295774
0.047127974446491104	4.597339865278629e-05	0.0	0.41921264861334967
0.048119109355705236	4.719239028373138e-05	0.0	0.4079315598745867
0.048876427132965895	4.57992569912227e-05	0.0	0.4032072951309247
0.04969238538091854	4.423198203715044e-05	0.0	0.38775541761175747
0.05044525564254745	4.3709557052459686e-05	0.0	0.3801770028903858
0.05117233254255969	4.301299040620535e-05	0.0	0.36878927174917325
0.051643325992455594	4.231642375995101e-05	0.0	0.3605351675502756
0.05255736340800162	4.179399877526026e-05	0.0	0.3495138388536436
0.05294687719250457	4.0226723821187995e-05	0.0	0.34246175007078994
0.0535508918843274	4.0226723821187995e-05	0.0	0.33487230346503366
0.054368527632006516	3.761459889773424e-05	0.0	0.32474581616656456
0.05459292188970809	3.6918032251479896e-05	0.0	0.31675334948683403
0.055151757351688084	3.831116554398858e-05	0.0	0.30934268307164725
0.05569540490958153	3.761459889773424e-05	0.0	0.3060009352396816
0.055907929489022234	3.604732394366197e-05	0.0	0.29485942838456825
0.05626931376823023	3.4305907328026125e-05	0.0	0.28682752871328837
0.056359872559322295	3.482833231271688e-05	0.0	0.2789244137259032
0.05635173444245763	3.360934068177179e-05	0.0	0.2714259598981017
0.05601667538466624	3.3086915697081035e-05	0.0	0.2649218708193509
0.05634542114612776	3.23903490508267e-05	0.0	0.2607708774740968
0.0565748111859563	3.0648932435190856e-05	0.0	0.25397518378248624
0.05625328295603183	3.204206572769953e-05	0.0	0.24968656454329452
0.056438508548405784	3.0474790773627274e-05	0.0	0.23929124130802204
0.05622019438566236	2.9952365788936518e-05	0.0	0.23107657095407225
0.05591970095341088	2.960408246580935e-05	0.0	0.22377512847225964
0.055786761575235745	3.0474790773627274e-05	0.0	0.2196436165114513
0.054975124058763	2.8907515819555014e-05	0.0	0.2131824815470912
0.05445850545636251	2.734024086548275e-05	0.0	0.20291226570091858
0.053662542783376184	3.0474790773627274e-05	0.0	0.20112524380159216
0.05362307953300672	2.873337415799143e-05	0.0	0.19344339374990815
0.05320525610900999	2.9429940804245763e-05	0.0	0.19021126156129825
0.05238300911819554	2.5772965911410493e-05	0.0	0.18649145300575626
0.05200699747813021	2.5772965911410493e-05	0.0	0.18115088509001837
0.05126281365643599	2.6991957542355583e-05	0.0	0.17295241053570118
0.05074957879349254	2.6991957542355583e-05	0.0	0.1709687681469688
0.050096244274545815	2.751438252704634e-05	0.0	0.1652513129308022
0.04959763269907327	2.4031549295774648e-05	0.0	0.1619860065763625
0.04887375538750764	2.3334982649520314e-05	0.0	0.15701457880808328
0.04826497404154316	2.5772965911410493e-05	0.0	0.15088166437917944
0.04762900419911817	2.4205690957338233e-05	0.0	0.15049726631720758
0.04708636316369054	2.4379832618901815e-05	0.0	0.1434717796771586
0.0461214061550847	2.5076399265156156e-05	0.0	0.1376384499919167
0.04580657581705652	2.3683265972647478e-05	0.0	0.13622682706576852
0.04518245924619717	2.5598824249846908e-05	0.0	0.13067383457097367
0.0444492245174362	2.4031549295774648e-05	0.0	0.13002451340502144
0.04356140596266175	2.45539742804654e-05	0.0	0.1268381515463564
0.04315269442117982	2.3857407634211066e-05	0.0	0.12423319909565216
0.042185491166270656	2.3334982649520314e-05	0.0	0.11818838356987141
0.041571464430112254	2.3334982649520314e-05	0.0	0.11630215151696263
0.040681636903792597	2.3509124311083896e-05	0.0	0.11184187199216165
0.04011826793246784	2.211599101857522e-05	0.0	0.11031280946380893
0.03956649860783016	2.3509124311083896e-05	0.0	0.10827283423000611
0.03876066295139415	2.5424682588283323e-05	0.0	0.10208867150520513
0.03811767607856296	2.2638416003265976e-05	0.0	0.09812037032994489
0.03715564449686874	2.2464274341702388e-05	0.0	0.09670350582927127
0.036680449009446815	2.281255766482956e-05	0.0	0.09562487649724433
0.03568712103425188	2.2986699326393144e-05	0.0	0.09471986344053888
0.03550267690974484	2.3160840987956725e-05	0.0	0.08883317329773423
0.034598471630634814	2.3160840987956725e-05	0.0	0.08792143204605021
0.03407714357122677	2.12452827107573e-05	0.0	0.08452108218199632
0.033347865401886084	2.1941849357011636e-05	0.0	0.08317479033631353
0.033047531510602156	2.3160840987956725e-05	0.0	0.07940780334304959
0.032365236854982646	2.1767707695448054e-05	0.0	0.07872616823710961
0.03201804629070422	2.1941849357011636e-05	0.0	0.07835342845413348
0.03146306097092467	2.1419424372320883e-05	0.0	0.07492452045756276
0.030797357670732797	2.0722857726066546e-05	0.0	0.0712724691948561
0.030189353719248815	2.281255766482956e-05	0.0	0.06858997950275567
0.029509886333243515	2.3160840987956725e-05	0.0	0.06939359173153704
0.029206643365168396	2.2464274341702388e-05	0.0	0.0662192790084507
0.02832148840907939	2.0722857726066546e-05	0.0	0.06561103447985303
0.02825220989376607	2.1941849357011636e-05	0.0	0.06303072732884263
0.027563421864192684	0.0	0.0	0.06082488126589101
0.027280608117011627	0.0	0.0	0.05913339051855481
0.026754677074390682	0.0	0.0	0.05808449274219228
0.026293544331210443	0.0	0.0	0.055408261875811396
0.025947409396333936	0.0	0.0	0.05403106590471524
0.02542609774362114	0.0	0.0	0.052978333808205755
0.024976196345107157	0.0	0.0	0.05165692280024495
0.024569105106217588	0.0	0.0	0.04992318284580527
0.024206186518130227	0.0	0.0	0.04937166201886099
0.02390545575454582	0.0	0.0	0.04856977109516228
0.023329578884515197	0.0	0.0	0.04694345525633803
0.022929692900428653	0.0	0.0	0.046132175240661356
0.022801397465629716	0.0	0.0	0.04459184614329455
0.022346803016803425	0.0	0.0	0.043281937242375994
0.021748144262355575	0.0	0.0	0.04153739923478261
0.021601219930304137	0.0	0.0	0.041955049121861605
0.021272044539726472	0.0	0.0	0.039881508865646044
0.02082011781954684	0.0	0.0	0.039851307087323935
0.020582675543417018	0.0	0.0	0.03746464633141458
0.019993550153827304	0.0	0.0	0.03690937055039804
0.019671743688981422	0.0	0.0	0.03627342811512554
0.019392293201175744	0.0	0.0	0.0351482458865891
0.01900481288511124	0.0	0.0	0.03243375545180649
0.018801567989075316	0.0	0.0	0.03285844758456828
0.01836373263999183	0.0	0.0	0.033107722770851195
0.017939673653455803	0.0	0.0	0.030120562932516838
0.017687751280702182	0.0	0.0	0.030630458386772808
0.01748508333459073	0.0	0.0	0.029553863557134106
0.017200244265744024	0.0	0.0	0.027057039275933868
0.016539868162923042	0.0	0.0	0.027360927709001837
0.016546799256191055	0.0	0.0	0.027321180666748313
0.016126574061735042	0.0	0.0	0.026561774488181263
0.016101042641494177	0.0	0.0	0.024863320861236986
0.015565005414051841	0.0	0.0	0.025235199564972444
0.015377721799771378	0.0	0.0	0.02400204448548683
0.014967205861261478	0.0	0.0	0.02318223645707287
0.014828464679624408	0.0	0.0	0.022476033710716475
0.014623505397085115	0.0	0.0	0.02269573436668708
0.014204409492435186	0.0	0.0	0.021245069305572566
0.013908768651463559	0.0	0.0	0.021376123176485
0.013810718167299445	0.0	0.0	0.020714282652296388
0.013423667480351087	0.0	0.0	0.020289591372933253
0.013088788443608895	0.0	0.0	0.020243977214941825
0.012845973879983666	0.0	0.0	0.01888704434145744
0.012469675858224123	0.0	0.0	0.018945177857685243
0.01228551409859971	0.0	0.0	0.018751766147213716
0.011953225000138802	0.0	0.0	0.01749294766344152
0.01187310380911206	0.0	0.0	0.01787476334109002
0.011867616957624	0.0	0.0	0.01775591563110839
0.01142829640659726	0.0	0.0	0.016733385312921005
0.011367646964360071	0.0	0.0	0.0
0.010824711400465398	0.0	0.0	0.0
0.010446731692443353	0.0	0.0	0.0
0.010575243978493565	0.0	0.0	0.0
0.010158402523494588	0.0	0.0	0.0
0.009890105646564602	0.0	0.0	0.0
0.009662135408197589	0.0	0.0	0.0
0.00955424871421106	0.0	0.0	0.0
0.009532538865890994	0.0	0.0	0.0
0.009285129465825676	0.0	0.0	0.0
0.009006051353427228	0.0	0.0	0.0
0.008757778678318022	0.0	0.0	0.0
0.008630837587924064	0.0	0.0	0.0
0.008559619631508468	0.0	0.0	0.0
0.00827876982232292	0.0	0.0	0.0
0.008192310781498263	0.0	0.0	0.0
0.007966202137293323	0.0	0.0	0.0
0.007792527084670339	0.0	0.0	0.0
0.007811295155958357	0.0	0.0	0.0
0.007514332727397426	0.0	0.0	0.0
0.007297106894296793	0.0	0.0	0.0
0.007186597561788118	0.0	0.0	0.0
0.007036571798587465	0.0	0.0	0.0
0.0068642305537130015	0.0	0.0	0.0
0.006677818417824043	0.0	0.0	0.0
0.006454528896460501	0.0	0.0	0.0
0.006576146862869971	0.0	0.0	0.0
0.006114768641583995	0.0	0.0	0.0
0.006034266871802407	0.0	0.0	0.0
0.005995143240024494	0.0	0.0	0.0
0.005836099621645232	0.0	0.0	0.0
0.0058511402614982635	0.0	0.0	0.0
0.005668345066438047	0.0	0.0	0.0
0.005443856724825473	0.0	0.0	0.0
0.005432924038587465	0.0	0.0	0.0
0.005306334786944273	0.0	0.0	0.0
0.005361702008785466	0.0	0.0	0.0
0.0052004693978117975	0.0	0.0	0.0
0.004864387410859357	0.0	0.0	0.0
0.004809957237615839	0.0	0.0	0.0
0.004766651991818737	0.0	0.0	0.0
0.004825427450010205	0.0	0.0	0.0
0.004735310508193508	0.0	0.0	0.0
0.004517957890941007	0.0	0.0	0.0
0.00449868658670749	0.0	0.0	0.0
0.004482025644262093	0.0	0.0	0.0
0.00438483441833027	0.0	0.0	0.0
0.004407092589720349	0.0	0.0	0.0
0.004273694955574606	0.0	0.0	0.0
0.004061473164523371	0.0	0.0	0.0
