# Supplementary material for: Algorithms for the selection of fluorescent reporters
Source: Commun Biol. 2021 Jan 26;4:118. doi: 10.1038/s42003-020-01599-5 (PMC7838271; doi:10.1038/s42003-020-01599-5)
Supplement: Supplementary file 7 — Supplementary Data 4 [file 42003_2020_1599_MOESM7_ESM.zip › SupplementaryData4/figure1/panel4002/Cerulean.csv]

Cerulean	DsRed2	mPlum	TagRFP
0.0	0.0	0.0	0.0
0.0	0.0	0.0	0.0
0.0	0.0	0.0	0.0
0.0	0.0	0.0	0.0
0.0	0.0	0.0	0.0
0.0	0.0	0.0	0.0
0.0	0.0	0.0	0.0
0.0	0.0	0.0	0.0
0.0	0.0	0.0	0.0
0.0	0.0	0.0	0.0
0.0	0.0	0.0	0.0
0.0	0.0	0.0	0.0
0.0	0.0	0.0	0.0
0.0	0.0	0.0	0.0
0.0	0.0	0.0	0.0
0.0	0.0	0.0	0.0
0.0	0.0	0.0	0.0
0.0	0.0	0.0	0.0
0.0	0.0	0.0	0.0
0.0	0.0	0.0	0.0
0.0	0.0	0.0	0.0
0.0	0.0	0.0	0.0
0.0	0.0	0.0	0.0
0.0	0.0	0.0	0.0
0.0	0.0	0.0	0.0
0.0	0.0	0.0	0.0
0.0	0.0	0.0	0.0
0.0	0.0	0.0	0.0
0.0	0.0	0.0	0.0
0.0	0.0	0.0	0.0
0.0	0.0	0.0	0.0
0.0	0.0	0.0	0.0
0.0	0.0	0.0	0.0
0.0	0.0	0.0	0.0
0.0	0.0	0.0	0.0
0.0	0.0	0.0	0.0
0.0	0.0	0.0	0.0
0.0	0.0	0.0	0.0
0.0	0.0	0.0	0.0
0.0	0.0	0.0	0.0
0.0	0.0	0.0	0.0
0.0	0.0	0.0	0.0
0.0	0.0	0.0	0.0
0.0	0.0	0.0	0.0
0.0	0.0	0.0	0.0
0.0	0.0	0.0	0.0
0.0	0.0	0.0	0.0
0.0	0.0	0.0	0.0
0.0	0.0	0.0	0.0
0.0	0.0	0.0	0.0
0.0	0.0	0.0	0.0
0.0	0.0	0.0	0.0
0.0	0.0	0.0	0.0
0.0	0.0	0.0	0.0
0.0	0.0	0.0	0.0
0.0	0.0	0.0	0.0
0.0	0.0	0.0	0.0
0.0	0.0	0.0	0.0
0.0	0.0	0.0	0.0
0.0	0.0	0.0	0.0
0.0	0.0	0.0	0.0
0.0	0.0	0.0	0.0
0.0	0.0	0.0	0.0
0.0	0.0	0.0	0.0
0.0	0.0	0.0	0.0
0.0	0.0	0.0	0.0
0.0	0.0	0.0	0.0
0.0	0.0	0.0	0.0
0.0	0.0	0.0	0.0
0.0	0.0	0.0	0.0
0.0	0.0	0.0	0.0
0.0	0.0	0.0	0.0
0.0	0.0	0.0	0.0
0.0	0.0	0.0	0.0
0.0	0.0	0.0	0.0
0.0	0.0	0.0	0.0
0.0	0.0	0.0	0.0
0.0	0.0	0.0	0.0
0.0	0.0	0.0	0.0
0.0	0.0	0.0	0.0
0.0	0.0	0.0	0.0
0.0	0.0	0.0	0.0
0.0	0.0	0.0	0.0
0.0	0.0	0.0	0.0
0.0	0.0	0.0	0.0
0.0	0.0	0.0	0.0
0.0	0.0	0.0	0.0
0.0	0.0	0.0	0.0
0.0	0.0	0.0	0.0
0.0	0.0	0.0	0.0
0.0	0.0	0.0	0.0
0.0	0.0	0.0	0.0
0.0	0.0	0.0	0.0
0.0	0.0	0.0	0.0
0.0	0.0	0.0	0.0
0.0	0.0	0.0	0.0
0.0	0.0	0.0	0.0
0.0	0.0	0.0	0.0
0.0	0.0	0.0	0.0
0.0	0.0	0.0	0.0
0.0	0.0	0.0	0.0
0.0	0.0	0.0	0.0
0.0	0.0	0.0	0.0
0.0	0.0	0.0	0.0
0.0	0.0	0.0	0.0
0.0	0.0	0.0	0.0
0.0	0.0	0.0	0.0
0.0	0.0	0.0	0.0
0.0	0.0	0.0	0.0
0.0	0.0	0.0	0.0
0.0	0.0	0.0	0.0
0.0	0.0	0.0	0.0
0.0	0.0	0.0	0.0
0.0	0.0	0.0	0.0
0.0	0.0	0.0	0.0
0.0	0.0	0.0	0.0
0.0	0.0	0.0	0.0
0.0	0.0	0.0	0.0
0.0	0.0	0.0	0.0
0.0	0.0	0.0	0.0
0.0	0.0	0.0	0.0
0.0	0.0	0.0	0.0
0.0	0.0	0.0	0.0
0.0	0.0	0.0	0.0
0.0	0.0	0.0	0.0
0.0	0.0	0.0	0.0
0.0	0.0	0.0	0.0
0.0	0.0	0.0	0.0
0.0	0.0	0.0	0.0
0.0	0.0	0.0	0.0
0.0	0.0	0.0	0.0
0.0	0.0	0.0	0.0
0.0	0.0	0.0	0.0
0.0009971786895284752	0.0	0.0	0.0
0.001024878097570933	0.0	0.0	0.0
0.0012187739538681364	0.0	0.0	0.0
0.0015511668503776282	0.0	0.0	0.0
0.0011633751377832212	0.0	0.0	0.0
0.0013572709940804246	0.0	0.0	0.0
0.00141266981016534	0.0	0.0	0.0
0.001800461522759747	0.0	0.0	0.0
0.001800461522759747	0.0	0.0	0.0
0.0021882532353541544	0.0	0.0	0.0
0.002576044947948561	0.0	0.0	0.0
0.003074634292712799	0.0	0.0	0.0
0.0036009230455194942	0.0	0.0	0.0
0.004404205878750766	0.0	0.0	0.0
0.005207488711982037	0.0	0.0	0.0
0.006370863849765258	0.0	0.0	0.0
0.008143625964482547	0.0	0.0	0.0
0.009694792814860177	0.0	0.0	0.0
0.01199384368238416	0.0	0.0	0.0
0.014929980934884672	0.0	0.0	0.0
0.01836470753214942	0.0	0.0	0.0
0.022630416370687894	0.0	0.0	0.0
0.028087199755052056	0.0	0.0	0.0
0.03437496538068994	0.0	0.0	0.0
0.04141061502347418	0.0	0.0	0.0
0.049665038620126556	0.0	0.0	0.0
0.059387530843029196	0.0	0.0	0.0
0.07174146682996531	0.0	0.0	0.0
0.08445549512145337	0.0	0.0	0.0
0.09935777664829558	0.0	0.0	0.0
0.11561732916921821	0.0	0.0	0.0
0.13162758701775873	0.0	0.0	0.0
0.14863502355582772	0.0	0.0	0.0
0.16630724588691573	0.0	0.0	0.0
0.18431186111451317	0.0	0.0	0.0
0.20234417575015312	0.0	0.0	0.0
0.21741265372525007	0.0	0.0	0.0
0.23306281926923864	0.0	0.0	0.0
0.24691252329046745	0.0	0.0	0.0
0.25771529242702595	0.0	0.0	0.0
0.2655819243110839	0.0	0.0	0.0
0.26887815386813635	0.0	0.0	0.0
0.2754983123902838	0.0	0.0	0.0
0.2760523005511329	0.0	0.0	0.0
0.27699408042457646	0.0	0.0	0.0
0.275027422453562	0.0	0.0	0.0
0.27303306507450503	0.0	0.0	0.0
0.2682133680751174	0.0	0.0	0.0
0.263892260420494	0.0	0.0	0.0
0.25946035513370075	0.0	0.0	0.0
0.25497305103082263	0.0	0.0	0.0
0.2508735386405389	0.0	0.0	0.0
0.24815899665237806	0.0	0.0	0.0
0.24469657064707084	0.0	0.0	0.0
0.24234212096346194	0.0	0.0	0.0
0.24034776358440502	0.0	0.0	0.0
0.23782711745254137	0.0	0.0	0.0
0.2360266559297816	0.0	0.0	0.0
0.2370238346193101	0.0	0.0	0.0
0.23868579910185755	0.0	0.0	0.0
0.2383257067973056	0.0	0.0	0.0
0.23973837660747094	0.0	0.0	0.0
0.24214822510716474	0.0	0.0	0.0
0.24353319550928762	0.0	0.0	0.0
0.2438655884057971	0.0	0.0	0.0
0.24577684756072668	0.0	0.0	0.0
0.24796510079608083	0.0	0.0	0.0
0.2488514818534395	0.0	0.0	0.0
0.25070734219228413	0.0	0.0	0.0
0.25031955047968973	0.0	0.0	0.0
0.250458047519902	0.0	0.0	0.0
0.25031955047968973	0.0	0.0	0.0
0.24716181796284958	0.0	0.0	0.0
0.2468017256582976	0.0	0.0	0.0
0.2415111387221882	0.0	0.0	0.0
0.2381872097570933	0.0	0.0	0.0
0.23417079559093695	0.0	0.0	0.0
0.22929569977546438	0.0	0.0	0.0
0.22450370218411922	0.0	0.0	0.0
0.21813283833435396	0.0	0.0	0.0
0.21198356974892835	0.0	0.0	0.0
0.2058066017554603	0.0	0.0	0.0
0.19924184204939785	0.0	0.0	0.0
0.1925108858950806	0.0	0.0	0.0
0.1861400220453154	0.0	0.0	0.0
0.18084943510920598	0.0	0.0	0.0
0.17497716060420496	0.0	0.0	0.0
0.16927108254745868	0.0	0.0	0.0
0.16439598673198613	0.0	0.0	0.0
0.15893920334762196	0.0	0.0	0.0
0.15395330989997957	0.0	0.0	0.0
0.14990919632578079	0.0	0.0	0.0
0.14647446972851605	0.0	0.0	0.0
0.14215336207389265	0.0	0.0	0.0
0.13905102837313738	0.0	0.0	0.0
0.1347853195345989	0.0	0.0	0.0
0.13159988760971628	0.0	0.0	0.0
0.12888534562155543	0.0	0.0	0.0
0.12628160126556442	0.0	0.0	0.0
0.124259544478465	0.0	0.0	0.0
0.12002153504796899	0.0	0.0	0.0
0.11871966286997347	0.0	0.0	0.0
0.11708539779546848	0.0	0.0	4.001515248009799e-05
0.11353987356603389	0.0	0.0	4.74996938150643e-05
0.11132392092263728	0.0	0.0	5.173422657685242e-05
0.10946806058379262	0.0	0.0	6.695527250459277e-05
0.1065319233312921	0.0	0.0	7.764984200857316e-05
0.10478686062461728	0.0	0.0	9.112147458665034e-05
0.10312489614206982	0.0	0.0	0.00011238036987140232
0.1003272559297816	0.0	0.0	0.00013481107654623393
0.09805590447030006	0.0	0.0	0.00015705943417023883
0.09583995182690347	0.0	0.0	0.0001895231304347826
0.0939009932639314	0.0	0.0	0.00023184194488671156
0.0916296418044499	0.0	0.0	0.0002767060575627679
0.08755782882220861	0.0	0.0	0.00033740385548071037
0.08603436137987344	0.0	0.0	0.000393084257195346
0.08320902175954277	0.0	0.0	0.0004734981359461114
0.0814916584609104	0.0	0.0	0.0005698611243110838
0.07777993778322106	0.0	0.0	0.0006598031451316596
0.07545318750765462	0.0	0.0	0.0007516154072259645
0.07406821710553176	0.0	0.0	0.0008897842841396203
0.0715475709736681	0.0	0.0	0.0010293747066748315
0.06783585029597877	0.0	0.0	0.0011733784200857317
0.06661707634211064	0.0	0.0	0.001366740384568279
0.06393023376199225	0.0	0.0	0.0015460216778934476
0.061963575790977755	0.0	0.0	0.0017432920955296998
0.05999691781996326	0.0	0.0	0.0019315297734231478
0.05733777464788732	0.0	0.0	0.0021566763257807714
0.05600820306184936	0.0	0.0	0.002351699223515003
0.052573476464584615	0.0024209879567258625	0.0	0.00255126566564605
0.052241083568075115	0.0025515239844866302	0.0	0.002778809298224127
0.05049602086140029	0.002721524392733211	0.0	0.002982574789957134
0.04875095815472546	0.0029385784854051846	0.0	0.003212110829148806
0.04642420787915901	0.0031905433761992247	0.0	0.003387213281077771
0.04490074043682384	0.0034834905082669937	0.0	0.0035757352700551133
0.04332187417840376	0.0037992055521535012	0.0	0.003728954973668096
0.0419923025923658	0.0041619742804654015	0.0	0.003890846300061237
0.04105052271892223	0.004552064502959788	0.0	0.004038127867728108
0.03969325172484181	0.004977065523576241	0.0	0.004174598981016534
0.038806870667483166	0.005417245152071852	0.0	0.004293574133496632
0.037532697897530116	0.005927246376811595	0.0	0.004437013721984078
0.03661861743212901	0.006475194121249235	0.0	0.0045179207593386405
0.03501205176566647	0.007068677689324353	0.0	0.004606389139007961
0.0344026647887324	0.0076621612573994705	0.0	0.00468935909859155
0.03287919734639723	0.008270823433353747	0.0	0.004709845011635028
0.03260220326597265	0.008874932026944275	0.0	0.004766167245560319
0.031078735823637477	0.00949573708920188	0.0	0.004818209131659522
0.03052474766278833	0.01013931006327822	0.0	0.004866006608695652
0.02949986956521739	0.01080261522759747	0.0	0.004887770341702388
0.028502690875688918	0.011446188201673813	0.0	0.004882327612982241
0.02797640212288222	0.012056368238416004	0.0	0.0048987056558481325
0.027117720473566035	0.01262101245152072	0.0	0.004898958971218616
0.026175940600122474	0.013138602980200042	0.0	0.004877563537048378
0.026175940600122474	0.013622800571545213	0.0	0.004863212933251685
0.025372657766891203	0.014058426617677078	0.0	0.004841099316595223
0.024403178485405186	0.0144424453970198	0.0	0.004802390275566442
0.02376609210042866	0.014755124719330477	0.0	0.004767758113900796
0.022990508675239846	0.01497976811594203	0.0	0.004737508703000612
0.022547318146560524	0.01510575056133905	0.0	0.004732864548683405
0.021937931169626456	0.015169500714431516	0.0	0.004673225837109615
0.021467041232904674	0.015178607879159013	0.0	0.004630105748928352
0.02085765425597061	0.015178607879159013	0.0	0.004567415549295775
0.020054371422739338	0.01516494713206777	0.0	0.004541085819963258
0.019749677934272302	0.015058696876913656	0.0	0.004507120636864666
0.019001793917125944	0.014908428658909982	0.0	0.004421378562155542
0.01836470753214942	0.014695928148601756	0.0	0.004365678843845683
0.018060014043682383	0.014425748928352727	0.0	0.004313905543172076
0.017256731210451112	0.014110033884466218	0.0	0.0042568238089406
0.016868939497856707	0.013756372320881814	0.0	0.0042145993141457444
0.016425748969177385	0.013369317819963259	0.0	0.004169501643600735
0.0157609631761584	0.012965566850377629	0.0	0.0040706369234537665
0.015234674423351706	0.012546637272912841	0.0	0.004035578077158604
0.014791483894672384	0.012127707695448053	0.0	0.003991384083282302
0.014431391590120433	0.011708778117983262	0.0	0.003906331894672382
0.013988201061441111	0.011289848540518474	0.0	0.0038451485756276793
0.013129519412124924	0.01086940110226577	0.0	0.003790516022045315
0.013018721779955094	0.010467167993468056	0.0	0.0037213752161665645
0.012935623555827721	0.010075559910185753	0.0	0.0036603104666258425
0.012437034211063484	0.009708237599510105	0.0	0.0035718964360073485
0.012160040130638906	0.009334843845682794	0.0	0.003532850532761788
0.011966144274341704	0.008973592978158808	0.0	0.003489763679118187
0.011384456705450092	0.00861385997142274	0.0	0.003412304725045928
0.01058117387221882	0.008298144927536232	0.0	0.0033587914366197185
0.01035957860787916	0.007983947744437642	0.0	0.0032846763600734847
0.010442676832006531	0.007675822004490714	0.0	0.003223124291488059
0.010304179791794243	0.007361624821392121	0.0	0.003155574799755052
0.009944087487242296	0.0070671598285364364	0.0	0.0030765559681567665
0.009750191630945091	0.006789391304347826	0.0	0.0030333927593386408
0.00930700110226577	0.006516176362522964	0.0	0.0029606745180649112
0.009002307613798735	0.006239925699122271	0.0	0.002899049690140845
0.008780712349459074	0.005994032251479894	0.0	0.0028167741090018373
0.008891509981628904	0.005763317411716677	0.0	0.0027857818150642984
0.008282123004694835	0.005526531128801796	0.0	0.002704373981628904
0.007949730108185345	0.005271530516431925	0.0	0.002662316115125536
0.00789433129210043	0.005045369259032455	0.0	0.0025782053349663195
0.007922030700142886	0.004852600938967136	0.0	0.002517499453766075
0.007368042539293734	0.00467349336599306	0.0	0.002454067718309859
0.007312643723208818	0.004483760767503573	0.0	0.0024065020012247395
0.007506539579506022	0.004295546029802001	0.0	0.0023417425939987755
0.007284944315166361	0.004120992039191672	0.0	0.002314622819350888
0.007035649642784242	0.0039616166564605025	0.0	0.002225920881812615
0.006952551418656869	0.003800723412941417	0.0	0.0021824167789344763
0.006841753786487039	0.0036261694223310883	0.0	0.0021170451879975504
0.006730956154317208	0.0034561690140845077	0.0	0.002069662270667483
0.006647857930189835	0.003302865074505001	0.0	0.002006394023270055
0.006398563257807716	0.0031692933251684023	0.0	0.001965911309246785
0.006398563257807716	0.003029650132680139	0.0	0.0019223438775260256
0.005983072137170852	0.002894560522555624	0.0	0.0018642124923453766
0.005872274505001021	0.0027640244947948565	0.0	0.0018183315125535823
0.006093869769340682	0.0026486670749132474	0.0	0.0017757903735456215
0.005983072137170852	0.0025333096550316393	0.0	0.001756606976117575
0.0057337774647887325	0.002430095121453358	0.0	0.001692648842620943
0.005456783384364156	0.002317773423147581	0.0	0.0016465414966319654
0.00553988160849153	0.002211523167993468	0.0	0.0016011734427434168
0.005345985752194326	0.002106790773627271	0.0	0.001558128357624005
0.005262887528066953	0.0020217905695039807	0.0	0.0015207914513165953
0.005152089895897122	0.0019443796693202696	0.0	0.001496962557256583
0.004875095815472546	0.0018730402122882222	0.0	0.0014579516864666258
0.005096691079812207	0.001800182894468259	0.0	0.001433332747091243
0.004847396407430088	0.0017288434374362117	0.0	0.0013736581016533986
0.004764298183302715	0.0016408075117370893	0.0	0.0013265015554194733
0.0047088993672178	0.0015588430291896306	0.0	0.0012845874194733619
0.004847396407430088	0.0015026821800367424	0.0	0.0012608703588487446
0.004598101735047969	0.0014465213308838538	0.0	0.0012237800318432332
0.0043488070626658505	0.0013812533170034702	0.0	0.0011648235688916106
0.004847396407430088	0.0013159853031230865	0.0	0.001154565119412125
0.0045704023270055115	0.0012583065931822822	0.0	0.001110467243110839
0.004681199959175342	0.001200627883241478	0.0	0.0010919130973668096
0.004099512390283732	0.0011429491733006738	0.0	0.0010705594317207592
0.004099512390283732	0.0010989312104511127	0.0	0.0010399017513778321
0.004293408246580935	0.0010549132476015514	0.0	0.0009928381775872628
0.004293408246580935	0.001012413145539906	0.0	0.0009814510226576853
0.004376506470708309	0.000968395182690345	0.0	0.0009486298101653399
0.0038225183098591553	0.0009304486629924475	0.0	0.0009298852271892223
0.0037117206776893247	0.0009016093080220454	0.0	0.0009013466062461728
0.004099512390283732	0.0008833949785670546	0.0	0.000866140438456828
0.0038502177179016127	0.0008575913451724842	0.0	0.000863933790569504
0.00387791712594407	0.0008408948765054093	0.0	0.0008236037868952848
0.003988714758113901	0.0008135733823229232	0.0	0.0007901173937538273
0.0037671194937742396	0.000784734027352521	0.0	0.0007820139326393142
0.004071812982241274	0.0007574125331700348	0.0	0.0007501368230251073
0.0038225183098591553	0.0007437517860787916	0.0	0.000746409376607471
0.003905616533986528	0.0007300910389875485	0.0	0.0007281179767299449
0.0037948189018166974	0.0007088409879567258	0.0	0.0007131641739130433
0.0037117206776893247	0.0006860730761379873	0.0	0.0006784637403551745
0.0037117206776893247	0.0006708944682588284	0.0	0.0006676357721984078
0.003739420085731782	0.0006678587466829967	0.0	0.0006420314121249234
0.003517824821392121	0.0006678587466829967	0.0	0.000633253785670545
0.003739420085731782	0.0006678587466829967	0.0	0.0006215432504592773
0.004044113574198816	0.0006678587466829967	0.0	0.000586042890385793
0.0036009230455194942	0.0006663408858950807	0.0	0.0005632627458665034
0.0035732236374770364	0.0006481265564400899	0.0	0.000555129195345989
0.0036286224535619516	0.0006177693406817719	0.0	0.0005489372933251684
0.003656321861604409	0.0005934835680751174	0.0	0.0005437420404164116
0.003684021269646867	0.0005889299857113697	0.0	0.0005099493300673607
0.003684021269646867	0.0005904478464992856	0.0	0.0005047154537660747
0.003379327781179833	0.0005889299857113697	0.0	0.00048519564972443355
0.0034901254133496633	0.0005889299857113697	0.0	0.00047746722351500303
0.003684021269646867	0.0005889299857113697	0.0	0.0004558427287201469
0.003462426005307206	0.0005889299857113697	0.0	0.0004519297832210655
0.0034901254133496633	0.0005889299857113697	0.0	0.0004497900600122474
0.0034070271892222906	0.0005889299857113697	0.0	0.0004301063172075934
0.00329622955705246	0.0005904478464992856	0.0	0.00040914161420698103
0.0036286224535619516	0.0005889299857113697	0.0	0.0003937427066748316
0.003684021269646867	0.0005904478464992856	0.0	0.0003983558652786283
0.0035732236374770364	0.0005798228209838742	0.0	0.0003801336338028169
0.00329622955705246	0.0005661620738926312	0.0	0.0003766419889773423
0.0034901254133496633	0.0005509834660134722	0.0	0.0003618296631965708
0.0	0.0005373227189222291	0.0	0.0003491669418248623
0.0	0.00052214411104307	0.0	0.00033945689161053277
0.0	0.0005100012247397428	0.0	0.00033343566442131043
0.0	0.0005115190855276587	0.0	0.000318072685854256
0.0	0.0005115190855276587	0.0	0.00031016685364360075
0.0	0.0005115190855276587	0.0	0.0003041236154317207
0.0	0.0005115190855276587	0.0	0.00029653801837109615
0.0	0.0005115190855276587	0.0	0.0002865854353949786
0.0	0.0005115190855276587	0.0	0.00028341941457440294
0.0	0.0005115190855276587	0.0	0.0002788161371708512
0.0	0.0005115190855276587	0.0	0.0002694802253521127
0.0	0.0005115190855276587	0.0	0.00026482304960195955
0.0	0.0	0.0	0.0002559807470912431
0.0	0.0	0.0	0.00024846117819963257
0.0	0.0	0.0	0.0002384466086956522
0.0	0.0	0.0	0.0002408441396203307
0.0	0.0	0.0	0.00022894092345376605
0.0	0.0	0.0	0.0002287675492957746
0.0	0.0	0.0	0.00021506685609308025
0.0	0.0	0.0	0.0002118792798530312
0.0	0.0	0.0	0.00020822863441518678
0.0	0.0	0.0	0.00020176949418248622
0.0	0.0	0.0	0.00018618688548683403
0.0	0.0	0.0	0.00018862484262094305
0.0	0.0	0.0	0.0001900558138395591
0.0	0.0	0.0	0.00017290793876301286
0.0	0.0	0.0	0.0001758350079608083
0.0	0.0	0.0	0.00016965478505817514
0.0	0.0	0.0	0.00015532169503980407
0.0	0.0	0.0	0.0001570661751377832
0.0	0.0	0.0	0.0001568380061236987
0.0	0.0	0.0	0.00015247861359461116
0.0	0.0	0.0	0.0001427285927740355
0.0	0.0	0.0	0.00014486337293325167
0.0	0.0	0.0	0.00013778441151255356
0.0	0.0	0.0	0.0001330782804654011
0.0	0.0	0.0	0.00012902430373545624
0.0	0.0	0.0	0.00013028550153092468
0.0	0.0	0.0	0.00012195791794243723
0.0	0.0	0.0	0.00012271023637477037
0.0	0.0	0.0	0.00011891092222902634
0.0	0.0	0.0	0.00011647296999387631
0.0	0.0	0.0	0.00011621112063686468
0.0	0.0	0.0	0.00010842160930802206
0.0	0.0	0.0	0.00010875532639314148
0.0	0.0	0.0	0.00010764504102878138
0.0	0.0	0.0	0.0001004187581139008
0.0	0.0	0.0	0.00010261058175137783
0.0	0.0	0.0	0.00010192833312921004
0.0	0.0	0.0	9.60584690753215e-05
0.0	0.0	0.0	0.0
0.0	0.0	0.0	0.0
0.0	0.0	0.0	0.0
0.0	0.0	0.0	0.0
0.0	0.0	0.0	0.0
0.0	0.0	0.0	0.0
0.0	0.0	0.0	0.0
0.0	0.0	0.0	0.0
0.0	0.0	0.0	0.0
0.0	0.0	0.0	0.0
0.0	0.0	0.0	0.0
0.0	0.0	0.0	0.0
0.0	0.0	0.0	0.0
0.0	0.0	0.0	0.0
0.0	0.0	0.0	0.0
0.0	0.0	0.0	0.0
0.0	0.0	0.0	0.0
0.0	0.0	0.0	0.0
0.0	0.0	0.0	0.0
0.0	0.0	0.0	0.0
0.0	0.0	0.0	0.0
0.0	0.0	0.0	0.0
0.0	0.0	0.0	0.0
0.0	0.0	0.0	0.0
0.0	0.0	0.0	0.0
0.0	0.0	0.0	0.0
0.0	0.0	0.0	0.0
0.0	0.0	0.0	0.0
0.0	0.0	0.0	0.0
0.0	0.0	0.0	0.0
0.0	0.0	0.0	0.0
0.0	0.0	0.0	0.0
0.0	0.0	0.0	0.0
0.0	0.0	0.0	0.0
0.0	0.0	0.0	0.0
0.0	0.0	0.0	0.0
0.0	0.0	0.0	0.0
0.0	0.0	0.0	0.0
0.0	0.0	0.0	0.0
0.0	0.0	0.0	0.0
0.0	0.0	0.0	0.0
0.0	0.0	0.0	0.0
0.0	0.0	0.0	0.0
0.0	0.0	0.0	0.0
0.0	0.0	0.0	0.0
0.0	0.0	0.0	0.0
0.0	0.0	0.0	0.0
0.0	0.0	0.0	0.0
0.0	0.0	0.0	0.0
0.0	0.0	0.0	0.0
