# Supplementary material for: Algorithms for the selection of fluorescent reporters
Source: Commun Biol. 2021 Jan 26;4:118. doi: 10.1038/s42003-020-01599-5 (PMC7838271; doi:10.1038/s42003-020-01599-5)
Supplement: Supplementary file 7 — Supplementary Data 4 [file 42003_2020_1599_MOESM7_ESM.zip › SupplementaryData4/figure1/panel4002/TagRFP.csv]

TagRFP	Cerulean	DsRed2	mPlum
0.0	0.0	0.0	0.0
0.0	0.0	0.0	0.0
0.0	0.0	0.0	0.0
0.0	0.0	0.0	0.0
0.0	0.0	0.0	0.0
0.0	0.0	0.0	0.0
0.0	0.0	0.0	0.0
0.0	0.0	0.0	0.0
0.0	0.0	0.0	0.0
0.0	0.0	0.0	0.0
0.0	0.0	0.0	0.0
0.0	0.0	0.0	0.0
0.0	0.0	0.0	0.0
0.0	0.0	0.0	0.0
0.0	0.0	0.0	0.0
0.0	0.0	0.0	0.0
0.0	0.0	0.0	0.0
0.0	0.0	0.0	0.0
0.0	0.0	0.0	0.0
0.0	0.0	0.0	0.0
0.0	0.0	0.0	0.0
0.0	0.0	0.0	0.0
0.0	0.0	0.0	0.0
0.0	0.0	0.0	0.0
0.0	0.0	0.0	0.0
0.0	0.0	0.0	0.0
0.0	0.0	0.0	0.0
0.0	0.0	0.0	0.0
0.0	0.0	0.0	0.0
0.0	0.0	0.0	0.0
0.0	0.0	0.0	0.0
0.0	0.0	0.0	0.0
0.0	0.0	0.0	0.0
0.0	0.0	0.0	0.0
0.0	0.0	0.0	0.0
0.0	0.0	0.0	0.0
0.0	0.0	0.0	0.0
0.0	0.0	0.0	0.0
0.0	0.0	0.0	0.0
0.0	0.0	0.0	0.0
0.0	0.0	0.0	0.0
0.0	0.0	0.0	0.0
0.0	0.0	0.0	0.0
0.0	0.0	0.0	0.0
0.0	0.0	0.0	0.0
0.0	0.0	0.0	0.0
0.0	0.0	0.0	0.0
0.0	0.0	0.0	0.0
0.0	0.0	0.0	0.0
0.0	0.0	0.0	0.0
0.0	0.0	0.0	0.0
0.0	0.0	0.0	0.0
0.0	0.0	0.0	0.0
0.0	0.0	0.0	0.0
0.0	0.0	0.0	0.0
0.0	0.0	0.0	0.0
0.0	0.0	0.0	0.0
0.0	0.0	0.0	0.0
0.0	0.0	0.0	0.0
0.0	0.0	0.0	0.0
0.0	0.0	0.0	0.0
0.0	0.0	0.0	0.0
0.0	0.0	0.0	0.0
0.0	0.0	0.0	0.0
0.0	0.0	0.0	0.0
0.0	0.0	0.0	0.0
0.0	0.0	0.0	0.0
0.0	0.0	0.0	0.0
0.0	0.0	0.0	0.0
0.0	0.0	0.0	0.0
0.0	0.0	0.0	0.0
0.0	0.0	0.0	0.0
0.0	0.0	0.0	0.0
0.0	0.0	0.0	0.0
0.0	0.0	0.0	0.0
0.0	0.0	0.0	0.0
0.0	0.0	0.0	0.0
0.0	0.0	0.0	0.0
0.0	0.0	0.0	0.0
0.0	0.0	0.0	0.0
0.0	0.0	0.0	0.0
0.0	0.0	0.0	0.0
0.0	0.0	0.0	0.0
0.0	0.0	0.0	0.0
0.0	0.0	0.0	0.0
0.0	0.0	0.0	0.0
0.0	0.0	0.0	0.0
0.0	0.0	0.0	0.0
0.0	0.0	0.0	0.0
0.0	0.0	0.0	0.0
0.0	0.0	0.0	0.0
0.0	0.0	0.0	0.0
0.0	0.0	0.0	0.0
0.0	0.0	0.0	0.0
0.0	0.0	0.0	0.0
0.0	0.0	0.0	0.0
0.0	0.0	0.0	0.0
0.0	0.0	0.0	0.0
0.0	0.0	0.0	0.0
0.0	0.0	0.0	0.0
0.0	0.0	0.0	0.0
0.0	0.0	0.0	0.0
0.0	0.0	0.0	0.0
0.0	0.0	0.0	0.0
0.0	0.0	0.0	0.0
0.0	0.0	0.0	0.0
0.0	0.0	0.0	0.0
0.0	0.0	0.0	0.0
0.0	0.0	0.0	0.0
0.0	0.0	0.0	0.0
0.0	0.0	0.0	0.0
0.0	0.0	0.0	0.0
0.0	0.0	0.0	0.0
0.0	0.0	0.0	0.0
0.0	0.0	0.0	0.0
0.0	0.0	0.0	0.0
0.0	0.0	0.0	0.0
0.0	0.0	0.0	0.0
0.0	0.0	0.0	0.0
0.0	0.0	0.0	0.0
0.0	0.0	0.0	0.0
0.0	0.0	0.0	0.0
0.0	0.0	0.0	0.0
0.0	0.0	0.0	0.0
0.0	0.0	0.0	0.0
0.0	0.0	0.0	0.0
0.0	0.0	0.0	0.0
0.0	0.0	0.0	0.0
0.0	0.0	0.0	0.0
0.0	0.0	0.0	0.0
0.0	0.0	0.0	0.0
0.0	0.0	0.0	0.0
0.0	0.0	0.0	0.0
0.0	6.269099816289039e-06	0.0	0.0
0.0	6.443241477852623e-06	0.0	0.0
0.0	7.662233108797714e-06	0.0	0.0
0.0	9.751933047560726e-06	0.0	0.0
0.0	7.313949785670545e-06	0.0	0.0
0.0	8.532941416615637e-06	0.0	0.0
0.0	8.881224739742805e-06	0.0	0.0
0.0	1.1319208001632987e-05	0.0	0.0
0.0	1.1319208001632987e-05	0.0	0.0
0.0	1.375719126352317e-05	0.0	0.0
0.0	1.619517452541335e-05	0.0	0.0
0.0	1.932972443355787e-05	0.0	0.0
0.0	2.2638416003265976e-05	0.0	0.0
0.0	2.7688524188609924e-05	0.0	0.0
0.0	3.273863237395387e-05	0.0	0.0
0.0	4.005258215962442e-05	0.0	0.0
0.0	5.1197648499693816e-05	0.0	0.0
0.0	6.094958154725455e-05	0.0	0.0
0.0	7.540333945703205e-05	0.0	0.0
0.0	9.386235558277201e-05	0.0	0.0
0.0	0.00011545592161665646	0.0	0.0
0.0	0.00014227373749744844	0.0	0.0
0.0	0.0001765796448254746	0.0	0.0
0.0	0.00021610980200040825	0.0	0.0
0.0	0.0002603417840375587	0.0	0.0
0.0	0.00031223599918350683	0.0	0.0
0.0	0.000373359722392325	0.0	0.0
0.0	0.00045102690344968365	0.0	0.0
0.0	0.0005309579261073689	0.0	0.0
0.0	0.0006246461400285774	0.0	0.0
0.0	0.0007268672953664013	0.0	0.0
0.0	0.0008275211757501532	0.0	0.0
0.0	0.0009344441559501939	0.0	0.0
0.0	0.0010455465360277609	0.0	0.0
0.0	0.0011587386160440906	0.0	0.0
0.0	0.0012721048377219843	0.0	0.0
0.0	0.0013668379016125742	0.0	0.0
0.0	0.0014652279403959993	0.0	0.0
0.0	0.0015522987711777915	0.0	0.0
0.0	0.0016202140191875895	0.0	0.0
0.0	0.0016696702510716472	0.0	0.0
0.0	0.001690393108797714	0.0	0.0
0.0	0.0017320129659114108	0.0	0.0
0.0	0.0017354957991426822	0.0	0.0
0.0	0.0017414166156358441	0.0	0.0
0.0	0.0017290525576648297	0.0	0.0
0.0	0.0017165143580322516	0.0	0.0
0.0	0.001686213708920188	0.0	0.0
0.0	0.0016590476097162687	0.0	0.0
0.0	0.0016311849438660952	0.0	0.0
0.0	0.0016029739946927944	0.0	0.0
0.0	0.001577201028781384	0.0	0.0
0.0	0.001560135145948153	0.0	0.0
0.0	0.0015383674382527046	0.0	0.0
0.0	0.0015235653970198	0.0	0.0
0.0	0.001511027197387222	0.0	0.0
0.0	0.0014951803061849357	0.0	0.0
0.0	0.0014838610981833028	0.0	0.0
0.0	0.0014901301979995919	0.0	0.0
0.0	0.001500578697693407	0.0	0.0
0.0	0.0014983148560930805	0.0	0.0
0.0	0.0015071960808328232	0.0	0.0
0.0	0.0015223464053888548	0.0	0.0
0.0	0.001531053488467034	0.0	0.0
0.0	0.001533143188405797	0.0	0.0
0.0	0.0015451589630536844	0.0	0.0
0.0	0.0015589161543172077	0.0	0.0
0.0	0.0015644886874872424	0.0	0.0
0.0	0.0015761561788120025	0.0	0.0
0.0	0.0015737181955501123	0.0	0.0
0.0	0.0015745889038579304	0.0	0.0
0.0	0.0015737181955501123	0.0	0.0
0.0	0.0015538660461318636	0.0	0.0
0.0	0.001551602204531537	0.0	0.0
0.0	0.0015183411471728925	0.0	0.0
0.0	0.0014974441477852624	0.0	0.0
0.0	0.0014721936068585427	0.0	0.0
0.0	0.0014415446744233517	0.0	0.0
0.0	0.0014114181669728516	0.0	0.0
0.0	0.0013713655848132272	0.0	0.0
0.0	0.0013327061359461115	0.0	0.0
0.0	0.001293872545417432	0.0	0.0
0.0	0.0012526009716268627	0.0	0.0
0.0	0.0012102845478669116	0.0	0.0
0.0	0.0011702319657072872	0.0	0.0
0.0	0.0011369709083486428	0.0	0.0
0.0	0.0011000528760971627	0.0	0.0
0.0	0.0010641796938150644	0.0	0.0
0.0	0.0010335307613798736	0.0	0.0
0.0	0.0009992248540518474	0.0	0.0
0.0	0.0009678793549704021	0.0	0.0
0.0	0.0009424546723821189	0.0	0.0
0.0	0.0009208611063482345	0.0	0.0
0.0	0.0008936950071443152	0.0	0.0
0.0	0.0008741911410491938	0.0	0.0
0.0	0.0008473733251684018	0.0	0.0
0.0	0.0008273470340885896	0.0	0.0
0.0	0.0008102811512553582	0.0	0.0
0.0	0.0007939118350683814	0.0	0.0
0.0	0.0007811994937742397	0.0	0.0
0.0	0.0007545558195550113	0.0	0.0
0.0	0.0007463711614615228	0.0	0.0
0.006970639562033069	0.0007360968034292713	0.0	0.0
0.0082744466625842	0.0007138066707491324	0.0	0.0
0.00901210226968769	0.0006998753378240457	0.0	0.0
0.011663608470300062	0.0006882078464992856	0.0	0.0
0.013526602477893446	0.0006697488303735456	0.0	0.0
0.01587336087299449	0.0006587779056950398	0.0	0.0
0.019576660431598284	0.0006483294060012248	0.0	0.0
0.02348408953435395	0.0006307410981833028	0.0	0.0
0.027359753432455603	0.0006164614819350888	0.0	0.0
0.03301492932173913	0.0006025301490100021	0.0	0.0
0.040386866799265154	0.0005903402327005511	0.0	0.0
0.04820219522743417	0.0005760606164523372	0.0	0.0
0.05877575162473974	0.0005504617922024903	0.0	0.0
0.06847527760342927	0.0005408840008164932	0.0	0.0
0.08248337528181261	0.0005231215513370076	0.0	0.0
0.0992698078549908	0.0005123247683200654	0.0	0.0
0.11493770788193508	0.000488989785670545	0.0	0.0
0.130931403938763	0.0004743618860992039	0.0	0.0
0.15500042229712185	0.00046565480302102475	0.0	0.0
0.17931707390275567	0.0004498079118187385	0.0	0.0
0.20440252077893448	0.00042647292916921824	0.0	0.0
0.23808617499179424	0.0004188106960604205	0.0	0.0
0.26931697628903856	0.00040191895488875284	0.0	0.0
0.3036814830412737	0.00038955489691773834	0.0	0.0
0.3364724865303123	0.00037719083894672384	0.0	0.0
0.3756930159510104	0.0003604732394366197	0.0	0.0
0.40966600473631354	0.0003521144396815677	0.0	0.0
0.44443047895554194	0.0003305208736476832	0.06511526454378444	0.0
0.48406857975064294	0.0003284311737089202	0.06862618162890385	0.0
0.5195645284105327	0.0003174602490304144	0.07319853876301285	0.0
0.559549706437722	0.0003064893243519086	0.0790364590324556	0.0
0.5900525535637476	0.00029186142478056747	0.08581334549908144	0.0
0.6228930840436007	0.00028228363339457033	0.0936924966319657	0.0
0.6495839564129823	0.00027235755868544603	0.10218401702388243	0.0
0.6777854254706674	0.000263998758930394	0.11194110055113288	0.0
0.7034418745582364	0.0002580779424372321	0.12243302718922228	0.0
0.7272151424930803	0.0002495450010206165	0.1338639200244948	0.0
0.7479406140551133	0.00024397246785058178	0.1457030590324556	0.0
0.7729277903696263	0.00023596195141865688	0.1594201304347826	0.0
0.7870217962767911	0.00023021527658705863	0.17415781726883037	0.0
0.8024329880151868	0.0002201150602163707	0.19012024262094304	0.0
0.8168863549746479	0.00021628394366197186	0.20608266797305572	0.0
0.8204550010268218	0.0002067061522759747	0.2224533394978567	0.0
0.8302663341766076	0.00020496473566033885	0.23870153717085119	0.0
0.8393320307350888	0.0001953869442743417	0.2553988056338028	0.0
0.8476583512347826	0.00019190411104307004	0.27270844335578687	0.0
0.851449593524556	0.0001854608695652174	0.2905488011022658	0.0
0.8505014701815065	0.00017919176974892837	0.30785843882424985	0.0
0.8533545252487447	0.00017588307817922026	0.3242699349663196	0.0
0.8533986527862829	0.00017048468667074914	0.3394566925903245	0.002960127581228822
0.8496715681538274	0.00016456387017758727	0.3533778870789957	0.0033230584460502135
0.8471716929724434	0.00016456387017758727	0.3664009399877526	0.0037660000678669103
0.8433195009508879	0.00015951376199224333	0.3781176051439069	0.004180423402286179
0.8365763860036742	0.00015341880383751787	0.388446233312921	0.004822645157370891
0.8305434634415186	0.00014941354562155544	0.3968561044703	0.0053802777257154506
0.8252740160627067	0.00014453757909777508	0.4028981478260869	0.005966068539359051
0.8244650043806491	0.00014175131251275772	0.40628659105939985	0.006608032539603998
0.8140759408244949	0.00013792019595835887	0.4080012249846907	0.007285670975113287
0.806564421463319	0.00013495978771177792	0.4082461726883037	0.008186279793476216
0.795643788687324	0.00013112867115737907	0.4082461726883037	0.008957541621024696
0.7910571498375994	0.00012607856297203513	0.40787875113288424	0.009764580227670952
0.7851404149418248	0.0001241630046948357	0.4050210279240661	0.010739659827793424
0.7702041455274954	0.0001194611798326189	0.4009793908144519	0.011619610240702181
0.7605012545979181	0.00011545592161665646	0.3952639443968156	0.012648043961159415
0.7514823456205756	0.00011354036333945703	0.38799716252296385	0.013652030517632167
0.7415387075174524	0.00010849025515411309	0.3795056421310471	0.014590858732565826
0.7341832005241886	0.00010605227189222291	0.3699935063074096	0.01578046368032659
0.7263271863152481	0.00010326600530720556	0.3595832289038579	0.016837808430520507
0.709104952065646	9.908660542967953e-05	0.348723880710349	0.017997315748454784
0.7029977010410288	9.577791385997142e-05	0.33745628634415187	0.019171303163012854
0.695299107307777	9.299164727495409e-05	0.3261886919779547	0.020214638349287602
0.6804830160519288	9.072780567462748e-05	0.31492109761175746	0.021338409848287398
0.6698248818743417	8.794153908961014e-05	0.3036535032455603	0.022251006982290256
0.6603078910402939	8.254314758113901e-05	0.29234508426209427	0.023653803413365985
0.6482635626562155	8.184658093488467e-05	0.28152656068585424	0.024695326112414772
0.6376260832862217	8.132415595019392e-05	0.270993809430496	0.025647501060779745
0.6222243591524801	7.818960604204941e-05	0.261114252051439	0.02696202172069401
0.6154225628071034	7.644818942641356e-05	0.25107139620330676	0.02815310785358644
0.6079168329023882	7.522919779546847e-05	0.24135513729332514	0.029175891051626858
0.5944234831030006	7.157222290263319e-05	0.23167970300061236	0.03022502408112675
0.585101468259155	6.652211471728924e-05	0.22318818260869563	0.03139618416949581
0.5721906219248011	6.512898142478057e-05	0.21473748683404775	0.03257566652573994
0.5614682515772198	6.565140640947131e-05	0.2064500895284752	0.03373207246909981
0.5497011301173301	6.47806981016534e-05	0.1979993937538273	0.03501560359728923
0.5359360496529088	6.251685650132681e-05	0.1900794180036742	0.03594294265614206
0.5284170186767913	6.129786487038171e-05	0.18260851304347825	0.037028715683208806
0.5157495010469075	5.851159828536436e-05	0.1752600819350888	0.03807579470761379
0.5050144560225351	5.659604000816494e-05	0.16783000159216166	0.03938799551739537
0.49068204978812	5.5202906715656256e-05	0.1612164135946111	0.04045622384689119
0.4852831921842008	5.589947336191059e-05	0.1550110717697489	0.04146490345367624
0.47110194759975504	5.2068356807511736e-05	0.14864243147581138	0.04201372274135945
0.46377546725486835	4.997865686874873e-05	0.14178389577464787	0.043335771981122664
0.4491233693511329	4.963037354562156e-05	0.13570102780159216	0.044442935774574394
0.43854840484605023	4.980451520718514e-05	0.1305163014084507	0.04564789229735047
0.4274985965295774	4.632168197591345e-05	0.12569899657072872	0.04623046705927739
0.41921264861334967	4.597339865278629e-05	0.12059591941212491	0.047127974446491104
0.4079315598745867	4.719239028373138e-05	0.11553366687078996	0.048119109355705236
0.4032072951309247	4.57992569912227e-05	0.11083883588487446	0.048876427132965895
0.38775541761175747	4.423198203715044e-05	0.10655225107164727	0.04969238538091854
0.3801770028903858	4.3709557052459686e-05	0.10222484164115125	0.05044525564254745
0.36878927174917325	4.301299040620535e-05	0.09753001065523575	0.05117233254255969
0.3605351675502756	4.231642375995101e-05	0.09295765352112675	0.051643325992455594
0.3495138388536436	4.179399877526026e-05	0.08883436717697488	0.05255736340800162
0.34246175007078994	4.0226723821187995e-05	0.08524180085731782	0.05294687719250457
0.33487230346503366	4.0226723821187995e-05	0.08148593606858542	0.0535508918843274
0.32474581616656456	3.761459889773424e-05	0.07785254513165953	0.054368527632006516
0.31675334948683403	3.6918032251479896e-05	0.07434162804654011	0.05459292188970809
0.30934268307164725	3.831116554398858e-05	0.071238957134109	0.055151757351688084
0.3060009352396816	3.761459889773424e-05	0.06813628622167789	0.05569540490958153
0.29485942838456825	3.604732394366197e-05	0.06536021224739742	0.055907929489022234
0.28682752871328837	3.4305907328026125e-05	0.062339190569503974	0.05626931376823023
0.2789244137259032	3.482833231271688e-05	0.05948146736068585	0.056359872559322295
0.2714259598981017	3.360934068177179e-05	0.05666456876913656	0.05635173444245763
0.2649218708193509	3.3086915697081035e-05	0.05437839020208206	0.05601667538466624
0.2607708774740968	3.23903490508267e-05	0.052296334721371705	0.05634542114612776
0.25397518378248624	3.0648932435190856e-05	0.05037757770973668	0.0565748111859563
0.24968656454329452	3.204206572769953e-05	0.04841799608083282	0.05625328295603183
0.23929124130802204	3.0474790773627274e-05	0.04649923906919779	0.056438508548405784
0.23107657095407225	2.9952365788936518e-05	0.044131411267605634	0.05622019438566236
0.22377512847225964	2.960408246580935e-05	0.04192688193508879	0.05591970095341088
0.2196436165114513	3.0474790773627274e-05	0.040416371096142066	0.055786761575235745
0.2131824815470912	2.8907515819555014e-05	0.03890586025719534	0.054975124058763
0.20291226570091858	2.734024086548275e-05	0.037150401714635635	0.05445850545636251
0.20112524380159216	3.0474790773627274e-05	0.03539494317207593	0.053662542783376184
0.19344339374990815	2.873337415799143e-05	0.033843607715860376	0.05362307953300672
0.19021126156129825	2.9429940804245763e-05	0.03229227225964482	0.05320525610900999
0.18649145300575626	2.5772965911410493e-05	0.03074093680342927	0.05238300911819554
0.18115088509001837	2.5772965911410493e-05	0.029557022902633193	0.05200699747813021
0.17295241053570118	2.6991957542355583e-05	0.02837310900183711	0.05126281365643599
0.1709687681469688	2.6991957542355583e-05	0.027230019718309857	0.05074957879349254
0.1652513129308022	2.751438252704634e-05	0.026046105817513775	0.050096244274545815
0.1619860065763625	2.4031549295774648e-05	0.025025490385793017	0.04959763269907327
0.15701457880808328	2.3334982649520314e-05	0.02424982265768524	0.04887375538750764
0.15088166437917944	2.5772965911410493e-05	0.023759927250459275	0.04826497404154316
0.15049726631720758	2.4205690957338233e-05	0.023065908756889162	0.04762900419911817
0.1434717796771586	2.4379832618901815e-05	0.022616837966932025	0.04708636316369054
0.1376384499919167	2.5076399265156156e-05	0.02188199485609308	0.0461214061550847
0.13622682706576852	2.3683265972647478e-05	0.021106327127985304	0.04580657581705652
0.13067383457097367	2.5598824249846908e-05	0.020371484017146356	0.04518245924619717
0.13002451340502144	2.4031549295774648e-05	0.020004062461726882	0.0444492245174362
0.1268381515463564	2.45539742804654e-05	0.019636640906307408	0.04356140596266175
0.12423319909565216	2.3857407634211066e-05	0.019065096264543783	0.04315269442117982
0.11818838356987141	2.3334982649520314e-05	0.018452727005511326	0.042185491166270656
0.11630215151696263	2.3334982649520314e-05	0.018044480832823024	0.041571464430112254
0.11184187199216165	2.3509124311083896e-05	0.017962831598285364	0.040681636903792597
0.11031280946380893	2.211599101857522e-05	0.017962831598285364	0.04011826793246784
0.10827283423000611	2.3509124311083896e-05	0.017962831598285364	0.03956649860783016
0.10208867150520513	2.5424682588283323e-05	0.017962831598285364	0.03876066295139415
0.09812037032994489	2.2638416003265976e-05	0.017922006981016533	0.03811767607856296
0.09670350582927127	2.2464274341702388e-05	0.01743211157379057	0.03715564449686874
0.09562487649724433	2.281255766482956e-05	0.01661561922841396	0.036680449009446815
0.09471986344053888	2.2986699326393144e-05	0.015962425352112675	0.03568712103425188
0.08883317329773423	2.3160840987956725e-05	0.015839951500306183	0.03550267690974484
0.08792143204605021	2.3160840987956725e-05	0.01588077611757501	0.034598471630634814
0.08452108218199632	2.12452827107573e-05	0.015839951500306183	0.03407714357122677
0.08317479033631353	2.1941849357011636e-05	0.015839951500306183	0.033347865401886084
0.07940780334304959	2.3160840987956725e-05	0.015839951500306183	0.033047531510602156
0.07872616823710961	2.1767707695448054e-05	0.015839951500306183	0.032365236854982646
0.07835342845413348	2.1941849357011636e-05	0.015839951500306183	0.03201804629070422
0.07492452045756276	2.1419424372320883e-05	0.015839951500306183	0.03146306097092467
0.0712724691948561	2.0722857726066546e-05	0.01588077611757501	0.030797357670732797
0.06858997950275567	2.281255766482956e-05	0.015839951500306183	0.030189353719248815
0.06939359173153704	2.3160840987956725e-05	0.01588077611757501	0.029509886333243515
0.0662192790084507	2.2464274341702388e-05	0.0155950037966932	0.029206643365168396
0.06561103447985303	2.0722857726066546e-05	0.015227582241273728	0.02832148840907939
0.06303072732884263	2.1941849357011636e-05	0.014819336068585424	0.02825220989376607
0.06082488126589101	0.0	0.014451914513165952	0.027563421864192684
0.05913339051855481	0.0	0.014043668340477648	0.027280608117011627
0.05808449274219228	0.0	0.013717071402327004	0.026754677074390682
0.055408261875811396	0.0	0.013757896019595836	0.026293544331210443
0.05403106590471524	0.0	0.013757896019595836	0.025947409396333936
0.052978333808205755	0.0	0.013757896019595836	0.02542609774362114
0.05165692280024495	0.0	0.013757896019595836	0.024976196345107157
0.04992318284580527	0.0	0.013757896019595836	0.024569105106217588
0.04937166201886099	0.0	0.013757896019595836	0.024206186518130227
0.04856977109516228	0.0	0.013757896019595836	0.02390545575454582
0.04694345525633803	0.0	0.013757896019595836	0.023329578884515197
0.046132175240661356	0.0	0.013757896019595836	0.022929692900428653
0.04459184614329455	0.0	0.0	0.022801397465629716
0.043281937242375994	0.0	0.0	0.022346803016803425
0.04153739923478261	0.0	0.0	0.021748144262355575
0.041955049121861605	0.0	0.0	0.021601219930304137
0.039881508865646044	0.0	0.0	0.021272044539726472
0.039851307087323935	0.0	0.0	0.02082011781954684
0.03746464633141458	0.0	0.0	0.020582675543417018
0.03690937055039804	0.0	0.0	0.019993550153827304
0.03627342811512554	0.0	0.0	0.019671743688981422
0.0351482458865891	0.0	0.0	0.019392293201175744
0.03243375545180649	0.0	0.0	0.01900481288511124
0.03285844758456828	0.0	0.0	0.018801567989075316
0.033107722770851195	0.0	0.0	0.01836373263999183
0.030120562932516838	0.0	0.0	0.017939673653455803
0.030630458386772808	0.0	0.0	0.017687751280702182
0.029553863557134106	0.0	0.0	0.01748508333459073
0.027057039275933868	0.0	0.0	0.017200244265744024
0.027360927709001837	0.0	0.0	0.016539868162923042
0.027321180666748313	0.0	0.0	0.016546799256191055
0.026561774488181263	0.0	0.0	0.016126574061735042
0.024863320861236986	0.0	0.0	0.016101042641494177
0.025235199564972444	0.0	0.0	0.015565005414051841
0.02400204448548683	0.0	0.0	0.015377721799771378
0.02318223645707287	0.0	0.0	0.014967205861261478
0.022476033710716475	0.0	0.0	0.014828464679624408
0.02269573436668708	0.0	0.0	0.014623505397085115
0.021245069305572566	0.0	0.0	0.014204409492435186
0.021376123176485	0.0	0.0	0.013908768651463559
0.020714282652296388	0.0	0.0	0.013810718167299445
0.020289591372933253	0.0	0.0	0.013423667480351087
0.020243977214941825	0.0	0.0	0.013088788443608895
0.01888704434145744	0.0	0.0	0.012845973879983666
0.018945177857685243	0.0	0.0	0.012469675858224123
0.018751766147213716	0.0	0.0	0.01228551409859971
0.01749294766344152	0.0	0.0	0.011953225000138802
0.01787476334109002	0.0	0.0	0.01187310380911206
0.01775591563110839	0.0	0.0	0.011867616957624
0.016733385312921005	0.0	0.0	0.01142829640659726
0.0	0.0	0.0	0.011367646964360071
0.0	0.0	0.0	0.010824711400465398
0.0	0.0	0.0	0.010446731692443353
0.0	0.0	0.0	0.010575243978493565
0.0	0.0	0.0	0.010158402523494588
0.0	0.0	0.0	0.009890105646564602
0.0	0.0	0.0	0.009662135408197589
0.0	0.0	0.0	0.00955424871421106
0.0	0.0	0.0	0.009532538865890994
0.0	0.0	0.0	0.009285129465825676
0.0	0.0	0.0	0.009006051353427228
0.0	0.0	0.0	0.008757778678318022
0.0	0.0	0.0	0.008630837587924064
0.0	0.0	0.0	0.008559619631508468
0.0	0.0	0.0	0.00827876982232292
0.0	0.0	0.0	0.008192310781498263
0.0	0.0	0.0	0.007966202137293323
0.0	0.0	0.0	0.007792527084670339
0.0	0.0	0.0	0.007811295155958357
0.0	0.0	0.0	0.007514332727397426
0.0	0.0	0.0	0.007297106894296793
0.0	0.0	0.0	0.007186597561788118
0.0	0.0	0.0	0.007036571798587465
0.0	0.0	0.0	0.0068642305537130015
0.0	0.0	0.0	0.006677818417824043
0.0	0.0	0.0	0.006454528896460501
0.0	0.0	0.0	0.006576146862869971
0.0	0.0	0.0	0.006114768641583995
0.0	0.0	0.0	0.006034266871802407
0.0	0.0	0.0	0.005995143240024494
0.0	0.0	0.0	0.005836099621645232
0.0	0.0	0.0	0.0058511402614982635
0.0	0.0	0.0	0.005668345066438047
0.0	0.0	0.0	0.005443856724825473
0.0	0.0	0.0	0.005432924038587465
0.0	0.0	0.0	0.005306334786944273
0.0	0.0	0.0	0.005361702008785466
0.0	0.0	0.0	0.0052004693978117975
0.0	0.0	0.0	0.004864387410859357
0.0	0.0	0.0	0.004809957237615839
0.0	0.0	0.0	0.004766651991818737
0.0	0.0	0.0	0.004825427450010205
0.0	0.0	0.0	0.004735310508193508
0.0	0.0	0.0	0.004517957890941007
0.0	0.0	0.0	0.00449868658670749
0.0	0.0	0.0	0.004482025644262093
0.0	0.0	0.0	0.00438483441833027
0.0	0.0	0.0	0.004407092589720349
0.0	0.0	0.0	0.004273694955574606
0.0	0.0	0.0	0.004061473164523371
