# Supplementary material for: Algorithms for the selection of fluorescent reporters
Source: Commun Biol. 2021 Jan 26;4:118. doi: 10.1038/s42003-020-01599-5 (PMC7838271; doi:10.1038/s42003-020-01599-5)
Supplement: Supplementary file 7 — Supplementary Data 4 [file 42003_2020_1599_MOESM7_ESM.zip › SupplementaryData4/figure2.xlsx]

## Sheet: figure2a
	Solution Space				Valid Solutions
Number of Fluorophores	CytoFlex	LSRFortessa	MACSquant		CytoFlex	LSRFortessa	MACSquant
2	22572	15840	2772		3729	1611	603
3	1279080	739200	46200		82330	21901	3989
4	46046880	21621600	415800		1123452	174030	12215
5	1105125120	415134720	1995840		9948675	835686	15862
6	18050376960	5327562240	4656960		58380574	2416058	6174

## Sheet: figure2b
Iteration 0	Iteration 1	Iteration 2	Iteration 3	Iteration 4	Iteration 5	Iteration 6	Iteration 7	Iteration 8	Iteration 9	Iteration 10	Iteration 11	Iteration 12	Iteration 13	Iteration 14	Iteration 15	Iteration 16	Iteration 17	Iteration 18	Iteration 19	Iteration 20	Iteration 21	Iteration 22	Iteration 23	Iteration 24	Iteration 25	Iteration 26	Iteration 27	Iteration 28	Iteration 29	Iteration 30	Iteration 31	Iteration 32	Iteration 33	Iteration 34	Iteration 35	Iteration 36	Iteration 37	Iteration 38	Iteration 39	Iteration 40	Iteration 41	Iteration 42	Iteration 43	Iteration 44	Iteration 45	Iteration 46	Iteration 47	Iteration 48	Iteration 49
N/A	N/A	N/A	N/A	N/A	N/A	N/A	N/A	N/A	N/A	N/A	N/A	N/A	N/A	N/A	N/A	N/A	N/A	N/A	N/A	N/A	N/A	N/A	N/A	N/A	N/A	N/A	N/A	N/A	N/A	N/A	N/A	N/A	N/A	N/A	N/A	N/A	N/A	N/A	N/A	N/A	N/A	N/A	N/A	N/A	N/A	N/A	N/A	N/A	N/A
N/A	N/A	N/A	N/A	N/A	N/A	N/A	N/A	N/A	N/A	N/A	N/A	N/A	N/A	N/A	N/A	N/A	N/A	N/A	N/A	N/A	N/A	N/A	N/A	N/A	N/A	N/A	N/A	N/A	N/A	N/A	N/A	N/A	N/A	N/A	N/A	N/A	441012	N/A	N/A	N/A	N/A	N/A	N/A	N/A	N/A	N/A	N/A	N/A	N/A
N/A	N/A	N/A	N/A	N/A	N/A	N/A	N/A	N/A	N/A	N/A	N/A	N/A	N/A	N/A	N/A	N/A	N/A	N/A	N/A	N/A	N/A	N/A	N/A	N/A	N/A	N/A	N/A	N/A	N/A	N/A	N/A	N/A	N/A	N/A	N/A	N/A	441012	N/A	N/A	N/A	N/A	N/A	N/A	N/A	N/A	N/A	N/A	N/A	N/A
N/A	N/A	N/A	N/A	N/A	N/A	N/A	N/A	N/A	N/A	N/A	N/A	N/A	N/A	N/A	N/A	N/A	N/A	N/A	N/A	N/A	N/A	N/A	N/A	N/A	N/A	N/A	N/A	N/A	N/A	N/A	N/A	N/A	N/A	N/A	N/A	N/A	441012	N/A	N/A	N/A	N/A	N/A	N/A	N/A	N/A	N/A	N/A	N/A	N/A
N/A	N/A	N/A	N/A	N/A	N/A	N/A	N/A	N/A	N/A	N/A	N/A	N/A	N/A	N/A	N/A	N/A	N/A	N/A	N/A	N/A	N/A	N/A	N/A	N/A	N/A	N/A	N/A	N/A	N/A	N/A	N/A	N/A	N/A	N/A	N/A	N/A	441012	N/A	N/A	N/A	N/A	N/A	N/A	N/A	N/A	N/A	N/A	N/A	N/A
N/A	N/A	N/A	N/A	N/A	N/A	N/A	N/A	N/A	N/A	N/A	N/A	N/A	N/A	N/A	N/A	N/A	N/A	N/A	N/A	N/A	N/A	N/A	N/A	N/A	N/A	N/A	N/A	N/A	N/A	N/A	N/A	N/A	N/A	N/A	N/A	N/A	441012	N/A	N/A	N/A	N/A	N/A	N/A	N/A	N/A	N/A	N/A	N/A	N/A
N/A	N/A	N/A	N/A	N/A	N/A	N/A	N/A	N/A	N/A	N/A	N/A	N/A	N/A	N/A	N/A	N/A	N/A	N/A	N/A	N/A	N/A	N/A	N/A	N/A	N/A	N/A	N/A	N/A	N/A	N/A	N/A	N/A	N/A	N/A	N/A	N/A	441012	N/A	N/A	N/A	N/A	N/A	N/A	N/A	N/A	N/A	N/A	N/A	N/A
N/A	N/A	N/A	N/A	N/A	N/A	N/A	N/A	N/A	N/A	N/A	N/A	N/A	N/A	N/A	N/A	N/A	N/A	N/A	N/A	N/A	N/A	N/A	N/A	N/A	N/A	N/A	N/A	N/A	N/A	N/A	N/A	N/A	N/A	N/A	N/A	N/A	441012	N/A	N/A	N/A	N/A	N/A	N/A	N/A	N/A	N/A	N/A	N/A	N/A
N/A	N/A	N/A	N/A	N/A	N/A	N/A	N/A	N/A	N/A	N/A	N/A	N/A	N/A	N/A	N/A	N/A	N/A	N/A	N/A	N/A	N/A	N/A	N/A	N/A	N/A	N/A	N/A	N/A	N/A	N/A	N/A	N/A	N/A	N/A	N/A	N/A	441012	N/A	N/A	N/A	N/A	N/A	N/A	N/A	N/A	N/A	N/A	N/A	N/A
N/A	N/A	N/A	N/A	N/A	N/A	N/A	N/A	N/A	N/A	N/A	N/A	N/A	N/A	N/A	N/A	N/A	N/A	N/A	N/A	N/A	N/A	N/A	N/A	N/A	N/A	N/A	N/A	N/A	N/A	N/A	N/A	N/A	N/A	N/A	N/A	N/A	441012	N/A	N/A	N/A	N/A	N/A	N/A	N/A	N/A	N/A	N/A	N/A	N/A
N/A	N/A	N/A	N/A	N/A	N/A	N/A	N/A	N/A	N/A	N/A	N/A	N/A	N/A	N/A	N/A	N/A	N/A	N/A	N/A	N/A	N/A	N/A	N/A	N/A	N/A	N/A	N/A	N/A	N/A	N/A	N/A	N/A	N/A	N/A	N/A	N/A	441012	N/A	N/A	N/A	N/A	N/A	N/A	N/A	N/A	N/A	N/A	N/A	N/A
N/A	N/A	N/A	N/A	N/A	N/A	N/A	N/A	N/A	N/A	N/A	N/A	N/A	N/A	N/A	N/A	N/A	N/A	N/A	N/A	N/A	N/A	N/A	N/A	N/A	N/A	N/A	N/A	N/A	N/A	N/A	N/A	N/A	N/A	N/A	N/A	N/A	266816	N/A	N/A	N/A	N/A	N/A	N/A	N/A	N/A	N/A	N/A	N/A	N/A
N/A	N/A	N/A	N/A	N/A	N/A	N/A	N/A	N/A	N/A	N/A	N/A	N/A	N/A	N/A	N/A	N/A	N/A	N/A	N/A	N/A	N/A	N/A	N/A	N/A	N/A	N/A	N/A	N/A	N/A	N/A	N/A	N/A	N/A	N/A	N/A	N/A	266816	N/A	N/A	N/A	N/A	N/A	N/A	N/A	N/A	N/A	N/A	N/A	N/A
N/A	N/A	N/A	N/A	N/A	N/A	N/A	N/A	N/A	N/A	N/A	N/A	N/A	N/A	N/A	N/A	N/A	N/A	N/A	N/A	N/A	N/A	N/A	N/A	N/A	N/A	N/A	N/A	N/A	N/A	N/A	N/A	N/A	N/A	N/A	N/A	N/A	168799	N/A	N/A	N/A	N/A	N/A	N/A	N/A	N/A	N/A	N/A	N/A	N/A
N/A	N/A	N/A	N/A	N/A	N/A	N/A	N/A	N/A	N/A	N/A	N/A	N/A	N/A	N/A	N/A	115045	N/A	N/A	N/A	N/A	N/A	N/A	N/A	N/A	N/A	N/A	N/A	N/A	N/A	N/A	N/A	N/A	N/A	N/A	N/A	N/A	40509	N/A	N/A	N/A	N/A	N/A	N/A	N/A	N/A	N/A	N/A	N/A	N/A
N/A	N/A	N/A	N/A	N/A	N/A	N/A	N/A	N/A	N/A	N/A	N/A	N/A	N/A	N/A	N/A	115045	N/A	N/A	N/A	N/A	N/A	N/A	N/A	N/A	N/A	N/A	N/A	N/A	N/A	N/A	N/A	N/A	N/A	N/A	N/A	N/A	40509	N/A	N/A	N/A	N/A	N/A	N/A	N/A	N/A	N/A	N/A	N/A	N/A
N/A	N/A	N/A	N/A	N/A	N/A	N/A	N/A	N/A	N/A	N/A	N/A	N/A	N/A	N/A	N/A	115045	N/A	N/A	N/A	N/A	N/A	N/A	N/A	N/A	N/A	N/A	N/A	N/A	N/A	N/A	N/A	N/A	N/A	N/A	N/A	N/A	40509	N/A	N/A	N/A	N/A	N/A	N/A	N/A	N/A	N/A	N/A	N/A	N/A
N/A	N/A	N/A	N/A	84969	N/A	N/A	N/A	N/A	N/A	N/A	N/A	N/A	N/A	N/A	N/A	115045	N/A	N/A	N/A	N/A	N/A	N/A	N/A	N/A	N/A	N/A	N/A	N/A	N/A	N/A	N/A	N/A	N/A	N/A	N/A	N/A	40509	N/A	N/A	N/A	N/A	N/A	N/A	N/A	N/A	N/A	N/A	N/A	N/A
N/A	N/A	N/A	N/A	84969	N/A	N/A	N/A	N/A	N/A	N/A	N/A	N/A	N/A	N/A	N/A	115045	N/A	N/A	N/A	N/A	N/A	N/A	N/A	N/A	N/A	N/A	N/A	N/A	N/A	N/A	N/A	N/A	N/A	N/A	N/A	N/A	40509	N/A	N/A	N/A	N/A	N/A	N/A	N/A	N/A	N/A	N/A	N/A	N/A
N/A	N/A	N/A	N/A	84969	N/A	N/A	N/A	N/A	N/A	N/A	N/A	N/A	N/A	N/A	N/A	115045	N/A	N/A	N/A	N/A	N/A	N/A	N/A	N/A	N/A	N/A	N/A	N/A	N/A	N/A	N/A	N/A	N/A	N/A	N/A	N/A	40509	N/A	N/A	N/A	N/A	N/A	N/A	N/A	N/A	N/A	N/A	N/A	N/A
N/A	N/A	N/A	N/A	84969	N/A	N/A	N/A	N/A	N/A	N/A	N/A	N/A	N/A	N/A	N/A	115045	N/A	N/A	N/A	N/A	N/A	N/A	N/A	N/A	N/A	N/A	N/A	N/A	N/A	N/A	N/A	N/A	N/A	N/A	N/A	N/A	40509	N/A	N/A	N/A	N/A	N/A	N/A	N/A	N/A	N/A	N/A	N/A	N/A
N/A	N/A	N/A	N/A	84969	N/A	N/A	N/A	N/A	N/A	N/A	N/A	N/A	N/A	N/A	N/A	115045	N/A	N/A	N/A	N/A	N/A	N/A	N/A	N/A	N/A	N/A	N/A	N/A	N/A	N/A	N/A	N/A	N/A	N/A	N/A	N/A	40509	N/A	N/A	N/A	N/A	N/A	N/A	N/A	N/A	N/A	N/A	N/A	N/A
N/A	N/A	N/A	N/A	84969	N/A	N/A	N/A	N/A	N/A	N/A	N/A	N/A	N/A	N/A	N/A	115045	N/A	N/A	N/A	N/A	N/A	N/A	N/A	N/A	N/A	N/A	N/A	N/A	N/A	N/A	N/A	N/A	N/A	N/A	N/A	N/A	40509	N/A	N/A	N/A	N/A	N/A	N/A	N/A	N/A	N/A	N/A	N/A	N/A
N/A	N/A	N/A	N/A	84969	N/A	N/A	N/A	N/A	N/A	N/A	N/A	N/A	N/A	N/A	N/A	115045	N/A	N/A	N/A	N/A	N/A	N/A	N/A	N/A	N/A	N/A	N/A	N/A	N/A	N/A	N/A	N/A	N/A	N/A	N/A	N/A	40509	N/A	N/A	N/A	N/A	N/A	N/A	N/A	N/A	N/A	N/A	N/A	N/A
N/A	N/A	N/A	N/A	84969	N/A	N/A	N/A	N/A	N/A	N/A	N/A	N/A	N/A	N/A	N/A	115045	N/A	N/A	N/A	N/A	N/A	N/A	N/A	N/A	N/A	N/A	N/A	N/A	N/A	N/A	N/A	N/A	N/A	N/A	N/A	N/A	40509	N/A	N/A	N/A	N/A	N/A	N/A	N/A	N/A	N/A	N/A	N/A	N/A
N/A	N/A	N/A	N/A	84969	N/A	N/A	N/A	N/A	N/A	N/A	N/A	N/A	N/A	N/A	N/A	115045	N/A	N/A	N/A	N/A	N/A	N/A	N/A	N/A	N/A	N/A	N/A	N/A	N/A	N/A	N/A	N/A	N/A	N/A	N/A	N/A	40509	N/A	N/A	N/A	N/A	N/A	N/A	N/A	N/A	N/A	N/A	N/A	N/A
N/A	N/A	N/A	N/A	84969	N/A	N/A	N/A	N/A	N/A	N/A	N/A	N/A	N/A	N/A	N/A	115045	N/A	N/A	N/A	N/A	N/A	N/A	N/A	N/A	N/A	N/A	N/A	N/A	N/A	N/A	N/A	N/A	N/A	N/A	N/A	N/A	40509	N/A	N/A	N/A	N/A	N/A	N/A	N/A	N/A	N/A	N/A	N/A	N/A
N/A	N/A	N/A	N/A	84969	N/A	N/A	N/A	N/A	N/A	N/A	N/A	N/A	N/A	N/A	N/A	115045	N/A	N/A	N/A	N/A	N/A	N/A	N/A	N/A	N/A	N/A	N/A	N/A	N/A	N/A	N/A	N/A	N/A	N/A	N/A	N/A	40509	N/A	N/A	N/A	N/A	N/A	N/A	N/A	N/A	N/A	N/A	N/A	N/A
N/A	N/A	N/A	N/A	84969	N/A	N/A	N/A	N/A	N/A	N/A	N/A	N/A	N/A	N/A	N/A	115045	N/A	N/A	N/A	N/A	N/A	N/A	N/A	N/A	N/A	N/A	N/A	N/A	N/A	N/A	N/A	N/A	N/A	N/A	N/A	N/A	40509	N/A	N/A	N/A	N/A	N/A	N/A	N/A	N/A	N/A	N/A	N/A	N/A
N/A	N/A	N/A	N/A	84969	N/A	N/A	N/A	N/A	N/A	N/A	N/A	N/A	N/A	N/A	N/A	115045	N/A	N/A	N/A	N/A	N/A	N/A	N/A	N/A	195698	N/A	N/A	N/A	N/A	N/A	N/A	N/A	N/A	N/A	N/A	N/A	40509	N/A	N/A	N/A	N/A	N/A	144769	N/A	N/A	N/A	N/A	N/A	N/A
N/A	N/A	N/A	N/A	84969	N/A	N/A	N/A	N/A	N/A	N/A	N/A	N/A	N/A	N/A	N/A	115045	N/A	N/A	N/A	N/A	N/A	N/A	N/A	N/A	195698	N/A	N/A	N/A	N/A	N/A	N/A	N/A	N/A	N/A	N/A	N/A	40509	N/A	N/A	N/A	N/A	N/A	129415	N/A	N/A	N/A	N/A	N/A	N/A
N/A	N/A	N/A	N/A	84969	N/A	N/A	N/A	N/A	N/A	N/A	N/A	N/A	N/A	N/A	N/A	115045	N/A	N/A	N/A	N/A	N/A	N/A	N/A	N/A	195698	N/A	N/A	N/A	N/A	N/A	N/A	N/A	N/A	N/A	N/A	N/A	40509	N/A	N/A	N/A	N/A	N/A	129415	N/A	N/A	N/A	N/A	N/A	N/A
N/A	N/A	N/A	N/A	84969	N/A	N/A	N/A	N/A	N/A	N/A	N/A	N/A	N/A	N/A	N/A	115045	N/A	N/A	N/A	N/A	N/A	N/A	N/A	N/A	195698	N/A	N/A	N/A	N/A	N/A	N/A	N/A	N/A	N/A	N/A	N/A	40509	N/A	N/A	N/A	N/A	N/A	129415	N/A	N/A	N/A	N/A	N/A	N/A
N/A	N/A	N/A	N/A	84969	N/A	26213	N/A	N/A	N/A	N/A	N/A	N/A	N/A	N/A	N/A	115045	N/A	N/A	N/A	N/A	N/A	N/A	N/A	N/A	195698	N/A	N/A	N/A	N/A	N/A	N/A	N/A	N/A	N/A	N/A	N/A	40509	N/A	N/A	N/A	N/A	N/A	129415	N/A	N/A	N/A	N/A	N/A	N/A
N/A	N/A	N/A	N/A	84969	N/A	26213	N/A	N/A	N/A	N/A	N/A	N/A	N/A	N/A	N/A	115045	N/A	N/A	N/A	N/A	N/A	N/A	N/A	N/A	195698	N/A	N/A	N/A	N/A	N/A	N/A	N/A	N/A	N/A	N/A	N/A	40509	N/A	N/A	N/A	N/A	N/A	129415	N/A	N/A	N/A	N/A	N/A	N/A
N/A	N/A	N/A	N/A	84969	N/A	26213	N/A	N/A	N/A	N/A	N/A	N/A	N/A	N/A	N/A	115045	N/A	N/A	N/A	N/A	N/A	N/A	N/A	N/A	195698	N/A	N/A	N/A	N/A	N/A	N/A	N/A	N/A	N/A	N/A	N/A	40509	N/A	N/A	N/A	N/A	N/A	129415	N/A	N/A	N/A	N/A	N/A	N/A
N/A	N/A	N/A	N/A	84969	N/A	26213	N/A	N/A	N/A	N/A	N/A	N/A	N/A	N/A	N/A	115045	N/A	N/A	N/A	N/A	N/A	N/A	N/A	N/A	195698	N/A	N/A	N/A	N/A	N/A	N/A	N/A	N/A	N/A	N/A	N/A	40509	N/A	N/A	N/A	N/A	N/A	129415	N/A	N/A	N/A	N/A	N/A	N/A
N/A	N/A	N/A	N/A	84969	N/A	26213	N/A	N/A	N/A	N/A	N/A	N/A	N/A	N/A	N/A	115045	N/A	N/A	N/A	N/A	N/A	N/A	N/A	N/A	195698	N/A	N/A	N/A	N/A	N/A	N/A	N/A	N/A	N/A	N/A	N/A	40509	N/A	N/A	N/A	N/A	N/A	129415	N/A	N/A	N/A	N/A	N/A	N/A
N/A	N/A	N/A	N/A	84969	N/A	26213	N/A	N/A	N/A	N/A	N/A	N/A	N/A	N/A	N/A	115045	N/A	N/A	N/A	N/A	N/A	N/A	N/A	N/A	195698	N/A	N/A	N/A	N/A	N/A	N/A	N/A	N/A	N/A	N/A	N/A	40509	N/A	N/A	N/A	N/A	N/A	129415	N/A	N/A	N/A	N/A	N/A	N/A
N/A	N/A	N/A	N/A	84969	N/A	26213	N/A	N/A	N/A	N/A	N/A	N/A	N/A	N/A	N/A	115045	N/A	N/A	N/A	N/A	N/A	N/A	N/A	N/A	195698	N/A	N/A	N/A	N/A	N/A	N/A	N/A	N/A	N/A	N/A	N/A	40509	N/A	N/A	N/A	N/A	N/A	129415	N/A	N/A	N/A	N/A	N/A	N/A
N/A	N/A	N/A	N/A	84969	N/A	26213	N/A	N/A	N/A	N/A	N/A	N/A	N/A	N/A	N/A	115045	N/A	N/A	N/A	N/A	N/A	N/A	N/A	N/A	195698	N/A	N/A	N/A	N/A	N/A	N/A	N/A	N/A	N/A	N/A	N/A	40509	N/A	N/A	N/A	N/A	N/A	129415	N/A	N/A	N/A	N/A	N/A	N/A
N/A	N/A	N/A	N/A	84969	N/A	26213	N/A	N/A	N/A	N/A	N/A	N/A	N/A	N/A	N/A	115045	N/A	N/A	N/A	N/A	N/A	N/A	N/A	N/A	195698	N/A	N/A	N/A	N/A	N/A	N/A	N/A	N/A	N/A	N/A	N/A	40509	N/A	N/A	N/A	N/A	N/A	129415	N/A	N/A	N/A	N/A	N/A	N/A
N/A	N/A	N/A	N/A	84969	N/A	26213	N/A	N/A	N/A	N/A	N/A	N/A	N/A	N/A	N/A	115045	N/A	N/A	N/A	N/A	N/A	N/A	208230	N/A	195698	N/A	N/A	N/A	N/A	N/A	N/A	N/A	N/A	N/A	N/A	N/A	40509	N/A	N/A	N/A	N/A	N/A	129415	N/A	N/A	N/A	N/A	N/A	N/A
N/A	N/A	N/A	N/A	84969	N/A	26213	N/A	N/A	N/A	N/A	N/A	N/A	N/A	N/A	N/A	115045	N/A	N/A	N/A	N/A	N/A	N/A	208230	N/A	195698	N/A	N/A	N/A	N/A	N/A	N/A	N/A	N/A	N/A	N/A	N/A	40509	N/A	N/A	N/A	N/A	N/A	129415	N/A	N/A	N/A	N/A	N/A	N/A
N/A	N/A	N/A	N/A	84969	N/A	26213	N/A	N/A	N/A	N/A	N/A	N/A	N/A	N/A	N/A	115045	N/A	N/A	N/A	N/A	N/A	N/A	208230	N/A	195698	N/A	N/A	N/A	N/A	N/A	N/A	N/A	N/A	N/A	N/A	N/A	40509	N/A	N/A	N/A	N/A	N/A	129415	N/A	N/A	N/A	N/A	N/A	N/A
N/A	N/A	N/A	N/A	84969	N/A	26213	N/A	N/A	N/A	N/A	N/A	N/A	N/A	N/A	N/A	115045	N/A	N/A	N/A	N/A	N/A	N/A	208230	N/A	195698	N/A	N/A	N/A	N/A	N/A	N/A	N/A	N/A	N/A	N/A	N/A	40509	N/A	N/A	N/A	N/A	N/A	129415	N/A	N/A	N/A	N/A	N/A	N/A
N/A	N/A	N/A	N/A	84969	N/A	26213	N/A	N/A	N/A	N/A	N/A	N/A	N/A	N/A	N/A	115045	N/A	N/A	N/A	N/A	N/A	N/A	208230	N/A	195698	N/A	N/A	N/A	N/A	N/A	N/A	N/A	N/A	N/A	N/A	N/A	40509	404230	N/A	N/A	N/A	N/A	129415	N/A	N/A	N/A	N/A	N/A	N/A
N/A	N/A	N/A	N/A	84969	N/A	26213	N/A	N/A	N/A	N/A	N/A	N/A	N/A	N/A	N/A	115045	N/A	N/A	N/A	N/A	N/A	N/A	208230	N/A	195698	N/A	N/A	N/A	N/A	N/A	N/A	N/A	N/A	N/A	N/A	N/A	40509	404230	N/A	N/A	N/A	N/A	129415	N/A	N/A	N/A	N/A	N/A	N/A
N/A	N/A	N/A	N/A	84969	N/A	26213	N/A	N/A	N/A	N/A	N/A	N/A	N/A	N/A	N/A	115045	N/A	N/A	N/A	N/A	N/A	N/A	208230	N/A	195698	N/A	N/A	N/A	N/A	N/A	N/A	N/A	N/A	N/A	N/A	N/A	40509	404230	N/A	N/A	N/A	N/A	129415	N/A	N/A	N/A	N/A	N/A	N/A
N/A	N/A	N/A	N/A	84969	N/A	26213	N/A	N/A	N/A	N/A	N/A	N/A	N/A	N/A	N/A	115045	N/A	N/A	N/A	N/A	N/A	N/A	208230	N/A	195698	N/A	N/A	N/A	N/A	N/A	N/A	N/A	N/A	N/A	N/A	N/A	40509	404230	N/A	N/A	N/A	N/A	129415	N/A	N/A	N/A	N/A	N/A	N/A
N/A	N/A	N/A	N/A	84969	N/A	26213	N/A	N/A	N/A	N/A	N/A	N/A	N/A	N/A	N/A	115045	N/A	N/A	N/A	N/A	N/A	N/A	208230	N/A	195698	N/A	N/A	N/A	N/A	N/A	N/A	N/A	N/A	N/A	N/A	N/A	40509	404230	N/A	N/A	N/A	N/A	129415	N/A	N/A	N/A	N/A	N/A	N/A
N/A	N/A	N/A	N/A	84969	N/A	26213	N/A	N/A	N/A	N/A	N/A	N/A	N/A	N/A	N/A	115045	N/A	N/A	N/A	N/A	N/A	N/A	208230	N/A	195698	N/A	N/A	N/A	N/A	N/A	N/A	N/A	N/A	N/A	N/A	N/A	40509	404230	N/A	N/A	N/A	N/A	129415	N/A	N/A	N/A	N/A	N/A	N/A
N/A	N/A	N/A	N/A	84969	N/A	26213	N/A	N/A	N/A	N/A	N/A	N/A	N/A	N/A	N/A	115045	N/A	N/A	N/A	N/A	N/A	N/A	208230	N/A	195698	N/A	N/A	N/A	N/A	N/A	N/A	N/A	N/A	N/A	N/A	N/A	40509	404230	N/A	N/A	N/A	N/A	129415	N/A	N/A	N/A	N/A	N/A	N/A
N/A	N/A	N/A	N/A	84969	N/A	26213	N/A	N/A	N/A	N/A	N/A	N/A	N/A	N/A	N/A	115045	N/A	N/A	N/A	N/A	N/A	N/A	208230	N/A	195698	N/A	N/A	N/A	N/A	N/A	N/A	N/A	N/A	N/A	N/A	N/A	40509	404230	N/A	N/A	N/A	N/A	129415	N/A	N/A	N/A	289383	N/A	N/A
N/A	N/A	N/A	N/A	84969	N/A	26213	N/A	N/A	N/A	N/A	N/A	N/A	N/A	N/A	N/A	115045	N/A	N/A	N/A	N/A	N/A	N/A	208230	N/A	195698	N/A	N/A	N/A	N/A	N/A	N/A	N/A	N/A	N/A	N/A	N/A	40509	404230	N/A	N/A	N/A	N/A	129415	N/A	N/A	N/A	289383	N/A	N/A
N/A	N/A	N/A	N/A	84969	N/A	26213	N/A	N/A	N/A	N/A	N/A	N/A	N/A	N/A	N/A	115045	N/A	N/A	N/A	N/A	N/A	N/A	208230	N/A	195698	N/A	N/A	N/A	N/A	N/A	N/A	N/A	100304	N/A	N/A	N/A	40509	63182	N/A	N/A	N/A	N/A	129415	N/A	N/A	N/A	289383	N/A	N/A
N/A	N/A	N/A	N/A	84969	N/A	26213	N/A	N/A	N/A	N/A	N/A	N/A	N/A	N/A	N/A	115045	N/A	N/A	N/A	N/A	N/A	N/A	208230	N/A	195698	N/A	N/A	N/A	N/A	N/A	N/A	N/A	100304	N/A	N/A	N/A	40509	63182	N/A	N/A	N/A	N/A	129415	N/A	N/A	N/A	289383	N/A	N/A
N/A	N/A	N/A	N/A	84969	N/A	26213	N/A	N/A	N/A	N/A	N/A	N/A	N/A	N/A	N/A	115045	N/A	N/A	N/A	N/A	N/A	N/A	208230	N/A	195698	N/A	N/A	N/A	N/A	N/A	N/A	N/A	100304	N/A	N/A	N/A	40509	63182	N/A	N/A	N/A	N/A	129415	N/A	N/A	N/A	289383	N/A	N/A
N/A	N/A	N/A	N/A	84969	N/A	26213	N/A	N/A	N/A	N/A	N/A	N/A	N/A	N/A	N/A	115045	N/A	N/A	N/A	N/A	N/A	N/A	208230	N/A	195698	N/A	N/A	N/A	N/A	N/A	N/A	N/A	100304	N/A	N/A	N/A	40509	63182	N/A	N/A	N/A	N/A	129415	N/A	N/A	N/A	289383	N/A	N/A
N/A	N/A	N/A	N/A	84969	N/A	26213	N/A	N/A	N/A	N/A	N/A	N/A	N/A	N/A	N/A	115045	N/A	N/A	N/A	N/A	N/A	N/A	208230	126123	195698	N/A	N/A	N/A	N/A	N/A	N/A	N/A	100304	N/A	N/A	N/A	40509	63182	N/A	N/A	N/A	N/A	129415	N/A	N/A	N/A	289383	N/A	N/A
N/A	N/A	N/A	N/A	84969	N/A	26213	N/A	N/A	N/A	N/A	N/A	N/A	N/A	N/A	N/A	115045	N/A	N/A	N/A	N/A	N/A	N/A	208230	126123	195698	N/A	N/A	N/A	N/A	N/A	N/A	N/A	100304	N/A	N/A	N/A	40509	63182	N/A	N/A	N/A	N/A	129415	N/A	N/A	N/A	289383	N/A	N/A
N/A	N/A	N/A	N/A	84969	N/A	26213	N/A	N/A	N/A	N/A	N/A	N/A	N/A	N/A	N/A	115045	N/A	N/A	N/A	N/A	N/A	N/A	208230	126123	195698	N/A	N/A	N/A	N/A	N/A	N/A	N/A	100304	N/A	N/A	N/A	40509	63182	N/A	N/A	N/A	N/A	129415	N/A	N/A	N/A	289383	N/A	N/A
N/A	N/A	N/A	N/A	84969	N/A	26213	N/A	N/A	N/A	N/A	N/A	N/A	N/A	N/A	N/A	115045	N/A	N/A	N/A	N/A	N/A	N/A	208230	126123	195698	N/A	N/A	N/A	N/A	N/A	N/A	N/A	100304	N/A	N/A	N/A	40509	31345	N/A	N/A	N/A	N/A	129415	N/A	N/A	N/A	289383	N/A	N/A
N/A	N/A	N/A	N/A	84969	N/A	26213	N/A	N/A	N/A	N/A	N/A	N/A	N/A	N/A	N/A	115045	N/A	N/A	N/A	N/A	N/A	N/A	208230	126123	195698	N/A	N/A	N/A	N/A	N/A	N/A	N/A	100304	N/A	N/A	N/A	40509	31345	N/A	N/A	N/A	N/A	129415	N/A	N/A	N/A	289383	N/A	N/A
N/A	N/A	N/A	N/A	84969	N/A	26213	N/A	N/A	N/A	N/A	N/A	N/A	N/A	N/A	N/A	115045	N/A	N/A	N/A	N/A	N/A	N/A	208230	126123	195698	N/A	N/A	N/A	N/A	N/A	N/A	N/A	100304	N/A	N/A	N/A	40509	31345	N/A	N/A	N/A	N/A	129415	N/A	N/A	N/A	289383	N/A	N/A
N/A	N/A	N/A	N/A	84969	N/A	26213	N/A	N/A	N/A	N/A	N/A	N/A	N/A	N/A	N/A	115045	N/A	N/A	N/A	N/A	5762	N/A	208230	126123	195698	N/A	N/A	N/A	N/A	N/A	N/A	N/A	100304	N/A	N/A	N/A	40509	31345	N/A	N/A	N/A	N/A	129415	N/A	N/A	N/A	289383	N/A	N/A
384714	N/A	N/A	N/A	84969	N/A	26213	N/A	N/A	N/A	N/A	N/A	N/A	N/A	N/A	N/A	115045	N/A	N/A	N/A	N/A	5762	N/A	208230	126123	195698	N/A	N/A	N/A	N/A	N/A	N/A	N/A	100304	N/A	N/A	N/A	40509	31345	N/A	N/A	N/A	N/A	129415	N/A	N/A	N/A	289383	N/A	N/A
384714	N/A	N/A	N/A	84969	N/A	26213	N/A	N/A	N/A	N/A	N/A	N/A	N/A	N/A	N/A	115045	N/A	N/A	N/A	N/A	5762	N/A	208230	126123	195698	N/A	N/A	N/A	N/A	N/A	N/A	N/A	100304	N/A	N/A	N/A	40509	31345	N/A	N/A	N/A	N/A	129415	N/A	N/A	N/A	289383	N/A	N/A
384714	N/A	N/A	N/A	84969	N/A	26213	N/A	N/A	N/A	N/A	N/A	N/A	N/A	N/A	N/A	115045	N/A	N/A	N/A	N/A	5762	N/A	208230	126123	195698	N/A	N/A	N/A	N/A	N/A	N/A	N/A	100304	N/A	N/A	N/A	40509	31345	N/A	N/A	N/A	N/A	129415	N/A	N/A	N/A	289383	N/A	N/A
384714	N/A	N/A	N/A	84969	N/A	26213	N/A	N/A	N/A	N/A	N/A	N/A	N/A	N/A	N/A	115045	N/A	N/A	N/A	N/A	5762	N/A	208230	126123	195698	N/A	N/A	N/A	N/A	N/A	N/A	N/A	100304	N/A	N/A	N/A	40509	31345	N/A	N/A	N/A	N/A	129415	N/A	N/A	N/A	289383	N/A	N/A
384714	N/A	N/A	N/A	84969	N/A	26213	N/A	N/A	N/A	N/A	N/A	N/A	N/A	N/A	N/A	115045	N/A	N/A	N/A	N/A	5762	N/A	208230	126123	195698	N/A	N/A	N/A	N/A	N/A	N/A	N/A	100304	N/A	N/A	N/A	40509	31345	N/A	N/A	N/A	N/A	129415	N/A	N/A	N/A	289383	N/A	N/A
384714	N/A	N/A	N/A	84969	N/A	26213	N/A	N/A	N/A	N/A	N/A	N/A	N/A	N/A	N/A	115045	N/A	N/A	N/A	N/A	5762	N/A	208230	126123	195698	N/A	N/A	N/A	N/A	N/A	N/A	N/A	100304	N/A	N/A	N/A	40509	31345	N/A	N/A	N/A	N/A	129415	N/A	N/A	N/A	289383	N/A	N/A
384714	N/A	N/A	N/A	84969	N/A	26213	N/A	N/A	N/A	N/A	N/A	N/A	N/A	N/A	N/A	115045	N/A	N/A	N/A	N/A	5762	N/A	208230	126123	195698	N/A	N/A	N/A	N/A	N/A	N/A	N/A	100304	N/A	N/A	N/A	40509	31345	N/A	N/A	N/A	N/A	129415	N/A	N/A	N/A	289383	N/A	N/A
384714	N/A	N/A	N/A	84969	N/A	26213	N/A	N/A	N/A	N/A	N/A	N/A	N/A	N/A	N/A	115045	N/A	N/A	N/A	N/A	5762	N/A	208230	126123	195698	N/A	N/A	N/A	N/A	N/A	N/A	N/A	100304	N/A	N/A	N/A	40509	31345	N/A	N/A	N/A	N/A	129415	N/A	N/A	N/A	289383	N/A	N/A
384714	N/A	N/A	N/A	84969	N/A	26213	N/A	N/A	N/A	N/A	N/A	N/A	N/A	N/A	N/A	115045	N/A	N/A	N/A	N/A	5762	N/A	208230	126123	195698	N/A	N/A	N/A	N/A	N/A	N/A	N/A	100304	N/A	N/A	N/A	40509	31345	N/A	N/A	N/A	N/A	129415	N/A	N/A	N/A	289383	N/A	N/A
384714	N/A	N/A	N/A	84969	N/A	26213	N/A	N/A	N/A	N/A	N/A	N/A	N/A	N/A	N/A	115045	N/A	N/A	N/A	N/A	5762	N/A	208230	126123	195698	N/A	N/A	N/A	N/A	N/A	N/A	N/A	100304	N/A	N/A	N/A	40509	31345	N/A	N/A	N/A	N/A	129415	N/A	N/A	N/A	289383	N/A	N/A
384714	N/A	N/A	N/A	84969	N/A	26213	242999	N/A	N/A	N/A	N/A	N/A	N/A	N/A	N/A	115045	N/A	N/A	N/A	N/A	5762	N/A	208230	126123	195698	N/A	N/A	N/A	N/A	N/A	N/A	N/A	100304	N/A	N/A	N/A	40509	31345	N/A	14314	N/A	N/A	129415	N/A	N/A	N/A	289383	N/A	N/A
384714	N/A	N/A	N/A	84969	N/A	26213	242999	N/A	N/A	N/A	N/A	N/A	N/A	N/A	N/A	115045	N/A	N/A	N/A	N/A	5762	N/A	208230	126123	195698	N/A	N/A	N/A	N/A	N/A	N/A	N/A	100304	N/A	N/A	N/A	40509	31345	N/A	14314	N/A	N/A	129415	N/A	N/A	N/A	289383	N/A	N/A
384714	N/A	N/A	N/A	84969	N/A	26213	189833	N/A	N/A	N/A	N/A	N/A	N/A	N/A	N/A	115045	N/A	N/A	144642	N/A	5762	N/A	208230	126123	195698	N/A	N/A	N/A	N/A	N/A	N/A	N/A	100304	N/A	N/A	N/A	40509	31345	N/A	14314	N/A	N/A	129415	N/A	N/A	N/A	289383	N/A	N/A
384714	N/A	N/A	N/A	84969	N/A	26213	189833	N/A	N/A	N/A	N/A	N/A	N/A	N/A	N/A	115045	N/A	N/A	144642	N/A	5762	N/A	208230	126123	195698	N/A	N/A	N/A	N/A	N/A	N/A	N/A	100304	N/A	N/A	N/A	40509	31345	N/A	14314	N/A	N/A	129415	N/A	N/A	N/A	289383	N/A	N/A
384714	N/A	N/A	N/A	84969	N/A	26213	189833	N/A	N/A	N/A	N/A	N/A	N/A	N/A	N/A	115045	N/A	N/A	113934	N/A	5762	N/A	208230	126123	195698	N/A	N/A	N/A	N/A	N/A	N/A	N/A	100304	N/A	N/A	N/A	40509	31345	N/A	14314	N/A	N/A	129415	N/A	N/A	N/A	289383	N/A	N/A
384714	N/A	N/A	N/A	84969	N/A	26213	189833	N/A	N/A	N/A	N/A	N/A	N/A	N/A	N/A	115045	N/A	N/A	113934	N/A	5762	N/A	208230	126123	195698	N/A	N/A	N/A	N/A	N/A	N/A	N/A	100304	N/A	N/A	N/A	40509	31345	N/A	14314	N/A	N/A	129415	N/A	N/A	N/A	289383	N/A	N/A
384714	N/A	N/A	N/A	84969	N/A	26213	189833	N/A	N/A	N/A	N/A	N/A	N/A	N/A	N/A	115045	N/A	N/A	113934	N/A	5762	N/A	208230	126123	195698	N/A	N/A	N/A	N/A	N/A	N/A	N/A	100304	N/A	N/A	N/A	40509	31345	N/A	14314	N/A	N/A	129415	N/A	N/A	N/A	289383	N/A	N/A
384714	N/A	N/A	N/A	84969	N/A	26213	189833	N/A	N/A	N/A	N/A	N/A	N/A	N/A	N/A	115045	N/A	N/A	113934	N/A	5762	N/A	208230	126123	195698	N/A	N/A	N/A	N/A	N/A	N/A	N/A	100304	N/A	N/A	N/A	40509	31345	N/A	14314	N/A	N/A	129415	N/A	N/A	N/A	289383	N/A	N/A
384714	N/A	N/A	N/A	84969	N/A	26213	189833	N/A	N/A	N/A	N/A	N/A	N/A	N/A	N/A	115045	N/A	N/A	113934	N/A	5762	N/A	208230	126123	195698	N/A	N/A	N/A	N/A	N/A	N/A	N/A	100304	N/A	N/A	N/A	40509	31345	N/A	14314	N/A	N/A	129415	N/A	N/A	N/A	289383	N/A	N/A
384714	N/A	N/A	N/A	84969	N/A	26213	189833	N/A	N/A	N/A	N/A	N/A	N/A	N/A	N/A	115045	N/A	N/A	113934	N/A	5762	N/A	208230	126123	195698	N/A	N/A	N/A	N/A	N/A	N/A	N/A	100304	N/A	N/A	N/A	40509	31345	N/A	14314	N/A	N/A	129415	N/A	N/A	N/A	289383	N/A	N/A
384714	N/A	N/A	N/A	84969	N/A	26213	189833	N/A	N/A	N/A	N/A	N/A	N/A	N/A	N/A	115045	N/A	N/A	113934	N/A	5762	N/A	208230	126123	195698	N/A	N/A	N/A	N/A	N/A	N/A	N/A	100304	N/A	N/A	N/A	40509	31345	N/A	14314	N/A	N/A	129415	N/A	N/A	N/A	289383	N/A	N/A
384714	N/A	N/A	N/A	80226	N/A	26213	189833	N/A	N/A	N/A	N/A	N/A	N/A	N/A	N/A	115045	N/A	N/A	113934	N/A	5762	N/A	208230	126123	195698	N/A	N/A	N/A	N/A	N/A	N/A	N/A	100304	N/A	N/A	N/A	40509	31345	N/A	14314	N/A	N/A	129415	N/A	N/A	N/A	289383	N/A	N/A
384714	N/A	N/A	N/A	64593	N/A	26213	189833	N/A	N/A	N/A	N/A	N/A	N/A	N/A	N/A	115045	N/A	N/A	113934	N/A	5762	N/A	208230	126123	195698	N/A	N/A	N/A	N/A	N/A	N/A	N/A	100304	N/A	N/A	N/A	40509	31345	N/A	14314	N/A	N/A	129415	N/A	N/A	N/A	289383	N/A	N/A
384714	N/A	N/A	N/A	64593	N/A	26213	189833	N/A	N/A	N/A	N/A	N/A	N/A	N/A	N/A	115045	N/A	N/A	113934	N/A	5762	N/A	208230	126123	195698	N/A	N/A	N/A	N/A	N/A	N/A	N/A	100304	N/A	N/A	N/A	40509	31345	N/A	14314	N/A	N/A	129415	N/A	N/A	N/A	289383	N/A	N/A
384714	N/A	N/A	N/A	64593	N/A	26213	189833	N/A	N/A	N/A	N/A	N/A	N/A	N/A	N/A	115045	N/A	N/A	113934	N/A	5762	N/A	208230	126123	195698	N/A	N/A	N/A	N/A	N/A	N/A	N/A	100304	N/A	N/A	N/A	40509	31345	N/A	14314	N/A	N/A	129415	N/A	N/A	N/A	289383	N/A	N/A
384714	N/A	N/A	N/A	64593	N/A	26213	189833	N/A	N/A	N/A	N/A	N/A	N/A	N/A	N/A	115045	N/A	N/A	113934	N/A	5762	N/A	208230	126123	195698	N/A	N/A	N/A	N/A	N/A	N/A	N/A	100304	N/A	N/A	N/A	40509	31345	N/A	14314	N/A	N/A	129415	N/A	N/A	N/A	289383	N/A	N/A
384714	N/A	N/A	N/A	64593	N/A	26213	189833	N/A	N/A	N/A	N/A	N/A	N/A	N/A	N/A	115045	N/A	N/A	113934	N/A	5762	N/A	208230	126123	195698	N/A	N/A	N/A	N/A	N/A	N/A	N/A	100304	N/A	N/A	N/A	40509	31345	N/A	14314	N/A	N/A	129415	N/A	N/A	N/A	289383	N/A	N/A
384714	N/A	127550	N/A	64593	N/A	26213	189833	N/A	N/A	N/A	N/A	N/A	N/A	N/A	N/A	115045	N/A	N/A	113934	N/A	5762	N/A	208230	126123	195698	N/A	N/A	N/A	N/A	N/A	N/A	N/A	100304	N/A	N/A	N/A	40509	31345	N/A	14314	N/A	N/A	129415	N/A	N/A	N/A	289383	N/A	N/A
384714	N/A	127550	N/A	64593	N/A	26213	189833	N/A	N/A	N/A	N/A	N/A	N/A	N/A	N/A	115045	N/A	N/A	113934	N/A	5762	N/A	208230	126123	195698	N/A	N/A	N/A	N/A	N/A	N/A	N/A	100304	N/A	N/A	N/A	40509	31345	N/A	14314	N/A	N/A	129415	N/A	N/A	N/A	289383	N/A	N/A
384714	N/A	127550	N/A	64593	N/A	26213	189833	N/A	N/A	N/A	N/A	N/A	N/A	N/A	N/A	115045	N/A	N/A	113934	N/A	5762	N/A	208230	126123	195698	N/A	N/A	N/A	N/A	N/A	N/A	N/A	100304	N/A	N/A	N/A	40509	31345	N/A	14314	N/A	N/A	129415	N/A	N/A	N/A	289383	N/A	N/A
384714	N/A	127550	N/A	64593	N/A	26213	189833	N/A	N/A	N/A	N/A	N/A	N/A	N/A	N/A	115045	N/A	N/A	113934	N/A	5762	N/A	208230	126123	195698	N/A	N/A	N/A	N/A	N/A	N/A	N/A	100304	N/A	N/A	N/A	40509	31345	N/A	14314	N/A	N/A	129415	N/A	N/A	N/A	289383	N/A	N/A
384714	N/A	31840	N/A	64593	N/A	26213	189833	N/A	N/A	N/A	N/A	N/A	N/A	N/A	N/A	115045	N/A	N/A	113934	N/A	5762	N/A	208230	126123	195698	N/A	N/A	N/A	N/A	N/A	N/A	N/A	100304	N/A	N/A	N/A	40509	31345	N/A	14314	N/A	N/A	129415	N/A	N/A	N/A	289383	N/A	N/A
384714	N/A	28418	N/A	64593	N/A	26213	189833	N/A	N/A	N/A	N/A	N/A	N/A	N/A	N/A	115045	N/A	N/A	113934	N/A	5762	N/A	208230	126123	195698	N/A	N/A	N/A	N/A	N/A	N/A	N/A	100304	N/A	N/A	N/A	40509	31345	N/A	14314	N/A	N/A	129415	N/A	N/A	N/A	289383	N/A	N/A
384714	N/A	28418	N/A	64593	N/A	26213	189833	N/A	N/A	N/A	N/A	N/A	N/A	N/A	N/A	115045	N/A	N/A	113934	N/A	5762	N/A	208230	126123	195698	N/A	N/A	N/A	N/A	N/A	N/A	N/A	100304	N/A	N/A	N/A	40509	31345	N/A	14314	N/A	N/A	96851	N/A	N/A	N/A	289383	N/A	N/A
384714	N/A	28418	N/A	64593	N/A	26213	189833	N/A	N/A	N/A	N/A	N/A	N/A	N/A	N/A	115045	N/A	N/A	113934	N/A	5762	N/A	208230	126123	195698	N/A	N/A	N/A	N/A	N/A	N/A	N/A	100304	N/A	N/A	N/A	40509	31345	N/A	14314	N/A	N/A	96851	N/A	N/A	N/A	289383	N/A	N/A
384714	N/A	28418	N/A	64593	N/A	26213	189833	N/A	N/A	N/A	N/A	N/A	N/A	N/A	N/A	115045	N/A	N/A	113934	N/A	5762	N/A	208230	126123	195698	N/A	130977	N/A	N/A	N/A	N/A	N/A	100304	N/A	N/A	N/A	40509	31345	N/A	14314	N/A	N/A	96851	N/A	N/A	N/A	289383	N/A	N/A
384714	N/A	28418	N/A	64593	N/A	26213	189833	N/A	N/A	N/A	N/A	N/A	N/A	N/A	N/A	115045	N/A	N/A	113934	N/A	5762	N/A	208230	126123	195698	N/A	130977	N/A	N/A	N/A	N/A	N/A	100304	N/A	N/A	N/A	40509	31345	N/A	14314	N/A	N/A	96851	N/A	N/A	N/A	289383	N/A	N/A
384714	N/A	28418	N/A	64593	N/A	26213	189833	N/A	N/A	N/A	N/A	N/A	N/A	N/A	N/A	115045	N/A	N/A	113934	N/A	5762	N/A	208230	126123	195698	N/A	130977	N/A	N/A	N/A	N/A	N/A	100304	N/A	N/A	N/A	40509	31345	N/A	14314	N/A	N/A	96851	N/A	N/A	N/A	289383	N/A	N/A
384714	N/A	28418	N/A	64593	N/A	26213	189833	N/A	N/A	N/A	N/A	N/A	N/A	N/A	N/A	115045	N/A	N/A	113934	N/A	5762	N/A	208230	126123	195698	N/A	130977	N/A	N/A	N/A	N/A	N/A	100304	N/A	N/A	N/A	40509	31345	N/A	14314	N/A	N/A	96851	N/A	N/A	N/A	289383	N/A	N/A
384714	N/A	28418	N/A	64593	N/A	26213	189833	N/A	N/A	N/A	N/A	N/A	N/A	N/A	N/A	115045	N/A	N/A	113934	N/A	5762	N/A	208230	126123	195698	N/A	130977	N/A	N/A	N/A	N/A	N/A	100304	N/A	N/A	N/A	40509	31345	N/A	14314	N/A	N/A	96851	N/A	N/A	N/A	289383	N/A	N/A
384714	N/A	28418	N/A	64593	N/A	26213	189833	N/A	N/A	N/A	N/A	N/A	N/A	N/A	N/A	115045	N/A	N/A	113934	N/A	5762	N/A	208230	126123	195698	N/A	54078	N/A	N/A	N/A	N/A	N/A	100304	N/A	N/A	N/A	40509	31345	N/A	14314	N/A	N/A	96851	N/A	N/A	83849	289383	N/A	N/A
384714	N/A	28418	N/A	64593	N/A	26213	189833	N/A	N/A	N/A	N/A	N/A	N/A	N/A	N/A	115045	N/A	N/A	113934	N/A	5762	N/A	208230	126123	60889	N/A	42986	N/A	N/A	N/A	N/A	N/A	100304	N/A	N/A	N/A	40509	31345	N/A	14314	N/A	N/A	96851	N/A	N/A	83849	289383	N/A	N/A
384714	N/A	28418	N/A	64593	N/A	26213	189833	N/A	N/A	N/A	N/A	N/A	N/A	N/A	N/A	115045	N/A	N/A	113934	N/A	5762	N/A	208230	126123	60889	N/A	42986	N/A	N/A	N/A	N/A	N/A	100304	N/A	N/A	N/A	40509	31345	N/A	14314	N/A	N/A	96851	N/A	N/A	83849	289383	N/A	N/A
384714	N/A	28418	N/A	64593	N/A	26213	189833	N/A	N/A	N/A	N/A	N/A	N/A	N/A	N/A	115045	N/A	N/A	113934	N/A	5762	N/A	208230	126123	60889	N/A	42986	N/A	N/A	N/A	N/A	N/A	100304	N/A	N/A	N/A	40509	31345	N/A	14314	N/A	N/A	96851	N/A	N/A	83849	289383	N/A	N/A
384714	N/A	28418	N/A	64593	N/A	26213	189833	N/A	N/A	N/A	N/A	N/A	N/A	N/A	N/A	115045	N/A	N/A	113934	N/A	5762	N/A	208230	126123	60889	N/A	42986	N/A	N/A	N/A	N/A	N/A	100304	N/A	N/A	N/A	40509	31345	N/A	14314	N/A	N/A	96851	N/A	N/A	83849	289383	N/A	N/A
384714	N/A	28418	N/A	64593	N/A	26213	189833	N/A	N/A	N/A	N/A	N/A	N/A	N/A	N/A	115045	N/A	N/A	113934	N/A	5762	N/A	208230	126123	60889	N/A	42986	N/A	N/A	N/A	N/A	N/A	100304	N/A	N/A	N/A	40509	31345	N/A	14314	N/A	N/A	96851	N/A	N/A	83849	289383	N/A	N/A
384714	N/A	28418	N/A	64593	N/A	26213	189833	N/A	N/A	N/A	N/A	N/A	N/A	N/A	N/A	115045	N/A	N/A	113934	N/A	5762	N/A	208230	126123	60889	N/A	42986	N/A	N/A	N/A	N/A	N/A	100304	N/A	N/A	N/A	40509	31345	N/A	14314	N/A	N/A	96851	N/A	N/A	83849	289383	N/A	N/A
384714	N/A	28418	N/A	64593	N/A	26213	189833	N/A	N/A	N/A	N/A	N/A	N/A	N/A	N/A	115045	N/A	N/A	113934	N/A	5762	N/A	208230	126123	60889	N/A	42986	N/A	N/A	N/A	N/A	N/A	100304	N/A	N/A	N/A	40509	31345	N/A	14314	N/A	N/A	96851	N/A	N/A	83849	289383	N/A	N/A
384714	N/A	28418	N/A	64593	N/A	26213	189833	N/A	N/A	N/A	N/A	N/A	N/A	N/A	N/A	115045	N/A	N/A	113934	N/A	5762	N/A	208230	126123	60889	N/A	42986	N/A	N/A	N/A	N/A	N/A	100304	N/A	N/A	N/A	40509	31345	N/A	14314	N/A	N/A	96851	N/A	N/A	83849	289383	N/A	N/A
384714	N/A	28418	N/A	64593	N/A	26213	189833	N/A	N/A	N/A	N/A	N/A	N/A	N/A	N/A	115045	N/A	N/A	113934	N/A	5762	N/A	208230	126123	60889	N/A	42986	N/A	N/A	N/A	N/A	N/A	100304	N/A	N/A	N/A	40509	31345	N/A	14314	N/A	N/A	96851	N/A	N/A	83849	289383	N/A	N/A
384714	N/A	28418	N/A	64593	N/A	26213	189833	N/A	N/A	N/A	N/A	N/A	N/A	N/A	N/A	115045	N/A	N/A	113934	N/A	5762	N/A	208230	126123	60889	N/A	42986	N/A	N/A	N/A	N/A	N/A	100304	N/A	N/A	N/A	40509	31345	N/A	14314	N/A	N/A	96851	N/A	N/A	83849	289383	N/A	N/A
384714	N/A	28418	N/A	64593	N/A	26213	189833	N/A	N/A	N/A	N/A	N/A	N/A	N/A	N/A	115045	N/A	N/A	113934	N/A	5762	N/A	208230	126123	60889	N/A	42986	N/A	N/A	N/A	N/A	N/A	100304	N/A	N/A	N/A	40509	31345	N/A	14314	N/A	N/A	96851	N/A	N/A	83849	289383	N/A	N/A
384714	N/A	28418	N/A	64593	N/A	26213	189833	N/A	N/A	N/A	N/A	N/A	N/A	N/A	N/A	115045	N/A	N/A	113934	N/A	5762	N/A	208230	126123	60889	N/A	42986	N/A	N/A	N/A	N/A	N/A	100304	N/A	N/A	N/A	40509	31345	N/A	14314	N/A	N/A	96851	N/A	N/A	83849	289383	N/A	N/A
384714	N/A	28418	N/A	64593	N/A	26213	189833	N/A	N/A	N/A	N/A	N/A	N/A	N/A	N/A	115045	N/A	N/A	113934	N/A	5762	N/A	208230	126123	60889	N/A	42986	N/A	N/A	N/A	N/A	N/A	100304	N/A	N/A	N/A	40509	31345	N/A	14314	N/A	N/A	96851	N/A	N/A	83849	289383	N/A	N/A
384714	N/A	28418	N/A	64593	N/A	26213	189833	N/A	N/A	N/A	N/A	N/A	N/A	N/A	N/A	115045	N/A	N/A	113934	N/A	5762	N/A	208230	126123	60889	N/A	42986	N/A	N/A	N/A	N/A	N/A	100304	N/A	N/A	N/A	40509	31345	N/A	14314	N/A	N/A	96851	N/A	N/A	83849	289383	N/A	N/A
384714	N/A	28418	N/A	64593	N/A	26213	189833	N/A	N/A	N/A	N/A	N/A	N/A	N/A	N/A	115045	N/A	N/A	113934	N/A	5762	N/A	208230	126123	60889	N/A	42986	N/A	N/A	N/A	N/A	N/A	100304	N/A	N/A	N/A	40509	31345	N/A	14314	N/A	N/A	96851	N/A	N/A	83849	289383	N/A	N/A
384714	N/A	28418	N/A	64593	N/A	26213	189833	N/A	N/A	N/A	N/A	N/A	N/A	N/A	N/A	115045	N/A	N/A	113934	N/A	5762	N/A	208230	126123	60889	N/A	42986	N/A	N/A	N/A	N/A	N/A	100304	N/A	N/A	N/A	40509	31345	N/A	14314	N/A	N/A	96851	N/A	N/A	83849	289383	N/A	N/A
384714	N/A	28418	N/A	64593	N/A	26213	189833	N/A	N/A	N/A	N/A	N/A	N/A	N/A	N/A	115045	N/A	N/A	113934	N/A	5762	N/A	208230	126123	60889	N/A	42986	N/A	N/A	N/A	N/A	N/A	100304	N/A	N/A	N/A	40509	31345	N/A	14314	N/A	N/A	96851	N/A	N/A	83849	289383	N/A	N/A
384714	N/A	28418	N/A	64593	N/A	26213	189833	N/A	N/A	N/A	N/A	N/A	N/A	N/A	N/A	115045	N/A	N/A	113934	N/A	5762	N/A	208230	126123	60889	N/A	42986	N/A	N/A	N/A	N/A	N/A	100304	N/A	N/A	N/A	40509	31345	N/A	14314	N/A	N/A	96851	N/A	N/A	83849	289383	N/A	N/A
384714	N/A	28418	N/A	64593	N/A	26213	189833	N/A	N/A	N/A	N/A	N/A	N/A	N/A	N/A	115045	N/A	N/A	113934	N/A	5762	N/A	208230	126123	60889	N/A	42986	N/A	N/A	N/A	N/A	N/A	100304	N/A	N/A	N/A	40509	31345	N/A	14314	N/A	N/A	96851	N/A	N/A	83849	289383	N/A	N/A
384714	N/A	28418	N/A	64593	N/A	26213	189833	N/A	N/A	N/A	N/A	N/A	N/A	N/A	N/A	115045	N/A	N/A	113934	N/A	5762	N/A	208230	126123	60889	N/A	42986	N/A	N/A	N/A	N/A	N/A	100304	N/A	N/A	N/A	40509	31345	N/A	14314	N/A	N/A	96851	N/A	N/A	83849	289383	N/A	N/A
384714	N/A	28418	N/A	64593	N/A	26213	189833	N/A	N/A	N/A	N/A	N/A	N/A	N/A	N/A	115045	N/A	N/A	113934	N/A	5762	N/A	208230	126123	60889	N/A	42986	N/A	N/A	N/A	N/A	N/A	100304	N/A	N/A	N/A	40509	31345	N/A	14314	N/A	N/A	96851	N/A	N/A	83849	289383	N/A	N/A
384714	N/A	28418	N/A	64593	N/A	26213	189833	N/A	N/A	N/A	N/A	N/A	N/A	N/A	N/A	115045	N/A	N/A	113934	N/A	5762	N/A	208230	126123	60889	N/A	42986	N/A	N/A	N/A	N/A	N/A	100304	N/A	N/A	N/A	40509	31345	N/A	14314	N/A	N/A	96851	N/A	N/A	83849	289383	N/A	N/A
384714	N/A	28418	N/A	64593	N/A	26213	189833	N/A	N/A	N/A	N/A	N/A	N/A	N/A	N/A	115045	N/A	N/A	113934	N/A	5762	N/A	208230	126123	60889	N/A	42986	N/A	N/A	N/A	N/A	N/A	100304	N/A	N/A	N/A	40509	31345	N/A	14314	N/A	N/A	96851	N/A	N/A	83849	289383	N/A	N/A
384714	N/A	28418	N/A	64593	N/A	26213	189833	N/A	N/A	N/A	N/A	N/A	N/A	N/A	N/A	115045	N/A	N/A	113934	N/A	5762	N/A	208230	72081	60889	N/A	42986	N/A	N/A	N/A	N/A	N/A	100304	N/A	N/A	N/A	40509	31345	N/A	14314	N/A	N/A	96851	N/A	N/A	83849	289383	N/A	N/A
384714	N/A	28418	N/A	64593	N/A	26213	189833	N/A	N/A	N/A	N/A	N/A	N/A	N/A	N/A	115045	N/A	N/A	113934	N/A	5762	N/A	208230	72081	60889	N/A	42986	N/A	N/A	N/A	N/A	N/A	100304	N/A	N/A	N/A	40509	31345	N/A	14314	N/A	N/A	96851	N/A	N/A	83849	289383	N/A	N/A
384714	N/A	28418	N/A	64593	N/A	26213	189833	N/A	N/A	N/A	N/A	N/A	N/A	N/A	N/A	115045	N/A	N/A	113934	N/A	5762	N/A	208230	72081	60889	N/A	42986	N/A	N/A	N/A	N/A	N/A	100304	N/A	N/A	N/A	40509	31345	N/A	14314	N/A	N/A	96851	N/A	N/A	83849	289383	N/A	N/A
384714	N/A	28418	N/A	64593	N/A	26213	189833	N/A	N/A	N/A	N/A	N/A	N/A	N/A	N/A	115045	N/A	N/A	113934	N/A	5762	N/A	208230	72081	60889	N/A	42986	N/A	N/A	N/A	N/A	N/A	100304	N/A	N/A	N/A	40509	31345	N/A	14314	N/A	N/A	96851	N/A	N/A	83849	289383	N/A	N/A
384714	N/A	28418	N/A	64593	N/A	26213	189833	N/A	N/A	N/A	N/A	N/A	N/A	N/A	N/A	115045	N/A	N/A	113934	N/A	5762	N/A	208230	72081	60889	N/A	42986	N/A	N/A	N/A	N/A	N/A	100304	N/A	N/A	N/A	40509	31345	N/A	14314	N/A	N/A	96851	N/A	N/A	83849	289383	N/A	N/A
384714	N/A	28418	N/A	64593	N/A	26213	189833	N/A	N/A	N/A	N/A	N/A	N/A	N/A	N/A	115045	N/A	N/A	113934	N/A	5762	N/A	208230	72081	60889	N/A	42986	N/A	N/A	N/A	N/A	N/A	100304	N/A	N/A	N/A	40509	31345	N/A	14314	N/A	N/A	96851	N/A	N/A	83849	289383	N/A	N/A
384714	N/A	28418	N/A	64593	N/A	26213	189833	N/A	N/A	N/A	N/A	N/A	N/A	N/A	N/A	115045	N/A	N/A	113934	N/A	5762	N/A	208230	72081	60889	N/A	42986	N/A	N/A	N/A	N/A	N/A	100304	N/A	N/A	N/A	40509	31345	N/A	14314	N/A	N/A	96851	N/A	N/A	83849	289383	N/A	N/A
384714	N/A	28418	N/A	64593	N/A	26213	189833	N/A	N/A	N/A	N/A	N/A	N/A	N/A	N/A	115045	N/A	N/A	113934	N/A	5762	N/A	208230	72081	60889	N/A	42986	N/A	N/A	N/A	N/A	N/A	100304	N/A	N/A	N/A	40509	31345	N/A	14314	N/A	N/A	96851	N/A	N/A	83849	289383	N/A	N/A
384714	N/A	28418	N/A	64593	N/A	26213	189833	N/A	N/A	N/A	N/A	N/A	N/A	N/A	N/A	115045	N/A	N/A	113934	N/A	5762	N/A	208230	72081	60889	N/A	42986	N/A	N/A	N/A	N/A	N/A	100304	N/A	N/A	N/A	40509	31345	N/A	14314	N/A	N/A	96851	N/A	N/A	83849	289383	N/A	N/A
384714	N/A	28418	N/A	64593	N/A	26213	189833	N/A	N/A	N/A	N/A	N/A	N/A	N/A	N/A	115045	N/A	N/A	113934	N/A	5762	N/A	208230	72081	60889	N/A	42986	N/A	N/A	N/A	N/A	N/A	100304	N/A	N/A	N/A	40509	31345	N/A	14314	N/A	N/A	96851	N/A	N/A	83849	289383	N/A	N/A
384714	N/A	28418	N/A	64593	N/A	26213	189833	N/A	N/A	N/A	N/A	N/A	N/A	N/A	N/A	115045	N/A	N/A	113934	N/A	5762	N/A	208230	72081	60889	N/A	42986	N/A	N/A	N/A	N/A	N/A	100304	N/A	N/A	N/A	40509	31345	N/A	14314	N/A	N/A	96851	N/A	N/A	83849	289383	N/A	N/A
384714	N/A	28418	N/A	64593	N/A	26213	189833	N/A	N/A	N/A	N/A	N/A	N/A	N/A	N/A	115045	N/A	N/A	113934	N/A	5762	N/A	208230	72081	60889	N/A	42986	N/A	N/A	N/A	N/A	N/A	100304	N/A	N/A	N/A	40509	31345	N/A	14314	N/A	N/A	96851	N/A	N/A	83849	289383	N/A	N/A
384714	N/A	28418	N/A	64593	N/A	26213	189833	N/A	N/A	N/A	N/A	N/A	N/A	N/A	N/A	115045	N/A	N/A	113934	N/A	5762	N/A	208230	72081	60889	N/A	42986	N/A	N/A	N/A	N/A	N/A	100304	N/A	N/A	N/A	40509	31345	N/A	14314	N/A	N/A	96851	N/A	N/A	83849	289383	N/A	N/A
384714	N/A	28418	N/A	64593	N/A	26213	189833	N/A	N/A	N/A	N/A	N/A	N/A	N/A	N/A	115045	N/A	N/A	113934	N/A	5762	N/A	208230	72081	60889	N/A	42986	N/A	N/A	N/A	N/A	N/A	100304	N/A	N/A	N/A	40509	31345	N/A	14314	N/A	N/A	96851	N/A	N/A	83849	289383	N/A	N/A
384714	N/A	28418	N/A	64593	N/A	26213	189833	N/A	N/A	N/A	N/A	N/A	N/A	N/A	N/A	115045	N/A	N/A	113934	N/A	5762	N/A	208230	72081	60889	N/A	42986	N/A	N/A	N/A	N/A	N/A	100304	N/A	N/A	N/A	40509	31345	N/A	14314	N/A	N/A	96851	N/A	N/A	83849	289383	N/A	N/A
384714	N/A	28418	N/A	64593	N/A	26213	189833	N/A	N/A	N/A	N/A	119163	N/A	N/A	N/A	115045	N/A	N/A	113934	N/A	5762	N/A	208230	72081	60889	N/A	42986	N/A	N/A	N/A	N/A	N/A	100304	N/A	N/A	N/A	40509	31345	N/A	14314	N/A	N/A	96851	N/A	N/A	83849	289383	N/A	N/A
384714	N/A	28418	N/A	64593	N/A	26213	189833	N/A	N/A	N/A	N/A	119163	N/A	N/A	N/A	115045	N/A	N/A	113934	N/A	5762	N/A	208230	72081	60889	N/A	42986	N/A	N/A	N/A	N/A	N/A	100304	N/A	N/A	N/A	40509	31345	N/A	14314	N/A	N/A	96851	N/A	N/A	83849	289383	N/A	N/A
384714	N/A	28418	N/A	64593	N/A	26213	189833	N/A	N/A	N/A	N/A	119163	N/A	N/A	N/A	115045	N/A	N/A	113934	N/A	5762	N/A	208230	72081	60889	N/A	42986	N/A	N/A	N/A	N/A	N/A	100304	N/A	N/A	N/A	40509	31345	N/A	14314	N/A	N/A	96851	N/A	N/A	83849	289383	N/A	N/A
384714	N/A	28418	N/A	64593	N/A	26213	189833	N/A	N/A	N/A	N/A	119163	N/A	N/A	N/A	115045	N/A	N/A	113934	N/A	5762	N/A	208230	72081	60889	N/A	42986	N/A	N/A	N/A	N/A	N/A	100304	N/A	N/A	N/A	40509	31345	N/A	14314	N/A	N/A	96851	N/A	N/A	83849	289383	N/A	N/A
384714	N/A	28418	N/A	64593	N/A	26213	189833	N/A	N/A	N/A	N/A	119163	N/A	N/A	N/A	115045	N/A	N/A	113934	N/A	5762	N/A	208230	72081	60889	N/A	42986	N/A	N/A	N/A	N/A	N/A	100304	N/A	N/A	N/A	40509	31345	N/A	14314	N/A	N/A	96851	N/A	N/A	83849	289383	N/A	N/A
384714	N/A	28418	N/A	64593	N/A	26213	189833	N/A	N/A	N/A	N/A	119163	N/A	N/A	N/A	115045	N/A	N/A	113934	N/A	5762	N/A	208230	72081	60889	N/A	42986	N/A	N/A	N/A	N/A	N/A	100304	N/A	N/A	N/A	40509	31345	N/A	14314	N/A	N/A	96851	N/A	N/A	83849	289383	N/A	N/A
384714	N/A	28418	N/A	64593	N/A	26213	189833	N/A	N/A	N/A	N/A	119163	N/A	N/A	N/A	115045	N/A	N/A	113934	N/A	5762	N/A	208230	72081	60889	N/A	42986	N/A	N/A	N/A	N/A	N/A	100304	N/A	N/A	N/A	40509	31345	N/A	14314	N/A	N/A	96851	N/A	N/A	83849	289383	89710	N/A
384714	N/A	28418	N/A	64593	N/A	26213	189833	N/A	N/A	N/A	N/A	119163	N/A	N/A	N/A	115045	N/A	N/A	113934	N/A	5762	N/A	208230	72081	60889	N/A	42986	N/A	N/A	N/A	N/A	N/A	100304	N/A	N/A	N/A	40509	31345	N/A	14314	N/A	N/A	96851	N/A	N/A	83849	289383	89710	N/A
384714	N/A	28418	N/A	64593	N/A	26213	189833	N/A	N/A	N/A	N/A	19934	N/A	N/A	N/A	115045	N/A	N/A	113934	N/A	5762	N/A	208230	72081	60889	N/A	42986	N/A	N/A	N/A	N/A	N/A	100304	N/A	N/A	N/A	40509	31345	N/A	14314	N/A	N/A	96851	N/A	N/A	83849	289383	89710	N/A
384714	N/A	28418	N/A	64593	N/A	26213	189833	N/A	N/A	N/A	N/A	19934	N/A	N/A	N/A	115045	N/A	N/A	113934	N/A	5762	N/A	208230	72081	60889	N/A	42986	N/A	N/A	N/A	N/A	N/A	100304	N/A	N/A	N/A	40509	31345	N/A	14314	N/A	N/A	96851	N/A	N/A	83849	289383	89710	N/A
384714	N/A	28418	N/A	64593	N/A	26213	189833	N/A	N/A	N/A	N/A	19934	N/A	N/A	N/A	115045	N/A	N/A	113934	N/A	5762	N/A	208230	72081	60889	N/A	42986	N/A	N/A	N/A	N/A	N/A	100304	N/A	N/A	N/A	40509	31345	N/A	14314	N/A	N/A	96851	N/A	N/A	83849	289383	89710	N/A
384714	N/A	28418	N/A	64593	N/A	26213	189833	N/A	N/A	N/A	N/A	19934	N/A	N/A	N/A	115045	N/A	N/A	113934	N/A	5762	N/A	208230	72081	60889	N/A	42986	N/A	N/A	N/A	N/A	N/A	100304	N/A	N/A	N/A	40509	31345	N/A	14314	N/A	N/A	96851	N/A	N/A	83849	289383	89710	N/A
384714	N/A	28418	N/A	64593	N/A	26213	189833	N/A	N/A	N/A	N/A	19934	N/A	N/A	N/A	115045	N/A	N/A	113934	N/A	5762	N/A	208230	72081	60889	N/A	42986	N/A	N/A	N/A	N/A	N/A	100304	N/A	N/A	N/A	40509	31345	N/A	14314	N/A	N/A	96851	N/A	N/A	83849	289383	89710	N/A
384714	N/A	28418	N/A	64593	N/A	26213	189833	N/A	N/A	N/A	N/A	19934	N/A	N/A	N/A	115045	N/A	N/A	113934	N/A	5762	N/A	208230	72081	60889	N/A	42986	N/A	N/A	N/A	N/A	N/A	100304	N/A	N/A	N/A	40509	31345	N/A	14314	N/A	N/A	96851	N/A	N/A	83849	289383	89710	N/A
384714	N/A	28418	N/A	64593	N/A	26213	189833	N/A	N/A	N/A	N/A	19934	N/A	N/A	N/A	115045	N/A	N/A	113934	N/A	5762	N/A	208230	72081	60889	N/A	42986	N/A	N/A	N/A	N/A	N/A	100304	N/A	N/A	N/A	40509	31345	N/A	14314	N/A	N/A	96851	N/A	N/A	83849	289383	89710	50488
384714	N/A	28418	N/A	64593	N/A	26213	189833	N/A	N/A	N/A	N/A	19934	N/A	N/A	N/A	115045	N/A	N/A	113934	N/A	5762	N/A	208230	72081	60889	N/A	42986	N/A	N/A	N/A	N/A	N/A	100304	N/A	N/A	N/A	40509	31345	N/A	14314	N/A	N/A	96851	N/A	N/A	83849	289383	89710	50488
384714	N/A	28418	N/A	64593	N/A	26213	189833	N/A	N/A	N/A	N/A	19934	N/A	N/A	N/A	115045	N/A	N/A	113934	N/A	5762	N/A	208230	72081	60889	N/A	42986	N/A	N/A	N/A	N/A	N/A	100304	N/A	N/A	N/A	40509	31345	N/A	14314	N/A	N/A	96851	N/A	N/A	83849	289383	89710	50488
384714	N/A	28418	N/A	64593	N/A	26213	189833	N/A	N/A	N/A	N/A	19934	N/A	N/A	N/A	115045	N/A	N/A	113934	N/A	5762	N/A	208230	72081	60889	N/A	42986	N/A	N/A	N/A	N/A	N/A	100304	N/A	N/A	N/A	40509	31345	N/A	14314	N/A	N/A	96851	N/A	N/A	83849	289383	89710	50488
384714	N/A	28418	N/A	64593	N/A	26213	189833	N/A	N/A	N/A	N/A	19934	N/A	N/A	N/A	115045	N/A	N/A	113934	N/A	5762	N/A	208230	72081	60889	N/A	42986	N/A	N/A	N/A	N/A	N/A	100304	N/A	N/A	N/A	40509	31345	N/A	14314	N/A	N/A	96851	N/A	N/A	83849	289383	89710	50488
384714	N/A	28418	N/A	64593	N/A	26213	189833	N/A	N/A	N/A	N/A	19934	N/A	N/A	N/A	115045	N/A	N/A	113934	N/A	5762	N/A	208230	72081	60889	N/A	42986	N/A	N/A	N/A	N/A	N/A	100304	N/A	N/A	N/A	40509	31345	N/A	14314	N/A	N/A	96851	N/A	N/A	83849	289383	89710	50488
384714	N/A	28418	N/A	64593	N/A	26213	189833	N/A	N/A	N/A	N/A	19934	N/A	N/A	N/A	115045	N/A	N/A	113934	N/A	5762	N/A	208230	72081	60889	N/A	42986	N/A	N/A	N/A	N/A	N/A	100304	N/A	N/A	N/A	40509	31345	N/A	14314	N/A	N/A	96851	N/A	N/A	83849	289383	89710	50488
384714	N/A	28418	N/A	64593	N/A	26213	189833	N/A	N/A	N/A	N/A	19934	N/A	N/A	N/A	115045	N/A	N/A	113934	N/A	5762	N/A	208230	72081	60889	N/A	42986	N/A	N/A	N/A	N/A	N/A	100304	N/A	N/A	N/A	40509	31345	N/A	14314	N/A	N/A	96851	N/A	N/A	83849	289383	89710	50488
384714	N/A	28418	N/A	64593	N/A	26213	189833	N/A	N/A	N/A	N/A	19934	N/A	N/A	N/A	115045	N/A	N/A	113934	N/A	5762	N/A	208230	72081	60889	N/A	42986	N/A	N/A	N/A	N/A	N/A	100304	N/A	N/A	N/A	40509	31345	N/A	14314	N/A	N/A	96851	N/A	N/A	83849	289383	89710	50488
384714	N/A	28418	N/A	64593	N/A	26213	189833	N/A	N/A	N/A	N/A	19934	N/A	N/A	N/A	115045	N/A	N/A	113934	N/A	5762	N/A	208230	72081	60889	N/A	42986	N/A	N/A	N/A	N/A	N/A	100304	N/A	N/A	N/A	40509	31345	N/A	14314	N/A	N/A	96851	N/A	N/A	83849	289383	89710	50488
384714	N/A	28418	N/A	64593	N/A	26213	189833	N/A	N/A	N/A	N/A	19934	N/A	N/A	N/A	115045	N/A	N/A	113934	N/A	5762	N/A	208230	72081	60889	N/A	42986	N/A	N/A	N/A	N/A	N/A	100304	N/A	N/A	N/A	40509	31345	N/A	14314	N/A	N/A	96851	N/A	N/A	83849	289383	89710	50488
384714	N/A	28418	N/A	64593	N/A	26213	189833	N/A	N/A	N/A	N/A	19934	N/A	N/A	N/A	115045	N/A	N/A	113934	N/A	5762	184712	208230	72081	60889	N/A	42986	N/A	N/A	N/A	N/A	N/A	100304	N/A	N/A	N/A	40509	31345	N/A	14314	N/A	N/A	96851	N/A	N/A	83849	289383	89710	50488
384714	N/A	28418	N/A	64593	N/A	26213	189833	N/A	N/A	N/A	N/A	19934	N/A	N/A	N/A	115045	N/A	N/A	113934	N/A	5762	125052	208230	72081	60889	N/A	42986	N/A	N/A	N/A	N/A	N/A	100304	N/A	N/A	N/A	40509	31345	N/A	14314	N/A	N/A	96851	N/A	N/A	83849	289383	89710	50488
384714	N/A	28418	N/A	64593	N/A	26213	189833	N/A	N/A	N/A	N/A	19934	N/A	N/A	N/A	115045	N/A	N/A	113934	N/A	5762	125052	208230	72081	60889	N/A	42986	N/A	N/A	N/A	N/A	N/A	100304	N/A	N/A	N/A	40509	31345	N/A	14314	N/A	N/A	96851	N/A	N/A	83849	289383	89710	50488
384714	N/A	28418	N/A	64593	N/A	26213	189833	N/A	N/A	N/A	N/A	19934	N/A	N/A	N/A	115045	N/A	N/A	113934	N/A	5762	125052	208230	72081	60889	N/A	42986	N/A	N/A	N/A	N/A	N/A	100304	N/A	N/A	N/A	40509	31345	N/A	14314	N/A	N/A	96851	N/A	N/A	83849	289383	89710	50488
384714	N/A	28418	N/A	64593	N/A	26213	189833	N/A	N/A	N/A	N/A	19934	N/A	N/A	N/A	115045	N/A	N/A	113934	N/A	5762	125052	208230	72081	60889	N/A	42986	N/A	N/A	N/A	N/A	N/A	100304	N/A	N/A	N/A	40509	31345	N/A	14314	N/A	N/A	96851	N/A	N/A	83849	289383	89710	50488
384714	N/A	28418	N/A	64593	N/A	26213	189833	N/A	N/A	N/A	N/A	19934	N/A	N/A	N/A	115045	N/A	N/A	113934	N/A	5762	125052	208230	72081	60889	N/A	42986	N/A	N/A	N/A	N/A	N/A	100304	N/A	N/A	N/A	40509	31345	N/A	14314	N/A	N/A	96851	N/A	N/A	83849	289383	89710	50488
384714	N/A	28418	N/A	64593	N/A	26213	189833	N/A	N/A	N/A	N/A	19934	N/A	N/A	N/A	115045	N/A	N/A	113934	N/A	5762	125052	208230	72081	60889	N/A	42986	N/A	N/A	N/A	N/A	N/A	100304	N/A	N/A	N/A	40509	31345	N/A	14314	N/A	N/A	96851	N/A	N/A	83849	289383	89710	50488
384714	N/A	28418	N/A	64593	N/A	26213	189833	N/A	N/A	N/A	N/A	19934	N/A	N/A	N/A	115045	N/A	N/A	113934	N/A	5762	125052	208230	72081	60889	N/A	42986	N/A	N/A	N/A	N/A	N/A	100304	N/A	N/A	N/A	40509	31345	N/A	14314	N/A	N/A	96851	N/A	N/A	83849	289383	89710	50488
384714	N/A	28418	N/A	64593	N/A	26213	189833	N/A	N/A	N/A	N/A	19934	N/A	N/A	N/A	115045	N/A	N/A	113934	N/A	5762	125052	208230	72081	60889	N/A	42986	N/A	N/A	N/A	N/A	N/A	100304	N/A	N/A	N/A	40509	31345	N/A	14314	N/A	N/A	96851	N/A	N/A	83849	289383	89710	50488
384714	N/A	28418	N/A	64593	N/A	26213	189833	N/A	N/A	N/A	N/A	19934	N/A	N/A	N/A	115045	N/A	N/A	113934	N/A	5762	125052	208230	72081	60889	N/A	42986	N/A	N/A	N/A	N/A	N/A	100304	N/A	N/A	N/A	40509	31345	N/A	14314	N/A	N/A	96851	N/A	N/A	83849	289383	89710	50488
384714	N/A	28418	N/A	64593	N/A	26213	189833	N/A	N/A	N/A	N/A	19934	N/A	N/A	N/A	115045	N/A	N/A	113934	N/A	5762	125052	208230	72081	60889	N/A	42986	N/A	N/A	N/A	N/A	N/A	100304	N/A	N/A	N/A	40509	31345	N/A	14314	N/A	N/A	96851	N/A	N/A	83849	289383	89710	50488
384714	N/A	28418	N/A	64593	N/A	26213	189833	N/A	N/A	N/A	N/A	19934	N/A	N/A	N/A	115045	N/A	N/A	113934	N/A	5762	125052	208230	72081	60889	N/A	42986	N/A	N/A	N/A	N/A	N/A	100304	N/A	N/A	N/A	40509	31345	N/A	14314	N/A	N/A	96851	N/A	N/A	83849	289383	89710	50488
384714	N/A	28418	N/A	64593	N/A	26213	189833	N/A	N/A	N/A	N/A	19934	N/A	N/A	N/A	115045	N/A	N/A	113934	N/A	5762	125052	208230	72081	60889	N/A	42986	N/A	N/A	N/A	N/A	N/A	100304	N/A	N/A	N/A	40509	31345	N/A	14314	N/A	N/A	96851	N/A	N/A	83849	289383	89710	50488
384714	N/A	28418	N/A	64593	N/A	26213	189833	N/A	N/A	N/A	N/A	19934	N/A	N/A	N/A	115045	N/A	N/A	113934	N/A	5762	125052	208230	72081	60889	N/A	42986	N/A	N/A	N/A	N/A	N/A	100304	N/A	N/A	N/A	40509	31345	N/A	14314	N/A	N/A	96851	N/A	N/A	83849	289383	89710	50488
384714	N/A	28418	N/A	64593	N/A	26213	189833	N/A	N/A	N/A	N/A	19934	N/A	N/A	N/A	115045	N/A	N/A	113934	N/A	5762	125052	208230	72081	60889	N/A	42986	N/A	N/A	N/A	N/A	N/A	100304	N/A	N/A	N/A	40509	31345	N/A	14314	N/A	N/A	96851	N/A	N/A	83849	289383	89710	50488
384714	N/A	28418	N/A	64593	N/A	26213	189833	N/A	N/A	N/A	N/A	19934	N/A	N/A	N/A	115045	N/A	N/A	113934	N/A	5762	125052	208230	72081	60889	N/A	42986	N/A	N/A	N/A	N/A	N/A	100304	N/A	N/A	N/A	40509	31345	N/A	14314	N/A	N/A	96851	N/A	N/A	83849	289383	89710	50488
384714	N/A	28418	N/A	64593	N/A	26213	189833	N/A	N/A	N/A	N/A	19934	N/A	N/A	N/A	115045	N/A	N/A	113934	N/A	5762	125052	208230	72081	60889	N/A	42986	N/A	N/A	N/A	N/A	N/A	100304	N/A	N/A	N/A	40509	31345	N/A	14314	N/A	N/A	96851	N/A	N/A	83849	289383	89710	50488
384714	N/A	28418	N/A	64593	N/A	26213	189833	N/A	N/A	N/A	N/A	19934	N/A	N/A	N/A	115045	N/A	N/A	113934	N/A	5762	125052	208230	72081	60889	N/A	42986	N/A	N/A	N/A	N/A	N/A	100304	N/A	N/A	N/A	40509	31345	N/A	14314	N/A	N/A	96851	N/A	N/A	83849	289383	89710	50488
384714	N/A	28418	N/A	64593	N/A	26213	189833	N/A	N/A	N/A	N/A	19934	N/A	N/A	N/A	115045	N/A	N/A	113934	N/A	5762	125052	208230	72081	60889	N/A	42986	N/A	N/A	N/A	N/A	N/A	100304	N/A	N/A	N/A	40509	31345	N/A	14314	N/A	N/A	96851	N/A	N/A	83849	289383	89710	50488
384714	N/A	28418	N/A	64593	N/A	26213	189833	N/A	N/A	N/A	N/A	19934	N/A	N/A	N/A	115045	N/A	N/A	113934	N/A	5762	125052	208230	72081	60889	N/A	42986	N/A	N/A	N/A	N/A	N/A	100304	N/A	N/A	N/A	40509	31345	N/A	14314	N/A	N/A	96851	N/A	N/A	83849	289383	89710	50488
384714	N/A	28418	N/A	64593	N/A	26213	189833	N/A	N/A	N/A	N/A	19934	N/A	N/A	N/A	115045	N/A	N/A	113934	N/A	5762	125052	208230	72081	60889	N/A	42986	N/A	N/A	N/A	N/A	N/A	100304	N/A	N/A	N/A	40509	31345	N/A	14314	N/A	N/A	96851	N/A	N/A	83849	289383	89710	50488
384714	N/A	28418	N/A	64593	N/A	26213	189833	N/A	N/A	N/A	N/A	19934	N/A	N/A	N/A	115045	N/A	N/A	113934	N/A	5762	125052	208230	72081	60889	N/A	42986	N/A	N/A	N/A	N/A	N/A	100304	N/A	N/A	N/A	40509	31345	N/A	14314	N/A	N/A	96851	N/A	N/A	83849	289383	89710	50488
384714	N/A	28418	N/A	64593	N/A	26213	189833	N/A	N/A	N/A	N/A	19934	N/A	N/A	N/A	115045	N/A	N/A	113934	N/A	5762	125052	208230	72081	60889	N/A	42986	N/A	N/A	N/A	N/A	N/A	100304	N/A	N/A	N/A	40509	31345	N/A	14314	N/A	N/A	96851	N/A	N/A	83849	289383	89710	50488
384714	N/A	28418	N/A	64593	N/A	26213	189833	N/A	N/A	N/A	N/A	19934	N/A	N/A	N/A	115045	N/A	N/A	113934	N/A	5762	125052	208230	72081	60889	N/A	42986	N/A	N/A	N/A	N/A	N/A	100304	N/A	N/A	N/A	40509	31345	N/A	14314	N/A	N/A	96851	N/A	N/A	83849	289383	89710	50488
384714	N/A	28418	N/A	64593	N/A	26213	189833	N/A	N/A	N/A	N/A	19934	N/A	N/A	N/A	115045	N/A	N/A	113934	N/A	5762	125052	208230	72081	60889	N/A	42986	N/A	N/A	N/A	N/A	N/A	100304	N/A	N/A	N/A	40509	31345	N/A	14314	N/A	N/A	96851	N/A	N/A	83849	289383	89710	50488
384714	N/A	28418	N/A	64593	N/A	26213	189833	N/A	N/A	N/A	N/A	19934	N/A	N/A	N/A	115045	N/A	N/A	113934	N/A	5762	125052	208230	72081	60889	N/A	42986	N/A	N/A	N/A	N/A	N/A	100304	N/A	N/A	N/A	40509	31345	N/A	14314	N/A	N/A	96851	N/A	N/A	83849	289383	89710	50488
384714	N/A	28418	N/A	64593	N/A	26213	189833	N/A	N/A	N/A	N/A	19934	N/A	N/A	N/A	115045	N/A	N/A	113934	N/A	5762	125052	208230	72081	60889	N/A	42986	N/A	N/A	N/A	N/A	N/A	100304	N/A	N/A	N/A	40509	31345	N/A	14314	N/A	34581	96851	N/A	N/A	83849	289383	89710	50488
384714	N/A	28418	N/A	64593	N/A	26213	189833	N/A	N/A	N/A	N/A	19934	N/A	N/A	N/A	115045	N/A	N/A	113934	N/A	5762	125052	208230	72081	60889	N/A	42986	N/A	N/A	N/A	N/A	N/A	100304	N/A	N/A	N/A	40509	31345	N/A	14314	N/A	34581	96851	N/A	N/A	83849	289383	89710	50488
384714	N/A	28418	N/A	64593	N/A	26213	189833	N/A	N/A	N/A	N/A	19934	N/A	N/A	N/A	115045	N/A	N/A	113934	N/A	5762	125052	208230	72081	60889	N/A	42986	N/A	N/A	N/A	N/A	N/A	100304	N/A	N/A	N/A	40509	31345	N/A	14314	N/A	34581	96851	N/A	N/A	83849	289383	89710	50488
384714	N/A	28418	N/A	64593	N/A	26213	189833	N/A	N/A	N/A	N/A	19934	N/A	N/A	N/A	115045	N/A	N/A	113934	N/A	5762	125052	208230	72081	60889	N/A	42986	N/A	N/A	N/A	N/A	N/A	100304	N/A	N/A	N/A	40509	31345	N/A	14314	N/A	34581	96851	N/A	N/A	83849	289383	89710	50488
384714	N/A	28418	N/A	64593	N/A	26213	189833	N/A	N/A	N/A	N/A	19934	N/A	N/A	N/A	115045	N/A	N/A	113934	N/A	5762	125052	208230	72081	60889	N/A	42986	N/A	N/A	N/A	N/A	N/A	100304	N/A	N/A	N/A	40509	31345	N/A	14314	N/A	34581	96851	N/A	N/A	83849	289383	89710	50488
384714	N/A	28418	N/A	64593	N/A	26213	189833	N/A	N/A	N/A	N/A	19934	N/A	N/A	N/A	115045	N/A	N/A	113934	N/A	5762	125052	208230	72081	60889	N/A	42986	N/A	N/A	N/A	N/A	N/A	100304	N/A	N/A	N/A	40509	31345	N/A	14314	N/A	34581	96851	N/A	N/A	83849	289383	89710	50488
384714	N/A	28418	N/A	64593	N/A	26213	189833	N/A	N/A	N/A	N/A	19934	N/A	N/A	N/A	115045	N/A	N/A	113934	N/A	5762	125052	208230	72081	60889	N/A	42986	N/A	N/A	N/A	N/A	N/A	100304	N/A	N/A	N/A	40509	31345	N/A	14314	N/A	34581	96851	N/A	N/A	83849	289383	89710	50488
384714	N/A	28418	N/A	64593	N/A	26213	189833	N/A	N/A	N/A	N/A	19934	N/A	N/A	N/A	115045	N/A	N/A	113934	N/A	5762	125052	208230	72081	60889	N/A	42986	N/A	N/A	N/A	N/A	N/A	100304	N/A	N/A	N/A	40509	31345	N/A	14314	N/A	34581	96851	N/A	N/A	83849	289383	89710	50488
384714	N/A	28418	N/A	64593	N/A	26213	189833	N/A	N/A	N/A	N/A	19934	N/A	N/A	N/A	115045	N/A	N/A	113934	N/A	5762	125052	208230	72081	60889	N/A	42986	N/A	N/A	N/A	N/A	N/A	100304	N/A	N/A	N/A	40509	31345	N/A	14314	N/A	34581	96851	N/A	N/A	83849	289383	89710	50488
384714	N/A	28418	N/A	64593	N/A	26213	189833	N/A	N/A	N/A	N/A	19934	N/A	N/A	N/A	115045	N/A	N/A	113934	N/A	5762	125052	208230	72081	60889	N/A	42986	N/A	N/A	N/A	N/A	N/A	100304	N/A	N/A	N/A	40509	31345	N/A	14314	N/A	34581	96851	N/A	N/A	83849	289383	89710	50488
384714	N/A	28418	N/A	64593	N/A	26213	189833	N/A	N/A	N/A	N/A	19934	N/A	N/A	N/A	115045	N/A	N/A	113934	N/A	5762	125052	208230	72081	60889	N/A	42986	N/A	N/A	N/A	N/A	N/A	100304	N/A	N/A	N/A	40509	31345	N/A	14314	N/A	34581	96851	N/A	N/A	83849	289383	89710	50488
384714	N/A	28418	N/A	64593	193724	26213	189833	N/A	N/A	N/A	N/A	19934	N/A	N/A	N/A	115045	N/A	N/A	113934	N/A	5762	125052	208230	72081	60889	N/A	42986	N/A	N/A	N/A	N/A	N/A	100304	N/A	N/A	N/A	40509	31345	N/A	14314	N/A	34581	96851	N/A	N/A	83849	289383	89710	50488
384714	N/A	28418	N/A	64593	193724	26213	189833	N/A	N/A	N/A	N/A	19934	N/A	N/A	N/A	115045	N/A	N/A	113934	N/A	5762	125052	208230	72081	60889	N/A	42986	N/A	N/A	N/A	N/A	N/A	100304	N/A	N/A	N/A	40509	31345	N/A	14314	N/A	34581	96851	N/A	N/A	83849	289383	89710	50488
384714	N/A	28418	N/A	64593	193724	26213	189833	N/A	N/A	N/A	N/A	19934	N/A	N/A	N/A	115045	N/A	N/A	113934	N/A	5762	125052	208230	72081	60889	N/A	42986	N/A	N/A	N/A	N/A	N/A	100304	N/A	N/A	N/A	40509	31345	N/A	14314	N/A	34581	96851	N/A	N/A	83849	289383	89710	50488
384714	N/A	28418	N/A	64593	193724	26213	189833	N/A	N/A	N/A	N/A	19934	N/A	N/A	N/A	115045	N/A	N/A	113934	N/A	5762	125052	208230	72081	60889	N/A	42986	N/A	N/A	N/A	N/A	N/A	100304	N/A	N/A	N/A	40509	31345	N/A	14314	N/A	34581	96851	N/A	N/A	83849	289383	89710	50488
384714	N/A	28418	N/A	64593	193724	26213	189833	N/A	N/A	N/A	N/A	19934	N/A	N/A	N/A	115045	N/A	N/A	113934	N/A	5762	125052	208230	72081	60889	N/A	42986	N/A	N/A	N/A	N/A	N/A	100304	N/A	N/A	N/A	40509	31345	N/A	14314	N/A	34581	96851	N/A	N/A	83849	289383	89710	50488
384714	N/A	28418	N/A	64593	193724	26213	189833	N/A	N/A	N/A	N/A	19934	N/A	N/A	N/A	115045	N/A	N/A	113934	N/A	5762	125052	208230	72081	60889	N/A	42986	N/A	N/A	N/A	N/A	N/A	100304	N/A	N/A	N/A	40509	31345	N/A	14314	N/A	34581	96851	N/A	N/A	83849	289383	89710	50488
384714	N/A	28418	N/A	64593	193724	26213	189833	N/A	N/A	N/A	N/A	19934	N/A	N/A	N/A	115045	N/A	N/A	113934	N/A	5762	125052	208230	72081	60889	N/A	42986	N/A	N/A	N/A	N/A	N/A	100304	N/A	N/A	N/A	40509	31345	N/A	14314	N/A	34581	96851	N/A	N/A	83849	289383	89710	50488
384714	N/A	28418	N/A	64593	193724	26213	189833	N/A	N/A	N/A	N/A	19934	N/A	N/A	N/A	115045	N/A	N/A	113934	N/A	5762	125052	208230	72081	60889	N/A	42986	N/A	N/A	N/A	N/A	N/A	100304	N/A	N/A	N/A	40509	31345	N/A	14314	N/A	34581	96851	N/A	N/A	83849	289383	89710	50488
384714	N/A	28418	N/A	64593	193724	26213	189833	N/A	N/A	N/A	N/A	19934	N/A	N/A	N/A	115045	N/A	N/A	113934	N/A	5762	125052	208230	72081	60889	N/A	42986	N/A	N/A	N/A	N/A	N/A	100304	N/A	N/A	N/A	40509	31345	N/A	14314	N/A	34581	96851	N/A	N/A	83849	289383	89710	50488
384714	N/A	28418	N/A	64593	193724	26213	189833	N/A	N/A	N/A	N/A	19934	N/A	N/A	N/A	115045	N/A	N/A	113934	N/A	5762	125052	208230	72081	60889	N/A	42986	N/A	N/A	N/A	N/A	N/A	100304	N/A	N/A	N/A	40509	31345	N/A	14314	N/A	34581	96851	N/A	N/A	83849	289383	89710	50488
384714	N/A	28418	N/A	64593	193724	26213	189833	N/A	N/A	N/A	N/A	19934	N/A	N/A	N/A	115045	N/A	N/A	113934	N/A	5762	125052	208230	72081	60889	N/A	42986	N/A	N/A	N/A	N/A	N/A	100304	N/A	N/A	N/A	40509	31345	N/A	14314	N/A	34581	96851	N/A	N/A	83849	289383	89710	50488
384714	N/A	28418	N/A	64593	193724	26213	189833	N/A	N/A	N/A	N/A	19934	N/A	N/A	N/A	115045	N/A	N/A	113934	N/A	5762	125052	208230	72081	60889	N/A	42986	N/A	N/A	N/A	N/A	N/A	100304	N/A	N/A	N/A	40509	31345	N/A	14314	N/A	34581	96851	N/A	N/A	83849	289383	89710	50488
384714	N/A	28418	N/A	64593	193724	26213	189833	N/A	N/A	N/A	N/A	19934	N/A	N/A	N/A	115045	N/A	N/A	113934	N/A	5762	125052	208230	72081	60889	N/A	42986	N/A	N/A	N/A	N/A	N/A	100304	N/A	N/A	N/A	40509	31345	N/A	14314	N/A	34581	96851	N/A	N/A	83849	289383	89710	50488
384714	N/A	28418	N/A	64593	193724	26213	189833	N/A	N/A	N/A	N/A	19934	N/A	N/A	N/A	115045	N/A	N/A	8774	N/A	5762	125052	208230	72081	60889	N/A	42986	N/A	N/A	N/A	N/A	N/A	100304	N/A	N/A	N/A	40509	31345	N/A	14314	N/A	34581	96851	N/A	N/A	83849	289383	89710	50488
384714	N/A	28418	N/A	64593	193724	26213	189833	N/A	N/A	N/A	N/A	19934	N/A	N/A	N/A	115045	N/A	N/A	8774	N/A	5762	125052	208230	72081	60889	N/A	42986	N/A	N/A	N/A	N/A	N/A	100304	N/A	N/A	N/A	40509	31345	N/A	14314	N/A	34581	96851	N/A	N/A	83849	289383	89710	50488
384714	N/A	28418	N/A	64593	193724	26213	189833	N/A	N/A	N/A	N/A	19934	N/A	N/A	N/A	115045	N/A	N/A	8774	N/A	5762	125052	208230	72081	60889	N/A	42986	N/A	N/A	N/A	N/A	N/A	100304	N/A	N/A	N/A	40509	31345	N/A	14314	N/A	34581	96851	N/A	N/A	83849	289383	89710	50488
384714	N/A	28418	N/A	64593	193724	26213	189833	N/A	N/A	N/A	N/A	19934	N/A	N/A	N/A	115045	N/A	N/A	8774	N/A	5762	125052	208230	72081	60889	N/A	42986	N/A	N/A	N/A	N/A	N/A	100304	N/A	N/A	N/A	40509	31345	N/A	14314	N/A	34581	96851	N/A	N/A	83849	289383	89710	50488
384714	N/A	28418	N/A	64593	193724	26213	189833	N/A	N/A	N/A	N/A	19934	N/A	N/A	N/A	115045	N/A	N/A	8774	N/A	5762	125052	208230	72081	60889	N/A	42986	N/A	N/A	N/A	N/A	N/A	100304	N/A	N/A	N/A	40509	31345	N/A	14314	N/A	34581	96851	N/A	N/A	83849	289383	89710	50488
384714	N/A	28418	N/A	64593	193724	26213	189833	N/A	N/A	N/A	320602	19934	N/A	N/A	N/A	115045	N/A	N/A	8774	N/A	5762	125052	208230	72081	60889	N/A	42986	N/A	N/A	N/A	N/A	N/A	100304	N/A	N/A	N/A	40509	31345	N/A	14314	N/A	34581	96851	N/A	N/A	83849	289383	89710	50488
384714	N/A	28418	N/A	64593	193724	26213	189833	N/A	N/A	N/A	320602	19934	N/A	N/A	N/A	115045	N/A	N/A	8774	N/A	5762	125052	208230	72081	60889	N/A	42986	N/A	N/A	N/A	N/A	N/A	100304	N/A	N/A	N/A	40509	31345	N/A	14314	N/A	34581	96851	N/A	N/A	83849	289383	89710	50488
384714	N/A	28418	N/A	64593	193724	26213	189833	N/A	N/A	N/A	320602	19934	N/A	N/A	N/A	115045	N/A	N/A	8774	N/A	5762	125052	208230	72081	60889	N/A	42986	N/A	N/A	N/A	N/A	N/A	100304	N/A	N/A	N/A	40509	31345	N/A	14314	N/A	34581	96851	N/A	N/A	83849	289383	89710	50488
384714	N/A	28418	N/A	64593	193724	26213	189833	N/A	N/A	N/A	320602	19934	N/A	N/A	N/A	115045	N/A	N/A	8774	N/A	5762	125052	208230	72081	60889	N/A	42986	N/A	N/A	N/A	N/A	N/A	100304	N/A	N/A	N/A	40509	31345	N/A	14314	N/A	34581	96851	N/A	N/A	83849	289383	89710	50488
384714	N/A	28418	N/A	64593	193724	26213	189833	N/A	N/A	N/A	320602	19934	N/A	N/A	N/A	115045	N/A	N/A	8774	N/A	5762	125052	208230	72081	60889	N/A	42986	N/A	N/A	N/A	N/A	N/A	100304	N/A	N/A	N/A	40509	31345	N/A	14314	N/A	34581	96851	N/A	N/A	83849	289383	89710	50488
384714	N/A	28418	N/A	64593	193724	26213	189833	N/A	N/A	N/A	140937	19934	N/A	N/A	N/A	115045	N/A	N/A	8774	N/A	5762	125052	208230	72081	60889	N/A	42986	N/A	N/A	N/A	N/A	N/A	100304	N/A	N/A	N/A	40509	31345	N/A	14314	N/A	34581	96851	N/A	N/A	83849	289383	89710	50488
384714	N/A	28418	N/A	64593	193724	26213	189833	N/A	N/A	N/A	140937	19934	N/A	N/A	N/A	115045	N/A	N/A	8774	N/A	5762	125052	208230	72081	60889	N/A	42986	N/A	N/A	N/A	N/A	N/A	100304	N/A	N/A	N/A	40509	31345	N/A	14314	N/A	34581	96851	N/A	N/A	83849	289383	89710	50488
384714	N/A	28418	N/A	64593	193724	26213	189833	N/A	N/A	N/A	140937	19934	N/A	N/A	N/A	115045	N/A	N/A	8774	N/A	5762	125052	208230	72081	60889	N/A	42986	N/A	N/A	N/A	N/A	N/A	100304	N/A	N/A	N/A	40509	31345	N/A	14314	N/A	20075	96851	N/A	N/A	83849	289383	89710	50488
384714	N/A	28418	N/A	64593	193724	26213	189833	N/A	N/A	N/A	140937	19934	N/A	N/A	N/A	115045	N/A	N/A	8774	N/A	5762	125052	208230	72081	60889	N/A	42986	N/A	N/A	N/A	N/A	N/A	100304	N/A	N/A	N/A	40509	31345	N/A	14314	N/A	20075	96851	N/A	N/A	83849	289383	89710	50488
384714	N/A	28418	N/A	64593	193724	26213	189833	N/A	N/A	N/A	140937	19934	N/A	N/A	N/A	115045	N/A	N/A	8774	N/A	5762	125052	208230	72081	60889	N/A	42986	N/A	N/A	N/A	N/A	N/A	100304	N/A	N/A	N/A	40509	31345	N/A	14314	N/A	20075	96851	N/A	N/A	83849	289383	89710	50488
384714	N/A	28418	N/A	64593	193724	26213	189833	N/A	N/A	N/A	140937	19934	N/A	N/A	N/A	115045	N/A	N/A	8774	N/A	5762	125052	208230	72081	60889	N/A	42986	N/A	N/A	N/A	N/A	N/A	100304	N/A	N/A	N/A	40509	31345	N/A	14314	N/A	20075	96851	N/A	N/A	83849	289383	89710	50488
384714	N/A	28418	N/A	64593	193724	26213	189833	N/A	N/A	N/A	140937	19934	N/A	N/A	N/A	115045	N/A	N/A	8774	N/A	5762	125052	208230	72081	60889	N/A	42986	N/A	N/A	N/A	N/A	N/A	100304	N/A	N/A	N/A	40509	31345	N/A	14314	N/A	20075	96851	N/A	N/A	83849	289383	89710	50488
384714	N/A	28418	N/A	64593	193724	26213	189833	N/A	N/A	N/A	137806	19934	N/A	N/A	N/A	115045	N/A	N/A	8774	N/A	5762	125052	208230	72081	60889	N/A	42986	N/A	N/A	N/A	N/A	N/A	100304	N/A	N/A	N/A	40509	31345	N/A	14314	N/A	20075	96851	N/A	N/A	83849	289383	89710	50488
384714	N/A	28418	N/A	64593	193724	26213	189833	N/A	N/A	N/A	137806	19934	N/A	N/A	N/A	115045	N/A	N/A	8774	N/A	5762	125052	208230	72081	60889	N/A	42986	N/A	N/A	N/A	N/A	N/A	100304	N/A	N/A	N/A	40509	31345	N/A	14314	N/A	20075	96851	N/A	N/A	83849	289383	89710	50488
384714	N/A	28418	N/A	64593	193724	26213	189833	N/A	N/A	N/A	137806	19934	N/A	N/A	N/A	115045	N/A	N/A	8774	N/A	5762	125052	208230	72081	60889	N/A	42986	N/A	N/A	N/A	N/A	N/A	100304	N/A	N/A	N/A	40509	31345	N/A	14314	N/A	20075	96851	N/A	N/A	83849	289383	89710	50488
384714	N/A	28418	N/A	64593	193724	26213	189833	N/A	N/A	N/A	137806	19934	N/A	N/A	N/A	115045	N/A	N/A	8774	N/A	5762	125052	208230	72081	60889	N/A	42986	N/A	N/A	N/A	N/A	N/A	100304	N/A	N/A	N/A	40509	31345	N/A	14314	N/A	20075	96851	N/A	N/A	83849	289383	89710	50488
384714	N/A	28418	N/A	64593	193724	26213	189833	N/A	N/A	N/A	137806	19934	N/A	N/A	N/A	115045	N/A	N/A	8774	N/A	5762	125052	208230	72081	60889	N/A	42986	N/A	N/A	N/A	N/A	N/A	100304	N/A	N/A	N/A	40509	31345	N/A	14314	N/A	20075	96851	N/A	N/A	83849	289383	89710	50488
384714	N/A	28418	N/A	64593	193724	26213	189833	N/A	N/A	N/A	137806	19934	N/A	N/A	N/A	115045	N/A	N/A	8774	N/A	5762	125052	208230	72081	60889	N/A	42986	N/A	N/A	N/A	N/A	N/A	100304	N/A	N/A	N/A	40509	31345	N/A	14314	N/A	20075	96851	N/A	N/A	83849	289383	89710	50488
384714	N/A	28418	N/A	64593	193724	26213	189833	N/A	N/A	N/A	137806	19934	N/A	N/A	N/A	115045	N/A	N/A	8774	N/A	5762	125052	208230	72081	60889	N/A	42986	N/A	N/A	N/A	N/A	N/A	100304	N/A	N/A	N/A	40509	31345	N/A	14314	N/A	20075	96851	N/A	N/A	83849	289383	89710	50488
384714	N/A	28418	N/A	64593	193724	26213	189833	N/A	N/A	N/A	137806	19934	N/A	N/A	N/A	115045	N/A	N/A	8774	N/A	5762	125052	208230	72081	60889	N/A	42986	N/A	N/A	N/A	N/A	N/A	100304	N/A	N/A	N/A	40509	31345	N/A	14314	N/A	20075	96851	N/A	N/A	83849	289383	89710	50488
384714	N/A	28418	N/A	64593	193724	26213	189833	N/A	N/A	N/A	137806	19934	N/A	N/A	N/A	115045	N/A	N/A	8774	N/A	5762	125052	208230	72081	60889	N/A	42986	N/A	N/A	N/A	N/A	N/A	100304	N/A	N/A	N/A	40509	31345	N/A	14314	N/A	20075	96851	N/A	N/A	83849	289383	89710	50488
384714	N/A	28418	N/A	64593	193724	26213	189833	N/A	N/A	N/A	137806	19934	N/A	N/A	N/A	115045	N/A	N/A	8774	N/A	5762	125052	208230	72081	60889	N/A	42986	N/A	N/A	N/A	N/A	N/A	100304	N/A	N/A	N/A	40509	31345	N/A	14314	N/A	20075	96851	N/A	N/A	83849	289383	89710	50488
384714	N/A	28418	N/A	64593	193724	26213	189833	N/A	N/A	N/A	137806	19934	N/A	N/A	N/A	115045	N/A	N/A	8774	N/A	5762	125052	208230	72081	60889	N/A	42986	N/A	N/A	N/A	N/A	N/A	100304	N/A	N/A	N/A	40509	31345	N/A	14314	N/A	20075	96851	N/A	N/A	83849	289383	89710	50488
384714	N/A	28418	N/A	64593	193724	26213	189833	N/A	N/A	N/A	137806	19934	N/A	N/A	N/A	115045	N/A	N/A	8774	N/A	5762	125052	208230	72081	60889	N/A	42986	N/A	N/A	N/A	N/A	N/A	100304	N/A	N/A	N/A	40509	31345	N/A	14314	N/A	20075	96851	N/A	N/A	83849	289383	89710	50488
384714	N/A	28418	N/A	64593	193724	26213	189833	N/A	N/A	N/A	137806	19934	N/A	N/A	N/A	115045	N/A	N/A	8774	N/A	5762	125052	208230	72081	60889	N/A	42986	N/A	N/A	N/A	N/A	N/A	100304	N/A	N/A	N/A	40509	31345	N/A	14314	N/A	20075	96851	N/A	N/A	83849	289383	89710	50488
384714	N/A	28418	N/A	64593	193724	26213	189833	N/A	N/A	N/A	137806	19934	N/A	N/A	N/A	115045	N/A	N/A	8774	N/A	5762	125052	208230	72081	60889	N/A	42986	N/A	N/A	N/A	N/A	N/A	100304	N/A	N/A	N/A	40509	31345	N/A	14314	N/A	20075	96851	N/A	N/A	83849	289383	89710	50488
384714	N/A	28418	N/A	64593	193724	26213	189833	N/A	N/A	N/A	137806	19934	N/A	N/A	N/A	115045	N/A	N/A	8774	N/A	5762	125052	208230	72081	60889	N/A	42986	N/A	N/A	N/A	N/A	N/A	100304	N/A	N/A	N/A	40509	31345	N/A	14314	N/A	20075	96851	N/A	N/A	83849	289383	89710	50488
384714	N/A	28418	N/A	64593	193724	26213	189833	N/A	N/A	N/A	137806	19934	N/A	N/A	N/A	115045	N/A	N/A	8774	N/A	5762	125052	208230	72081	60889	N/A	42986	N/A	N/A	N/A	N/A	N/A	100304	N/A	N/A	N/A	40509	31345	N/A	14314	N/A	20075	96851	N/A	N/A	83849	289383	89710	50488
384714	N/A	28418	N/A	64593	193724	26213	189833	N/A	N/A	N/A	137806	19934	N/A	N/A	N/A	115045	N/A	N/A	8774	N/A	5762	125052	208230	72081	60889	N/A	42986	N/A	N/A	N/A	N/A	N/A	100304	N/A	N/A	N/A	40509	31345	N/A	14314	N/A	20075	96851	N/A	N/A	83849	289383	89710	50488
384714	N/A	28418	N/A	64593	193724	26213	189833	N/A	N/A	N/A	137806	19934	N/A	N/A	N/A	115045	N/A	N/A	8774	N/A	5762	125052	208230	72081	60889	N/A	42986	N/A	N/A	N/A	N/A	N/A	100304	N/A	N/A	N/A	40509	31345	N/A	14314	N/A	20075	96851	N/A	N/A	83849	289383	89710	50488
384714	N/A	28418	N/A	64593	193724	26213	189833	N/A	N/A	52087	137806	19934	N/A	N/A	N/A	115045	N/A	N/A	8774	N/A	5762	125052	208230	72081	60889	N/A	42986	N/A	N/A	N/A	N/A	N/A	100304	N/A	N/A	N/A	40509	31345	N/A	14314	N/A	20075	96851	N/A	N/A	83849	289383	89710	50488
384714	N/A	28418	N/A	64593	193724	26213	189833	N/A	N/A	52087	137806	19934	N/A	N/A	N/A	115045	N/A	N/A	8774	N/A	5762	125052	208230	72081	60889	N/A	42986	N/A	N/A	N/A	N/A	N/A	100304	N/A	N/A	N/A	40509	31345	N/A	14314	N/A	20075	96851	N/A	N/A	83849	289383	89710	50488
384714	N/A	28418	N/A	64593	193724	26213	189833	N/A	N/A	52087	137806	19934	N/A	N/A	N/A	115045	N/A	N/A	8774	N/A	5762	125052	208230	72081	60889	N/A	42986	N/A	N/A	N/A	N/A	N/A	100304	N/A	N/A	N/A	40509	31345	N/A	14314	N/A	20075	96851	N/A	N/A	83849	289383	89710	50488
384714	N/A	28418	N/A	64593	193724	26213	189833	N/A	N/A	52087	137806	19934	N/A	N/A	N/A	115045	N/A	N/A	8774	N/A	5762	125052	208230	72081	60889	N/A	42986	N/A	N/A	N/A	N/A	N/A	100304	N/A	N/A	N/A	40509	31345	N/A	14314	N/A	20075	96851	N/A	N/A	83849	289383	89710	50488
384714	N/A	28418	N/A	64593	193724	26213	189833	N/A	N/A	52087	137806	19934	N/A	N/A	N/A	115045	N/A	N/A	8774	N/A	5762	125052	208230	72081	60889	N/A	42986	N/A	N/A	N/A	N/A	N/A	100304	N/A	N/A	N/A	40509	31345	N/A	14314	N/A	20075	96851	N/A	N/A	83849	289383	89710	50488
384714	N/A	28418	N/A	64593	193724	26213	189833	N/A	N/A	52087	137806	19934	N/A	N/A	N/A	115045	N/A	N/A	8774	N/A	5762	125052	208230	72081	60889	N/A	42986	N/A	N/A	N/A	N/A	N/A	100304	N/A	N/A	N/A	40509	31345	N/A	14314	N/A	20075	96851	N/A	N/A	83849	289383	89710	50488
384714	N/A	28418	N/A	64593	193724	26213	189833	N/A	N/A	52087	137806	19934	N/A	N/A	N/A	115045	N/A	N/A	8774	N/A	5762	125052	208230	72081	60889	N/A	42986	N/A	N/A	N/A	N/A	N/A	100304	N/A	N/A	N/A	40509	31345	N/A	14314	N/A	20075	96851	N/A	N/A	83849	289383	89710	50488
384714	N/A	28418	N/A	64593	193724	26213	189833	N/A	N/A	52087	137806	19934	N/A	N/A	N/A	115045	N/A	N/A	8774	N/A	5762	125052	208230	72081	60889	N/A	42986	N/A	N/A	N/A	N/A	N/A	100304	N/A	N/A	N/A	40509	31345	N/A	14314	N/A	20075	96851	N/A	N/A	83849	289383	89710	50488
384714	N/A	28418	N/A	64593	193724	26213	189833	N/A	N/A	52087	137806	19934	N/A	N/A	N/A	115045	N/A	N/A	8774	N/A	5762	125052	208230	72081	60889	N/A	42986	N/A	N/A	N/A	N/A	N/A	100304	N/A	N/A	N/A	40509	31345	N/A	14314	N/A	20075	96851	N/A	N/A	83849	289383	89710	50488
384714	N/A	28418	N/A	64593	193724	26213	189833	N/A	N/A	52087	137806	19934	N/A	N/A	N/A	115045	N/A	N/A	8774	N/A	5762	125052	208230	72081	60889	N/A	42986	N/A	N/A	N/A	N/A	N/A	100304	N/A	N/A	N/A	40509	31345	N/A	14314	N/A	20075	96851	N/A	N/A	83849	289383	89710	50488
384714	N/A	28418	N/A	64593	193724	26213	189833	N/A	N/A	52087	137806	19934	N/A	N/A	N/A	115045	N/A	N/A	8774	N/A	5762	125052	208230	72081	60889	N/A	42986	N/A	N/A	N/A	N/A	N/A	100304	N/A	N/A	N/A	40509	31345	N/A	14314	N/A	20075	96851	N/A	N/A	83849	289383	89710	50488
384714	N/A	28418	N/A	64593	193724	26213	189833	N/A	N/A	52087	137806	19934	N/A	N/A	N/A	115045	N/A	N/A	8774	N/A	5762	125052	208230	72081	60889	N/A	42986	N/A	N/A	N/A	N/A	N/A	100304	N/A	N/A	N/A	40509	31345	N/A	14314	N/A	20075	96851	N/A	N/A	83849	289383	89710	50488
384714	N/A	28418	N/A	64593	193724	26213	189833	N/A	N/A	52087	137806	19934	N/A	N/A	N/A	115045	N/A	N/A	8774	N/A	5762	125052	208230	72081	60889	N/A	42986	N/A	N/A	N/A	N/A	N/A	100304	N/A	N/A	N/A	40509	31345	N/A	14314	N/A	20075	96851	N/A	N/A	83849	289383	89710	50488
384714	N/A	28418	N/A	64593	193724	26213	189833	N/A	N/A	52087	137806	19934	N/A	N/A	N/A	115045	N/A	N/A	8774	N/A	5762	125052	208230	72081	60889	N/A	42986	N/A	N/A	N/A	N/A	N/A	100304	N/A	N/A	N/A	40509	31345	N/A	14314	N/A	20075	96851	N/A	N/A	83849	289383	89710	50488
384714	N/A	28418	N/A	64593	193724	26213	189833	N/A	N/A	52087	137806	19934	N/A	N/A	N/A	115045	N/A	N/A	8774	N/A	5762	125052	208230	72081	60889	N/A	42986	N/A	N/A	N/A	N/A	N/A	100304	N/A	N/A	N/A	40509	31345	N/A	14314	N/A	20075	96851	N/A	N/A	83849	289383	89710	50488
384714	N/A	28418	N/A	64593	193724	26213	189833	N/A	N/A	52087	137806	19934	N/A	N/A	N/A	115045	N/A	N/A	8774	N/A	5762	125052	208230	72081	60889	N/A	42986	N/A	N/A	N/A	N/A	N/A	100304	N/A	N/A	N/A	40509	31345	N/A	14314	N/A	20075	96851	N/A	N/A	83849	289383	89710	50488
384714	N/A	28418	N/A	64593	193724	26213	189833	N/A	N/A	52087	137806	19934	N/A	N/A	N/A	115045	N/A	N/A	8774	N/A	5762	125052	208230	72081	60889	N/A	42986	N/A	N/A	N/A	N/A	N/A	100304	N/A	N/A	N/A	40509	31345	N/A	14314	N/A	20075	96851	N/A	N/A	83849	289383	89710	50488
384714	N/A	28418	N/A	64593	193724	26213	189833	N/A	N/A	52087	137806	19934	N/A	N/A	N/A	115045	N/A	N/A	8774	N/A	5762	125052	208230	72081	60889	N/A	42986	N/A	N/A	N/A	N/A	N/A	100304	N/A	N/A	N/A	40509	31345	N/A	14314	N/A	20075	96851	N/A	N/A	83849	289383	89710	50488
384714	N/A	28418	N/A	64593	193724	26213	189833	N/A	N/A	52087	137806	19934	N/A	N/A	N/A	115045	N/A	N/A	8774	N/A	5762	125052	208230	72081	60889	N/A	42986	N/A	N/A	N/A	N/A	N/A	100304	N/A	N/A	N/A	40509	31345	N/A	14314	N/A	20075	96851	N/A	N/A	83849	289383	89710	50488
384714	N/A	28418	N/A	64593	193724	26213	189833	N/A	N/A	52087	137806	19934	N/A	N/A	N/A	115045	N/A	N/A	8774	N/A	5762	125052	208230	72081	60889	N/A	42986	N/A	N/A	N/A	N/A	N/A	100304	N/A	N/A	N/A	40509	31345	N/A	14314	N/A	20075	96851	N/A	N/A	83849	289383	89710	50488
384714	N/A	28418	N/A	64593	193724	26213	189833	N/A	N/A	52087	137806	19934	N/A	N/A	N/A	115045	N/A	N/A	8774	N/A	5762	125052	208230	72081	60889	N/A	42986	N/A	N/A	N/A	N/A	N/A	100304	N/A	N/A	N/A	40509	31345	N/A	14314	N/A	20075	96851	N/A	N/A	83849	289383	89710	50488
384714	N/A	28418	N/A	64593	193724	26213	189833	N/A	N/A	52087	137806	19934	N/A	N/A	N/A	115045	N/A	N/A	8774	N/A	5762	125052	208230	72081	60889	N/A	42986	N/A	N/A	N/A	N/A	N/A	100304	N/A	N/A	N/A	40509	31345	N/A	14314	N/A	20075	96851	N/A	N/A	83849	289383	89710	50488
384714	N/A	28418	N/A	64593	193724	26213	189833	N/A	N/A	52087	137806	19934	N/A	N/A	N/A	115045	N/A	N/A	8774	N/A	5762	125052	208230	72081	60889	N/A	42986	N/A	N/A	N/A	N/A	N/A	100304	N/A	N/A	N/A	40509	31345	N/A	14314	N/A	20075	96851	N/A	N/A	83849	289383	89710	50488
384714	N/A	28418	N/A	64593	193724	26213	189833	N/A	N/A	52087	137806	19934	N/A	N/A	N/A	115045	N/A	N/A	8774	N/A	5762	125052	208230	72081	60889	N/A	42986	N/A	N/A	N/A	N/A	N/A	100304	N/A	N/A	N/A	40509	31345	N/A	14314	N/A	20075	96851	N/A	N/A	83849	289383	89710	50488
384714	N/A	28418	N/A	64593	193724	26213	189833	N/A	N/A	52087	137806	19934	N/A	N/A	N/A	115045	N/A	N/A	8774	N/A	5762	125052	208230	72081	60889	N/A	42986	N/A	N/A	N/A	N/A	N/A	100304	N/A	N/A	N/A	40509	31345	N/A	14314	N/A	20075	96851	N/A	N/A	83849	289383	89710	50488
384714	N/A	28418	N/A	64593	193724	26213	189833	N/A	N/A	52087	137806	19934	N/A	N/A	N/A	115045	N/A	N/A	8774	N/A	5762	125052	208230	72081	60889	N/A	42986	N/A	N/A	N/A	N/A	N/A	100304	N/A	N/A	N/A	40509	31345	N/A	14314	N/A	20075	96851	N/A	N/A	83849	289383	89710	50488
384714	N/A	28418	N/A	64593	193724	26213	189833	N/A	N/A	52087	137806	19934	N/A	N/A	N/A	115045	N/A	N/A	8774	N/A	5762	125052	208230	72081	60889	N/A	42986	N/A	N/A	N/A	N/A	N/A	100304	N/A	N/A	N/A	40509	31345	N/A	14314	N/A	20075	96851	N/A	N/A	83849	289383	89710	50488
384714	N/A	28418	N/A	64593	193724	26213	189833	N/A	N/A	52087	137806	19934	N/A	N/A	N/A	115045	N/A	N/A	8774	N/A	5762	125052	208230	72081	60889	N/A	42986	N/A	N/A	N/A	N/A	N/A	100304	N/A	N/A	N/A	40509	31345	N/A	14314	N/A	20075	96851	N/A	N/A	83849	289383	89710	50488
384714	N/A	28418	N/A	64593	193724	26213	189833	N/A	N/A	52087	137806	19934	N/A	N/A	N/A	115045	N/A	N/A	8774	N/A	5762	125052	208230	72081	60889	N/A	42986	N/A	N/A	N/A	N/A	N/A	100304	N/A	N/A	N/A	40509	31345	N/A	14314	N/A	20075	96851	N/A	N/A	83849	289383	89710	50488
384714	N/A	28418	N/A	64593	193724	26213	189833	N/A	N/A	52087	137806	19934	N/A	N/A	N/A	115045	N/A	N/A	8774	N/A	5762	125052	208230	72081	60889	N/A	42986	N/A	N/A	N/A	N/A	N/A	100304	N/A	N/A	N/A	40509	31345	N/A	14314	N/A	20075	96851	N/A	N/A	83849	289383	89710	50488
384714	N/A	28418	N/A	64593	193724	26213	189833	N/A	N/A	52087	137806	19934	N/A	N/A	N/A	115045	N/A	N/A	8774	N/A	5762	125052	208230	72081	60889	N/A	42986	N/A	N/A	N/A	N/A	N/A	100304	N/A	N/A	N/A	40509	31345	N/A	14314	N/A	20075	96851	N/A	N/A	83849	289383	89710	50488
384714	N/A	28418	N/A	64593	193724	26213	189833	N/A	N/A	52087	137806	19934	N/A	N/A	N/A	115045	N/A	N/A	8774	N/A	5762	125052	208230	72081	60889	N/A	42986	N/A	N/A	N/A	N/A	N/A	100304	N/A	N/A	N/A	40509	31345	N/A	14314	N/A	20075	96851	N/A	N/A	83849	289383	89710	50488
384714	N/A	28418	N/A	64593	193724	26213	189833	N/A	N/A	52087	137806	19934	N/A	N/A	N/A	115045	N/A	N/A	8774	N/A	5762	125052	208230	72081	60889	N/A	42986	N/A	N/A	N/A	N/A	N/A	100304	N/A	N/A	N/A	40509	31345	N/A	14314	N/A	20075	96851	N/A	N/A	83849	289383	89710	50488
384714	N/A	28418	N/A	64593	193724	26213	189833	N/A	N/A	52087	137806	19934	N/A	196392	N/A	115045	N/A	N/A	8774	N/A	5762	125052	208230	72081	60889	N/A	42986	N/A	N/A	N/A	N/A	N/A	100304	N/A	N/A	N/A	40509	31345	N/A	14314	N/A	20075	96851	N/A	N/A	83849	289383	89710	50488
384714	N/A	28418	N/A	64593	193724	26213	189833	N/A	N/A	52087	137806	19934	N/A	196392	N/A	115045	N/A	N/A	8774	N/A	5762	125052	208230	72081	60889	N/A	42986	N/A	N/A	N/A	N/A	N/A	100304	N/A	N/A	N/A	40509	31345	N/A	14314	N/A	20075	96851	N/A	N/A	83849	289383	89710	50488
384714	N/A	28418	N/A	64593	193724	26213	189833	N/A	N/A	52087	137806	19934	N/A	196392	N/A	115045	N/A	N/A	8774	N/A	5762	125052	208230	72081	60889	N/A	42986	N/A	N/A	N/A	N/A	N/A	29933	N/A	N/A	N/A	40509	31345	N/A	14314	N/A	20075	96851	N/A	N/A	83849	289383	89710	50488
384714	N/A	28418	N/A	64593	193724	26213	189833	N/A	N/A	52087	137806	19934	N/A	196392	N/A	115045	N/A	N/A	8774	N/A	5762	125052	208230	72081	60889	N/A	42986	N/A	N/A	N/A	N/A	N/A	29933	N/A	N/A	N/A	40509	31345	N/A	14314	N/A	20075	96851	N/A	N/A	83849	289383	89710	50488
384714	N/A	28418	N/A	64593	193724	26213	189833	N/A	N/A	52087	137806	19934	N/A	196392	N/A	115045	N/A	N/A	8774	N/A	5762	125052	208230	72081	60889	N/A	42986	N/A	N/A	N/A	N/A	N/A	29933	N/A	N/A	N/A	40509	31345	N/A	14314	N/A	20075	96851	N/A	N/A	83849	289383	89710	50488
384714	N/A	28418	N/A	64593	193724	26213	189833	N/A	N/A	52087	137806	19934	N/A	196392	N/A	115045	N/A	N/A	8774	N/A	5762	125052	208230	72081	60889	N/A	42986	N/A	N/A	N/A	N/A	N/A	29933	N/A	N/A	N/A	40509	31345	N/A	14314	N/A	20075	96851	N/A	N/A	83849	289383	89710	50488
384714	N/A	28418	N/A	64593	193724	26213	189833	N/A	N/A	52087	137806	19934	N/A	196392	N/A	115045	N/A	N/A	8774	N/A	5762	125052	208230	72081	60889	N/A	42986	N/A	N/A	N/A	N/A	N/A	29933	N/A	N/A	N/A	40509	31345	N/A	14314	N/A	20075	96851	N/A	N/A	83849	289383	89710	50488
384714	N/A	28418	N/A	64593	193724	26213	189833	N/A	N/A	52087	137806	19934	N/A	196392	N/A	115045	N/A	N/A	8774	N/A	5762	125052	208230	72081	60889	N/A	42986	N/A	N/A	N/A	N/A	N/A	29933	N/A	N/A	N/A	40509	31345	N/A	14314	N/A	20075	96851	N/A	N/A	83849	289383	89710	50488
384714	N/A	28418	N/A	64593	193724	26213	189833	N/A	N/A	52087	137806	19934	N/A	196392	N/A	115045	N/A	N/A	8774	N/A	5762	125052	208230	72081	60889	N/A	42986	N/A	N/A	N/A	N/A	N/A	29933	N/A	N/A	N/A	40509	31345	N/A	14314	N/A	20075	96851	N/A	N/A	83849	289383	89710	50488
384714	N/A	28418	N/A	64593	193724	26213	189833	N/A	N/A	52087	137806	19934	N/A	196392	N/A	115045	N/A	N/A	8774	N/A	5762	125052	208230	72081	60889	N/A	42986	N/A	N/A	N/A	N/A	N/A	29933	N/A	N/A	N/A	40509	31345	N/A	14314	N/A	20075	96851	N/A	N/A	83849	289383	89710	50488
384714	N/A	28418	N/A	64593	193724	26213	189833	N/A	N/A	52087	137806	19934	N/A	196392	N/A	115045	N/A	N/A	8774	N/A	5762	125052	208230	72081	60889	N/A	42986	N/A	N/A	N/A	N/A	N/A	29933	N/A	N/A	N/A	40509	31345	N/A	14314	N/A	20075	96851	N/A	N/A	83849	289383	89710	50488
384714	N/A	28418	N/A	64593	193724	26213	189833	N/A	N/A	52087	137806	19934	N/A	196392	N/A	115045	N/A	N/A	8774	N/A	5762	125052	208230	72081	60889	N/A	42986	N/A	N/A	N/A	N/A	N/A	29933	N/A	N/A	N/A	40509	31345	N/A	14314	N/A	20075	96851	N/A	N/A	83849	289383	89710	50488
384714	N/A	28418	N/A	64593	193724	26213	189833	N/A	N/A	52087	137806	19934	N/A	196392	N/A	115045	N/A	N/A	8774	N/A	5762	125052	208230	72081	60889	N/A	42986	N/A	N/A	N/A	N/A	N/A	29933	N/A	N/A	N/A	40509	31345	N/A	14314	N/A	20075	96851	N/A	N/A	83849	289383	89710	50488
384714	N/A	28418	N/A	64593	193724	26213	189833	N/A	N/A	52087	137806	19934	N/A	196392	N/A	115045	N/A	N/A	8774	N/A	5762	125052	208230	72081	60889	N/A	42986	N/A	N/A	N/A	N/A	N/A	29933	N/A	N/A	N/A	40509	31345	N/A	14314	N/A	20075	96851	N/A	N/A	83849	289383	89710	50488
384714	N/A	28418	N/A	64593	193724	26213	189833	N/A	N/A	52087	137806	19934	N/A	196392	N/A	115045	N/A	N/A	8774	N/A	5762	125052	208230	72081	60889	N/A	42986	N/A	N/A	N/A	N/A	N/A	29933	N/A	N/A	N/A	40509	31345	N/A	14314	N/A	20075	96851	N/A	N/A	83849	289383	89710	50488
384714	N/A	28418	N/A	64593	193724	26213	189833	N/A	N/A	52087	137806	19934	N/A	196392	N/A	115045	N/A	N/A	8774	N/A	5762	125052	208230	72081	60889	N/A	42986	N/A	N/A	N/A	N/A	N/A	29933	N/A	N/A	N/A	40509	31345	N/A	14314	N/A	20075	96851	N/A	N/A	83849	289383	89710	50488
384714	N/A	28418	N/A	64593	193724	26213	189833	N/A	N/A	52087	137806	19934	N/A	196392	N/A	115045	N/A	N/A	8774	N/A	5762	125052	208230	72081	60889	N/A	42986	N/A	N/A	N/A	N/A	N/A	29933	N/A	N/A	N/A	40509	31345	N/A	14314	N/A	20075	96851	N/A	N/A	83849	289383	89710	50488
384714	N/A	28418	N/A	64593	193724	26213	189833	N/A	N/A	52087	137806	19934	N/A	196392	N/A	115045	N/A	N/A	8774	N/A	5762	125052	208230	72081	60889	N/A	42986	N/A	N/A	N/A	N/A	N/A	29933	N/A	N/A	N/A	40509	31345	N/A	14314	N/A	20075	96851	N/A	N/A	83849	289383	89710	50488
384714	N/A	28418	N/A	64593	193724	26213	189833	N/A	N/A	52087	137806	19934	N/A	196392	N/A	115045	N/A	N/A	8774	N/A	5762	125052	208230	72081	60889	N/A	42986	N/A	N/A	N/A	N/A	N/A	29933	N/A	N/A	N/A	40509	31345	N/A	14314	N/A	20075	96851	N/A	N/A	83849	289383	89710	50488
384714	18903	28418	N/A	64593	193724	26213	189833	N/A	N/A	52087	137806	19934	N/A	196392	N/A	115045	N/A	N/A	8774	N/A	5762	125052	208230	72081	60889	N/A	42986	N/A	N/A	N/A	N/A	N/A	29933	N/A	N/A	N/A	40509	31345	N/A	14314	N/A	20075	96851	N/A	N/A	83849	289383	89710	50488
384714	18903	28418	N/A	64593	193724	26213	189833	N/A	N/A	52087	137806	19934	N/A	196392	N/A	115045	N/A	N/A	8774	N/A	5762	125052	208230	72081	60889	N/A	42986	N/A	N/A	N/A	N/A	N/A	29933	N/A	N/A	N/A	40509	31345	N/A	14314	N/A	20075	96851	N/A	N/A	83849	289383	89710	50488
384714	18903	28418	N/A	64593	193724	26213	189833	N/A	N/A	52087	137806	19934	N/A	196392	N/A	115045	N/A	N/A	8774	N/A	5762	125052	208230	72081	60889	N/A	42986	N/A	N/A	N/A	N/A	N/A	29933	N/A	N/A	N/A	40509	31345	N/A	14314	N/A	20075	96851	N/A	N/A	83849	289383	89710	50488
384714	18903	28418	N/A	64593	193724	26213	189833	N/A	N/A	52087	137806	19934	N/A	196392	N/A	115045	N/A	N/A	8774	N/A	5762	125052	208230	72081	60889	N/A	42986	N/A	N/A	N/A	N/A	N/A	29933	N/A	N/A	N/A	40509	31345	N/A	14314	N/A	20075	96851	N/A	N/A	83849	289383	89710	50488
384714	18903	28418	N/A	64593	193724	26213	189833	N/A	N/A	52087	137806	19934	N/A	196392	N/A	115045	N/A	N/A	8774	N/A	5762	125052	208230	72081	60889	N/A	42986	N/A	N/A	N/A	N/A	N/A	29933	N/A	N/A	N/A	40509	31345	N/A	14314	N/A	20075	96851	N/A	N/A	83849	289383	89710	50488
384714	18903	28418	N/A	64593	193724	26213	189833	N/A	N/A	52087	137806	19934	N/A	196392	N/A	115045	N/A	N/A	8774	N/A	5762	125052	208230	72081	60889	N/A	42986	N/A	N/A	N/A	N/A	N/A	29933	N/A	N/A	N/A	40509	31345	N/A	14314	N/A	20075	96851	N/A	N/A	83849	289383	89710	50488
384714	18903	28418	N/A	64593	193724	26213	189833	N/A	N/A	52087	137806	19934	N/A	196392	N/A	115045	N/A	N/A	8774	N/A	5762	125052	208230	72081	60889	N/A	42986	N/A	N/A	N/A	N/A	N/A	29933	N/A	N/A	N/A	40509	31345	N/A	14314	N/A	20075	96851	N/A	N/A	83849	289383	89710	50488
384714	18903	28418	N/A	64593	193724	26213	189833	N/A	N/A	52087	137806	19934	N/A	196392	N/A	115045	N/A	N/A	8774	N/A	5762	125052	208230	72081	60889	N/A	42986	N/A	N/A	N/A	N/A	N/A	29933	N/A	N/A	N/A	40509	31345	N/A	14314	N/A	20075	96851	N/A	N/A	83849	289383	89710	50488
384714	18903	28418	N/A	64593	193724	26213	189833	N/A	N/A	52087	137806	19934	N/A	196392	N/A	115045	N/A	N/A	8774	N/A	5762	125052	208230	72081	60889	N/A	42986	N/A	N/A	N/A	N/A	N/A	29933	N/A	N/A	N/A	40509	31345	N/A	14314	N/A	20075	96851	N/A	N/A	83849	289383	89710	50488
384714	18903	28418	N/A	64593	193724	26213	189833	N/A	N/A	52087	137806	19934	N/A	196392	N/A	115045	N/A	N/A	8774	N/A	5762	125052	208230	72081	60889	N/A	42986	N/A	N/A	N/A	N/A	N/A	29933	N/A	N/A	N/A	40509	31345	N/A	14314	N/A	20075	96851	N/A	N/A	83849	289383	89710	50488
384714	18903	28418	N/A	64593	193724	26213	189833	N/A	N/A	52087	137806	19934	N/A	196392	N/A	115045	N/A	N/A	8774	N/A	5762	125052	208230	72081	60889	N/A	42986	N/A	N/A	N/A	N/A	N/A	29933	N/A	N/A	N/A	40509	31345	N/A	14314	N/A	20075	96851	N/A	N/A	83849	289383	89710	50488
384714	18903	28418	N/A	64593	193724	26213	189833	N/A	N/A	52087	137806	19934	N/A	196392	N/A	115045	N/A	N/A	8774	N/A	5762	125052	208230	72081	60889	N/A	42986	N/A	N/A	N/A	N/A	N/A	29933	N/A	N/A	N/A	40509	31345	N/A	14314	N/A	20075	96851	N/A	N/A	83849	289383	89710	50488
384714	18903	28418	N/A	64593	193724	26213	189833	N/A	N/A	52087	137806	19934	N/A	196392	N/A	115045	N/A	N/A	8774	N/A	5762	125052	208230	72081	60889	N/A	42986	N/A	N/A	N/A	N/A	N/A	29933	N/A	N/A	N/A	40509	31345	N/A	14314	N/A	20075	96851	N/A	N/A	83849	289383	89710	50488
384714	18903	28418	N/A	64593	193724	26213	189833	N/A	N/A	52087	137806	19934	N/A	196392	N/A	115045	N/A	N/A	8774	N/A	5762	125052	208230	72081	60889	N/A	42986	N/A	N/A	N/A	N/A	N/A	29933	N/A	N/A	N/A	40509	31345	N/A	14314	N/A	20075	96851	N/A	N/A	83849	289383	89710	50488
384714	18903	28418	N/A	64593	193724	26213	189833	N/A	N/A	52087	137806	19934	35188	196392	N/A	115045	N/A	N/A	8774	N/A	5762	125052	208230	72081	60889	N/A	42986	N/A	N/A	N/A	N/A	N/A	29933	N/A	N/A	N/A	40509	31345	N/A	14314	N/A	20075	96851	N/A	N/A	83849	289383	89710	50488
384714	18903	28418	N/A	64593	193724	26213	189833	N/A	N/A	52087	137806	19934	35188	196392	N/A	115045	N/A	N/A	8774	N/A	5762	125052	208230	72081	60889	N/A	42986	N/A	N/A	N/A	N/A	N/A	29933	N/A	N/A	N/A	40509	31345	N/A	14314	N/A	20075	96851	N/A	N/A	83849	289383	89710	50488
384714	18903	28418	N/A	64593	193724	26213	189833	N/A	N/A	52087	137806	19934	35188	196392	N/A	115045	N/A	N/A	8774	N/A	5762	125052	208230	72081	60889	N/A	42986	N/A	N/A	N/A	N/A	N/A	29933	N/A	N/A	N/A	40509	31345	N/A	14314	N/A	20075	96851	N/A	N/A	83849	289383	89710	50488
384714	18903	28418	N/A	64593	193724	26213	189833	N/A	N/A	52087	137806	19934	35188	196392	N/A	115045	N/A	N/A	8774	N/A	5762	125052	208230	72081	60889	N/A	42986	N/A	N/A	N/A	N/A	N/A	29933	N/A	N/A	N/A	40509	31345	N/A	14314	N/A	20075	96851	N/A	N/A	83849	289383	89710	50488
384714	18903	28418	N/A	64593	193724	26213	189833	N/A	N/A	52087	137806	19934	35188	196392	N/A	115045	N/A	N/A	8774	N/A	5762	125052	208230	72081	60889	N/A	42986	N/A	N/A	N/A	N/A	N/A	29933	N/A	N/A	N/A	40509	31345	N/A	14314	N/A	20075	96851	N/A	N/A	83849	289383	89710	50488
384714	18903	28418	N/A	64593	193724	26213	189833	N/A	N/A	52087	137806	19934	35188	196392	N/A	115045	N/A	N/A	8774	N/A	5762	125052	208230	72081	60889	N/A	42986	N/A	N/A	N/A	N/A	N/A	29933	N/A	N/A	N/A	40509	31345	N/A	14314	N/A	20075	96851	N/A	N/A	83849	289383	89710	50488
384714	18903	28418	N/A	64593	193724	26213	189833	N/A	N/A	52087	137806	19934	35188	196392	N/A	115045	N/A	N/A	8774	N/A	5762	125052	208230	72081	60889	N/A	42986	N/A	N/A	N/A	N/A	N/A	29933	N/A	N/A	N/A	40509	31345	N/A	14314	N/A	20075	96851	N/A	N/A	83849	289383	89710	50488
384714	18903	28418	N/A	64593	193724	26213	189833	N/A	N/A	52087	137806	19934	35188	196392	N/A	115045	N/A	N/A	8774	N/A	5762	125052	208230	72081	60889	N/A	42986	N/A	N/A	N/A	N/A	N/A	29933	N/A	N/A	N/A	40509	31345	N/A	14314	N/A	20075	96851	N/A	N/A	83849	289383	89710	50488
384714	18903	28418	N/A	64593	193724	26213	189833	N/A	N/A	52087	137806	19934	35188	196392	N/A	115045	N/A	N/A	8774	N/A	5762	125052	208230	72081	60889	N/A	42986	N/A	N/A	N/A	N/A	N/A	29933	N/A	N/A	N/A	40509	31345	N/A	14314	N/A	20075	96851	N/A	N/A	83849	289383	89710	50488
384714	18903	28418	N/A	64593	193724	26213	189833	N/A	N/A	52087	137806	19934	35188	196392	N/A	115045	N/A	N/A	8774	N/A	5762	125052	208230	72081	60889	N/A	42986	N/A	N/A	N/A	N/A	N/A	29933	N/A	N/A	N/A	40509	31345	N/A	14314	N/A	20075	96851	N/A	N/A	83849	289383	89710	50488
384714	18903	28418	N/A	64593	193724	26213	189833	N/A	N/A	52087	137806	19934	35188	196392	N/A	115045	N/A	N/A	8774	N/A	5762	125052	208230	72081	60889	N/A	42986	N/A	N/A	N/A	N/A	N/A	29933	N/A	N/A	N/A	40509	31345	N/A	14314	N/A	20075	96851	N/A	N/A	83849	289383	89710	50488
384714	18903	28418	N/A	64593	193724	26213	189833	N/A	N/A	52087	137806	19934	35188	196392	N/A	115045	N/A	N/A	8774	N/A	5762	125052	208230	72081	60889	N/A	42986	N/A	117346	N/A	N/A	N/A	29933	N/A	N/A	N/A	40509	31345	N/A	14314	N/A	20075	96851	N/A	N/A	83849	289383	89710	50488
384714	18903	28418	N/A	64593	193724	26213	189833	N/A	N/A	52087	137806	19934	35188	196392	N/A	115045	N/A	N/A	8774	N/A	5762	125052	208230	72081	60889	N/A	42986	N/A	117346	N/A	N/A	N/A	29933	N/A	N/A	N/A	40509	31345	N/A	14314	N/A	20075	96851	N/A	N/A	83849	289383	89710	50488
384714	18903	28418	N/A	64593	193724	26213	189833	N/A	N/A	52087	137806	19934	35188	196392	N/A	115045	N/A	N/A	8774	N/A	5762	125052	208230	72081	60889	N/A	42986	N/A	117346	N/A	N/A	N/A	29933	N/A	N/A	N/A	40509	31345	N/A	14314	N/A	20075	96851	N/A	N/A	83849	289383	89710	50488
384714	18903	28418	N/A	64593	193724	26213	189833	N/A	N/A	52087	137806	19934	35188	196392	N/A	115045	N/A	N/A	8774	N/A	5762	125052	208230	72081	60889	N/A	42986	N/A	117346	N/A	N/A	N/A	29933	N/A	N/A	N/A	40509	31345	N/A	14314	N/A	20075	96851	N/A	N/A	83849	289383	89710	50488
384714	18903	28418	N/A	64593	193724	26213	189833	N/A	N/A	52087	137806	19934	35188	196392	N/A	115045	N/A	N/A	8774	N/A	5762	125052	208230	72081	60889	N/A	42986	N/A	117346	N/A	N/A	N/A	29933	N/A	N/A	N/A	40509	31345	N/A	14314	N/A	20075	96851	N/A	N/A	83849	289383	89710	50488
384714	18903	28418	N/A	64593	193724	26213	189833	N/A	N/A	52087	137806	19934	35188	196392	N/A	115045	N/A	N/A	8774	N/A	5762	125052	208230	72081	60889	N/A	42986	N/A	117346	N/A	N/A	N/A	29933	N/A	N/A	N/A	40509	31345	N/A	14314	N/A	20075	96851	N/A	N/A	83849	289383	89710	50488
384714	18903	28418	N/A	64593	193724	26213	189833	N/A	N/A	52087	137806	19934	35188	196392	N/A	115045	N/A	N/A	8774	N/A	5762	125052	208230	72081	60889	N/A	42986	N/A	117346	N/A	N/A	N/A	29933	N/A	N/A	N/A	40509	31345	N/A	14314	N/A	20075	96851	N/A	N/A	83849	289383	89710	50488
384714	18903	28418	N/A	64593	193724	26213	189833	N/A	N/A	52087	137806	19934	35188	196392	N/A	115045	N/A	N/A	8774	N/A	5762	125052	208230	72081	60889	N/A	42986	N/A	117346	N/A	N/A	N/A	29933	N/A	N/A	N/A	40509	31345	N/A	14314	N/A	20075	96851	N/A	N/A	83849	289383	89710	50488
384714	18903	28418	N/A	64593	193724	26213	189833	N/A	N/A	52087	137806	19934	35188	196392	N/A	115045	N/A	N/A	8774	N/A	5762	125052	208230	72081	60889	N/A	42986	N/A	117346	N/A	N/A	N/A	29933	N/A	N/A	N/A	40509	31345	N/A	14314	N/A	20075	96851	N/A	N/A	83849	289383	89710	50488
384714	18903	28418	N/A	64593	193724	26213	189833	N/A	N/A	52087	137806	19934	35188	196392	N/A	115045	N/A	N/A	8774	N/A	5762	125052	208230	72081	60889	N/A	42986	N/A	117346	N/A	N/A	38366	29933	N/A	N/A	N/A	40509	31345	N/A	14314	N/A	20075	96851	N/A	N/A	83849	289383	89710	50488
384714	18903	28418	N/A	64593	193724	26213	189833	N/A	N/A	52087	137806	19934	35188	196392	N/A	115045	N/A	N/A	8774	N/A	5762	125052	208230	72081	60889	N/A	42986	N/A	117346	N/A	N/A	38366	29933	N/A	N/A	N/A	40509	31345	N/A	14314	N/A	20075	96851	N/A	N/A	83849	289383	89710	50488
384714	18903	28418	N/A	64593	193724	26213	189833	N/A	N/A	52087	137806	19934	35188	196392	N/A	115045	N/A	N/A	8774	N/A	5762	125052	208230	72081	60889	N/A	42986	N/A	117346	N/A	N/A	38366	29933	N/A	N/A	N/A	40509	31345	N/A	14314	N/A	20075	96851	N/A	N/A	83849	289383	89710	50488
384714	18903	28418	N/A	64593	193724	26213	189833	N/A	N/A	52087	137806	19934	35188	196392	N/A	115045	N/A	N/A	8774	N/A	5762	125052	208230	72081	60889	N/A	42986	N/A	117346	N/A	N/A	38366	29933	N/A	N/A	N/A	40509	31345	N/A	14314	N/A	20075	96851	N/A	N/A	83849	289383	89710	50488
384714	18903	28418	N/A	64593	193724	26213	189833	N/A	N/A	52087	137806	19934	35188	196392	N/A	115045	N/A	N/A	8774	N/A	5762	125052	208230	72081	60889	N/A	42986	N/A	117346	N/A	N/A	38366	29933	N/A	N/A	N/A	40509	31345	N/A	14314	N/A	20075	96851	N/A	N/A	83849	289383	89710	50488
384714	18903	28418	N/A	64593	193724	26213	189833	N/A	N/A	52087	137806	19934	35188	196392	N/A	115045	N/A	N/A	8774	N/A	5762	125052	208230	72081	60889	N/A	42986	N/A	117346	N/A	N/A	38366	29933	N/A	N/A	N/A	40509	31345	N/A	14314	N/A	20075	96851	N/A	N/A	83849	289383	89710	50488
384714	18903	28418	N/A	64593	193724	26213	189833	N/A	N/A	52087	137806	19934	35188	196392	N/A	115045	N/A	N/A	8774	N/A	5762	125052	208230	72081	60889	N/A	42986	N/A	117346	N/A	N/A	38366	29933	N/A	N/A	133892	40509	31345	N/A	14314	N/A	20075	96851	N/A	N/A	83849	289383	89710	50488
384714	18903	28418	N/A	64593	193724	26213	189833	N/A	N/A	52087	137806	19934	35188	196392	N/A	115045	N/A	N/A	8774	N/A	5762	125052	208230	72081	60889	N/A	42986	N/A	117346	N/A	N/A	38366	29933	N/A	N/A	133892	40509	31345	N/A	14314	N/A	20075	96851	N/A	N/A	83849	289383	89710	50488
384714	18903	28418	N/A	64593	193724	26213	189833	N/A	N/A	52087	137806	19934	35188	196392	N/A	115045	N/A	N/A	8774	N/A	5762	125052	208230	72081	60889	N/A	42986	N/A	117346	N/A	N/A	38366	29933	N/A	N/A	133892	40509	31345	N/A	14314	N/A	20075	96851	N/A	N/A	83849	289383	89710	50488
384714	18903	28418	N/A	64593	193724	26213	189833	N/A	N/A	52087	137806	19934	35188	196392	N/A	115045	N/A	N/A	8774	N/A	5762	125052	208230	72081	60889	N/A	42986	N/A	117346	N/A	N/A	38366	29933	N/A	N/A	133892	40509	31345	N/A	14314	N/A	20075	96851	N/A	N/A	83849	289383	89710	50488
384714	18903	28418	N/A	64593	193724	26213	189833	N/A	N/A	52087	137806	19934	35188	196392	N/A	115045	N/A	N/A	8774	N/A	5762	125052	208230	72081	60889	N/A	42986	N/A	117346	N/A	N/A	38366	29933	N/A	N/A	133892	40509	31345	N/A	14314	N/A	20075	96851	N/A	N/A	83849	289383	89710	50488
384714	18903	28418	N/A	64593	193724	26213	189833	N/A	N/A	52087	137806	19934	35188	196392	N/A	115045	N/A	N/A	8774	N/A	5762	125052	208230	72081	60889	N/A	42986	N/A	117346	N/A	N/A	38366	29933	N/A	N/A	133892	40509	31345	N/A	14314	N/A	20075	96851	N/A	N/A	83849	289383	89710	50488
384714	18903	28418	N/A	64593	193724	26213	189833	N/A	N/A	52087	137806	19934	35188	196392	N/A	115045	N/A	N/A	8774	N/A	5762	125052	208230	72081	60889	N/A	42986	N/A	117346	N/A	N/A	38366	29933	N/A	N/A	133892	40509	31345	N/A	14314	N/A	20075	96851	N/A	N/A	83849	289383	89710	50488
384714	18903	28418	N/A	64593	193724	26213	189833	N/A	N/A	52087	137806	19934	35188	196392	N/A	115045	N/A	N/A	8774	N/A	5762	125052	208230	72081	60889	N/A	42986	N/A	117346	N/A	N/A	38366	29933	N/A	N/A	133892	40509	31345	N/A	14314	N/A	20075	96851	N/A	N/A	83849	289383	89710	50488
384714	18903	28418	N/A	64593	193724	26213	189833	N/A	N/A	52087	137806	19934	35188	196392	N/A	115045	N/A	N/A	8774	N/A	5762	125052	208230	72081	60889	N/A	42986	N/A	117346	N/A	N/A	38366	29933	N/A	N/A	133892	40509	31345	N/A	14314	N/A	20075	96851	N/A	N/A	83849	289383	89710	50488
384714	18903	28418	N/A	64593	193724	26213	189833	N/A	N/A	52087	137806	19934	35188	196392	N/A	115045	N/A	N/A	8774	N/A	5762	125052	208230	72081	60889	N/A	42986	N/A	117346	N/A	N/A	38366	29933	N/A	N/A	133892	40509	31345	N/A	14314	N/A	20075	96851	N/A	N/A	83849	289383	89710	50488
384714	18903	28418	N/A	64593	193724	26213	189833	N/A	N/A	52087	137806	19934	35188	196392	N/A	115045	N/A	N/A	8774	N/A	5762	125052	208230	72081	60889	N/A	42986	N/A	117346	N/A	N/A	38366	29933	N/A	N/A	133892	40509	31345	N/A	14314	N/A	20075	96851	N/A	N/A	83849	289383	89710	50488
384714	18903	28418	N/A	64593	193724	26213	189833	N/A	N/A	52087	137806	19934	35188	196392	N/A	115045	N/A	N/A	8774	N/A	5762	125052	208230	72081	60889	N/A	42986	N/A	117346	N/A	N/A	38366	29933	N/A	N/A	133892	40509	31345	N/A	14314	N/A	20075	96851	N/A	N/A	83849	289383	89710	50488
384714	18903	28418	N/A	64593	193724	26213	189833	N/A	N/A	52087	137806	19934	35188	196392	N/A	115045	N/A	N/A	8774	N/A	5762	125052	208230	72081	60889	N/A	42986	N/A	117346	N/A	N/A	38366	29933	N/A	N/A	133892	40509	31345	N/A	14314	N/A	20075	96851	N/A	N/A	83849	289383	89710	50488
384714	18903	28418	N/A	64593	193724	26213	189833	N/A	N/A	52087	137806	19934	35188	196392	N/A	115045	N/A	N/A	8774	N/A	5762	125052	208230	72081	60889	N/A	42986	N/A	117346	N/A	N/A	38366	29933	N/A	N/A	133892	40509	31345	N/A	14314	N/A	20075	96851	N/A	N/A	83849	289383	89710	50488
384714	18903	28418	N/A	64593	193724	26213	189833	N/A	N/A	52087	137806	19934	35188	196392	N/A	115045	N/A	N/A	8774	N/A	5762	125052	208230	72081	60889	N/A	42986	N/A	117346	N/A	N/A	38366	29933	N/A	N/A	133892	40509	31345	N/A	14314	N/A	20075	96851	N/A	N/A	83849	289383	89710	50488
384714	18903	28418	N/A	64593	193724	26213	189833	N/A	N/A	52087	137806	19934	35188	196392	N/A	115045	N/A	N/A	8774	N/A	5762	125052	208230	72081	60889	N/A	42986	N/A	117346	N/A	N/A	38366	29933	N/A	N/A	133892	40509	31345	N/A	14314	N/A	20075	96851	N/A	N/A	83849	289383	89710	50488
384714	18903	28418	N/A	64593	193724	26213	189833	N/A	N/A	52087	137806	19934	35188	196392	N/A	115045	N/A	N/A	8774	N/A	5762	125052	208230	72081	60889	N/A	42986	N/A	117346	N/A	N/A	38366	29933	N/A	N/A	133892	40509	31345	N/A	14314	N/A	20075	96851	N/A	N/A	83849	289383	89710	50488
384714	18903	28418	N/A	64593	193724	26213	189833	N/A	N/A	52087	137806	19934	35188	196392	N/A	115045	N/A	N/A	8774	N/A	5762	125052	208230	72081	60889	N/A	42986	N/A	117346	N/A	N/A	38366	29933	N/A	N/A	133892	40509	31345	N/A	14314	N/A	20075	96851	N/A	N/A	83849	289383	89710	50488
384714	18903	28418	N/A	64593	193724	26213	189833	N/A	N/A	52087	137806	19934	35188	196392	N/A	115045	N/A	N/A	8774	N/A	5762	125052	208230	72081	60889	N/A	42986	N/A	117346	N/A	N/A	38366	29933	N/A	N/A	133892	40509	31345	N/A	14314	N/A	20075	96851	N/A	N/A	83849	289383	89710	50488
384714	18903	28418	N/A	64593	193724	26213	189833	N/A	N/A	52087	137806	19934	35188	196392	N/A	115045	N/A	N/A	8774	N/A	5762	125052	208230	72081	60889	N/A	42986	N/A	117346	N/A	N/A	38366	29933	N/A	N/A	133892	40509	31345	N/A	14314	N/A	20075	96851	N/A	N/A	83849	289383	89710	50488
384714	18903	28418	N/A	64593	193724	26213	189833	N/A	N/A	52087	137806	19934	35188	196392	N/A	115045	N/A	N/A	8774	N/A	5762	125052	208230	72081	60889	N/A	42986	N/A	117346	N/A	N/A	38366	29933	N/A	N/A	133892	40509	31345	N/A	14314	N/A	20075	96851	N/A	N/A	83849	289383	89710	50488
384714	18903	28418	N/A	64593	193724	26213	189833	N/A	N/A	52087	137806	19934	35188	196392	N/A	115045	N/A	N/A	8774	N/A	5762	125052	208230	72081	60889	N/A	42986	N/A	117346	N/A	N/A	38366	29933	N/A	N/A	133892	40509	31345	N/A	14314	N/A	20075	96851	N/A	N/A	83849	289383	89710	50488
384714	18903	28418	N/A	64593	193724	26213	189833	N/A	N/A	36361	137806	19934	35188	196392	N/A	115045	N/A	N/A	8774	N/A	5762	125052	208230	72081	60889	N/A	42986	N/A	117346	N/A	N/A	38366	29933	N/A	N/A	133892	40509	31345	N/A	14314	N/A	20075	96851	N/A	N/A	83849	289383	89710	50488
384714	18903	28418	N/A	64593	193724	26213	189833	N/A	N/A	20232	137806	19934	35188	196392	N/A	115045	N/A	N/A	8774	N/A	5762	125052	208230	72081	60889	N/A	42986	N/A	117346	N/A	N/A	38366	29933	N/A	N/A	133892	40509	31345	N/A	14314	N/A	20075	96851	N/A	N/A	83849	289383	89710	50488
384714	18903	28418	N/A	64593	193724	26213	189833	N/A	N/A	20232	137806	19934	35188	196392	N/A	115045	N/A	N/A	8774	N/A	5762	125052	208230	72081	60889	N/A	42986	N/A	117346	N/A	N/A	38366	29933	N/A	N/A	133892	40509	31345	N/A	14314	N/A	20075	96851	N/A	N/A	83849	289383	89710	50488
384714	18903	28418	N/A	64593	193724	26213	189833	N/A	N/A	20232	137806	19934	35188	196392	N/A	115045	N/A	N/A	8774	N/A	5762	125052	208230	72081	60889	N/A	42986	N/A	117346	N/A	N/A	38366	29933	N/A	N/A	133892	40509	31345	N/A	14314	N/A	20075	96851	N/A	N/A	83849	289383	89710	50488
384714	18903	28418	N/A	64593	193724	26213	189833	N/A	N/A	20232	137806	19934	35188	196392	N/A	115045	N/A	N/A	8774	N/A	5762	125052	208230	72081	60889	N/A	42986	N/A	117346	N/A	N/A	38366	29933	N/A	N/A	133892	40509	31345	N/A	14314	N/A	20075	96851	N/A	N/A	83849	289383	89710	50488
384714	18903	28418	N/A	64593	193724	26213	189833	N/A	N/A	20232	137806	19934	35188	196392	N/A	115045	N/A	N/A	8774	N/A	5762	125052	208230	72081	60889	N/A	42986	N/A	117346	N/A	N/A	38366	29933	N/A	N/A	133892	40509	31345	N/A	14314	N/A	20075	96851	N/A	N/A	83849	289383	89710	50488
384714	18903	28418	N/A	64593	193724	26213	189833	N/A	N/A	20232	137806	19934	35188	196392	N/A	115045	N/A	N/A	8774	N/A	5762	125052	208230	72081	60889	N/A	42986	N/A	117346	N/A	N/A	38366	29933	N/A	N/A	133892	40509	31345	N/A	14314	N/A	20075	96851	N/A	N/A	83849	289383	89710	50488
384714	18903	28418	N/A	64593	193724	26213	189833	N/A	N/A	20232	137806	19934	35188	196392	N/A	115045	N/A	N/A	8774	N/A	5762	125052	208230	72081	60889	N/A	42986	N/A	117346	N/A	N/A	38366	29933	N/A	N/A	133892	40509	31345	N/A	14314	N/A	20075	96851	N/A	N/A	83849	289383	89710	50488
384714	18903	28418	N/A	64593	193724	26213	189833	N/A	N/A	20232	137806	19934	35188	196392	N/A	115045	N/A	N/A	8774	N/A	5762	125052	208230	72081	60889	N/A	42986	N/A	117346	N/A	N/A	38366	29933	N/A	N/A	133892	40509	31345	N/A	14314	N/A	20075	96851	N/A	N/A	83849	289383	89710	50488
384714	18903	28418	N/A	64593	193724	26213	189833	N/A	N/A	20232	137806	19934	35188	196392	N/A	115045	N/A	N/A	8774	N/A	5762	125052	208230	72081	60889	N/A	42986	N/A	117346	N/A	N/A	38366	29933	N/A	N/A	133892	40509	31345	N/A	14314	N/A	20075	96851	N/A	N/A	83849	289383	89710	50488
384714	18903	28418	N/A	64593	193724	26213	189833	N/A	N/A	20232	137806	19934	35188	196392	N/A	115045	N/A	N/A	8774	N/A	5762	125052	208230	72081	60889	N/A	42986	N/A	117346	N/A	N/A	38366	29933	N/A	N/A	133892	40509	31345	N/A	14314	N/A	20075	96851	N/A	N/A	83849	289383	89710	50488
384714	18903	28418	N/A	64593	193724	26213	189833	N/A	N/A	20232	137806	19934	35188	196392	N/A	115045	N/A	N/A	8774	N/A	5762	125052	208230	72081	60889	N/A	42986	N/A	117346	N/A	N/A	38366	29933	N/A	N/A	133892	40509	31345	N/A	14314	N/A	20075	96851	N/A	N/A	83849	289383	89710	50488
384714	18903	28418	N/A	64593	193724	26213	189833	N/A	N/A	20232	137806	19934	35188	196392	N/A	115045	N/A	N/A	8774	N/A	5762	125052	208230	72081	60889	N/A	42986	N/A	117346	N/A	N/A	38366	29933	N/A	N/A	133892	40509	31345	N/A	14314	N/A	20075	96851	N/A	N/A	83849	289383	89710	50488
384714	18903	28418	N/A	64593	193724	26213	189833	N/A	N/A	20232	137806	19934	35188	196392	N/A	115045	N/A	N/A	8774	N/A	5762	125052	208230	72081	60889	N/A	42986	N/A	117346	N/A	N/A	38366	29933	N/A	N/A	133892	40509	31345	N/A	14314	N/A	20075	96851	N/A	N/A	83849	289383	89710	50488
384714	18903	28418	N/A	64593	193724	26213	189833	N/A	N/A	20232	137806	19934	35188	196392	N/A	115045	N/A	N/A	8774	N/A	5762	125052	208230	72081	60889	N/A	42986	N/A	117346	N/A	N/A	38366	29933	N/A	N/A	133892	40509	31345	N/A	14314	N/A	20075	96851	N/A	N/A	83849	289383	89710	50488
384714	18903	28418	N/A	64593	193724	26213	189833	N/A	N/A	20232	137806	19934	35188	196392	N/A	115045	N/A	N/A	8774	N/A	5762	125052	208230	72081	60889	N/A	42986	N/A	117346	N/A	N/A	38366	29933	N/A	N/A	133892	40509	31345	N/A	14314	N/A	20075	96851	N/A	N/A	83849	289383	89710	50488
384714	18903	28418	N/A	64593	193724	26213	189833	N/A	N/A	20232	137806	19934	35188	196392	N/A	115045	N/A	N/A	8774	N/A	5762	125052	208230	72081	60889	N/A	42986	N/A	117346	N/A	N/A	38366	29933	N/A	N/A	133892	40509	31345	N/A	14314	N/A	20075	96851	N/A	N/A	83849	289383	89710	50488
384714	18903	28418	N/A	64593	193724	26213	189833	N/A	N/A	20232	137806	19934	35188	196392	N/A	115045	N/A	N/A	8774	N/A	5762	125052	208230	72081	60889	N/A	42986	N/A	117346	N/A	N/A	38366	29933	N/A	N/A	133892	40509	31345	N/A	14314	N/A	20075	96851	N/A	N/A	83849	289383	89710	50488
384714	18903	28418	N/A	64593	193724	26213	189833	N/A	N/A	20232	137806	19934	35188	196392	N/A	115045	N/A	N/A	8774	N/A	5762	125052	208230	72081	60889	N/A	42986	N/A	117346	N/A	N/A	38366	29933	N/A	N/A	133892	40509	31345	N/A	14314	N/A	20075	96851	N/A	N/A	83849	289383	89710	50488
384714	18903	28418	N/A	64593	193724	26213	189833	N/A	N/A	20232	137806	19934	35188	196392	N/A	115045	N/A	N/A	8774	N/A	5762	125052	208230	72081	60889	N/A	42986	N/A	117346	N/A	N/A	38366	29933	N/A	N/A	133892	40509	31345	N/A	14314	N/A	20075	96851	N/A	N/A	83849	289383	89710	50488
384714	18903	28418	N/A	64593	193724	26213	189833	N/A	N/A	20232	137806	19934	35188	196392	N/A	115045	N/A	N/A	8774	N/A	5762	125052	208230	72081	60889	N/A	42986	N/A	117346	N/A	N/A	38366	29933	N/A	N/A	133892	40509	31345	N/A	14314	N/A	20075	96851	N/A	N/A	83849	289383	89710	50488
384714	18903	28418	N/A	64593	193724	26213	189833	N/A	N/A	20232	137806	19934	35188	196392	N/A	115045	N/A	N/A	8774	N/A	5762	125052	208230	72081	60889	N/A	42986	N/A	117346	N/A	N/A	38366	29933	N/A	N/A	133892	40509	31345	N/A	14314	N/A	20075	96851	N/A	N/A	83849	289383	89710	50488
384714	18903	28418	N/A	64593	193724	26213	189833	N/A	N/A	20232	137806	19934	35188	196392	N/A	115045	N/A	N/A	8774	N/A	5762	125052	208230	72081	60889	N/A	42986	N/A	117346	N/A	N/A	38366	29933	N/A	N/A	133892	40509	31345	N/A	14314	N/A	20075	96851	N/A	N/A	83849	289383	89710	50488
384714	18903	28418	N/A	64593	193724	26213	189833	N/A	N/A	20232	137806	19934	35188	196392	N/A	115045	N/A	N/A	8774	N/A	5762	125052	208230	72081	60889	N/A	42986	N/A	117346	N/A	N/A	38366	29933	N/A	N/A	133892	40509	31345	N/A	14314	N/A	20075	96851	N/A	N/A	83849	289383	89710	50488
384714	18903	28418	N/A	64593	169940	26213	189833	N/A	N/A	20232	137806	19934	35188	196392	N/A	115045	N/A	N/A	8774	N/A	5762	125052	208230	72081	60889	N/A	42986	N/A	117346	N/A	N/A	38366	29933	N/A	N/A	133892	40509	31345	N/A	14314	N/A	20075	96851	N/A	N/A	83849	29605	89710	50488
384714	18903	28418	N/A	64593	169940	26213	189833	N/A	N/A	20232	137806	19934	35188	196392	N/A	115045	N/A	N/A	8774	N/A	5762	125052	208230	72081	60889	N/A	42986	N/A	117346	N/A	N/A	38366	29933	N/A	N/A	133892	40509	31345	N/A	14314	N/A	20075	96851	N/A	N/A	83849	28461	89710	50488
384714	18903	28418	N/A	64593	169940	26213	189833	N/A	N/A	20232	137806	19934	35188	196392	N/A	115045	N/A	N/A	8774	N/A	5762	125052	208230	72081	60889	N/A	42986	N/A	117346	N/A	N/A	38366	29933	N/A	N/A	133892	40509	31345	N/A	14314	N/A	20075	96851	N/A	N/A	83849	28461	89710	50488
384714	18903	28418	N/A	64593	169940	26213	189833	N/A	N/A	20232	137806	19934	35188	196392	N/A	115045	N/A	N/A	8774	N/A	5762	125052	208230	72081	60889	N/A	42986	N/A	117346	N/A	N/A	38366	29933	N/A	N/A	133892	40509	31345	N/A	14314	N/A	20075	96851	N/A	N/A	83849	28461	89710	50488
384714	18903	28418	N/A	64593	169940	26213	189833	N/A	N/A	20232	137806	19934	35188	196392	N/A	115045	N/A	N/A	8774	N/A	5762	125052	208230	72081	60889	N/A	42986	N/A	117346	N/A	N/A	38366	29933	N/A	N/A	133892	40509	31345	N/A	14314	N/A	20075	96851	N/A	N/A	83849	28461	89710	50488
384714	18903	28418	N/A	64593	169940	26213	189833	N/A	N/A	20232	137806	19934	35188	196392	N/A	115045	N/A	N/A	8774	N/A	5762	125052	208230	72081	60889	N/A	42986	N/A	117346	N/A	N/A	38366	29933	N/A	N/A	133892	40509	31345	N/A	14314	N/A	20075	96851	N/A	N/A	83849	28461	89710	50488
384714	18903	28418	N/A	64593	169940	26213	189833	N/A	N/A	20232	137806	19934	35188	196392	N/A	115045	N/A	N/A	8774	N/A	5762	125052	208230	72081	60889	N/A	42986	N/A	117346	N/A	N/A	38366	29933	N/A	N/A	133892	40509	31345	N/A	14314	N/A	20075	96851	N/A	N/A	83849	28461	89710	50488
384714	18903	28418	N/A	64593	169940	26213	189833	N/A	N/A	20232	137806	19934	35188	196392	N/A	115045	N/A	N/A	8774	N/A	5762	125052	208230	72081	60889	N/A	42986	N/A	117346	N/A	N/A	38366	29933	N/A	N/A	133892	40509	31345	N/A	14314	N/A	20075	96851	N/A	N/A	83849	28461	89710	50488
384714	18903	28418	N/A	64593	169940	26213	189833	N/A	N/A	20232	137806	19934	35188	196392	N/A	115045	N/A	N/A	8774	N/A	5762	125052	208230	72081	60889	N/A	42986	N/A	117346	N/A	N/A	38366	29933	N/A	N/A	133892	40509	31345	N/A	14314	N/A	20075	96851	N/A	N/A	83849	28461	89710	50488
384714	18903	28418	N/A	64593	169940	26213	189833	N/A	N/A	20232	137806	19934	35188	196392	N/A	115045	N/A	N/A	8774	N/A	5762	125052	208230	72081	60889	N/A	42986	N/A	117346	N/A	N/A	38366	29933	N/A	N/A	133892	40509	31345	N/A	14314	N/A	20075	96851	N/A	N/A	83849	28461	89710	50488
384714	18903	28418	N/A	64593	169940	26213	189833	N/A	N/A	20232	137806	19934	35188	196392	N/A	115045	N/A	N/A	8774	N/A	5762	125052	208230	72081	60889	N/A	42986	N/A	117346	N/A	N/A	38366	29933	N/A	N/A	133892	40509	31345	N/A	14314	N/A	20075	96851	N/A	N/A	83849	28461	89710	50488
384714	18903	28418	N/A	64593	169940	26213	189833	N/A	N/A	20232	137806	19934	35188	196392	N/A	115045	N/A	N/A	8774	N/A	5762	125052	208230	72081	60889	N/A	42986	N/A	117346	N/A	N/A	38366	29933	N/A	N/A	133892	40509	31345	N/A	14314	N/A	20075	96851	N/A	N/A	83849	28461	89710	50488
384714	18903	28418	N/A	64593	169940	26213	189833	N/A	N/A	20232	137806	19934	35188	196392	N/A	115045	N/A	N/A	8774	N/A	5762	125052	208230	72081	60889	N/A	42986	N/A	117346	N/A	N/A	38366	29933	N/A	N/A	133892	40509	31345	N/A	14314	N/A	20075	96851	N/A	N/A	83849	28461	89710	50488
384714	18903	28418	N/A	64593	169940	26213	189833	N/A	N/A	20232	137806	19934	35188	196392	N/A	115045	N/A	N/A	8774	N/A	5762	125052	208230	72081	60889	N/A	42986	N/A	117346	N/A	N/A	38366	29933	N/A	N/A	133892	40509	31345	N/A	14314	N/A	20075	96851	N/A	N/A	83849	28461	89710	50488
384714	18903	28418	N/A	64593	169940	26213	189833	N/A	N/A	20232	137806	19934	35188	196392	N/A	115045	N/A	N/A	8774	N/A	5762	125052	208230	72081	60889	N/A	42986	N/A	117346	N/A	N/A	38366	29933	N/A	N/A	133892	40509	31345	N/A	14314	N/A	20075	96851	N/A	N/A	83849	28461	89710	50488
384714	18903	28418	N/A	64593	169940	26213	189833	N/A	N/A	20232	137806	19934	35188	196392	N/A	115045	N/A	N/A	8774	N/A	5762	125052	208230	72081	60889	N/A	42986	N/A	117346	N/A	N/A	38366	29933	N/A	N/A	133892	40509	31345	N/A	14314	N/A	20075	96851	N/A	N/A	83849	28461	89710	50488
384714	18903	28418	N/A	64593	169940	26213	189833	N/A	N/A	20232	137806	19934	35188	196392	N/A	115045	N/A	N/A	8774	N/A	5762	125052	208230	72081	60889	N/A	42986	N/A	117346	N/A	N/A	38366	29933	N/A	N/A	133892	40509	31345	N/A	14314	N/A	20075	96851	N/A	N/A	83849	28461	89710	50488
384714	18903	28418	N/A	64593	169940	26213	189833	N/A	N/A	20232	137806	19934	35188	196392	N/A	115045	N/A	N/A	8774	N/A	5762	125052	208230	72081	60889	N/A	42986	N/A	117346	N/A	N/A	38366	29933	N/A	N/A	133892	40509	31345	N/A	14314	N/A	20075	96851	N/A	N/A	83849	28461	89710	50488
384714	18903	28418	N/A	64593	169940	26213	189833	N/A	N/A	20232	137806	19934	35188	196392	N/A	115045	N/A	N/A	8774	N/A	5762	125052	208230	72081	60889	N/A	42986	N/A	117346	N/A	N/A	38366	29933	N/A	N/A	133892	40509	31345	N/A	14314	N/A	20075	96851	N/A	N/A	83849	28461	89710	50488
384714	18903	28418	N/A	64593	169940	26213	189833	N/A	N/A	20232	137806	19934	35188	196392	N/A	115045	N/A	N/A	8774	N/A	5762	125052	208230	72081	60889	N/A	42986	N/A	117346	N/A	N/A	38366	29933	N/A	N/A	133892	40509	31345	N/A	14314	N/A	20075	96851	N/A	N/A	83849	28461	89710	50488
384714	18903	28418	N/A	64593	169940	26213	189833	N/A	N/A	20232	137806	19934	35188	196392	N/A	115045	N/A	N/A	8774	N/A	5762	125052	208230	72081	60889	N/A	42986	N/A	117346	N/A	N/A	38366	29933	N/A	N/A	133892	40509	31345	N/A	14314	N/A	20075	96851	N/A	N/A	83849	28461	89710	50488
384714	18903	28418	N/A	64593	169940	26213	189833	N/A	N/A	20232	137806	19934	35188	196392	N/A	115045	N/A	N/A	8774	N/A	5762	125052	208230	72081	60889	N/A	42986	N/A	117346	N/A	N/A	38366	29933	N/A	N/A	133892	40509	31345	N/A	14314	N/A	20075	96851	N/A	N/A	83849	28461	89710	50488
384714	18903	28418	N/A	64593	169940	26213	189833	N/A	N/A	20232	137806	19934	35188	196392	N/A	115045	N/A	N/A	8774	N/A	5762	125052	208230	72081	60889	N/A	42986	N/A	117346	N/A	N/A	38366	29933	N/A	N/A	133892	40509	31345	N/A	14314	N/A	20075	96851	N/A	N/A	83849	28461	89710	50488
384714	18903	28418	N/A	64593	169940	26213	189833	N/A	N/A	20232	137806	19934	35188	196392	N/A	115045	N/A	N/A	8774	N/A	5762	125052	208230	72081	60889	N/A	42986	N/A	117346	N/A	N/A	38366	29933	N/A	N/A	133892	40509	31345	N/A	14314	N/A	20075	96851	N/A	N/A	83849	28461	89710	50488
384714	18903	28418	N/A	64593	169940	26213	189833	N/A	N/A	20232	137806	19934	35188	196392	N/A	115045	N/A	N/A	8774	N/A	5762	125052	208230	72081	60889	N/A	42986	N/A	117346	N/A	N/A	38366	29933	N/A	N/A	133892	40509	31345	N/A	14314	N/A	20075	96851	N/A	N/A	83849	28461	89710	50488
384714	18903	28418	N/A	64593	169940	26213	189833	N/A	N/A	20232	137806	19934	35188	196392	N/A	115045	N/A	N/A	8774	N/A	5762	125052	208230	72081	60889	N/A	42986	N/A	117346	N/A	N/A	38366	29933	N/A	N/A	133892	40509	31345	N/A	14314	N/A	20075	96851	N/A	N/A	83849	28461	89710	50488
384714	18903	28418	N/A	64593	169940	26213	189833	N/A	N/A	20232	137806	19934	35188	196392	N/A	115045	N/A	N/A	8774	N/A	5762	125052	208230	72081	60889	N/A	42986	N/A	117346	N/A	N/A	38366	29933	N/A	N/A	133892	40509	31345	N/A	14314	N/A	20075	96851	N/A	N/A	83849	28461	89710	50488
384714	18903	28418	N/A	64593	169940	26213	189833	N/A	N/A	20232	137806	19934	35188	196392	N/A	115045	N/A	N/A	8774	N/A	5762	125052	208230	72081	60889	N/A	42986	N/A	117346	N/A	N/A	38366	29933	N/A	N/A	133892	40509	31345	N/A	14314	N/A	20075	96851	N/A	N/A	83849	28461	89710	50488
384714	18903	28418	N/A	64593	169940	26213	189833	N/A	N/A	20232	137806	19934	35188	196392	N/A	115045	N/A	N/A	8774	N/A	5762	125052	208230	72081	60889	N/A	42986	N/A	117346	N/A	N/A	38366	29933	N/A	N/A	133892	40509	31345	N/A	14314	N/A	20075	96851	N/A	N/A	83849	28461	89710	50488
384714	18903	28418	N/A	64593	169940	26213	189833	N/A	N/A	20232	137806	19934	35188	196392	N/A	115045	N/A	N/A	8774	N/A	5762	125052	208230	72081	60889	N/A	42986	N/A	117346	N/A	N/A	38366	29933	N/A	N/A	133892	40509	31345	N/A	14314	N/A	20075	96851	N/A	N/A	83849	28461	89710	50488
384714	18903	28418	N/A	64593	169940	26213	189833	N/A	N/A	20232	137806	19934	35188	196392	N/A	115045	N/A	N/A	8774	N/A	5762	125052	208230	72081	60889	N/A	42986	N/A	117346	N/A	N/A	38366	29933	N/A	N/A	133892	40509	31345	N/A	14314	N/A	20075	96851	N/A	N/A	83849	28461	89710	50488
384714	18903	28418	N/A	64593	169940	26213	189833	N/A	N/A	20232	137806	19934	35188	196392	N/A	115045	N/A	N/A	8774	N/A	5762	125052	208230	72081	60889	N/A	42986	N/A	117346	N/A	N/A	38366	29933	N/A	N/A	133892	40509	31345	N/A	14314	N/A	20075	96851	N/A	N/A	83849	28461	89710	50488
384714	18903	28418	N/A	64593	169940	26213	189833	N/A	N/A	20232	137806	19934	35188	196392	N/A	115045	N/A	N/A	8774	N/A	5762	125052	208230	72081	60889	N/A	42986	N/A	117346	N/A	N/A	38366	29933	N/A	N/A	133892	40509	31345	N/A	14314	N/A	20075	96851	N/A	N/A	83849	28461	89710	50488
384714	18903	28418	N/A	64593	169940	26213	189833	N/A	N/A	20232	137806	19934	35188	196392	N/A	115045	N/A	N/A	8774	N/A	5762	125052	208230	72081	60889	6357	42986	N/A	117346	N/A	N/A	38366	29933	N/A	N/A	133892	40509	31345	N/A	14314	N/A	20075	96851	N/A	N/A	83849	28461	89710	50488
384714	18903	28418	N/A	64593	169940	26213	189833	N/A	N/A	20232	137806	19934	35188	196392	N/A	115045	N/A	N/A	8774	N/A	5762	125052	208230	72081	60889	6357	42986	N/A	117346	N/A	N/A	38366	29933	N/A	N/A	133892	40509	31345	N/A	14314	N/A	20075	96851	N/A	N/A	83849	28461	89710	50488
384714	18903	28418	N/A	64593	169940	26213	189833	N/A	N/A	20232	137806	19934	35188	196392	N/A	115045	N/A	N/A	8774	N/A	5762	125052	208230	72081	60889	6357	42986	N/A	117346	N/A	N/A	38366	29933	N/A	N/A	133892	40509	31345	N/A	14314	N/A	20075	96851	N/A	N/A	83849	28461	89710	50488
384714	18903	28418	N/A	64593	169940	26213	189833	N/A	N/A	20232	137806	19934	35188	196392	N/A	115045	N/A	N/A	8774	N/A	5762	125052	208230	72081	60889	6357	42986	N/A	117346	N/A	N/A	38366	29933	N/A	N/A	133892	40509	31345	N/A	14314	N/A	20075	96851	N/A	N/A	83849	28461	89710	50488
384714	18903	28418	N/A	64593	169940	26213	189833	N/A	N/A	20232	137806	19934	35188	196392	N/A	115045	N/A	N/A	8774	N/A	5762	125052	208230	72081	60889	6357	42986	N/A	117346	N/A	N/A	38366	29933	N/A	N/A	133892	40509	31345	N/A	14314	N/A	20075	96851	N/A	N/A	83849	28461	89710	50488
384714	18903	28418	N/A	64593	169940	26213	189833	N/A	N/A	20232	137806	19934	35188	196392	N/A	115045	N/A	N/A	8774	N/A	5762	125052	208230	72081	60889	6357	42986	N/A	117346	N/A	N/A	38366	29933	N/A	N/A	133892	40509	31345	N/A	14314	N/A	20075	96851	N/A	N/A	83849	28461	89710	50488
384714	18903	28418	N/A	64593	169940	26213	189833	N/A	N/A	20232	137806	19934	35188	196392	N/A	115045	N/A	N/A	8774	N/A	5762	125052	208230	72081	60889	6357	42986	N/A	117346	N/A	N/A	38366	29933	N/A	N/A	133892	40509	31345	N/A	14314	N/A	20075	96851	N/A	N/A	83849	28461	89710	50488
384714	18903	28418	N/A	64593	169940	26213	189833	N/A	N/A	20232	137806	19934	35188	196392	N/A	115045	N/A	N/A	8774	N/A	5762	125052	208230	72081	60889	6357	42986	N/A	117346	N/A	N/A	38366	29933	N/A	N/A	133892	40509	31345	N/A	14314	N/A	20075	96851	N/A	N/A	83849	28461	89710	50488
384714	18903	28418	N/A	64593	169940	26213	189833	N/A	N/A	20232	137806	19934	35188	196392	N/A	115045	N/A	N/A	8774	N/A	5762	125052	208230	72081	60889	6357	42986	N/A	117346	N/A	N/A	38366	29933	N/A	N/A	133892	40509	31345	N/A	14314	N/A	20075	96851	N/A	N/A	83849	28461	89710	50488
384714	18903	28418	N/A	64593	169940	26213	189833	N/A	N/A	20232	137806	19934	35188	196392	N/A	115045	N/A	N/A	8774	N/A	5762	125052	208230	72081	60889	6357	42986	N/A	117346	N/A	N/A	38366	29933	N/A	N/A	133892	40509	31345	N/A	14314	N/A	20075	96851	N/A	N/A	83849	28461	89710	50488
384714	18903	28418	N/A	64593	169940	26213	189833	N/A	N/A	20232	137806	19934	35188	196392	N/A	115045	N/A	N/A	8774	N/A	5762	125052	208230	72081	60889	6357	42986	N/A	117346	N/A	N/A	38366	29933	N/A	N/A	133892	40509	31345	N/A	14314	N/A	20075	96851	N/A	N/A	83849	28461	89710	50488
384714	18903	28418	N/A	64593	169940	26213	189833	N/A	N/A	20232	137806	19934	35188	196392	N/A	115045	N/A	N/A	8774	N/A	5762	125052	208230	72081	60889	6357	42986	N/A	117346	N/A	N/A	38366	29933	N/A	N/A	133892	40509	31345	N/A	14314	N/A	20075	96851	N/A	N/A	83849	28461	89710	50488
384714	18903	28418	N/A	64593	169940	26213	189833	N/A	N/A	20232	137806	19934	35188	196392	N/A	115045	N/A	N/A	8774	N/A	5762	125052	208230	72081	60889	6357	42986	N/A	117346	N/A	N/A	38366	29933	N/A	N/A	133892	40509	31345	N/A	14314	N/A	20075	96851	N/A	N/A	83849	28461	89710	50488
384714	18903	28418	N/A	64593	169940	26213	189833	N/A	N/A	20232	137806	19934	35188	196392	N/A	115045	N/A	N/A	8774	N/A	5762	125052	208230	72081	60889	6357	42986	N/A	117346	N/A	N/A	38366	29933	N/A	N/A	133892	40509	31345	N/A	14314	N/A	20075	96851	N/A	N/A	83849	28461	89710	50488
384714	18903	28418	N/A	64593	169940	26213	189833	N/A	N/A	20232	137806	19934	35188	196392	N/A	115045	N/A	N/A	8774	N/A	5762	125052	208230	72081	60889	6357	42986	N/A	117346	1845	N/A	38366	29933	N/A	N/A	133892	40509	31345	N/A	14314	N/A	20075	96851	N/A	N/A	83849	28461	89710	50488
384714	18903	28418	N/A	64593	169940	26213	189833	N/A	N/A	20232	137806	19934	35188	196392	N/A	115045	N/A	N/A	8774	N/A	5762	125052	208230	72081	60889	6357	42986	N/A	117346	1845	N/A	38366	29933	N/A	N/A	133892	40509	31345	N/A	14314	N/A	20075	96851	N/A	N/A	83849	28461	89710	50488
384714	18903	28418	N/A	64593	169940	26213	189833	N/A	N/A	20232	137806	19934	35188	196392	N/A	115045	N/A	N/A	8774	N/A	5762	125052	208230	72081	60889	6357	42986	N/A	117346	1845	N/A	38366	29933	N/A	N/A	133892	40509	31345	N/A	14314	N/A	20075	96851	N/A	N/A	83849	28461	89710	50488
384714	18903	28418	N/A	64593	169940	26213	189833	N/A	N/A	20232	137806	19934	35188	196392	N/A	115045	N/A	N/A	8774	N/A	5762	125052	208230	72081	60889	6357	42986	N/A	117346	1845	N/A	38366	29933	N/A	N/A	133892	40509	31345	N/A	14314	N/A	20075	96851	N/A	N/A	83849	28461	89710	50488
384714	18903	28418	N/A	64593	169940	26213	189833	N/A	N/A	20232	137806	19934	35188	196392	N/A	115045	N/A	N/A	8774	N/A	5762	125052	208230	72081	60889	6357	42986	N/A	117346	1845	N/A	38366	29933	N/A	N/A	133892	40509	31345	N/A	14314	N/A	20075	96851	N/A	N/A	83849	28461	89710	50488
384714	18903	28418	N/A	64593	169940	26213	189833	N/A	N/A	20232	137806	19934	35188	196392	N/A	115045	N/A	N/A	8774	N/A	5762	125052	208230	72081	60889	6357	42986	N/A	117346	1845	N/A	38366	29933	N/A	N/A	133892	40509	31345	N/A	14314	N/A	20075	96851	N/A	N/A	83849	28461	89710	50488
384714	18903	28418	N/A	64593	169940	26213	189833	N/A	N/A	20232	137806	19934	35188	196392	N/A	115045	N/A	N/A	8774	N/A	5762	125052	208230	72081	60889	6357	42986	N/A	117346	1845	N/A	38366	29933	N/A	N/A	133892	40509	31345	N/A	14314	N/A	20075	96851	N/A	N/A	83849	28461	89710	50488
384714	18903	28418	N/A	64593	169940	26213	189833	N/A	N/A	20232	137806	19934	35188	196392	N/A	115045	N/A	N/A	8774	N/A	5762	125052	208230	72081	60889	6357	42986	N/A	117346	1845	N/A	38366	29933	N/A	N/A	133892	40509	31345	N/A	14314	N/A	20075	96851	N/A	N/A	83849	28461	89710	50488
384714	18903	28418	N/A	64593	169940	26213	189833	N/A	N/A	20232	137806	19934	35188	196392	N/A	115045	N/A	N/A	8774	N/A	5762	125052	208230	72081	60889	6357	42986	N/A	117346	1845	N/A	38366	29933	N/A	N/A	133892	40509	31345	N/A	14314	N/A	20075	96851	N/A	N/A	83849	28461	89710	50488
384714	18903	28418	N/A	64593	169940	26213	189833	N/A	N/A	20232	137806	19934	35188	196392	N/A	115045	N/A	N/A	8774	N/A	5762	125052	208230	72081	60889	6357	42986	N/A	117346	1845	N/A	38366	29933	N/A	N/A	133892	40509	31345	N/A	14314	N/A	20075	96851	N/A	N/A	83849	28461	89710	50488
384714	18903	28418	N/A	64593	169940	26213	189833	N/A	N/A	20232	137806	19934	35188	196392	N/A	115045	N/A	N/A	8774	N/A	5762	125052	208230	72081	60889	6357	42986	N/A	117346	1845	N/A	38366	29933	N/A	N/A	133892	40509	31345	N/A	14314	N/A	20075	96851	8806	N/A	83849	28461	89710	50488
384714	18903	28418	N/A	64593	169940	26213	189833	N/A	N/A	20232	137806	19934	35188	196392	N/A	115045	N/A	N/A	8774	N/A	5762	125052	208230	72081	60889	6357	42986	N/A	117346	1845	N/A	38366	29933	N/A	N/A	133892	40509	31345	N/A	14314	N/A	20075	96851	8806	N/A	83849	28461	89710	50488
384714	18903	28418	N/A	64593	169940	26213	189833	N/A	N/A	20232	137806	19934	35188	196392	N/A	115045	N/A	N/A	8774	N/A	5762	125052	208230	72081	60889	6357	42986	N/A	117346	1845	N/A	38366	29933	N/A	N/A	133892	40509	31345	N/A	14314	111127	20075	96851	8704	N/A	83849	28461	89710	50488
384714	18903	28418	N/A	64593	169940	26213	189833	N/A	N/A	20232	137806	19934	35188	196392	N/A	115045	N/A	N/A	8774	N/A	5762	125052	208230	72081	60889	6357	42986	N/A	117346	1845	N/A	38366	29933	N/A	N/A	133892	40509	31345	N/A	14314	111127	20075	96851	8704	N/A	83849	28461	89710	50488
384714	18903	28418	N/A	64593	169940	26213	189833	N/A	N/A	20232	137806	19934	35188	196392	N/A	115045	N/A	N/A	8774	N/A	5762	125052	208230	72081	60889	6357	42986	N/A	117346	1845	N/A	38366	29933	N/A	N/A	133892	40509	31345	N/A	14314	111127	20075	96851	8704	N/A	83849	28461	89710	50488
384714	18903	28418	N/A	64593	169940	26213	189833	N/A	N/A	20232	137806	19934	35188	196392	N/A	115045	N/A	N/A	8774	N/A	5762	125052	208230	72081	60889	6357	42986	N/A	117346	1845	N/A	38366	29933	N/A	N/A	133892	40509	31345	N/A	14314	111127	20075	96851	8704	N/A	83849	28461	89710	50488
384714	18903	28418	N/A	64593	169940	26213	189833	N/A	N/A	20232	137806	19934	35188	196392	N/A	115045	N/A	N/A	8774	N/A	5762	125052	208230	72081	60889	6357	42986	N/A	117346	1845	N/A	38366	29933	N/A	N/A	133892	40509	31345	N/A	14314	111127	20075	96851	8704	N/A	83849	28461	89710	50488
384714	18903	28418	N/A	64593	169940	26213	189833	N/A	N/A	20232	137806	19934	35188	196392	N/A	115045	N/A	N/A	8774	N/A	5762	125052	208230	72081	60889	6357	42986	N/A	117346	1845	N/A	38366	29933	N/A	N/A	133892	40509	31345	N/A	14314	111127	20075	96851	8704	N/A	83849	28461	89710	50488
384714	18903	28418	N/A	64593	169940	26213	189833	N/A	N/A	20232	137806	19934	35188	196392	N/A	115045	N/A	N/A	8774	N/A	5762	125052	208230	72081	60889	6357	42986	N/A	117346	1845	N/A	38366	29933	N/A	N/A	133892	40509	31345	N/A	14314	111127	20075	96851	8704	N/A	83849	28461	89710	50488
384714	18903	28418	N/A	64593	169940	26213	189833	N/A	N/A	20232	137806	19934	35188	196392	N/A	115045	N/A	N/A	8774	N/A	5762	125052	208230	72081	60889	6357	42986	N/A	48489	1845	N/A	38366	29933	N/A	N/A	133892	40509	31345	N/A	14314	111127	20075	96851	8704	N/A	83849	28461	89710	50488
384714	18903	28418	N/A	64593	169940	26213	189833	N/A	N/A	20232	137806	19934	35188	196392	N/A	115045	N/A	N/A	8774	N/A	5762	125052	208230	72081	60889	6357	42986	N/A	29187	1845	N/A	38366	29933	N/A	N/A	133892	40509	31345	N/A	14314	111127	20075	96851	8704	N/A	83849	28461	89710	50488
384714	18903	28418	N/A	64593	169940	26213	189833	N/A	N/A	20232	137806	19934	35188	196392	N/A	115045	N/A	N/A	8774	N/A	5762	125052	208230	72081	60889	6357	42986	N/A	29187	1845	N/A	38366	29933	N/A	N/A	133892	40509	31345	N/A	14314	111127	20075	96851	8704	N/A	83849	28461	89710	50488
384714	18903	28418	N/A	64593	169940	26213	189833	N/A	N/A	20232	137806	19934	35188	196392	N/A	115045	N/A	N/A	8774	N/A	5762	125052	208230	72081	60889	6357	42986	N/A	29187	1845	N/A	38366	29933	N/A	N/A	133892	40509	31345	N/A	14314	111127	20075	96851	8704	N/A	83849	28461	89710	50488
384714	18903	28418	N/A	64593	169940	26213	189833	N/A	N/A	20232	137806	19934	35188	196392	N/A	115045	N/A	N/A	8774	N/A	5762	125052	208230	72081	60889	6357	42986	N/A	29187	1845	N/A	38366	29933	N/A	N/A	133892	40509	31345	N/A	14314	111127	20075	96851	8704	N/A	83849	28461	89710	50488
384714	18903	28418	N/A	64593	169940	26213	189833	N/A	N/A	20232	137806	19934	35188	196392	N/A	115045	N/A	N/A	8774	N/A	5762	125052	208230	72081	60889	6357	42986	N/A	29187	1845	N/A	38366	29933	N/A	N/A	133892	40509	31345	N/A	14314	111127	20075	96851	8704	N/A	83849	28461	89710	50488
384714	18903	28418	N/A	64593	169940	26213	189833	N/A	N/A	20232	137806	19934	35188	196392	N/A	115045	N/A	N/A	8774	N/A	5762	125052	208230	72081	60889	6357	42986	N/A	29187	1845	N/A	38366	29933	N/A	N/A	133892	40509	31345	N/A	14314	111127	20075	96851	8704	N/A	83849	28461	89710	50488
384714	18903	28418	N/A	64593	169940	26213	189833	N/A	N/A	20232	137806	19934	35188	196392	N/A	115045	N/A	N/A	8774	N/A	5762	125052	208230	72081	60889	6357	42986	N/A	29187	1845	N/A	38366	29933	N/A	N/A	133892	40509	31345	N/A	14314	111127	20075	96851	8704	N/A	83849	28461	89710	50488
384714	18903	28418	N/A	64593	169940	26213	189833	N/A	N/A	20232	137806	19934	35188	196392	N/A	115045	N/A	N/A	8774	N/A	5762	125052	208230	72081	60889	6357	42986	N/A	29187	1845	N/A	38366	29933	N/A	N/A	133892	40509	31345	N/A	14314	111127	20075	96851	8704	N/A	83849	28461	89710	50488
384714	18903	28418	N/A	64593	169940	26213	189833	N/A	N/A	20232	137806	19934	35188	196392	N/A	115045	N/A	N/A	8774	N/A	5762	125052	208230	72081	60889	6357	42986	N/A	29187	1845	N/A	38366	29933	N/A	N/A	133892	40509	31345	N/A	14314	111127	20075	96851	8704	N/A	83849	28461	89710	50488
384714	18903	28418	N/A	64593	169940	26213	189833	N/A	N/A	20232	137806	19934	35188	196392	N/A	115045	N/A	N/A	8774	N/A	5762	125052	208230	72081	60889	6357	42986	N/A	29187	1845	N/A	38366	29933	N/A	N/A	133892	40509	31345	N/A	14314	111127	20075	96851	8704	N/A	83849	28461	89710	50488
384714	18903	28418	N/A	64593	169940	26213	189833	N/A	N/A	20232	137806	19934	35188	196392	N/A	115045	N/A	N/A	8774	N/A	5762	125052	208230	72081	60889	6357	42986	N/A	29187	1845	N/A	38366	29933	N/A	N/A	133892	40509	31345	N/A	14314	111127	20075	96851	8704	N/A	83849	28461	89710	50488
384714	18903	28418	N/A	64593	169940	26213	189833	N/A	N/A	20232	137806	19934	35188	196392	N/A	115045	N/A	N/A	8774	N/A	5762	125052	208230	72081	60889	6357	42986	N/A	29187	1845	N/A	38366	29933	N/A	N/A	133892	40509	31345	N/A	14314	111127	20075	96851	8704	N/A	83849	28461	89710	50488
384714	18903	28418	N/A	64593	169940	26213	189833	N/A	N/A	20232	137806	19934	35188	196392	N/A	115045	N/A	N/A	8774	N/A	5762	125052	208230	72081	60889	6357	42986	N/A	29187	1845	N/A	38366	29933	10368	N/A	133892	40509	31345	N/A	14314	111127	20075	96851	8704	N/A	83849	28461	89710	50488
384714	18903	28418	N/A	64593	169940	26213	189833	N/A	N/A	20232	137806	19934	35188	196392	N/A	115045	N/A	N/A	8774	N/A	5762	125052	208230	72081	60889	6357	42986	N/A	29187	1845	N/A	38366	29933	10368	N/A	133892	40509	31345	N/A	14314	111127	20075	96851	8704	N/A	83849	28461	89710	50488
384714	18903	28418	N/A	64593	169940	26213	189833	N/A	N/A	20232	137806	19934	35188	196392	N/A	115045	N/A	N/A	8774	N/A	5762	125052	208230	72081	60889	6357	42986	N/A	29187	1845	N/A	38366	29933	10368	N/A	133892	40509	31345	N/A	14314	111127	20075	96851	8704	N/A	83849	28461	89710	50488
384714	18903	28418	N/A	64593	169940	26213	189833	N/A	N/A	20232	137806	19934	35188	196392	N/A	115045	N/A	N/A	8774	N/A	5762	125052	208230	72081	60889	6357	42986	N/A	29187	1845	N/A	38366	29933	10368	N/A	133892	40509	31345	N/A	14314	111127	20075	96851	8704	N/A	83849	28461	89710	50488
384714	18903	28418	N/A	64593	169940	26213	189833	N/A	N/A	20232	137806	19934	35188	196392	N/A	115045	N/A	N/A	8774	N/A	5762	125052	208230	72081	60889	6357	42986	N/A	29187	1845	N/A	38366	29933	10368	N/A	133892	40509	31345	N/A	14314	111127	20075	96851	8704	N/A	83849	28461	89710	50488
384714	18903	28418	N/A	64593	169940	26213	189833	N/A	N/A	20232	137806	19934	35188	196392	N/A	115045	N/A	N/A	8774	N/A	5762	125052	208230	72081	60889	6357	42986	N/A	29187	1845	N/A	38366	29933	10368	N/A	133892	40509	31345	N/A	14314	111127	20075	96851	8704	N/A	83849	28461	89710	50488
384714	18903	28418	N/A	64593	169940	26213	189833	N/A	N/A	20232	137806	19934	35188	196392	N/A	115045	N/A	N/A	8774	N/A	5762	125052	208230	72081	60889	6357	42986	N/A	29187	1845	N/A	38366	29933	10368	N/A	133892	40509	31345	N/A	14314	111127	20075	96851	8704	N/A	83849	28461	89710	50488
384714	18903	28418	N/A	51143	169940	26213	189833	N/A	N/A	20232	137806	19934	35188	196392	N/A	115045	N/A	N/A	8774	N/A	5762	125052	208230	72081	60889	6357	42986	N/A	29187	1845	N/A	38366	29933	10368	N/A	133892	40509	31345	N/A	14314	111127	20075	96851	8704	N/A	83849	28461	89710	50488
384714	18903	28418	N/A	51143	169940	26213	189833	N/A	N/A	20232	137806	19934	35188	196392	N/A	115045	N/A	N/A	8774	N/A	5762	125052	208230	72081	60889	6357	42986	N/A	29187	1845	N/A	38366	29933	10368	N/A	133892	40509	31345	N/A	14314	111127	20075	96851	8704	N/A	83849	28461	89710	50488
384714	18903	28418	N/A	51143	169940	26213	189833	N/A	N/A	20232	137806	19934	35188	196392	N/A	115045	N/A	N/A	8774	N/A	5762	125052	208230	72081	60889	6357	42986	N/A	29187	1845	N/A	38366	29933	10368	N/A	133892	40509	31345	N/A	14314	111127	20075	96851	8704	N/A	83849	28461	89710	50488
384714	18903	28418	N/A	51143	169940	26213	189833	N/A	N/A	20232	137806	19934	35188	196392	N/A	115045	N/A	N/A	8774	N/A	5762	125052	208230	72081	60889	6357	42986	N/A	29187	1845	N/A	38366	29933	10368	N/A	133892	40509	31345	N/A	14314	111127	20075	96851	8704	N/A	83849	28461	89710	50488
384714	18903	28418	N/A	51143	169940	26213	189833	N/A	N/A	20232	137806	19934	35188	196392	N/A	115045	N/A	N/A	8774	N/A	5762	125052	208230	72081	60889	6357	42986	N/A	29187	1845	N/A	38366	29933	10368	N/A	133892	40509	31345	N/A	14314	111127	20075	96851	8704	N/A	83849	28461	89710	50488
384714	18903	28418	N/A	51143	169940	26213	189833	N/A	N/A	20232	137806	19934	35188	196392	N/A	115045	N/A	N/A	8774	N/A	5762	125052	208230	72081	60889	6357	42986	N/A	29187	1845	N/A	38366	29933	10368	N/A	133892	40509	31345	N/A	14314	111127	20075	96851	8704	N/A	83849	28461	89710	50488
384714	18903	28418	N/A	51143	169940	26213	189833	N/A	N/A	20232	137806	19934	35188	196392	N/A	115045	N/A	N/A	8774	N/A	5762	125052	208230	72081	60889	6357	42986	N/A	29187	1845	N/A	38366	29933	10368	N/A	133892	40509	31345	N/A	14314	111127	20075	96851	8704	N/A	83849	28461	89710	50488
384714	18903	28418	N/A	51143	169940	26213	189833	N/A	N/A	20232	137806	19934	35188	196392	N/A	115045	N/A	N/A	8774	N/A	5762	125052	208230	72081	60889	6357	42986	N/A	29187	1845	N/A	38366	29933	10368	N/A	133892	40509	31345	N/A	14314	111127	20075	96851	8704	N/A	83849	28461	89710	50488
384714	18903	28418	N/A	51143	169940	26213	189833	N/A	N/A	20232	137806	19934	35188	196392	N/A	115045	N/A	N/A	8774	N/A	5762	125052	208230	72081	60889	6357	42986	N/A	29187	1845	N/A	38366	29933	10368	N/A	133892	40509	31345	N/A	14314	111127	20075	96851	8704	N/A	83849	28461	89710	50488
384714	18903	28418	N/A	51143	169940	26213	189833	N/A	N/A	20232	137806	19934	35188	196392	N/A	115045	N/A	N/A	8774	N/A	5762	125052	208230	72081	60889	6357	42986	N/A	29187	1845	N/A	38366	29933	10368	N/A	133892	40509	31345	N/A	14314	111127	20075	96851	8704	N/A	83849	28461	89710	50488
384714	18903	28418	N/A	51143	169940	26213	189833	N/A	N/A	20232	137806	19934	35188	196392	N/A	115045	N/A	N/A	8774	N/A	5762	125052	208230	72081	60889	6357	42986	N/A	29187	1845	N/A	38366	29933	10368	N/A	133892	40509	31345	N/A	14314	111127	20075	96851	8704	N/A	83849	28461	89710	50488
384714	18903	28418	N/A	51143	169940	26213	189833	N/A	N/A	20232	137806	19934	35188	196392	N/A	115045	N/A	N/A	8774	N/A	5762	125052	208230	72081	60889	6357	42986	N/A	29187	1845	N/A	38366	29933	10368	N/A	133892	40509	31345	N/A	14314	111127	20075	96851	8704	N/A	83849	28461	89710	50488
384714	18903	28418	N/A	51143	169940	26213	189833	N/A	N/A	20232	137806	19934	35188	196392	N/A	115045	N/A	N/A	8774	N/A	5762	125052	208230	72081	60889	6357	42986	N/A	29187	1845	N/A	38366	29933	10368	N/A	133892	40509	31345	N/A	14314	111127	20075	96851	8704	N/A	83849	28461	89710	50488
384714	18903	28418	N/A	51143	169940	26213	189833	N/A	N/A	20232	137806	19934	35188	196392	N/A	115045	N/A	N/A	8774	N/A	5762	125052	208230	72081	60889	6357	42986	N/A	29187	1845	N/A	38366	29933	10368	N/A	133892	40509	31345	N/A	14314	111127	20075	96851	8704	N/A	83849	28461	89710	50488
384714	18903	28418	N/A	51143	169940	26213	189833	N/A	N/A	20232	137806	19934	35188	196392	N/A	115045	N/A	N/A	8774	N/A	5762	125052	208230	72081	60889	6357	42986	N/A	29187	1845	N/A	38366	29933	10368	N/A	133892	40509	31345	N/A	14314	111127	20075	96851	8704	N/A	83849	28461	89710	50488
384714	18903	28418	N/A	51143	169940	26213	189833	N/A	N/A	20232	137806	19934	35188	196392	N/A	115045	N/A	N/A	8774	N/A	5762	125052	208230	72081	60889	6357	42986	N/A	29187	1845	N/A	38366	29933	10368	N/A	133892	40509	31345	N/A	14314	111127	20075	96851	8704	N/A	83849	28461	89710	50488
384714	18903	28418	N/A	51143	169940	26213	189833	N/A	N/A	20232	137806	19934	35188	196392	N/A	115045	N/A	N/A	8774	N/A	5762	125052	208230	72081	60889	6357	42986	N/A	29187	1845	N/A	38366	29933	10368	N/A	133892	40509	31345	N/A	14314	111127	20075	96851	8704	N/A	83849	28461	89710	50488
384714	18903	28418	N/A	51143	169940	26213	189833	N/A	N/A	20232	137806	19934	35188	196392	N/A	115045	N/A	N/A	8774	N/A	5762	125052	208230	72081	60889	6357	42986	N/A	29187	1845	N/A	38366	29933	10368	N/A	133892	40509	31345	N/A	14314	111127	20075	96851	8704	N/A	83849	28461	89710	50488
384714	18903	28418	N/A	51143	169940	26213	189833	N/A	N/A	20232	137806	19934	35188	196392	N/A	115045	N/A	N/A	8774	N/A	5762	125052	208230	72081	60889	6357	42986	N/A	29187	1845	N/A	38366	29933	10368	N/A	133892	40509	31345	N/A	14314	111127	20075	96851	8704	N/A	83849	28461	89710	50488
384714	18903	28418	N/A	51143	169940	26213	189833	N/A	N/A	20232	137806	19934	35188	196392	N/A	115045	N/A	N/A	8774	N/A	5762	125052	208230	72081	60889	6357	42986	N/A	29187	1845	N/A	38366	29933	10368	N/A	133892	40509	31345	N/A	14314	111127	20075	96851	8704	N/A	83849	28461	89710	50488
384714	18903	28418	N/A	51143	169940	26213	189833	N/A	N/A	20232	137806	19934	35188	196392	N/A	115045	N/A	N/A	8774	N/A	5762	125052	208230	72081	60889	6357	42986	N/A	29187	1845	N/A	38366	29933	10368	N/A	133892	40509	31345	N/A	14314	111127	20075	96851	8704	N/A	83849	28461	89710	50488
384714	18903	28418	N/A	51143	169940	26213	189833	N/A	N/A	20232	137806	19934	35188	196392	N/A	115045	N/A	N/A	8774	N/A	5762	125052	208230	72081	60889	6357	42986	N/A	29187	1845	N/A	38366	29933	10368	N/A	133892	40509	31345	N/A	14314	111127	20075	96851	8704	N/A	83849	28461	89710	50488
384714	18903	28418	N/A	51143	169940	26213	189833	N/A	N/A	20232	137806	19934	35188	196392	N/A	115045	N/A	N/A	8774	N/A	5762	125052	208230	72081	60889	6357	42986	N/A	29187	1845	N/A	38366	29933	10368	N/A	133892	40509	31345	N/A	14314	111127	20075	96851	8704	N/A	83849	28461	89710	50488
384714	18903	28418	N/A	51143	169940	26213	189833	N/A	N/A	20232	137806	19934	35188	196392	N/A	115045	N/A	N/A	8774	N/A	5762	125052	208230	72081	60889	6357	42986	N/A	29187	1845	N/A	38366	29933	10368	N/A	133892	40509	31345	N/A	14314	111127	20075	96851	8704	N/A	83849	28461	89710	50488
384714	18903	28418	N/A	51143	169940	26213	189833	N/A	N/A	20232	137806	19934	35188	196392	N/A	115045	N/A	N/A	8774	N/A	5762	125052	208230	72081	60889	6357	42986	N/A	29187	1845	N/A	38366	29933	10368	N/A	133892	40509	31345	N/A	14314	111127	20075	96851	8704	N/A	83849	28461	89710	50488
384714	18903	28418	N/A	51143	169940	26213	189833	N/A	N/A	20232	137806	19934	35188	196392	N/A	115045	N/A	N/A	8774	N/A	5762	125052	208230	72081	60889	6357	42986	N/A	29187	1845	N/A	38366	29933	10368	N/A	133892	40509	31345	N/A	14314	111127	20075	96851	8704	N/A	83849	28461	89710	50488
384714	18903	28418	N/A	51143	169940	26213	189833	N/A	N/A	20232	137806	19934	35188	196392	N/A	115045	N/A	N/A	8774	N/A	5762	125052	208230	72081	60889	6357	42986	N/A	29187	1845	N/A	38366	29933	10368	N/A	133892	40509	31345	N/A	14314	111127	20075	96851	8704	N/A	83849	28461	89710	50488
384714	18903	28418	N/A	51143	169940	26213	189833	N/A	N/A	20232	137806	19934	35188	196392	N/A	115045	N/A	N/A	8774	N/A	5762	125052	208230	72081	60889	6357	42986	N/A	29187	1845	N/A	38366	29933	10368	N/A	133892	40509	31345	N/A	14314	111127	20075	96851	8704	N/A	83849	28461	89710	50488
384714	18903	28418	N/A	51143	169940	26213	189833	N/A	N/A	20232	137806	19934	35188	196392	N/A	115045	N/A	N/A	8774	N/A	5762	125052	208230	72081	60889	6357	42986	N/A	29187	1845	N/A	38366	29933	10368	N/A	133892	40509	31345	N/A	14314	111127	20075	96851	8704	N/A	83849	28461	89710	50488
384714	18903	28418	N/A	51143	169940	26213	189833	N/A	N/A	20232	137806	19934	35188	196392	N/A	115045	N/A	N/A	8774	N/A	5762	125052	208230	72081	60889	6357	42986	N/A	29187	1845	N/A	38366	29933	10368	N/A	133892	40509	31345	N/A	14314	111127	20075	96851	8704	N/A	83849	28461	89710	50488
384714	18903	28418	N/A	51143	169940	26213	189833	N/A	N/A	20232	137806	19934	35188	196392	N/A	115045	N/A	N/A	8774	N/A	5762	125052	208230	72081	60889	6357	42986	N/A	29187	1845	N/A	38366	29933	10368	N/A	133892	40509	31345	N/A	14314	111127	20075	96851	8704	N/A	83849	28461	89710	50488
384714	18903	28418	N/A	51143	169940	26213	189833	N/A	N/A	20232	137806	19934	35188	196392	N/A	115045	N/A	N/A	8774	N/A	5762	125052	208230	72081	60889	6357	42986	N/A	29187	1845	N/A	38366	29933	10368	N/A	133892	40509	31345	N/A	14314	111127	20075	96851	8704	N/A	83849	28461	89710	50488
384714	18903	28418	N/A	51143	169940	26213	189833	N/A	N/A	20232	137806	19934	35188	196392	N/A	115045	N/A	N/A	8774	N/A	5762	125052	208230	72081	60889	6357	42986	N/A	29187	1845	N/A	38366	29933	10368	N/A	133892	40509	31345	N/A	14314	111127	20075	96851	8704	N/A	83849	28461	89710	50488
384714	18903	28418	N/A	51143	169940	26213	189833	N/A	N/A	20232	137806	19934	35188	196392	N/A	115045	N/A	N/A	8774	N/A	5762	125052	208230	72081	60889	6357	42986	N/A	29187	1845	N/A	38366	29933	10368	N/A	133892	40509	31345	N/A	14314	111127	20075	96851	8704	N/A	83849	28461	89710	50488
384714	18903	28418	N/A	51143	169940	26213	189833	N/A	N/A	20232	137806	19934	35188	196392	N/A	115045	N/A	N/A	8774	N/A	5762	125052	208230	72081	60889	6357	42986	N/A	29187	1845	N/A	38366	29933	10368	N/A	133892	40509	31345	N/A	14314	111127	20075	96851	8704	N/A	83849	28461	89710	50488
384714	18903	28418	N/A	51143	169940	26213	189833	N/A	N/A	20232	137806	19934	35188	196392	N/A	115045	N/A	N/A	8774	N/A	5762	125052	208230	72081	60889	6357	42986	N/A	29187	1845	N/A	38366	29933	10368	N/A	133892	40509	31345	N/A	14314	111127	20075	96851	8704	N/A	83849	28461	89710	50488
384714	18903	28418	N/A	51143	169940	26213	189833	N/A	N/A	20232	137806	19934	35188	196392	N/A	115045	N/A	N/A	8774	N/A	5762	125052	208230	72081	60889	6357	42986	N/A	29187	1845	N/A	38366	29933	10368	N/A	133892	40509	31345	N/A	14314	111127	20075	96851	8704	N/A	83849	28461	89710	50488
384714	18903	28418	N/A	51143	169940	26213	189833	N/A	N/A	20232	137806	19934	35188	196392	N/A	115045	N/A	N/A	8774	N/A	5762	125052	208230	72081	60889	6357	42986	N/A	29187	1845	N/A	38366	29933	10368	N/A	133892	40509	31345	N/A	14314	111127	20075	96851	8704	N/A	83849	28461	89710	50488
384714	18903	28418	N/A	51143	169940	26213	189833	N/A	N/A	20232	137806	19934	35188	196392	N/A	115045	N/A	N/A	8774	N/A	5762	125052	208230	72081	60889	6357	42986	N/A	29187	1845	N/A	38366	29933	10368	N/A	133892	40509	31345	N/A	14314	111127	20075	96851	8704	N/A	83849	28461	89710	50488
384714	18903	28418	N/A	51143	169940	26213	189833	N/A	N/A	20232	137806	19934	35188	196392	N/A	115045	N/A	N/A	8774	N/A	5762	125052	208230	72081	60889	6357	42986	N/A	29187	1845	N/A	38366	29933	10368	N/A	133892	40509	31345	N/A	14314	111127	20075	96851	8704	N/A	83849	28461	89710	50488
384714	18903	28418	N/A	51143	169940	26213	189833	N/A	N/A	20232	137806	19934	35188	196392	N/A	115045	N/A	N/A	8774	N/A	5762	125052	208230	72081	60889	6357	42986	N/A	29187	1845	N/A	38366	29933	10368	N/A	133892	40509	31345	N/A	14314	111127	20075	96851	8704	N/A	83849	28461	89710	50488
384714	18903	28418	N/A	51143	169940	26213	189833	N/A	N/A	20232	137806	19934	35188	196392	N/A	115045	N/A	N/A	8774	N/A	5762	125052	208230	72081	60889	6357	42986	N/A	29187	1845	N/A	38366	29933	10368	N/A	133892	40509	31345	N/A	14314	111127	20075	96851	8704	N/A	83849	28461	89710	50488
384714	18903	28418	N/A	51143	169940	26213	189833	N/A	N/A	20232	137806	19934	35188	196392	N/A	115045	N/A	N/A	8774	N/A	5762	125052	208230	72081	60889	6357	42986	N/A	29187	1845	N/A	38366	29933	10368	N/A	133892	40509	31345	N/A	14314	111127	20075	96851	8704	N/A	83849	28461	89710	50488
384714	18903	28418	N/A	51143	169940	26213	189833	N/A	N/A	20232	137806	19934	35188	196392	N/A	115045	N/A	N/A	8774	N/A	5762	125052	208230	72081	60889	6357	42986	N/A	29187	1845	N/A	38366	29933	10368	N/A	133892	40509	31345	N/A	14314	111127	20075	96851	8704	N/A	83849	28461	89710	50488
384714	18903	28418	N/A	51143	169940	26213	189833	N/A	N/A	20232	137806	19934	35188	196392	N/A	115045	N/A	N/A	8774	N/A	5762	125052	208230	72081	60889	6357	42986	N/A	29187	1845	N/A	38366	29933	10368	N/A	133892	40509	31345	N/A	14314	111127	20075	96851	8704	N/A	83849	28461	89710	50488
384714	18903	28418	N/A	51143	169940	26213	189833	N/A	N/A	20232	137806	19934	35188	196392	N/A	115045	N/A	N/A	8774	N/A	5762	125052	208230	72081	60889	6357	42986	N/A	29187	1845	N/A	38366	29933	10368	N/A	133892	40509	31345	N/A	14314	111127	20075	96851	8704	N/A	83849	28461	89710	50488
384714	18903	28418	N/A	51143	169940	26213	189833	N/A	N/A	20232	137806	19934	35188	196392	N/A	115045	N/A	N/A	8774	N/A	5762	125052	208230	72081	60889	6357	42986	N/A	29187	1845	N/A	38366	29933	10368	N/A	133892	40509	31345	N/A	14314	111127	20075	96851	8704	N/A	83849	28461	89710	50488
384714	18903	28418	N/A	51143	169940	26213	189833	N/A	N/A	20232	137806	19934	35188	196392	N/A	115045	N/A	N/A	8774	N/A	5762	125052	208230	72081	60889	6357	42986	N/A	29187	1845	N/A	38366	29933	10368	N/A	133892	40509	31345	N/A	14314	111127	20075	96851	8704	N/A	83849	28461	89710	50488
384714	18903	28418	N/A	51143	169940	26213	189833	N/A	N/A	20232	137806	19934	35188	196392	N/A	115045	N/A	N/A	8774	N/A	5762	125052	208230	72081	60889	6357	42986	N/A	29187	1845	N/A	38366	29933	10368	N/A	133892	40509	31345	N/A	14314	111127	20075	96851	8704	N/A	83849	28461	89710	50488
384714	18903	28418	N/A	51143	169940	26213	189833	N/A	N/A	20232	137806	19934	35188	196392	N/A	115045	N/A	N/A	8774	N/A	5762	125052	208230	72081	60889	6357	42986	N/A	29187	1845	N/A	38366	29933	10368	N/A	133892	40509	31345	N/A	14314	111127	20075	96851	8704	N/A	83849	28461	89710	50488
384714	18903	28418	N/A	51143	169940	26213	189833	N/A	N/A	20232	137806	19934	35188	196392	N/A	115045	N/A	N/A	8774	N/A	5762	125052	208230	72081	60889	6357	42986	N/A	29187	1845	N/A	38366	29933	10368	N/A	133892	40509	31345	N/A	14314	111127	20075	96851	8704	N/A	83849	28461	89710	50488
384714	18903	28418	N/A	51143	169940	26213	189833	N/A	N/A	20232	137806	19934	35188	196392	N/A	115045	N/A	N/A	8774	N/A	5762	125052	208230	72081	60889	6357	42986	N/A	29187	1845	N/A	38366	29933	10368	N/A	133892	40509	31345	N/A	14314	111127	20075	96851	8704	N/A	83849	28461	89710	50488
384714	18903	28418	N/A	51143	169940	26213	189833	N/A	N/A	20232	137806	19934	35188	196392	N/A	115045	N/A	N/A	8774	N/A	5762	125052	208230	72081	60889	6357	42986	N/A	29187	1845	N/A	38366	29933	10368	N/A	133892	40509	31345	N/A	14314	111127	20075	96851	8704	N/A	83849	28461	89710	50488
384714	18903	28418	N/A	51143	169940	26213	189833	N/A	N/A	20232	137806	19934	35188	196392	N/A	115045	N/A	N/A	8774	N/A	5762	125052	208230	72081	60889	6357	42986	N/A	29187	1845	N/A	38366	29933	10368	N/A	133892	40509	31345	N/A	14314	111127	20075	96851	8704	N/A	83849	28461	89710	50488
384714	18903	28418	N/A	51143	169940	26213	189833	N/A	N/A	20232	137806	19934	35188	196392	N/A	115045	N/A	N/A	8774	N/A	5762	125052	208230	72081	60889	6357	42986	N/A	29187	1845	N/A	38366	29933	10368	N/A	133892	40509	31345	N/A	14314	111127	20075	96851	8704	N/A	83849	28461	89710	50488
384714	18903	28418	N/A	51143	169940	26213	189833	N/A	N/A	20232	137806	19934	35188	196392	N/A	115045	N/A	N/A	8774	N/A	5762	125052	208230	72081	60889	6357	42986	N/A	29187	1845	N/A	38366	29933	10368	N/A	133892	40509	31345	N/A	14314	111127	20075	96851	8704	N/A	83849	28461	89710	50488
384714	18903	28418	N/A	51143	169940	26213	189833	N/A	N/A	20232	137806	19934	35188	196392	N/A	115045	N/A	N/A	8774	N/A	5762	125052	208230	72081	60889	6357	42986	N/A	29187	1845	N/A	38366	29933	10368	N/A	133892	40509	31345	N/A	14314	111127	20075	96851	8704	N/A	83849	28461	89710	50488
384714	18903	28418	N/A	51143	169940	26213	189833	N/A	N/A	20232	137806	19934	35188	196392	N/A	115045	N/A	N/A	8774	N/A	5762	125052	208230	72081	60889	6357	42986	N/A	29187	1845	N/A	38366	29933	10368	N/A	133892	40509	31345	N/A	14314	111127	20075	96851	8704	N/A	83849	28461	89710	50488
384714	18903	28418	N/A	51143	169940	26213	189833	N/A	N/A	20232	137806	19934	35188	196392	N/A	115045	N/A	N/A	8774	N/A	5762	125052	208230	72081	60889	6357	42986	N/A	29187	1845	N/A	38366	29933	10368	N/A	133892	40509	31345	N/A	14314	111127	20075	96851	8704	N/A	83849	28461	89710	50488
384714	18903	28418	N/A	51143	169940	26213	189833	N/A	N/A	20232	23876	19934	35188	196392	N/A	115045	N/A	N/A	8774	N/A	5762	125052	208230	72081	60889	6357	42986	N/A	29187	1845	N/A	38366	29933	10368	N/A	133892	40509	31345	N/A	14314	111127	20075	96851	8704	N/A	83849	28461	89710	50488
384714	18903	28418	N/A	51143	169940	26213	189833	N/A	N/A	20232	23876	19934	35188	196392	N/A	115045	N/A	N/A	8774	N/A	5762	125052	208230	72081	60889	6357	42986	N/A	29187	1845	N/A	38366	29933	10368	N/A	133892	40509	31345	N/A	14314	111127	20075	96851	8704	N/A	83849	28461	89710	50488
384714	18903	28418	N/A	51143	169940	26213	189833	N/A	N/A	20232	23876	19934	35188	196392	N/A	115045	N/A	N/A	8774	N/A	5762	125052	208230	72081	60889	6357	42986	N/A	29187	1845	N/A	38366	29933	10368	N/A	133892	40509	31345	N/A	14314	111127	20075	96851	8704	N/A	83849	28461	89710	50488
384714	18903	28418	N/A	51143	169940	26213	189833	N/A	N/A	20232	23876	19934	35188	196392	N/A	115045	N/A	N/A	8774	N/A	5762	125052	208230	72081	60889	6357	42986	N/A	29187	1845	N/A	38366	29933	10368	N/A	133892	40509	31345	N/A	14314	111127	20075	96851	8704	N/A	83849	28461	89710	50488
384714	18903	28418	N/A	51143	169940	26213	189833	N/A	N/A	20232	23876	19934	35188	196392	N/A	115045	N/A	N/A	8774	N/A	5762	125052	208230	72081	60889	6357	42986	N/A	29187	1845	N/A	38366	29933	10368	N/A	133892	40509	31345	N/A	14314	111127	20075	96851	8704	N/A	83849	28461	89710	50488
384714	18903	28418	N/A	51143	169940	26213	189833	N/A	N/A	20232	23876	19934	35188	196392	N/A	115045	N/A	N/A	8774	N/A	5762	125052	208230	72081	60889	6357	42986	N/A	29187	1845	N/A	38366	29933	10368	N/A	133892	40509	31345	N/A	14314	111127	20075	96851	8704	N/A	83849	28461	89710	50488
384714	18903	28418	N/A	51143	169940	26213	189833	N/A	N/A	20232	23876	19934	35188	196392	N/A	115045	N/A	N/A	8774	N/A	5762	125052	208230	72081	60889	6357	42986	N/A	29187	1845	N/A	38366	29933	10368	N/A	133892	40509	31345	N/A	14314	111127	20075	96851	8704	N/A	83849	28461	89710	50488
384714	18903	28418	N/A	51143	169940	26213	189833	N/A	N/A	20232	23876	19934	35188	196392	N/A	115045	N/A	N/A	8774	N/A	5762	125052	208230	72081	60889	6357	42986	N/A	29187	1845	N/A	38366	29933	10368	N/A	133892	40509	31345	N/A	14314	111127	20075	96851	8704	N/A	83849	28461	89710	50488
384714	18903	28418	N/A	51143	169940	26213	189833	N/A	N/A	20232	23876	19934	35188	196392	N/A	115045	N/A	N/A	8774	N/A	5762	125052	208230	72081	60889	6357	42986	N/A	29187	1845	N/A	38366	29933	10368	N/A	133892	40509	31345	N/A	14314	111127	20075	96851	8704	N/A	83849	28461	89710	50488
384714	18903	28418	N/A	51143	169940	26213	189833	N/A	N/A	20232	23876	19934	35188	196392	N/A	115045	N/A	N/A	8774	N/A	5762	125052	208230	72081	60889	6357	42986	N/A	29187	1845	N/A	38366	29933	10368	N/A	133892	40509	31345	N/A	14314	111127	20075	96851	8704	N/A	83849	28461	89710	50488
384714	18903	28418	N/A	51143	169940	26213	189833	N/A	N/A	20232	23876	19934	35188	196392	N/A	115045	N/A	N/A	8774	N/A	5762	125052	208230	72081	60889	6357	42986	N/A	29187	1845	N/A	38366	29933	10368	N/A	133892	40509	31345	N/A	14314	111127	20075	96851	8704	N/A	83849	28461	89710	50488
384714	18903	28418	N/A	51143	169940	26213	189833	N/A	N/A	20232	23876	19934	35188	196392	N/A	115045	N/A	N/A	8774	N/A	5762	125052	208230	72081	60889	6357	42986	N/A	29187	1845	N/A	38366	29933	10368	N/A	133892	40509	31345	N/A	14314	111127	20075	96851	8704	N/A	83849	28461	89710	50488
384714	18903	28418	N/A	51143	169940	26213	189833	N/A	N/A	20232	23876	19934	35188	196392	N/A	115045	N/A	N/A	8774	N/A	5762	125052	208230	72081	60889	6357	42986	N/A	29187	1845	N/A	38366	29933	10368	N/A	133892	40509	31345	N/A	14314	111127	20075	96851	8704	N/A	83849	28461	89710	50488
384714	18903	28418	N/A	51143	169940	26213	189833	N/A	N/A	20232	23876	19934	35188	196392	N/A	115045	N/A	N/A	8774	N/A	5762	125052	208230	72081	60889	6357	42986	N/A	29187	1845	N/A	38366	29933	10368	N/A	133892	40509	31345	N/A	14314	111127	20075	96851	8704	N/A	83849	28461	89710	50488
384714	18903	28418	N/A	51143	169940	26213	189833	N/A	N/A	20232	23876	19934	35188	196392	N/A	115045	N/A	N/A	8774	N/A	5762	125052	208230	72081	60889	6357	42986	N/A	29187	1845	N/A	38366	29933	10368	N/A	133892	40509	31345	N/A	14314	111127	20075	96851	8704	N/A	83849	28461	89710	50488
384714	18903	28418	N/A	51143	169940	26213	189833	N/A	N/A	20232	23876	19934	35188	196392	N/A	115045	N/A	N/A	8774	N/A	5762	125052	208230	72081	60889	6357	42986	N/A	29187	1845	N/A	38366	29933	10368	N/A	133892	40509	31345	N/A	14314	111127	20075	96851	8704	N/A	83849	28461	89710	50488
384714	18903	28418	N/A	51143	169940	26213	189833	N/A	N/A	20232	23876	19934	35188	196392	N/A	115045	N/A	N/A	8774	N/A	5762	125052	208230	72081	60889	6357	42986	N/A	29187	1845	N/A	38366	29933	10368	N/A	133892	40509	31345	N/A	14314	111127	20075	96851	8704	N/A	83849	28461	89710	50488
384714	18903	28418	N/A	51143	169940	26213	189833	N/A	N/A	20232	23876	19934	35188	196392	N/A	115045	N/A	N/A	8774	N/A	5762	125052	208230	62169	60889	6357	42986	N/A	29187	1845	N/A	38366	29933	10368	N/A	133892	40509	31345	N/A	14314	111127	20075	96851	8704	N/A	83849	28461	89710	50488
384714	18903	28418	N/A	51143	169940	26213	189833	N/A	N/A	20232	23876	19934	35188	196392	N/A	115045	N/A	N/A	8774	N/A	5762	125052	208230	62169	60889	6357	42986	N/A	29187	1845	N/A	38366	29933	10368	N/A	133892	40509	31345	N/A	14314	111127	20075	96851	8704	N/A	83849	28461	89710	50488
384714	18903	28418	N/A	51143	169940	26213	189833	N/A	N/A	20232	23876	19934	35188	196392	N/A	115045	N/A	N/A	8774	N/A	5762	125052	208230	62169	60889	6357	42986	N/A	29187	1845	N/A	38366	29933	10368	N/A	133892	40509	31345	N/A	14314	111127	20075	96851	8704	N/A	83849	28461	89710	50488
384714	18903	28418	N/A	51143	169940	26213	189833	N/A	N/A	20232	23876	19934	35188	196392	N/A	115045	N/A	N/A	8774	N/A	5762	125052	208230	62169	60889	6357	42986	N/A	29187	1845	N/A	38366	29933	10368	N/A	133892	40509	31345	N/A	14314	111127	20075	96851	8704	N/A	83849	28461	89710	50488
384714	18903	28418	N/A	51143	169940	26213	189833	N/A	N/A	20232	23876	19934	35188	196392	N/A	115045	N/A	N/A	8774	N/A	5762	125052	208230	62169	60889	6357	42986	N/A	29187	1845	N/A	38366	29933	10368	N/A	133892	40509	31345	N/A	14314	111127	20075	96851	8704	N/A	83849	28461	89710	50488
384714	18903	28418	N/A	51143	169940	26213	189833	N/A	N/A	20232	23876	19934	35188	196392	N/A	115045	N/A	N/A	8774	N/A	5762	125052	208230	62169	60889	6357	42986	N/A	29187	1845	N/A	38366	29933	10368	N/A	133892	40509	31345	N/A	14314	111127	20075	96851	8704	N/A	83849	28461	89710	50488
384714	18903	28418	N/A	51143	169940	26213	189833	N/A	N/A	20232	23876	19934	35188	196392	N/A	115045	N/A	N/A	8774	N/A	5762	125052	208230	62169	60889	6357	42986	N/A	29187	1845	N/A	38366	29933	10368	N/A	133892	40509	31345	N/A	14314	111127	20075	96851	8704	N/A	83849	28461	89710	50488
384714	18903	28418	N/A	51143	169940	26213	189833	N/A	N/A	20232	23876	19934	35188	196392	N/A	115045	N/A	N/A	8774	N/A	5762	125052	208230	62169	60889	6357	42986	N/A	29187	1845	N/A	38366	29933	10368	N/A	133892	40509	31345	N/A	14314	111127	20075	96851	8704	N/A	83849	28461	89710	50488
384714	18903	28418	N/A	51143	169940	26213	189833	N/A	N/A	20232	23876	19934	35188	196392	N/A	115045	N/A	N/A	8774	N/A	5762	125052	208230	62169	60889	6357	42986	N/A	29187	1845	N/A	38366	29933	10368	N/A	133892	40509	31345	N/A	14314	111127	20075	96851	8704	N/A	83849	28461	89710	50488
384714	18903	28418	N/A	51143	169940	26213	189833	N/A	N/A	20232	23876	19934	35188	196392	N/A	115045	N/A	N/A	8774	N/A	5762	125052	208230	62169	60889	6357	42986	N/A	29187	1845	N/A	38366	29933	10368	N/A	133892	40509	31345	N/A	14314	111127	20075	96851	8704	N/A	83849	28461	89710	50488
384714	18903	28418	N/A	51143	169940	26213	189833	N/A	N/A	20232	23876	19934	35188	196392	N/A	115045	N/A	N/A	8774	N/A	5762	125052	208230	62169	60889	6357	42986	N/A	29187	1845	N/A	38366	29933	10368	N/A	133892	40509	31345	N/A	14314	111127	20075	96851	8704	N/A	83849	28461	89710	50488
384714	18903	28418	N/A	51143	169940	26213	189833	N/A	N/A	20232	23876	19934	35188	196392	N/A	115045	N/A	N/A	8774	N/A	5762	125052	208230	62169	60889	6357	42986	N/A	29187	1845	N/A	38366	29933	10368	N/A	133892	40509	31345	N/A	14314	111127	20075	96851	8704	N/A	83849	28461	89710	50488
384714	18903	28418	N/A	51143	169940	26213	189833	N/A	N/A	20232	23876	19934	35188	196392	N/A	115045	N/A	N/A	8774	N/A	5762	125052	208230	62169	60889	6357	42986	N/A	29187	1845	N/A	38366	29933	10368	N/A	133892	40509	31345	N/A	14314	111127	20075	96851	8704	N/A	83849	28461	89710	50488
384714	18903	28418	N/A	51143	169940	26213	189833	N/A	N/A	20232	23876	19934	35188	196392	N/A	115045	N/A	N/A	8774	N/A	5762	125052	208230	62169	60889	6357	42986	N/A	29187	1845	N/A	38366	29933	10368	N/A	133892	40509	31345	N/A	14314	111127	20075	96851	8704	N/A	83849	28461	89710	50488
384714	18903	28418	N/A	51143	169940	26213	189833	N/A	N/A	20232	23876	19934	35188	196392	N/A	115045	N/A	N/A	8774	N/A	5762	125052	208230	62169	60889	6357	42986	N/A	29187	1845	N/A	38366	29933	10368	N/A	133892	40509	31345	N/A	14314	111127	20075	96851	8704	N/A	83849	28461	89710	50488
384714	18903	28418	N/A	51143	169940	26213	189833	N/A	N/A	20232	23876	19934	35188	196392	N/A	115045	N/A	N/A	8774	N/A	5762	125052	208230	62169	60889	6357	42986	N/A	29187	1845	N/A	38366	29933	10368	N/A	133892	40509	31345	N/A	14314	111127	20075	96851	8704	N/A	83849	28461	89710	50488
384714	18903	28418	N/A	51143	169940	26213	189833	N/A	N/A	20232	23876	19934	35188	196392	N/A	115045	N/A	N/A	8774	N/A	5762	125052	208230	62169	60889	6357	42986	N/A	29187	1845	N/A	38366	29933	10368	N/A	133892	40509	31345	N/A	14314	111127	20075	96851	8704	N/A	83849	28461	89710	50488
384714	18903	28418	N/A	51143	169940	26213	189833	N/A	N/A	20232	23876	19934	35188	196392	N/A	115045	N/A	N/A	8774	N/A	5762	125052	208230	62169	60889	6357	42986	N/A	29187	1845	N/A	38366	29933	10368	N/A	133892	40509	31345	N/A	14314	111127	20075	96851	8704	N/A	83849	28461	89710	50488
384714	18903	28418	N/A	51143	169940	26213	189833	N/A	N/A	20232	23876	19934	35188	196392	N/A	115045	N/A	N/A	8774	N/A	5762	125052	208230	62169	60889	6357	42986	N/A	29187	1845	N/A	38366	29933	10368	N/A	133892	40509	31345	N/A	14314	111127	20075	96851	8704	N/A	83849	28461	89710	50488
384714	18903	28418	N/A	51143	169940	26213	189833	N/A	N/A	20232	23876	19934	35188	196392	N/A	115045	N/A	N/A	8774	N/A	5762	125052	208230	62169	60889	6357	42986	N/A	29187	1845	N/A	38366	29933	10368	N/A	133892	40509	31345	N/A	14314	111127	20075	96851	8704	N/A	83849	28461	89710	50488
384714	18903	28418	N/A	51143	169940	26213	189833	N/A	N/A	20232	23876	19934	35188	196392	N/A	115045	N/A	N/A	8774	N/A	5762	125052	208230	62169	60889	6357	42986	N/A	29187	1845	N/A	38366	29933	10368	N/A	133892	40509	31345	N/A	14314	111127	20075	96851	8704	N/A	83849	28461	89710	50488
384714	18903	28418	N/A	51143	169940	26213	189833	N/A	N/A	20232	23876	19934	35188	196392	N/A	115045	N/A	N/A	8774	N/A	5762	125052	208230	62169	60889	6357	42986	N/A	29187	1845	N/A	38366	29933	10368	N/A	133892	40509	31345	N/A	14314	111127	20075	96851	8704	N/A	83849	28461	89710	50488
384714	18903	28418	N/A	51143	169940	26213	189833	N/A	N/A	20232	23876	19934	35188	196392	N/A	115045	N/A	N/A	8774	N/A	5762	125052	208230	62169	60889	6357	42986	N/A	29187	1845	N/A	38366	29933	10368	N/A	133892	40509	31345	N/A	14314	111127	20075	96851	8704	N/A	83849	28461	89710	50488
384714	18903	28418	N/A	51143	169940	26213	189833	N/A	N/A	20232	23876	19934	35188	196392	N/A	115045	N/A	N/A	8774	N/A	5762	125052	208230	62169	60889	6357	42986	N/A	29187	1845	N/A	38366	29933	10368	N/A	133892	40509	31345	N/A	14314	111127	20075	96851	8704	N/A	83849	28461	89710	50488
384714	18903	28418	N/A	51143	169940	26213	189833	N/A	N/A	20232	23876	19934	35188	196392	N/A	115045	N/A	N/A	8774	N/A	5762	125052	208230	62169	60889	6357	42986	N/A	29187	1845	N/A	38366	29933	10368	N/A	133892	40509	31345	N/A	14314	111127	20075	96851	8704	N/A	83849	28461	89710	50488
384714	18903	28418	N/A	51143	169940	26213	189833	N/A	N/A	20232	23876	19934	35188	196392	N/A	115045	N/A	N/A	8774	N/A	5762	125052	208230	62169	60889	6357	42986	N/A	29187	1845	N/A	38366	29933	10368	N/A	133892	40509	31345	N/A	14314	111127	20075	96851	8704	N/A	83849	28461	89710	50488
384714	18903	28418	N/A	51143	169940	26213	189833	N/A	N/A	20232	23876	19934	35188	196392	N/A	115045	N/A	N/A	8774	N/A	5762	125052	208230	62169	60889	6357	42986	N/A	29187	1845	N/A	38366	29933	10368	N/A	133892	40509	31345	N/A	14314	111127	20075	96851	8704	N/A	83849	28461	89710	50488
384714	18903	28418	N/A	51143	169940	26213	189833	N/A	N/A	20232	23876	19934	35188	196392	N/A	115045	N/A	N/A	8774	N/A	5762	125052	208230	62169	60889	6357	42986	N/A	29187	1845	N/A	38366	29933	10368	N/A	133892	40509	31345	N/A	14314	111127	20075	96851	8704	N/A	83849	28461	89710	50488
384714	18903	28418	N/A	51143	169940	26213	189833	N/A	N/A	20232	23876	19934	35188	196392	N/A	115045	N/A	N/A	8774	N/A	5762	125052	208230	62169	60889	6357	42986	N/A	12754	1845	N/A	38366	29933	10368	N/A	133892	40509	31345	N/A	14314	111127	20075	96851	8704	N/A	83849	28461	89710	50488
384714	18903	28418	N/A	51143	169940	26213	189833	N/A	N/A	20232	23876	19934	35188	196392	N/A	115045	N/A	N/A	8774	N/A	5762	125052	208230	62169	60889	6357	42986	N/A	12754	1845	N/A	38366	29933	10368	N/A	133892	40509	31345	N/A	14314	111127	20075	96851	8704	N/A	83849	28461	89710	50488
384714	18903	28418	N/A	51143	169940	26213	189833	N/A	N/A	20232	23876	19934	35188	196392	N/A	115045	N/A	N/A	8774	N/A	5762	125052	208230	62169	60889	6357	42986	N/A	12754	1845	N/A	38366	29933	10368	N/A	133892	40509	31345	N/A	14314	111127	20075	96851	8704	N/A	83849	28461	89710	50488
384714	18903	28418	N/A	51143	169940	26213	189833	N/A	N/A	20232	23876	19934	35188	196392	N/A	115045	N/A	N/A	8774	N/A	5762	125052	208230	62169	60889	6357	42986	N/A	12754	1845	N/A	38366	29933	10368	N/A	133892	40509	31345	N/A	14314	111127	20075	96851	8704	N/A	83849	28461	89710	50488
384714	18903	28418	N/A	51143	169940	26213	189833	N/A	N/A	20232	23876	19934	35188	196392	N/A	115045	N/A	N/A	8774	N/A	5762	125052	208230	62169	60889	6357	42986	N/A	12754	1845	N/A	38366	29933	10368	N/A	133892	40509	31345	N/A	14314	111127	20075	96851	8704	N/A	83849	28461	89710	50488
384714	18903	28418	N/A	51143	169940	26213	189833	N/A	N/A	20232	23876	19934	35188	196392	N/A	115045	N/A	N/A	8774	N/A	5762	125052	208230	62169	60889	6357	42986	N/A	12754	1845	N/A	38366	29933	10368	N/A	133892	40509	31345	N/A	14314	111127	20075	96851	8704	N/A	83849	28461	89710	50488
384714	18903	28418	N/A	51143	169940	26213	189833	N/A	N/A	20232	23876	19934	35188	196392	N/A	115045	N/A	N/A	8774	N/A	5762	125052	208230	62169	60889	6357	42986	N/A	12754	1845	N/A	38366	29933	10368	N/A	133892	40509	31345	N/A	14314	111127	20075	96851	8704	N/A	83849	28461	89710	50488
384714	18903	28418	N/A	51143	169940	26213	189833	N/A	N/A	20232	23876	19934	35188	196392	N/A	115045	N/A	N/A	8774	N/A	5762	125052	208230	62169	60889	6357	42986	N/A	12754	1845	N/A	38366	29933	10368	N/A	133892	40509	31345	N/A	14314	111127	20075	96851	8704	N/A	83849	28461	89710	50488
384714	18903	28418	N/A	51143	169940	26213	189833	N/A	N/A	20232	23876	19934	35188	196392	N/A	115045	N/A	N/A	8774	N/A	5762	125052	208230	62169	60889	6357	42986	N/A	12754	1845	N/A	38366	29933	10368	N/A	133892	40509	31345	N/A	14314	111127	20075	96851	8704	N/A	83849	28461	89710	50488
384714	18903	28418	N/A	51143	169940	26213	189833	N/A	N/A	20232	23876	19934	35188	196392	N/A	115045	N/A	N/A	8774	N/A	5762	125052	208230	62169	60889	6357	42986	N/A	12754	1845	N/A	38366	29933	10368	N/A	133892	40509	31345	N/A	14314	111127	20075	96851	8704	N/A	83849	28461	89710	50488
384714	18903	28418	N/A	51143	169940	26213	189833	N/A	N/A	20232	23876	19934	35188	196392	N/A	115045	N/A	N/A	8774	N/A	5762	125052	208230	62169	60889	6357	42986	N/A	12754	1845	N/A	38366	29933	10368	N/A	133892	40509	31345	N/A	14314	111127	20075	96851	8704	N/A	83849	28461	89710	50488
384714	18903	28418	N/A	51143	169940	26213	189833	N/A	N/A	20232	23876	19934	35188	196392	N/A	115045	N/A	N/A	8774	N/A	5762	125052	208230	62169	60889	6357	42986	N/A	12754	1845	N/A	38366	29933	10368	N/A	133892	40509	31345	N/A	14314	111127	20075	96851	8704	N/A	83849	28461	89710	50488
384714	18903	28418	N/A	51143	169940	26213	189833	N/A	N/A	20232	23876	19934	35188	196392	N/A	115045	N/A	N/A	8774	N/A	5762	125052	208230	62169	60889	6357	42986	N/A	12754	1845	N/A	38366	29933	10368	N/A	133892	40509	31345	N/A	14314	111127	20075	96851	8704	N/A	83849	28461	89710	50488
384714	18903	28418	N/A	51143	169940	26213	189833	N/A	N/A	20232	23876	19934	35188	196392	N/A	115045	N/A	N/A	8774	N/A	5762	125052	208230	62169	60889	6357	42986	N/A	12754	1845	N/A	38366	29933	10368	N/A	133892	40509	31345	N/A	14314	111127	20075	96851	8704	N/A	83849	28461	89710	50488
384714	18903	28418	N/A	51143	169940	26213	189833	N/A	N/A	20232	23876	19934	35188	196392	N/A	115045	N/A	N/A	8774	N/A	5762	125052	208230	62169	60889	6357	42986	N/A	12754	1845	N/A	38366	29933	10368	N/A	133892	40509	31345	N/A	14314	111127	20075	96851	8704	N/A	83849	28461	89710	50488
384714	18903	28418	N/A	51143	169940	26213	189833	N/A	N/A	20232	23876	19934	35188	196392	N/A	115045	N/A	N/A	8774	N/A	5762	125052	208230	62169	60889	6357	42986	N/A	12754	1845	N/A	38366	29933	10368	N/A	133892	40509	31345	N/A	14314	111127	20075	96851	8704	N/A	83849	28461	89710	50488
384714	18903	28418	N/A	51143	169940	26213	189833	N/A	N/A	20232	23876	19934	35188	196392	N/A	115045	N/A	N/A	8774	N/A	5762	125052	208230	62169	60889	6357	42986	N/A	12754	1845	N/A	38366	29933	10368	N/A	133892	40509	31345	N/A	14314	111127	20075	96851	8704	N/A	83849	28461	89710	50488
384714	18903	28418	N/A	51143	169940	26213	189833	N/A	N/A	20232	23876	19934	35188	196392	N/A	115045	N/A	N/A	8774	N/A	5762	125052	208230	62169	60889	6357	42986	N/A	12754	1845	N/A	38366	29933	10368	N/A	133892	40509	31345	N/A	14314	111127	20075	96851	8704	N/A	83849	28461	89710	50488
384714	18903	28418	N/A	51143	169940	26213	189833	N/A	N/A	20232	23876	19934	35188	196392	N/A	115045	N/A	N/A	8774	N/A	5762	125052	208230	62169	60889	6357	42986	N/A	12754	1845	N/A	38366	29933	10368	N/A	133892	40509	31345	N/A	14314	111127	20075	96851	8704	N/A	83849	28461	89710	50488
384714	18903	28418	N/A	51143	169940	26213	189833	N/A	N/A	20232	23876	19934	35188	196392	N/A	115045	N/A	N/A	8774	N/A	5762	125052	208230	62169	60889	6357	42986	N/A	12754	1845	N/A	38366	29933	10368	N/A	133892	40509	31345	N/A	14314	111127	20075	96851	8704	N/A	83849	28461	89710	50488
384714	18903	28418	N/A	51143	169940	26213	189833	N/A	N/A	20232	23876	19934	35188	196392	N/A	115045	N/A	N/A	8774	N/A	5762	125052	208230	62169	60889	6357	42986	N/A	12754	1845	N/A	38366	29933	10368	N/A	133892	40509	31345	N/A	14314	111127	20075	96851	8704	N/A	83849	28461	89710	50488
384714	18903	28418	N/A	51143	169940	26213	189833	N/A	N/A	20232	23876	19934	35188	196392	N/A	115045	N/A	N/A	8774	N/A	5762	125052	208230	62169	60889	6357	42986	N/A	12754	1845	N/A	38366	29933	10368	N/A	133892	40509	31345	N/A	14314	111127	20075	96851	8704	N/A	83849	28461	89710	50488
384714	18903	28418	N/A	51143	169940	26213	189833	N/A	N/A	20232	23876	19934	35188	196392	N/A	115045	N/A	N/A	8774	N/A	5762	125052	208230	62169	60889	6357	42986	N/A	12754	1845	N/A	38366	29933	10368	N/A	133892	40509	31345	N/A	14314	111127	20075	96851	8704	N/A	83849	28461	89710	50488
384714	18903	28418	N/A	51143	169940	26213	189833	N/A	N/A	20232	23876	19934	35188	196392	N/A	115045	N/A	N/A	8774	N/A	5762	125052	208230	62169	60889	6357	42986	N/A	12754	1845	N/A	38366	29933	10368	N/A	133892	40509	31345	N/A	14314	111127	20075	96851	8704	N/A	83849	28461	89710	50488
384714	18903	28418	N/A	51143	169940	26213	189833	N/A	N/A	20232	23876	19934	35188	196392	N/A	115045	N/A	N/A	8774	N/A	5762	125052	208230	62169	60889	6357	42986	N/A	12754	1845	N/A	38366	29933	10368	N/A	133892	40509	31345	N/A	14314	111127	20075	96851	8704	N/A	83849	28461	89710	50488
384714	18903	28418	N/A	51143	169940	26213	189833	N/A	N/A	20232	23876	19934	35188	196392	N/A	115045	N/A	N/A	8774	N/A	5762	125052	208230	62169	60889	6357	42986	N/A	12754	1845	N/A	38366	29933	10368	N/A	133892	40509	31345	N/A	14314	111127	20075	96851	8704	N/A	83849	28461	89710	50488
384714	18903	28418	N/A	51143	169940	26213	189833	N/A	N/A	20232	23876	19934	35188	196392	N/A	115045	N/A	N/A	8774	N/A	5762	125052	208230	62169	60889	6357	42986	N/A	12754	1845	N/A	38366	29933	10368	N/A	133892	40509	31345	N/A	14314	111127	20075	96851	8704	N/A	83849	28461	89710	50488
384714	18903	28418	N/A	51143	169940	26213	189833	N/A	N/A	20232	23876	19934	35188	196392	N/A	115045	N/A	N/A	8774	N/A	5762	125052	208230	62169	60889	6357	42986	N/A	12754	1845	N/A	38366	29933	10368	N/A	133892	40509	31345	N/A	14314	111127	20075	96851	8704	N/A	83849	28461	89710	50488
384714	18903	28418	N/A	51143	169940	26213	189833	N/A	N/A	20232	23876	19934	35188	196392	N/A	115045	N/A	N/A	8774	N/A	5762	125052	208230	62169	60889	6357	42986	N/A	12754	1845	N/A	38366	29933	10368	N/A	133892	40509	31345	N/A	14314	111127	20075	96851	8704	N/A	83849	28461	89710	50488
384714	18903	28418	N/A	51143	169940	26213	189833	N/A	N/A	20232	23876	19934	35188	196392	N/A	115045	N/A	N/A	8774	N/A	5762	125052	208230	62169	60889	6357	42986	N/A	12754	1845	N/A	38366	29933	10368	N/A	133892	40509	31345	N/A	14314	111127	20075	96851	8704	N/A	83849	28461	89710	50488
384714	18903	28418	N/A	51143	169940	26213	189833	N/A	N/A	20232	23876	19934	35188	196392	N/A	115045	N/A	N/A	8774	N/A	5762	125052	208230	62169	60889	6357	42986	N/A	12754	1845	N/A	38366	29933	10368	N/A	133892	40509	31345	N/A	14314	111127	20075	96851	8704	N/A	83849	28461	89710	50488
384714	18903	28418	N/A	51143	169940	26213	189833	93201	N/A	20232	23876	19934	35188	196392	N/A	115045	N/A	N/A	8774	N/A	5762	125052	208230	62169	60889	6357	42986	N/A	12754	1845	N/A	38366	29933	10368	N/A	133892	40509	31345	N/A	14314	111127	20075	96851	8704	N/A	83849	28461	89710	50488
384714	18903	28418	N/A	51143	169940	26213	189833	93201	N/A	20232	23876	19934	35188	196392	N/A	115045	N/A	N/A	8774	N/A	5762	125052	208230	62169	60889	6357	42986	N/A	12754	1845	N/A	38366	29933	10368	N/A	133892	40509	31345	N/A	14314	111127	20075	96851	8704	N/A	83849	28461	89710	50488
384714	18903	28418	N/A	51143	169940	26213	189833	92292	N/A	20232	23876	19934	35188	196392	N/A	115045	N/A	N/A	8774	N/A	5762	125052	208230	62169	60889	6357	42986	N/A	12754	1845	N/A	38366	29933	10368	N/A	133892	40509	31345	N/A	14314	111127	20075	96851	8704	N/A	83849	28461	89710	50488
384714	18903	28418	N/A	51143	169940	26213	189833	92292	N/A	20232	23876	19934	35188	196392	N/A	115045	N/A	N/A	8774	N/A	5762	125052	208230	62169	60889	6357	42986	N/A	12754	1845	N/A	38366	29933	10368	N/A	133892	40509	31345	N/A	14314	111127	20075	96851	8704	N/A	83849	28461	89710	50488
384714	18903	28418	N/A	51143	169940	26213	189833	92292	N/A	20232	23876	19934	35188	196392	N/A	115045	N/A	N/A	8774	N/A	5762	125052	208230	62169	60889	6357	42986	N/A	12754	1845	N/A	38366	29933	10368	N/A	133892	40509	31345	N/A	14314	111127	20075	92897	8704	N/A	83849	28461	89710	50488
384714	18903	28418	N/A	51143	169940	26213	189833	8029	N/A	20232	23876	19934	35188	196392	N/A	115045	N/A	N/A	8774	N/A	5762	125052	208230	62169	60889	6357	42986	N/A	12754	1845	N/A	38366	29933	10368	N/A	133892	40509	31345	N/A	14314	111127	20075	92897	8704	N/A	83849	28461	89710	50488
384714	18903	28418	N/A	51143	169940	26213	189833	8029	N/A	20232	23876	19934	35188	196392	N/A	115045	N/A	N/A	8774	N/A	5762	125052	208230	62169	60889	6357	42986	N/A	12754	1845	N/A	38366	29933	10368	N/A	133892	40509	31345	N/A	14314	111127	20075	92897	8704	N/A	83849	28461	89710	50488
384714	18903	28418	N/A	51143	169940	26213	189833	8029	N/A	20232	23876	19934	35188	196392	N/A	115045	N/A	N/A	8774	N/A	5762	125052	208230	62169	60889	6357	42986	N/A	12754	1845	N/A	38366	29933	10368	N/A	133892	40509	31345	N/A	14314	111127	20075	92897	8704	N/A	83849	28461	89710	50488
384714	18903	28418	N/A	51143	169940	26213	189833	8029	N/A	20232	23876	19934	35188	196392	N/A	115045	N/A	N/A	8774	N/A	5762	125052	208230	62169	60889	6357	42986	N/A	12754	1845	N/A	38366	29933	10368	N/A	133892	40509	31345	N/A	14314	111127	20075	92897	8704	N/A	83849	28461	89710	50488
384714	18903	28418	N/A	51143	169940	26213	189833	8029	N/A	20232	23876	19934	35188	196392	N/A	115045	N/A	N/A	8774	N/A	5762	125052	208230	62169	60889	6357	42986	N/A	12754	1845	N/A	38366	29933	10368	N/A	133892	40509	31345	N/A	14314	111127	20075	92897	8704	N/A	83849	28461	89710	50488
384714	18903	28418	N/A	51143	169940	26213	189833	8029	N/A	20232	23876	19934	35188	196392	N/A	115045	N/A	N/A	8774	N/A	5762	125052	208230	62169	60889	6357	42986	N/A	12754	1845	N/A	38366	29933	10368	N/A	133892	40509	31345	N/A	14314	111127	20075	92897	8704	N/A	83849	28461	89710	50488
384714	18903	28418	N/A	51143	169940	26213	189833	8029	N/A	20232	23876	19934	35188	196392	N/A	115045	N/A	N/A	8774	N/A	5762	125052	208230	62169	60889	6357	42986	N/A	12754	1845	N/A	38366	29933	10368	N/A	133892	40509	31345	N/A	14314	111127	20075	92897	8704	N/A	83849	28461	89710	50488
384714	18903	28418	N/A	51143	169940	26213	189833	8029	N/A	20232	23876	19934	35188	196392	N/A	115045	N/A	N/A	8774	N/A	5762	125052	208230	62169	60889	6357	42986	N/A	12754	1845	N/A	38366	29933	10368	N/A	133892	40509	31345	N/A	14314	111127	20075	92897	8704	N/A	83849	28461	89710	50488
384714	18903	28418	N/A	51143	169940	26213	189833	8029	N/A	20232	23876	19934	35188	196392	N/A	115045	N/A	N/A	8774	N/A	5762	125052	208230	62169	60889	6357	42986	N/A	12754	1845	N/A	38366	29933	10368	N/A	133892	40509	31345	N/A	14314	111127	20075	92897	8704	N/A	83849	28461	89710	50488
384714	18903	28418	N/A	51143	169940	26213	189833	8029	N/A	20232	23876	19934	35188	196392	N/A	115045	N/A	N/A	8774	N/A	5762	125052	208230	62169	60889	6357	42986	N/A	12754	1845	N/A	38366	29933	10368	N/A	133892	40509	31345	N/A	14314	111127	20075	92897	8704	N/A	83849	28461	89710	50488
384714	18903	28418	N/A	51143	169940	26213	189833	8029	N/A	20232	23876	19934	35188	196392	N/A	115045	N/A	N/A	8774	N/A	5762	125052	208230	62169	60889	6357	42986	N/A	12754	1845	N/A	38366	29933	10368	N/A	133892	40509	31345	N/A	14314	111127	20075	92897	8704	N/A	83849	28461	89710	50488
384714	18903	28418	N/A	51143	169940	26213	189833	8029	N/A	20232	23876	19934	35188	196392	N/A	115045	N/A	N/A	8774	N/A	5762	125052	208230	62169	60889	6357	42986	N/A	12754	1845	N/A	38366	29933	10368	N/A	133892	40509	31345	N/A	14314	111127	20075	92897	8704	N/A	83849	28461	89710	50488
384714	18903	28418	N/A	51143	169940	26213	189833	8029	N/A	20232	23876	19934	35188	196392	N/A	115045	N/A	N/A	8774	N/A	5762	125052	208230	62169	60889	6357	42986	N/A	12754	1845	N/A	38366	29933	10368	N/A	133892	40509	31345	N/A	14314	111127	20075	92897	8704	N/A	83849	28461	89710	50488
384714	18903	28418	N/A	51143	169940	26213	189833	8029	N/A	20232	23876	19934	35188	196392	N/A	115045	N/A	N/A	8774	N/A	5762	125052	208230	62169	60889	6357	42986	N/A	12754	1845	N/A	38366	29933	10368	N/A	133892	40509	31345	N/A	14314	111127	20075	92897	8704	N/A	83849	28461	89710	50488
384714	18903	28418	N/A	51143	169940	26213	189833	8029	N/A	20232	23876	19934	35188	196392	N/A	115045	N/A	N/A	8774	N/A	5762	125052	208230	62169	60889	6357	42986	N/A	12754	1845	N/A	38366	29933	10368	N/A	133892	40509	31345	N/A	14314	111127	20075	92897	8704	N/A	83849	28461	89710	50488
384714	18903	28418	N/A	51143	169940	26213	189833	8029	N/A	20232	23876	19934	35188	196392	N/A	115045	N/A	N/A	8774	N/A	5762	125052	208230	62169	60889	6357	42986	N/A	12754	1845	N/A	38366	29933	10368	N/A	133892	40509	31345	N/A	14314	111127	20075	92897	8704	N/A	83849	28461	89710	50488
384714	18903	28418	N/A	51143	169940	26213	189833	8029	N/A	20232	23876	19934	35188	196392	N/A	115045	N/A	N/A	8774	N/A	5762	125052	208230	62169	60889	6357	42986	N/A	12754	1845	N/A	38366	29933	10368	N/A	133892	40509	31345	N/A	14314	111127	20075	92897	8704	N/A	83849	28461	89710	50488
384714	18903	28418	N/A	51143	169940	26213	189833	8029	N/A	20232	23876	19934	35188	196392	N/A	115045	N/A	N/A	8774	N/A	5762	125052	208230	62169	60889	6357	42986	N/A	12754	1845	N/A	38366	29933	10368	N/A	133892	40509	31345	N/A	14314	111127	20075	92897	8704	N/A	83849	28461	89710	50488
384714	18903	28418	N/A	51143	169940	26213	189833	8029	N/A	20232	23876	19934	35188	196392	N/A	115045	N/A	N/A	8774	N/A	5762	125052	208230	62169	60889	6357	42986	N/A	12754	1845	N/A	38366	29933	10368	N/A	133892	40509	31345	N/A	14314	111127	20075	92897	8704	N/A	83849	28461	89710	50488
384714	18903	28418	N/A	51143	169940	26213	189833	8029	N/A	20232	23876	19934	35188	196392	N/A	115045	N/A	N/A	8774	N/A	5762	125052	208230	62169	60889	6357	42986	N/A	12754	1845	N/A	38366	29933	10368	N/A	133892	40509	31345	N/A	14314	111127	20075	92897	8704	N/A	83849	28461	89710	50488
384714	18903	28418	N/A	51143	169940	26213	189833	8029	N/A	20232	23876	19934	35188	196392	N/A	115045	N/A	N/A	8774	N/A	5762	125052	208230	62169	60889	6357	42986	N/A	12754	1845	N/A	38366	29933	10368	N/A	133892	40509	31345	N/A	14314	111127	20075	92897	8704	N/A	83849	28461	89710	50488
384714	18903	28418	N/A	51143	169940	26213	189833	8029	N/A	20232	23876	19934	35188	196392	N/A	115045	N/A	N/A	8774	N/A	5762	125052	208230	62169	60889	6357	42986	N/A	12754	1845	N/A	38366	29933	10368	N/A	133892	40509	31345	N/A	14314	111127	20075	92897	8704	N/A	83849	28461	89710	50488
384714	18903	28418	N/A	51143	169940	26213	189833	8029	N/A	20232	23876	19934	35188	196392	N/A	115045	N/A	N/A	8774	N/A	5762	125052	208230	62169	60889	6357	42986	N/A	12754	1845	N/A	38366	29933	10368	N/A	133892	40509	31345	N/A	14314	111127	20075	92897	8704	N/A	83849	28461	89710	50488
384714	18903	28418	N/A	51143	169940	26213	189833	8029	N/A	20232	23876	19934	35188	196392	N/A	115045	N/A	N/A	8774	N/A	5762	125052	208230	62169	60889	6357	42986	N/A	12754	1845	N/A	38366	29933	10368	N/A	133892	40509	31345	N/A	14314	111127	20075	92897	8704	N/A	83849	28461	89710	50488
384714	18903	28418	N/A	51143	169940	26213	189833	8029	N/A	20232	23876	19934	35188	196392	N/A	115045	N/A	N/A	8774	N/A	5762	125052	208230	62169	60889	6357	42986	N/A	12754	1845	N/A	38366	29933	10368	N/A	133892	40509	31345	N/A	14314	111127	20075	92897	8704	N/A	83849	28461	89710	50488
384714	18903	28418	N/A	51143	169940	26213	189833	8029	N/A	20232	23876	19934	35188	196392	N/A	115045	N/A	N/A	8774	N/A	5762	125052	208230	62169	60889	6357	42986	N/A	12754	1845	N/A	38366	29933	10368	N/A	133892	40509	31345	N/A	14314	111127	20075	92897	8704	N/A	83849	28461	89710	50488
384714	18903	28418	N/A	51143	169940	26213	189833	8029	N/A	20232	23876	19934	35188	196392	N/A	115045	N/A	N/A	8774	N/A	5762	125052	208230	62169	60889	6357	42986	N/A	12754	1845	N/A	38366	29933	10368	N/A	133892	40509	31345	N/A	14314	111127	20075	92897	8704	N/A	83849	28461	89710	50488
384714	18903	28418	N/A	51143	169940	26213	189833	8029	N/A	20232	23876	19934	35188	196392	N/A	115045	N/A	N/A	8774	N/A	5762	125052	208230	62169	60889	6357	42986	N/A	12754	1845	N/A	38366	29933	10368	N/A	133892	40509	31345	N/A	14314	111127	20075	92897	8704	N/A	83849	28461	89710	50488
384714	18903	28418	N/A	51143	169940	26213	189833	8029	N/A	20232	23876	19934	35188	196392	N/A	115045	N/A	N/A	8774	N/A	5762	125052	208230	62169	60889	6357	42986	N/A	12754	1845	N/A	38366	29933	10368	N/A	133892	40509	31345	N/A	14314	111127	20075	92897	8704	N/A	83849	28461	89710	50488
384714	18903	28418	N/A	51143	169940	26213	189833	8029	N/A	20232	23876	19934	35188	196392	N/A	115045	N/A	N/A	8774	N/A	5762	125052	208230	62169	60889	6357	42986	N/A	12754	1845	N/A	38366	29933	10368	N/A	133892	40509	31345	N/A	14314	111127	20075	92897	8704	N/A	83849	28461	89710	50488
384714	18903	28418	N/A	51143	169940	26213	189833	8029	N/A	20232	23876	19934	35188	196392	N/A	115045	N/A	N/A	8774	N/A	5762	125052	208230	62169	60889	6357	42986	N/A	12754	1845	N/A	38366	29933	10368	N/A	133892	40509	31345	N/A	14314	111127	20075	92897	8704	N/A	83849	28461	89710	50488
384714	18903	28418	N/A	51143	169940	26213	189833	8029	N/A	20232	23876	19934	35188	196392	N/A	115045	N/A	N/A	8774	N/A	5762	125052	208230	62169	60889	6357	42986	N/A	12754	1845	N/A	38366	29933	10368	N/A	133892	40509	31345	N/A	14314	111127	20075	92897	8704	N/A	83849	28461	89710	50488
384714	18903	28418	N/A	51143	169940	26213	189833	8029	N/A	20232	23876	19934	35188	196392	N/A	115045	N/A	N/A	8774	N/A	5762	125052	208230	62169	60889	6357	42986	N/A	12754	1845	N/A	38366	29933	10368	N/A	133892	40509	31345	N/A	14314	111127	20075	92897	8704	N/A	83849	28461	89710	50488
384714	18903	28418	N/A	51143	169940	26213	189833	8029	N/A	20232	23876	19934	35188	196392	N/A	115045	N/A	N/A	8774	N/A	5762	125052	208230	62169	60889	6357	42986	N/A	12754	1845	N/A	38366	29933	10368	N/A	133892	40509	31345	N/A	14314	111127	20075	92897	8704	N/A	83849	28461	89710	50488
384714	18903	28418	N/A	51143	169940	26213	189833	8029	N/A	20232	23876	19934	35188	196392	N/A	115045	N/A	N/A	8774	N/A	5762	125052	208230	62169	60889	6357	42986	N/A	12754	1845	N/A	38366	29933	10368	N/A	133892	40509	31345	N/A	14314	111127	20075	92897	8704	N/A	83849	28461	89710	50488
384714	18903	28418	N/A	51143	169940	26213	189833	8029	N/A	20232	23876	19934	35188	196392	N/A	115045	N/A	N/A	8774	N/A	5762	125052	208230	62169	60889	6357	42986	N/A	12754	1845	N/A	38366	29933	10368	N/A	133892	40509	31345	N/A	14314	111127	20075	92897	8704	N/A	83849	28461	89710	50488
384714	18903	28418	N/A	51143	169940	26213	189833	8029	N/A	20232	23876	19934	35188	196392	N/A	115045	N/A	N/A	8774	N/A	5762	125052	208230	62169	60889	6357	42986	N/A	12754	1845	N/A	38366	29933	10368	N/A	133892	40509	31345	N/A	14314	111127	20075	92897	8704	N/A	83849	28461	89710	50488
384714	18903	28418	N/A	51143	169940	26213	189833	8029	N/A	20232	23876	19934	35188	196392	N/A	115045	N/A	N/A	8774	N/A	5762	125052	208230	62169	60889	6357	42986	N/A	12754	1845	N/A	38366	29933	10368	N/A	133892	40509	31345	N/A	14314	111127	20075	92897	8704	N/A	83849	28461	89710	50488
384714	18903	28418	N/A	51143	169940	26213	189833	8029	N/A	20232	23876	19934	35188	196392	N/A	115045	N/A	N/A	8774	N/A	5762	125052	208230	62169	60889	6357	42986	N/A	12754	1845	N/A	38366	29933	10368	N/A	133892	40509	31345	N/A	14314	111127	20075	92897	8704	N/A	83849	28461	89710	50488
384714	18903	28418	N/A	51143	169940	26213	189833	8029	N/A	20232	23876	19934	35188	196392	N/A	115045	N/A	N/A	8774	N/A	5762	125052	208230	62169	60889	6357	42986	N/A	12754	1845	N/A	38366	29933	10368	N/A	133892	40509	31345	N/A	14314	111127	20075	92897	8704	N/A	83849	28461	89710	50488
384714	18903	28418	N/A	51143	169940	26213	189833	8029	N/A	20232	23876	19934	35188	196392	N/A	115045	N/A	N/A	8774	N/A	5762	125052	208230	62169	60889	6357	42986	N/A	12754	1845	N/A	38366	29933	10368	N/A	133892	40509	31345	N/A	14314	111127	20075	92897	8704	N/A	83849	28461	89710	50488
384714	18903	28418	N/A	51143	169940	26213	189833	8029	N/A	20232	23876	19934	35188	196392	N/A	115045	N/A	N/A	8774	N/A	5762	125052	208230	62169	60889	6357	42986	N/A	12754	1845	N/A	38366	29933	10368	N/A	133892	40509	31345	N/A	14314	111127	20075	92897	8704	N/A	83849	28461	89710	50488
384714	18903	28418	N/A	51143	169940	26213	189833	8029	N/A	20232	23876	19934	35188	196392	N/A	115045	N/A	N/A	8774	N/A	5762	125052	208230	62169	60889	6357	42986	N/A	12754	1845	N/A	38366	29933	10368	N/A	133892	40509	31345	N/A	14314	111127	20075	92897	8704	N/A	83849	28461	89710	50488
384714	18903	28418	N/A	51143	169940	26213	189833	8029	N/A	20232	23876	19934	35188	196392	N/A	115045	N/A	9444	8774	N/A	5762	125052	208230	62169	60889	6357	42986	N/A	12754	1845	N/A	38366	29933	10368	N/A	133892	40509	31345	N/A	14314	111127	20075	92897	8704	N/A	83849	28461	89710	50488
384714	18903	28418	N/A	51143	169940	26213	189833	8029	N/A	20232	23876	19934	35188	196392	N/A	115045	N/A	9444	8774	N/A	5762	125052	208230	62169	60889	6357	42986	N/A	12754	1845	N/A	38366	29933	10368	N/A	133892	40509	31345	N/A	14314	111127	20075	92897	8704	N/A	83849	28461	89710	50488
384714	18903	28418	N/A	51143	169940	26213	189833	8029	N/A	20232	23876	19934	35188	196392	N/A	115045	N/A	9444	8774	N/A	5762	125052	208230	62169	60889	6357	42986	N/A	12754	1845	N/A	38366	29933	10368	N/A	133892	40509	31345	N/A	14314	111127	20075	92897	8704	N/A	83849	28461	89710	50488
384714	18903	28418	N/A	51143	169940	26213	189833	8029	N/A	20232	23876	19934	35188	196392	N/A	115045	N/A	9444	8774	N/A	5762	125052	208230	62169	60889	6357	42986	N/A	12754	1845	N/A	38366	29933	10368	N/A	133892	40509	31345	N/A	14314	111127	20075	92897	8704	N/A	83849	28461	89710	50488
384714	18903	28418	N/A	51143	169940	26213	189833	8029	N/A	20232	23876	19934	35188	196392	N/A	115045	N/A	9444	8774	N/A	5762	125052	208230	62169	60889	6357	42986	N/A	12754	1845	N/A	38366	29933	10368	N/A	133892	40509	31345	N/A	14314	111127	20075	92897	8704	N/A	83849	28461	89710	50488
384714	18903	28418	N/A	51143	169940	26213	189833	8029	N/A	20232	23876	19934	35188	196392	N/A	115045	N/A	9444	8774	N/A	5762	125052	208230	62169	60889	6357	42986	N/A	12754	1845	N/A	38366	29933	10368	N/A	133892	40509	31345	N/A	14314	111127	20075	92897	8704	N/A	83849	28461	89710	50488
384714	18903	28418	N/A	51143	169940	26213	189833	8029	N/A	20232	23876	19934	35188	196392	N/A	115045	N/A	9444	8774	N/A	5762	125052	208230	62169	60889	6357	42986	N/A	12754	1845	N/A	38366	29933	10368	N/A	133892	40509	31345	N/A	14314	111127	20075	92897	8704	N/A	83849	28461	89710	50488
384714	18903	28418	N/A	51143	169940	26213	189833	8029	N/A	20232	23876	19934	35188	196392	N/A	115045	N/A	9444	8774	N/A	5762	125052	208230	62169	60889	6357	42986	N/A	12754	1845	N/A	38366	29933	10368	N/A	133892	40509	31345	N/A	14314	111127	20075	92897	8704	N/A	83849	28461	89710	50488
384714	18903	28418	N/A	51143	169940	26213	189833	8029	N/A	20232	23876	19934	35188	196392	N/A	115045	N/A	9444	8774	N/A	5762	125052	208230	62169	60889	6357	42986	N/A	12754	1845	N/A	38366	29933	10368	N/A	133892	40509	31345	N/A	14314	111127	20075	92897	8704	N/A	83849	28461	89710	50488
384714	18903	28418	N/A	51143	169940	26213	189833	8029	N/A	20232	23876	19934	35188	196392	N/A	115045	N/A	9444	8774	N/A	5762	125052	208230	62169	60889	6357	42986	N/A	12754	1845	N/A	38366	29933	10368	N/A	133892	40509	31345	N/A	14314	111127	20075	92897	8704	N/A	83849	28461	89710	50488
384714	18903	28418	N/A	51143	169940	26213	189833	8029	N/A	20232	23876	19934	35188	196392	N/A	115045	N/A	9444	8774	N/A	5762	125052	208230	62169	60889	6357	42986	N/A	12754	1845	N/A	38366	29933	10368	N/A	133892	40509	31345	N/A	14314	111127	20075	92897	8704	N/A	83849	28461	89710	50488
384714	18903	28418	N/A	51143	169940	26213	189833	8029	N/A	20232	23876	19934	35188	196392	N/A	115045	N/A	9444	8774	N/A	5762	125052	208230	62169	60889	6357	42986	N/A	12754	1845	N/A	38366	29933	10368	N/A	133892	40509	31345	N/A	14314	111127	20075	92897	8704	N/A	83849	28461	89710	50488
384714	18903	28418	N/A	51143	169940	26213	189833	8029	N/A	20232	23876	19934	35188	196392	N/A	115045	N/A	9444	8774	N/A	5762	125052	208230	62169	60889	6357	42986	N/A	12754	1845	N/A	38366	29933	10368	N/A	133892	40509	31345	N/A	14314	111127	20075	92897	8704	N/A	83849	28461	89710	50488
384714	18903	28418	N/A	51143	169940	26213	189833	8029	N/A	20232	23876	19934	35188	196392	N/A	115045	N/A	9444	8774	N/A	5762	125052	208230	62169	60889	6357	42986	N/A	12754	1845	N/A	38366	29933	10368	N/A	133892	40509	31345	N/A	14314	111127	20075	92897	8704	N/A	83849	28461	89710	50488
384714	18903	28418	N/A	51143	169940	26213	189833	8029	N/A	20232	23876	19934	35188	196392	N/A	115045	N/A	9444	8774	N/A	5762	125052	208230	62169	60889	6357	42986	N/A	12754	1845	N/A	38366	29933	10368	N/A	133892	40509	31345	N/A	14314	111127	20075	92897	8704	N/A	83849	28461	89710	50488
384714	18903	28418	N/A	51143	169940	26213	189833	8029	N/A	20232	23876	19934	35188	196392	N/A	115045	N/A	9444	8774	N/A	5762	125052	208230	62169	60889	6357	42986	N/A	12754	1845	N/A	38366	29933	10368	N/A	133892	40509	31345	N/A	14314	111127	20075	92897	8704	N/A	83849	28461	89710	50488
384714	18903	28418	N/A	51143	169940	26213	189833	8029	N/A	20232	23876	19934	35188	196392	N/A	115045	N/A	9444	8774	N/A	5762	125052	208230	62169	60889	6357	42986	N/A	12754	1845	N/A	38366	29933	10368	N/A	133892	40509	31345	N/A	14314	111127	20075	92897	8704	N/A	83849	28461	89710	50488
384714	18903	28418	N/A	51143	169940	26213	189833	8029	N/A	20232	23876	19934	35188	196392	N/A	115045	N/A	9444	8774	N/A	5762	125052	208230	62169	60889	6357	42986	N/A	12754	1845	N/A	38366	29933	10368	N/A	133892	40509	31345	N/A	14314	111127	20075	92897	8704	N/A	83849	28461	89710	50488
384714	18903	28418	N/A	51143	169940	26213	189833	8029	N/A	20232	23876	19934	35188	196392	N/A	115045	N/A	9444	8774	N/A	5762	125052	208230	62169	60889	6357	42986	N/A	12754	1845	N/A	38366	29933	10368	N/A	133892	40509	31345	N/A	14314	111127	20075	92897	8704	N/A	83849	28461	89710	50488
384714	18903	28418	N/A	51143	169940	26213	189833	8029	N/A	20232	23876	19934	35188	196392	N/A	115045	N/A	9444	8774	N/A	5762	125052	208230	62169	60889	6357	42986	N/A	12754	1845	N/A	38366	29933	10368	N/A	133892	40509	31345	N/A	14314	111127	20075	92897	8704	N/A	83849	28461	89710	50488
384714	18903	28418	N/A	51143	169940	26213	189833	8029	N/A	20232	23876	19934	35188	196392	N/A	115045	N/A	9444	8774	N/A	5762	125052	208230	62169	60889	6357	42986	N/A	12754	1845	N/A	38366	29933	10368	N/A	133892	40509	31345	N/A	14314	111127	20075	92897	8704	N/A	83849	28461	89710	50488
384714	18903	28418	N/A	51143	169940	26213	189833	8029	N/A	20232	23876	19934	35188	196392	N/A	115045	N/A	9444	8774	N/A	5762	125052	208230	62169	60889	6357	42986	N/A	12754	1845	N/A	38366	29933	10368	N/A	133892	40509	31345	N/A	14314	111127	20075	92897	8704	N/A	83849	28461	89710	50488
384714	18903	28418	N/A	51143	169940	26213	189833	8029	N/A	20232	23876	19934	35188	196392	N/A	115045	N/A	9444	8774	N/A	5762	125052	208230	62169	60889	6357	42986	N/A	12754	1845	N/A	38366	29933	10368	N/A	133892	40509	31345	N/A	14314	111127	20075	92897	8704	N/A	83849	28461	89710	50488
384714	18903	28418	N/A	51143	169940	26213	189833	8029	N/A	20232	23876	19934	35188	196392	N/A	115045	N/A	9444	8774	N/A	5762	125052	208230	62169	60889	6357	42986	N/A	12754	1845	N/A	38366	29933	10368	N/A	133892	40509	31345	N/A	14314	111127	20075	92897	8704	N/A	83849	28461	89710	50488
384714	18903	28418	N/A	51143	169940	26213	189833	8029	N/A	20232	23876	19934	35188	196392	N/A	115045	N/A	9444	8774	N/A	5762	125052	208230	62169	60889	6357	42986	N/A	12754	1845	N/A	38366	29933	10368	N/A	133892	40509	31345	N/A	14314	111127	20075	92897	8704	N/A	83849	28461	89710	50488
384714	18903	28418	N/A	51143	169940	26213	189833	8029	N/A	20232	23876	19934	35188	196392	N/A	115045	N/A	9444	8774	N/A	5762	125052	208230	62169	60889	6357	42986	N/A	12754	1845	N/A	38366	29933	10368	N/A	133892	40509	31345	N/A	14314	111127	20075	92897	8704	N/A	83849	28461	89710	50488
384714	18903	28418	N/A	51143	169940	26213	189833	8029	N/A	20232	23876	19934	35188	196392	N/A	115045	N/A	9444	8774	N/A	5762	125052	208230	62169	60889	6357	42986	N/A	12754	1845	N/A	38366	29933	10368	N/A	133892	40509	31345	N/A	14314	111127	20075	92897	8704	N/A	83849	28461	89710	50488
384714	18903	28418	N/A	51143	169940	26213	189833	8029	N/A	20232	23876	19934	35188	196392	N/A	115045	N/A	9444	8774	N/A	5762	125052	208230	62169	60889	6357	42986	N/A	12754	1845	N/A	38366	29933	10368	N/A	133892	40509	31345	N/A	14314	111127	20075	92897	8704	N/A	83849	28461	89710	50488
384714	18903	28418	N/A	51143	169940	26213	189833	8029	N/A	20232	23876	19934	35188	196392	N/A	115045	N/A	9444	8774	N/A	5762	125052	208230	62169	60889	6357	42986	N/A	12754	1845	N/A	38366	29933	10368	N/A	133892	40509	31345	N/A	14314	111127	20075	92897	8704	N/A	83849	28461	89710	50488
384714	18903	28418	N/A	51143	169940	26213	189833	8029	N/A	20232	23876	19934	35188	196392	N/A	115045	N/A	9444	8774	N/A	5762	125052	208230	62169	60889	6357	42986	N/A	12754	1845	N/A	38366	29933	10368	N/A	133892	40509	31345	N/A	14314	111127	20075	92897	8704	N/A	83849	28461	89710	50488
384714	18903	28418	N/A	51143	169940	26213	189833	8029	N/A	20232	23876	19934	35188	196392	N/A	115045	N/A	9444	8774	N/A	5762	125052	208230	62169	60889	6357	42986	N/A	12754	1845	N/A	38366	29933	10368	N/A	133892	40509	31345	N/A	14314	111127	20075	92897	8704	N/A	83849	28461	89710	50488
384714	18903	28418	N/A	51143	169940	26213	189833	8029	N/A	20232	23876	19934	35188	196392	N/A	115045	N/A	9444	8774	N/A	5762	125052	208230	62169	60889	6357	42986	N/A	12754	1845	N/A	38366	29933	10368	N/A	133892	40509	31345	N/A	14314	111127	20075	92897	8704	N/A	83849	28461	89710	50488
384714	18903	28418	N/A	51143	169940	26213	189833	8029	N/A	20232	23876	19934	35188	196392	N/A	115045	N/A	9444	8774	N/A	5762	125052	208230	62169	60889	6357	42986	N/A	12754	1845	N/A	38366	29933	10368	N/A	133892	40509	31345	N/A	14314	111127	20075	92897	8704	N/A	83849	28461	89710	50488
384714	18903	28418	N/A	51143	169940	26213	189833	8029	N/A	20232	23876	19934	35188	196392	N/A	115045	N/A	9444	8774	N/A	5762	125052	208230	62169	60889	6357	42986	N/A	12754	1845	N/A	38366	29933	10368	N/A	133892	40509	31345	N/A	14314	111127	20075	92897	8704	N/A	83849	28461	89710	50488
384714	18903	28418	N/A	51143	169940	26213	189833	8029	N/A	20232	23876	19934	35188	196392	N/A	115045	N/A	9444	8774	N/A	5762	125052	208230	62169	60889	6357	42986	N/A	12754	1845	N/A	38366	29933	10368	N/A	133892	40509	31345	N/A	14314	111127	20075	92897	8704	N/A	83849	28461	89710	50488
384714	18903	28418	N/A	51143	169940	26213	189833	8029	N/A	20232	23876	19934	35188	196392	N/A	115045	N/A	9444	8774	N/A	5762	125052	208230	62169	60889	6357	42986	N/A	12754	1845	N/A	38366	29933	10368	N/A	133892	40509	31345	N/A	14314	111127	20075	92897	8704	N/A	83849	28461	89710	50488
384714	18903	28418	N/A	51143	169940	26213	189833	8029	N/A	20232	23876	19934	35188	196392	N/A	115045	N/A	9444	8774	N/A	5762	125052	208230	62169	60889	6357	42986	N/A	12754	1845	N/A	38366	29933	10368	N/A	133892	40509	31345	N/A	14314	111127	20075	92897	8704	N/A	83849	28461	89710	50488
384714	18903	28418	N/A	51143	169940	26213	189833	8029	N/A	20232	23876	19934	35188	196392	N/A	115045	N/A	9444	8774	N/A	5762	125052	208230	62169	60889	6357	42986	N/A	12754	1845	N/A	38366	29933	10368	N/A	133892	40509	31345	N/A	14314	111127	20075	92897	8704	N/A	83849	28461	89710	50488
384714	18903	28418	N/A	51143	169940	26213	189833	8029	N/A	20232	23876	19934	35188	196392	N/A	115045	N/A	9444	8774	N/A	5762	125052	208230	62169	60889	6357	42986	N/A	12754	1845	N/A	38366	29933	10368	N/A	133892	40509	31345	N/A	14314	111127	20075	92897	8704	N/A	83849	28461	89710	50488
384714	18903	28418	N/A	51143	169940	26213	189833	8029	N/A	20232	23876	19934	35188	196392	N/A	115045	N/A	9444	8774	N/A	5762	125052	208230	62169	60889	6357	42986	N/A	12754	1845	N/A	38366	29933	10368	N/A	133892	40509	31345	N/A	14314	111127	20075	92897	8704	N/A	83849	28461	89710	50488
384714	18903	28418	N/A	51143	169940	26213	189833	8029	N/A	20232	23876	19934	35188	196392	N/A	115045	N/A	9444	8774	N/A	5762	125052	208230	62169	60889	6357	42986	N/A	12754	1845	N/A	38366	29933	10368	N/A	133892	40509	31345	N/A	14314	111127	20075	92897	8704	N/A	83849	28461	89710	50488
384714	18903	28418	N/A	51143	169940	26213	189833	8029	N/A	20232	23876	19934	35188	196392	N/A	115045	N/A	9444	8774	N/A	5762	125052	208230	62169	60889	6357	42986	N/A	12754	1845	N/A	38366	29933	10368	N/A	133892	40509	31345	N/A	14314	111127	20075	92897	8704	N/A	83849	28461	89710	50488
384714	18903	28418	N/A	51143	169940	26213	189833	8029	N/A	20232	23876	19934	35188	196392	N/A	115045	N/A	9444	8774	N/A	5762	125052	208230	62169	60889	6357	42986	N/A	12754	1845	N/A	38366	29933	10368	N/A	133892	40509	31345	N/A	14314	111127	20075	92897	8704	N/A	83849	28461	89710	50488
384714	18903	28418	N/A	51143	169940	26213	189833	8029	N/A	20232	23876	19934	35188	196392	N/A	115045	N/A	9444	8774	N/A	5762	125052	208230	62169	60889	6357	42986	N/A	12754	1845	N/A	38366	29933	10368	N/A	133892	40509	31345	N/A	14314	111127	20075	92897	8704	N/A	83849	28461	89710	50488
384714	18903	28418	N/A	51143	169940	26213	189833	8029	N/A	20232	23876	19934	35188	196392	N/A	115045	N/A	9444	8774	N/A	5762	125052	208230	62169	60889	6357	42986	N/A	12754	1845	N/A	38366	29933	10368	N/A	133892	40509	31345	N/A	14314	111127	20075	92897	8704	N/A	83849	28461	89710	50488
384714	18903	28418	N/A	51143	169940	26213	189833	8029	N/A	20232	23876	19934	35188	196392	N/A	115045	N/A	9444	8774	N/A	5762	125052	208230	62169	60889	6357	42986	N/A	12754	1845	N/A	38366	29933	10368	N/A	133892	40509	31345	N/A	14314	111127	20075	92897	8704	N/A	83849	28461	89710	50488
384714	18903	28418	N/A	51143	169940	26213	189833	8029	N/A	20232	23876	19934	35188	196392	N/A	115045	N/A	9444	8774	N/A	5762	125052	208230	62169	60889	6357	42986	N/A	12754	1845	N/A	38366	29933	10368	N/A	133892	40509	31345	N/A	14314	111127	20075	92897	8704	N/A	83849	28461	89710	50488
384714	18903	28418	N/A	51143	169940	26213	189833	8029	N/A	20232	23876	19934	35188	196392	N/A	115045	N/A	9444	8774	N/A	5762	125052	208230	62169	60889	6357	42986	N/A	12754	1845	N/A	38366	29933	10368	N/A	133892	40509	31345	N/A	14314	111127	20075	92897	8704	N/A	83849	28461	89710	50488
384714	18903	28418	N/A	51143	169940	26213	189833	8029	N/A	20232	23876	19934	35188	196392	N/A	115045	N/A	9444	8774	N/A	5762	125052	208230	62169	60889	6357	42986	N/A	12754	1845	N/A	38366	29933	10368	N/A	133892	40509	31345	N/A	14314	111127	20075	92897	8704	N/A	83849	28461	89710	50488
384714	18903	28418	N/A	51143	169940	26213	189833	8029	N/A	20232	23876	19934	35188	196392	N/A	115045	N/A	9444	8774	N/A	5762	125052	208230	62169	60889	6357	42986	N/A	12754	1845	N/A	38366	29933	10368	N/A	133892	40509	31345	N/A	14314	111127	20075	92897	8704	N/A	83849	28461	89710	50488
384714	18903	28418	N/A	51143	169940	26213	189833	8029	N/A	20232	23876	19934	35188	196392	N/A	115045	N/A	9444	8774	N/A	5762	125052	208230	62169	60889	6357	42986	N/A	12754	1845	N/A	38366	29933	10368	N/A	133892	40509	31345	N/A	14314	111127	20075	92897	8704	N/A	83849	28461	89710	50488
384714	18903	28418	N/A	51143	169940	26213	189833	8029	N/A	20232	23876	19934	35188	196392	N/A	115045	N/A	9444	8774	N/A	5762	125052	208230	62169	60889	6357	42986	N/A	12754	1845	N/A	38366	29933	10368	N/A	133892	40509	31345	N/A	14314	111127	20075	92897	8704	N/A	83849	28461	89710	50488
384714	18903	28418	N/A	51143	169940	26213	189833	8029	N/A	20232	23876	19934	35188	196392	N/A	115045	N/A	9444	8774	N/A	5762	125052	208230	62169	60889	6357	42986	N/A	12754	1845	N/A	38366	29933	10368	N/A	133892	40509	31345	N/A	14314	111127	20075	92897	8704	N/A	83849	28461	89710	50488
384714	18903	28418	N/A	51143	169940	26213	189833	8029	N/A	20232	23876	19934	35188	196392	N/A	115045	N/A	9444	8774	N/A	5762	125052	208230	62169	60889	6357	42986	N/A	12754	1845	N/A	38366	29933	10368	N/A	133892	40509	31345	N/A	14314	111127	20075	92897	8704	N/A	83849	28461	89710	50488
384714	18903	28418	N/A	51143	169940	26213	189833	8029	N/A	20232	23876	19934	35188	196392	N/A	115045	N/A	9444	8774	N/A	5762	125052	208230	62169	60889	6357	42986	N/A	12754	1845	N/A	38366	29933	10368	N/A	133892	40509	31345	N/A	14314	111127	20075	92897	8704	N/A	83849	28461	89710	50488
384714	18903	28418	N/A	51143	169940	26213	189833	8029	N/A	20232	23876	19934	35188	196392	N/A	115045	N/A	9444	8774	N/A	5762	125052	208230	62169	60889	6357	42986	N/A	12754	1845	N/A	38366	29933	10368	N/A	133892	40509	31345	N/A	14314	111127	20075	92897	8704	N/A	83849	28461	89710	50488
384714	18903	28418	N/A	51143	169940	26213	189833	8029	N/A	20232	23876	19934	35188	196392	N/A	115045	N/A	9444	8774	N/A	5762	125052	208230	62169	60889	6357	42986	N/A	12754	1845	N/A	38366	29933	10368	N/A	133892	40509	31345	N/A	14314	111127	20075	92897	8704	N/A	83849	28461	89710	50488
384714	18903	28418	N/A	51143	169940	26213	189833	8029	N/A	20232	23876	19934	35188	196392	N/A	115045	N/A	9444	8774	N/A	5762	125052	208230	62169	60889	6357	42986	N/A	12754	1845	N/A	38366	29933	10368	N/A	133892	40509	31345	N/A	14314	111127	20075	92897	8704	N/A	83849	28461	89710	50488
384714	18903	28418	N/A	51143	169940	26213	189833	8029	N/A	20232	23876	19934	35188	196392	N/A	115045	N/A	9444	8774	N/A	5762	125052	208230	62169	60889	6357	42986	N/A	12754	1845	N/A	38366	29933	10368	N/A	133892	40509	31345	N/A	14314	111127	20075	92897	8704	N/A	83849	28461	89710	50488
384714	18903	28418	N/A	51143	169940	26213	189833	8029	N/A	20232	23876	19934	35188	196392	N/A	115045	N/A	9444	8774	N/A	5762	125052	208230	62169	60889	6357	42986	N/A	12754	1845	N/A	38366	29933	10368	N/A	133892	40509	31345	N/A	14314	111127	20075	92897	8704	N/A	83849	28461	89710	50488
384714	18903	28418	N/A	51143	169940	26213	189833	8029	N/A	20232	23876	19934	35188	196392	N/A	115045	N/A	9444	8774	N/A	5762	125052	208230	62169	60889	6357	42986	N/A	12754	1845	N/A	38366	29933	10368	N/A	133892	40509	31345	N/A	14314	111127	20075	92897	8704	N/A	83849	28461	89710	50488
384714	18903	28418	N/A	51143	169940	26213	189833	8029	N/A	20232	23876	19934	35188	196392	N/A	115045	N/A	9444	8774	N/A	5762	125052	208230	62169	60889	6357	42986	N/A	12754	1845	N/A	38366	29933	10368	N/A	133892	40509	31345	N/A	14314	111127	20075	92897	8704	N/A	83849	28461	89710	50488
384714	18903	28418	N/A	51143	169940	26213	189833	8029	N/A	20232	23876	19934	35188	196392	N/A	115045	N/A	9444	8774	N/A	5762	125052	208230	62169	60889	6357	42986	N/A	12754	1845	N/A	38366	29933	10368	N/A	133892	40509	31345	N/A	14314	111127	20075	92897	8704	N/A	83849	28461	89710	50488
384714	18903	28418	N/A	51143	169940	26213	189833	8029	N/A	20232	23876	19934	35188	196392	N/A	115045	N/A	9444	8774	N/A	5762	125052	208230	62169	60889	6357	42986	N/A	12754	1845	N/A	38366	29933	10368	N/A	133892	40509	31345	N/A	14314	111127	20075	92897	8704	N/A	83849	28461	89710	50488
384714	18903	28418	N/A	51143	169940	26213	189833	8029	N/A	20232	23876	19934	35188	196392	N/A	115045	N/A	9444	8774	N/A	5762	125052	208230	62169	60889	6357	42986	N/A	12754	1845	N/A	38366	29933	10368	N/A	133892	40509	31345	N/A	14314	111127	20075	92897	8704	N/A	83849	28461	89710	50488
384714	18903	28418	N/A	51143	169940	26213	189833	8029	N/A	20232	23876	19934	35188	196392	N/A	115045	N/A	9444	8774	N/A	5762	125052	208230	62169	60889	6357	42986	N/A	12754	1845	N/A	38366	29933	10368	N/A	133892	40509	31345	N/A	14314	111127	20075	92897	8704	N/A	83849	28461	89710	50488
384714	18903	28418	N/A	51143	169940	26213	189833	8029	N/A	20232	23876	19934	35188	196392	N/A	115045	N/A	9444	8774	N/A	5762	125052	208230	62169	60889	6357	42986	N/A	12754	1845	N/A	38366	29933	10368	N/A	133892	40509	31345	N/A	14314	111127	20075	92897	8704	N/A	83849	28461	89710	50488
384714	18903	28418	N/A	51143	169940	26213	189833	8029	N/A	20232	23876	19934	35188	196392	N/A	115045	N/A	9444	8774	N/A	5762	125052	208230	62169	60889	6357	42986	N/A	12754	1845	N/A	38366	29933	10368	N/A	133892	40509	31345	N/A	14314	111127	20075	92897	8704	N/A	83849	28461	89710	50488
384714	18903	28418	N/A	51143	169940	26213	189833	8029	N/A	20232	23876	19934	35188	196392	N/A	115045	N/A	9444	8774	N/A	5762	125052	208230	62169	60889	6357	42986	N/A	12754	1845	N/A	38366	29933	10368	N/A	133892	40509	31345	N/A	14314	111127	20075	92897	8704	N/A	83849	28461	89710	50488
384714	18903	28418	N/A	51143	169940	26213	189833	8029	N/A	20232	23876	19934	35188	196392	N/A	115045	N/A	9444	8774	N/A	5762	125052	208230	62169	60889	6357	42986	N/A	12754	1845	N/A	38366	29933	10368	N/A	133892	40509	31345	N/A	14314	111127	20075	92897	8704	N/A	83849	28461	89710	50488
384714	18903	28418	N/A	51143	169940	26213	189833	8029	N/A	20232	23876	19934	35188	196392	N/A	115045	N/A	9444	8774	N/A	5762	125052	208230	62169	60889	6357	42986	N/A	12754	1845	N/A	38366	29933	10368	N/A	133892	40509	31345	N/A	14314	111127	20075	92897	8704	N/A	83849	28461	89710	50488
384714	18903	28418	N/A	51143	169940	26213	189833	8029	N/A	20232	23876	19934	35188	196392	N/A	115045	N/A	9444	8774	N/A	5762	125052	208230	62169	60889	6357	42986	N/A	12754	1845	N/A	38366	29933	10368	N/A	133892	40509	31345	N/A	14314	111127	20075	92897	8704	N/A	83849	28461	89710	50488
384714	18903	28418	N/A	51143	169940	26213	189833	8029	N/A	20232	23876	19934	35188	196392	N/A	115045	N/A	9444	8774	N/A	5762	125052	208230	62169	60889	6357	42986	N/A	12754	1845	N/A	38366	29933	10368	N/A	133892	40509	31345	N/A	14314	111127	20075	92897	8704	N/A	83849	28461	89710	50488
384714	18903	28418	N/A	51143	169940	26213	189833	8029	N/A	20232	23876	19934	35188	196392	N/A	115045	N/A	9444	8774	N/A	5762	125052	208230	62169	60889	6357	42986	N/A	12754	1845	N/A	38366	29933	10368	N/A	133892	40509	31345	N/A	14314	111127	20075	92897	8704	N/A	83849	28461	89710	50488
384714	18903	28418	N/A	51143	169940	26213	7411	8029	N/A	20232	23876	19934	35188	196392	N/A	115045	N/A	9444	8774	N/A	5762	125052	208230	62169	60889	6357	42986	N/A	12754	1845	N/A	38366	29933	10368	N/A	133892	40509	31345	N/A	14314	111127	20075	92897	8704	N/A	83849	28461	89710	50488
384714	18903	28418	N/A	51143	169940	26213	7411	8029	N/A	20232	23876	19934	35188	196392	N/A	115045	N/A	9444	8774	N/A	5762	125052	208230	62169	60889	6357	42986	N/A	12754	1845	N/A	38366	29933	10368	N/A	133892	40509	31345	N/A	14314	111127	20075	92897	8704	N/A	83849	28461	89710	50488
384714	18903	28418	N/A	51143	169940	26213	7411	8029	N/A	20232	23876	19934	35188	196392	N/A	115045	N/A	9444	8774	N/A	5762	125052	208230	62169	60889	6357	42986	N/A	12754	1845	N/A	38366	29933	10368	N/A	133892	40509	31345	N/A	14314	111127	20075	92897	8704	N/A	83849	28461	89710	50488
384714	18903	28418	N/A	51143	169940	26213	7411	8029	N/A	20232	23876	19934	35188	196392	N/A	115045	N/A	9444	8774	N/A	5762	125052	208230	62169	60889	6357	42986	N/A	12754	1845	N/A	38366	29933	10368	N/A	133892	40509	31345	N/A	14314	111127	20075	92897	8704	N/A	83849	28461	89710	50488
384714	18903	28418	N/A	51143	169940	26213	7411	8029	N/A	20232	23876	19934	35188	196392	N/A	115045	N/A	9444	8774	N/A	5762	125052	208230	62169	60889	6357	42986	N/A	12754	1845	N/A	38366	29933	10368	N/A	133892	40509	31345	N/A	14314	111127	20075	92897	8704	N/A	83849	28461	89710	50488
384714	18903	28418	N/A	51143	169940	26213	7411	8029	N/A	20232	23876	19934	35188	196392	N/A	115045	N/A	9444	8774	N/A	5762	125052	208230	62169	60889	6357	42986	N/A	12754	1845	N/A	38366	29933	10368	N/A	133892	40509	31345	N/A	14314	111127	20075	92897	8704	N/A	83849	28461	89710	50488
384714	18903	28418	N/A	51143	169940	26213	7411	8029	N/A	20232	23876	19934	35188	196392	N/A	115045	N/A	9444	8774	N/A	5762	125052	208230	62169	60889	6357	42986	N/A	12754	1845	N/A	38366	29933	10368	N/A	133892	40509	31345	N/A	14314	111127	20075	92897	8704	N/A	83849	28461	89710	50488
384714	18903	28418	N/A	51143	169940	26213	7411	8029	N/A	20232	23876	19934	35188	196392	N/A	115045	N/A	9444	8774	N/A	5762	125052	208230	62169	60889	6357	42986	N/A	12754	1845	N/A	38366	29933	10368	N/A	133892	40509	31345	N/A	14314	111127	20075	92897	8704	N/A	83849	28461	89710	50488
384714	18903	28418	N/A	51143	169940	26213	7411	8029	N/A	20232	23876	19934	35188	196392	N/A	115045	N/A	9444	8774	N/A	5762	125052	208230	62169	60889	6357	42986	N/A	12754	1845	N/A	38366	29933	10368	N/A	133892	40509	31345	N/A	14314	111127	20075	92897	8704	N/A	83849	28461	89710	50488
384714	18903	28418	N/A	51143	169940	26213	7411	8029	N/A	20232	23876	19934	35188	196392	N/A	115045	N/A	9444	8774	N/A	5762	125052	208230	38403	60889	6357	42986	N/A	12754	1845	N/A	38366	29933	10368	N/A	133892	40509	31345	N/A	14314	111127	20075	92897	8704	N/A	83849	28461	89710	50488
384714	18903	28418	N/A	51143	169940	26213	7411	8029	N/A	20232	23876	19934	35188	196392	N/A	115045	N/A	9444	8774	N/A	5762	125052	208230	38403	60889	6357	42986	N/A	12754	1845	N/A	38366	29933	10368	N/A	133892	40509	31345	N/A	14314	111127	20075	92897	8704	N/A	83849	28461	89710	50488
384714	18903	28418	N/A	51143	169940	26213	7411	8029	N/A	20232	23876	19934	35188	196392	N/A	115045	N/A	9444	8774	N/A	5762	125052	208230	38403	60889	6357	42986	N/A	12754	1845	N/A	38366	29933	10368	N/A	133892	40509	31345	N/A	14314	111127	20075	92897	8704	N/A	83849	28461	89710	50488
384714	18903	28418	N/A	51143	169940	26213	7411	8029	N/A	20232	23876	19934	35188	196392	N/A	115045	N/A	9444	8774	N/A	5762	125052	208230	38403	60889	6357	42986	N/A	12754	1845	N/A	38366	29933	10368	N/A	133892	40509	31345	N/A	14314	111127	20075	92897	8704	N/A	83849	28461	89710	50488
384714	18903	28418	N/A	51143	169940	26213	7411	8029	N/A	20232	23876	19934	35188	196392	N/A	115045	N/A	9444	8774	N/A	5762	125052	208230	38403	60889	6357	42986	N/A	12754	1845	N/A	38366	29933	10368	N/A	133892	40509	31345	N/A	14314	111127	20075	92897	8704	N/A	83849	28461	89710	50488
384714	18903	28418	N/A	51143	169940	26213	7411	8029	N/A	20232	23876	19934	35188	196392	N/A	115045	N/A	9444	8774	N/A	5762	125052	208230	38403	60889	6357	42986	N/A	12754	1845	N/A	38366	29933	10368	N/A	133892	40509	31345	N/A	14314	111127	20075	92897	8704	N/A	83849	28461	89710	50488
384714	18903	28418	N/A	51143	169940	26213	7131	8029	N/A	20232	23876	19934	35188	196392	N/A	115045	N/A	9444	8774	N/A	5762	125052	208230	38403	60889	6357	42986	N/A	12754	1845	N/A	38366	29933	10368	N/A	133892	40509	31345	N/A	14314	111127	20075	92897	8704	N/A	83849	28461	89710	50488
384714	18903	28418	N/A	51143	169940	26213	7131	8029	N/A	20232	23876	19934	35188	196392	N/A	115045	N/A	9444	8774	N/A	5762	125052	208230	38403	60889	6357	42986	N/A	12754	1845	N/A	38366	29933	10368	N/A	133892	40509	31345	N/A	14314	111127	20075	92897	8704	N/A	83849	28461	89710	50488
384714	18903	28418	N/A	51143	169940	26213	7012	8029	N/A	20232	23876	19934	35188	196392	N/A	115045	N/A	9444	8774	N/A	5762	125052	208230	38403	60889	6357	42986	N/A	12754	1845	N/A	38366	29933	10368	N/A	133892	40509	31345	N/A	14314	111127	20075	92897	8704	N/A	83849	28461	89710	50488
384714	18903	28418	N/A	51143	169940	26213	7012	8029	N/A	20232	23876	19934	35188	196392	N/A	115045	N/A	9444	8774	N/A	5762	125052	208230	38403	60889	6357	42986	N/A	12754	1845	N/A	38366	29933	10368	N/A	133892	40509	31345	N/A	14314	111127	20075	92897	8704	N/A	83849	28461	89710	50488
384714	18903	28418	N/A	51143	169940	26213	7012	8029	N/A	20232	23876	19934	35188	196392	N/A	115045	N/A	9444	8774	N/A	5762	125052	208230	38403	60889	6357	42986	N/A	12754	1845	N/A	38366	29933	10368	N/A	133892	40509	31345	N/A	14314	111127	20075	92897	8704	N/A	83849	28461	89710	50488
384714	18903	28418	N/A	51143	169940	26213	7012	8029	N/A	20232	23876	19934	35188	196392	N/A	115045	N/A	9444	8774	N/A	5762	125052	208230	38403	60889	6357	42986	N/A	12754	1845	N/A	38366	29933	10368	N/A	133892	40509	31345	N/A	14314	111127	20075	92897	8704	N/A	83849	28461	89710	50488
384714	18903	28418	N/A	51143	169940	26213	7012	8029	N/A	20232	23876	19934	35188	196392	N/A	115045	N/A	9444	8774	N/A	5762	125052	208230	38403	60889	6357	42986	N/A	12754	1845	N/A	38366	29933	10368	N/A	133892	40509	31345	N/A	14314	111127	20075	92897	8704	N/A	83849	28461	89710	50488
384714	18903	28418	N/A	51143	169940	26213	7012	8029	N/A	20232	23876	19934	35188	196392	N/A	115045	N/A	9444	8774	N/A	5762	125052	208230	38403	60889	6357	42986	N/A	12754	1845	N/A	38366	29933	10368	N/A	133892	40509	31345	N/A	14314	111127	20075	92897	8704	N/A	83849	28461	89710	50488
384714	18903	28418	N/A	51143	169940	26213	7012	8029	N/A	20232	23876	19934	35188	196392	N/A	115045	N/A	9444	8774	N/A	5762	125052	208230	38403	60889	6357	42986	N/A	12754	1845	N/A	38366	29933	10368	N/A	133892	40509	31345	N/A	14314	111127	20075	92897	8704	N/A	83849	28461	89710	50488
384714	18903	28418	N/A	51143	169940	26213	7012	8029	N/A	20232	23876	19934	35188	196392	N/A	115045	N/A	9444	8774	N/A	5762	125052	208230	38403	60889	6357	42986	N/A	12754	1845	N/A	38366	29933	10368	N/A	133892	40509	31345	N/A	14314	111127	20075	92897	8704	N/A	83849	28461	89710	50488
384714	18903	28418	N/A	51143	169940	26213	7012	8029	N/A	20232	23876	19934	35188	196392	N/A	115045	N/A	9444	8774	N/A	5762	125052	208230	38403	60889	6357	42986	N/A	12754	1845	N/A	38366	29933	10368	N/A	133892	40509	31345	N/A	14314	111127	20075	92897	8704	N/A	83849	28461	89710	50488
384714	18903	28418	N/A	51143	169940	26213	7012	8029	N/A	20232	23876	19934	35188	196392	N/A	115045	N/A	9444	8774	N/A	5762	125052	208230	38403	60889	6357	42986	N/A	12754	1845	N/A	38366	29933	10368	N/A	133892	40509	31345	N/A	14314	111127	20075	92897	8704	N/A	83849	28461	89710	50488
384714	18903	28418	N/A	51143	169940	26213	7012	8029	N/A	20232	23876	19934	35188	196392	N/A	115045	N/A	9444	8774	N/A	5762	125052	208230	38403	60889	6357	42986	N/A	12754	1845	N/A	38366	29933	10368	N/A	133892	40509	31345	N/A	14314	111127	20075	10214	8704	N/A	83849	28461	89710	50488
384714	18903	28418	N/A	51143	169940	26213	7012	8029	N/A	20232	23876	19934	35188	196392	N/A	115045	N/A	9444	8774	N/A	5762	125052	208230	38403	60889	6357	42986	N/A	12754	1845	N/A	38366	29933	10368	N/A	133892	40509	31345	N/A	14314	111127	20075	10214	8704	N/A	83849	28461	89710	50488
384714	18903	28418	N/A	51143	169940	26213	7012	8029	N/A	20232	23876	19934	35188	196392	N/A	115045	N/A	9444	8774	N/A	5762	125052	208230	38403	60889	6357	42986	N/A	12754	1845	N/A	38366	29933	10368	N/A	133892	40509	31345	N/A	14314	111127	20075	10214	8704	N/A	83849	28461	89710	50488
384714	18903	28418	N/A	51143	169940	26213	7012	8029	N/A	20232	23876	19934	35188	196392	N/A	115045	N/A	9444	8774	N/A	5762	125052	208230	38403	60889	6357	42986	N/A	12754	1845	N/A	38366	29933	10368	N/A	133892	40509	31345	N/A	14314	111127	20075	10214	8704	N/A	83849	28461	89710	50488
384714	18903	28418	N/A	51143	169940	26213	7012	8029	N/A	20232	23876	19934	35188	196392	N/A	115045	N/A	9444	8774	N/A	5762	125052	208230	38403	60889	6357	42986	N/A	12754	1845	N/A	38366	29933	10368	N/A	133892	40509	31345	N/A	14314	111127	20075	10214	8704	N/A	83849	28461	89710	50488
384714	18903	28418	N/A	51143	169940	26213	7012	8029	N/A	20232	23876	19934	35188	196392	N/A	115045	N/A	9444	8774	N/A	5762	125052	208230	38403	60889	6357	42986	N/A	12754	1845	N/A	38366	29933	10368	N/A	133892	40509	31345	N/A	14314	111127	20075	10214	8704	N/A	83849	28461	89710	50488
384714	18903	28418	N/A	51143	169940	26213	7012	8029	N/A	20232	23876	19934	35188	196392	N/A	115045	N/A	9444	8774	N/A	5762	125052	208230	38403	60889	6357	42986	N/A	12754	1845	N/A	38366	29933	10368	N/A	133892	40509	31345	N/A	14314	111127	20075	10214	8704	N/A	83849	28461	89710	50488
384714	18903	28418	N/A	51143	169940	26213	7012	8029	N/A	20232	23876	19934	35188	196392	N/A	115045	N/A	9444	8774	N/A	5762	125052	208230	38403	60889	6357	42986	N/A	12754	1845	N/A	38366	29933	10368	N/A	133892	40509	31345	N/A	14314	111127	20075	10214	8704	N/A	83849	28461	89710	50488
384714	18903	28418	N/A	51143	169940	26213	7012	8029	N/A	20232	23876	19934	35188	196392	N/A	115045	N/A	9444	8774	N/A	5762	125052	208230	38403	60889	6357	42986	N/A	12754	1845	N/A	38366	29933	10368	N/A	133892	40509	31345	N/A	14314	111127	20075	10214	8704	N/A	83849	28461	89710	50488
384714	18903	28418	N/A	51143	169940	26213	7012	8029	N/A	20232	23876	19934	35188	196392	N/A	115045	N/A	9444	8774	N/A	5762	125052	208230	38403	60889	6357	42986	N/A	12754	1845	N/A	38366	29933	10368	N/A	133892	40509	31345	N/A	14314	111127	20075	10214	8704	N/A	83849	28461	89710	50488
384714	18903	28418	N/A	51143	169940	26213	7012	8029	N/A	20232	23876	19934	35188	196392	N/A	115045	N/A	9444	8774	N/A	5762	125052	208230	38403	60889	6357	42986	N/A	12754	1845	N/A	38366	29933	10368	N/A	133892	40509	31345	N/A	14314	111127	20075	10214	8704	N/A	83849	28461	89710	50488
384714	18903	28418	N/A	51143	169940	26213	7012	8029	N/A	20232	23876	19934	35188	196392	N/A	115045	N/A	9444	8774	N/A	5762	125052	208230	38403	60889	6357	42986	N/A	12754	1845	N/A	38366	29933	10368	N/A	133892	40509	31345	N/A	14314	111127	20075	10214	8704	N/A	83849	28461	89710	50488
384714	18903	28418	N/A	51143	169940	26213	7012	8029	N/A	20232	23876	19934	35188	196392	N/A	115045	N/A	9444	8774	N/A	5762	125052	208230	38403	60889	6357	42986	N/A	12754	1845	N/A	38366	29933	10368	N/A	133892	40509	31345	N/A	14314	111127	20075	10214	8704	N/A	83849	28461	89710	50488
384714	18903	28418	N/A	51143	169940	26213	7012	8029	N/A	20232	23876	19934	35188	196392	N/A	115045	N/A	9444	8774	N/A	5762	125052	208230	38403	60889	6357	42986	N/A	12754	1845	N/A	38366	29933	10368	N/A	133892	40509	31345	N/A	14314	111127	20075	10214	8704	N/A	83849	28461	89710	50488
384714	18903	28418	N/A	51143	169940	26213	7012	8029	N/A	20232	23876	19934	35188	196392	N/A	115045	N/A	9444	8774	N/A	5762	125052	208230	38403	60889	6357	42986	N/A	12754	1845	N/A	38366	29933	10368	N/A	133892	40509	31345	N/A	14314	111127	20075	10214	8704	N/A	83849	28461	89710	50488
384714	18903	28418	N/A	51143	169940	26213	7012	8029	N/A	20232	23876	19934	35188	196392	N/A	115045	N/A	9444	8774	N/A	5762	125052	208230	38403	60889	6357	42986	N/A	12754	1845	N/A	38366	29933	10368	N/A	133892	40509	31345	N/A	14314	111127	20075	10214	8704	N/A	83849	28461	89710	50488
384714	18903	28418	N/A	51143	169940	26213	7012	8029	N/A	20232	23876	19934	35188	196392	N/A	115045	N/A	9444	8774	N/A	5762	125052	208230	38403	60889	6357	42986	N/A	12754	1845	N/A	38366	29933	10368	N/A	133892	40509	31345	N/A	14314	111127	20075	10214	8704	N/A	83849	28461	89710	50488
384714	18903	28418	N/A	51143	169940	26213	7012	8029	N/A	20232	23876	19934	35188	196392	N/A	115045	N/A	9444	8774	N/A	5762	125052	208230	38403	60889	6357	42986	N/A	12754	1845	N/A	38366	29933	10368	N/A	133892	40509	31345	N/A	14314	111127	20075	10214	8704	N/A	83849	28461	89710	50488
384714	18903	28418	N/A	51143	169940	26213	7012	8029	N/A	20232	23876	19934	35188	196392	N/A	115045	N/A	9444	8774	N/A	5762	125052	208230	38403	60889	6357	42986	N/A	12754	1845	N/A	38366	29933	10368	N/A	133892	40509	31345	N/A	14314	111127	20075	10214	8704	N/A	83849	28461	89710	50488
384714	18903	28418	N/A	51143	169940	26213	7012	8029	N/A	20232	23876	19934	35188	196392	N/A	115045	N/A	9444	8774	N/A	5762	125052	208230	38403	60889	6357	42986	N/A	12754	1845	N/A	38366	29933	10368	N/A	133892	40509	31345	N/A	14314	111127	20075	10214	8704	N/A	83849	28461	89710	50488
384714	18903	28418	N/A	51143	169940	26213	7012	8029	N/A	20232	23876	19934	35188	196392	N/A	115045	N/A	9444	8774	N/A	5762	125052	208230	38403	60889	6357	42986	N/A	12754	1845	N/A	38366	29933	10368	N/A	133892	40509	31345	N/A	14314	111127	20075	10214	8704	N/A	83849	28461	89710	50488
384714	18903	28418	N/A	51143	169940	26213	7012	8029	N/A	20232	23876	19934	35188	196392	N/A	115045	N/A	9444	8774	N/A	5762	125052	208230	38403	60889	6357	42986	N/A	12754	1845	N/A	38366	29933	10368	N/A	133892	40509	31345	N/A	14314	111127	20075	10214	8704	N/A	83849	28461	89710	50488
384714	18903	28418	N/A	51143	169940	26213	7012	8029	N/A	20232	23876	19934	35188	196392	N/A	115045	N/A	9444	8774	N/A	5762	125052	208230	38403	60889	6357	42986	N/A	12754	1845	N/A	38366	29933	10368	N/A	133892	40509	31345	N/A	14314	111127	20075	10214	8704	N/A	83849	28461	89710	50488
384714	18903	28418	N/A	51143	169940	26213	7012	8029	N/A	20232	23876	19934	35188	196392	N/A	115045	N/A	9444	8774	N/A	5762	125052	208230	38403	60889	6357	42986	N/A	12754	1845	N/A	38366	29933	10368	N/A	133892	40509	31345	N/A	14314	111127	20075	10214	8704	N/A	83849	28461	89710	50488
384714	18903	28418	N/A	51143	169940	26213	7012	8029	N/A	20232	23876	19934	35188	196392	N/A	115045	N/A	9444	8774	N/A	5762	125052	208230	38403	60889	6357	42986	N/A	12754	1845	N/A	38366	29933	10368	N/A	133892	40509	31345	N/A	14314	111127	20075	10214	8704	N/A	83849	28461	89710	50488
384714	18903	28418	N/A	51143	169940	26213	7012	8029	N/A	20232	23876	19934	35188	196392	N/A	115045	N/A	9444	8774	N/A	5762	125052	208230	38403	60889	6357	42986	N/A	12754	1845	N/A	38366	29933	10368	N/A	133892	40509	31345	N/A	14314	111127	20075	10214	8704	N/A	83849	28461	89710	50488
384714	18903	28418	N/A	51143	169940	26213	7012	8029	N/A	20232	23876	19934	35188	196392	N/A	115045	N/A	9444	8774	9011	5762	125052	208230	38403	60889	6357	42986	N/A	12754	1845	N/A	38366	29933	10368	N/A	133892	40509	31345	N/A	14314	111127	20075	10214	8704	N/A	83849	28461	89710	50488
384714	18903	28418	N/A	51143	169940	26213	7012	8029	N/A	20232	23876	19934	35188	196392	N/A	115045	N/A	9444	8774	9011	5762	125052	208230	38403	60889	6357	42986	N/A	12754	1845	N/A	38366	29933	10368	N/A	133892	40509	31345	N/A	14314	111127	20075	10214	8704	N/A	83849	28461	89710	50488
384714	18903	28418	N/A	51143	169940	26213	7012	8029	N/A	20232	23876	19934	35188	196392	N/A	115045	N/A	9444	8774	9011	5762	125052	208230	38403	60889	6357	42986	N/A	12754	1845	N/A	38366	29933	10368	N/A	133892	40509	31345	N/A	14314	111127	20075	10214	8704	N/A	83849	28461	89710	50488
384714	18903	28418	N/A	51143	169940	26213	7012	8029	N/A	20232	23876	19934	35188	196392	N/A	115045	N/A	9444	8774	9011	5762	125052	208230	38403	60889	6357	42986	N/A	12754	1845	N/A	38366	29933	10368	N/A	133892	40509	31345	N/A	14314	111127	20075	10214	8704	N/A	83849	28461	89710	50488
384714	18903	28418	N/A	51143	169940	26213	7012	8029	N/A	20232	23876	19934	35188	196392	N/A	115045	N/A	9444	8774	9011	5762	125052	208230	38403	60889	6357	42986	N/A	12754	1845	N/A	38366	29933	10368	N/A	133892	40509	31345	N/A	14314	111127	20075	10214	8704	N/A	83849	28461	89710	50488
384714	18903	28418	N/A	51143	169940	26213	7012	8029	N/A	20232	23876	19934	35188	196392	N/A	115045	N/A	9444	8774	9011	5762	125052	208230	38403	60889	6357	42986	N/A	12754	1845	N/A	38366	29933	10368	N/A	133892	40509	31345	N/A	14314	111127	20075	10214	8704	N/A	83849	28461	89710	50488
384714	18903	28418	N/A	51143	169940	26213	7012	8029	N/A	20232	23876	19934	35188	196392	N/A	115045	N/A	9444	8774	9011	5762	125052	208230	38403	60889	6357	42986	N/A	12754	1845	N/A	38366	29933	10368	N/A	133892	40509	31345	N/A	14314	111127	20075	10214	8704	N/A	83849	28461	89710	50488
384714	18903	28418	N/A	51143	169940	26213	7012	8029	N/A	20232	23876	19934	35188	196392	N/A	115045	N/A	9444	8774	9011	5762	125052	208230	38403	60889	6357	42986	N/A	12754	1845	N/A	38366	29933	10368	N/A	133892	40509	31345	N/A	14314	111127	20075	10214	8704	N/A	83849	28461	89710	50488
384714	18903	28418	N/A	51143	169940	26213	7012	8029	N/A	20232	23876	19934	35188	196392	N/A	115045	N/A	9444	8774	9011	5762	125052	208230	38403	60889	6357	42986	N/A	12754	1845	N/A	38366	29933	10368	N/A	133892	40509	31345	N/A	14314	111127	20075	10214	8704	N/A	83849	28461	89710	50488
384714	18903	28418	N/A	51143	169940	26213	7012	8029	N/A	20232	23876	19934	35188	196392	N/A	115045	N/A	9444	8774	9011	5762	125052	208230	38403	60889	6357	42986	N/A	12754	1845	N/A	38366	29933	10368	N/A	133892	40509	31345	N/A	14314	111127	20075	10214	8704	N/A	83849	28461	89710	50488
384714	18903	28418	N/A	51143	169940	26213	7012	8029	N/A	20232	23876	19934	35188	196392	N/A	115045	N/A	9444	8774	9011	5762	125052	208230	38403	60889	6357	42986	N/A	12754	1845	N/A	38366	29933	10368	N/A	133892	40509	31345	N/A	14314	111127	20075	10214	8704	N/A	83849	28461	89710	50488
384714	18903	28418	N/A	51143	169940	26213	7012	8029	N/A	20232	23876	19934	35188	196392	N/A	115045	N/A	9444	8774	9011	5762	125052	208230	38403	60889	6357	42986	N/A	12754	1845	N/A	38366	29933	10368	N/A	133892	40509	31345	N/A	14314	111127	20075	10214	8704	N/A	83849	28461	89710	50488
384714	18903	28418	N/A	51143	169940	26213	7012	8029	N/A	20232	23876	19934	35188	196392	N/A	29554	N/A	9444	8774	9011	5762	125052	208230	38403	60889	6357	42986	N/A	12754	1845	N/A	38366	29933	10368	N/A	133892	40509	31345	N/A	14314	111127	20075	10214	8704	N/A	83849	28461	89710	50488
384714	18903	28418	N/A	51143	169940	26213	7012	8029	N/A	20232	23876	19934	35188	196392	N/A	29554	N/A	9444	8774	9011	5762	125052	208230	38403	60889	6357	42986	N/A	12754	1845	N/A	38366	29933	10368	N/A	133892	40509	31345	N/A	14314	111127	20075	10214	8704	N/A	83849	28461	89710	50488
384714	18903	28418	N/A	51143	169940	26213	7012	8029	N/A	20232	23876	19934	35188	196392	N/A	25925	N/A	9444	8774	9011	5762	125052	208230	38403	60889	6357	42986	N/A	12754	1845	N/A	38366	29933	10368	N/A	133892	40509	31345	N/A	14314	111127	20075	10214	8704	N/A	83849	28461	89710	50488
384714	18903	28418	N/A	51143	169940	26213	7012	8029	N/A	20232	23876	19934	35188	196392	N/A	25925	N/A	9444	8774	9011	5762	125052	208230	38403	60889	6357	42986	N/A	12754	1845	N/A	2056	29933	10368	N/A	133892	40509	31345	N/A	14314	111127	20075	10214	8704	N/A	83849	28461	89710	50488
384714	18903	28418	N/A	51143	169940	26213	7012	8029	N/A	20232	23876	19934	35188	196392	N/A	25925	N/A	9444	8774	9011	5762	125052	208230	38403	60889	6357	42986	N/A	12754	1845	N/A	2056	29933	10368	N/A	133892	40509	31345	N/A	14314	111127	20075	10214	8704	N/A	83849	28461	89710	50488
384714	18903	28418	N/A	51143	169940	26213	7012	8029	N/A	20232	23876	19934	35188	196392	N/A	25925	N/A	9444	8774	9011	5762	125052	208230	38403	60889	6357	42986	N/A	12754	1845	N/A	2056	29933	10368	N/A	133892	40509	31345	N/A	14314	111127	20075	10214	8704	N/A	83849	28461	89710	50488
384714	18903	28418	N/A	51143	169940	26213	7012	8029	N/A	20232	23876	19934	35188	196392	N/A	25925	N/A	9444	8774	9011	5762	125052	208230	38403	60889	6357	42986	N/A	12754	1845	N/A	2056	29933	10368	N/A	133892	40509	31345	N/A	14314	111127	20075	10214	8704	N/A	83849	28461	89710	50488
384714	18903	28418	N/A	51143	169940	26213	7012	8029	N/A	20232	23876	19934	35188	196392	N/A	25925	N/A	9444	8774	9011	5762	125052	208230	38403	60889	6357	42986	N/A	12754	1845	N/A	2056	29933	10368	N/A	133892	40509	31345	N/A	14314	111127	20075	10214	8704	N/A	83849	28461	89710	50488
384714	18903	28418	N/A	51143	169940	26213	7012	8029	N/A	20232	23876	19934	35188	196392	N/A	25925	N/A	9444	8774	9011	5762	125052	208230	38403	60889	6357	42986	N/A	12754	1845	N/A	2056	29933	10368	N/A	133892	40509	31345	N/A	14314	111127	20075	10214	8704	N/A	83849	28461	89710	50488
384714	18903	28418	N/A	51143	169940	26213	7012	8029	N/A	20232	23876	19934	35188	196392	N/A	25925	N/A	9444	8774	9011	5762	125052	208230	38403	60889	6357	42986	N/A	12754	1845	N/A	2056	29933	10368	N/A	133892	40509	31345	N/A	14314	111127	20075	10214	8704	N/A	83849	28461	89710	50488
384714	18903	28418	N/A	51143	169940	26213	7012	8029	N/A	20232	23876	19934	35188	196392	N/A	25925	N/A	9444	8774	9011	5762	125052	208230	38403	60889	6357	42986	N/A	12754	1845	N/A	2056	29933	10368	N/A	133892	40509	31345	N/A	14314	111127	20075	10214	8704	N/A	83849	28461	89710	50488
384714	18903	28418	N/A	51143	169940	26213	7012	8029	N/A	20232	23876	19934	35188	196392	N/A	25925	N/A	9444	8774	9011	5762	125052	208230	38403	60889	6357	42986	N/A	12754	1845	N/A	2056	29933	10368	N/A	133892	40509	31345	N/A	14314	111127	20075	10214	8704	N/A	83849	28461	89710	50488
384714	18903	28418	N/A	51143	169940	26213	7012	8029	N/A	20232	23876	19934	35188	196392	48879	25925	N/A	9444	8774	9011	5762	125052	208230	38403	60889	6357	42986	N/A	12754	1845	N/A	2056	29933	10368	N/A	133892	40509	31345	N/A	14314	111127	20075	10214	8704	N/A	83849	28461	89710	50488
384714	18903	28418	N/A	51143	169940	26213	7012	8029	N/A	20232	23876	19934	35188	196392	48879	25925	N/A	9444	8774	9011	5762	125052	208230	38403	60889	6357	42986	N/A	12754	1845	N/A	2056	29933	10368	N/A	133892	40509	31345	N/A	14314	111127	20075	10214	8704	N/A	83849	28461	89710	50488
384714	18903	28418	N/A	51143	169940	26213	7012	8029	N/A	20232	23876	19934	35188	196392	48879	25925	N/A	9444	8774	9011	5762	125052	208230	38403	60889	6357	42986	N/A	12754	1845	N/A	2056	29933	10368	N/A	133892	40509	31345	N/A	14314	111127	20075	10214	8704	N/A	83849	28461	89710	50488
384714	18903	28418	N/A	51143	169940	26213	7012	8029	N/A	20232	23876	19934	35188	196392	48879	25925	N/A	9444	8774	9011	5762	125052	208230	38403	60889	6357	42986	N/A	12754	1845	N/A	2056	29933	10368	N/A	133892	40509	31345	N/A	14314	111127	20075	10214	8704	N/A	83849	28461	89710	50488
384714	18903	28418	N/A	51143	169940	26213	7012	8029	N/A	20232	23876	19934	35188	196392	48879	25925	N/A	9444	8774	9011	5762	125052	208230	38403	60889	6357	42986	N/A	12754	1845	N/A	2056	29933	10368	N/A	133892	40509	31345	N/A	14314	111127	20075	10214	8704	N/A	83849	28461	89710	50488
384714	18903	28418	N/A	51143	169940	26213	7012	8029	N/A	20232	23876	19934	35188	196392	48879	25925	N/A	9444	8774	9011	5762	125052	208230	38403	60889	6357	42986	N/A	12754	1845	N/A	2056	29933	10368	N/A	133892	40509	31345	N/A	14314	111127	20075	10214	8704	N/A	83849	28461	89710	50488
384714	18903	28418	N/A	51143	169940	26213	7012	8029	N/A	20232	23876	19934	35188	196392	48879	25925	N/A	9444	8774	9011	5762	125052	208230	38403	60889	6357	42986	N/A	12754	1845	N/A	2056	29933	10368	N/A	133892	40509	31345	N/A	14314	111127	20075	10214	8704	N/A	83849	28461	89710	50488
384714	18903	28418	N/A	51143	169940	26213	7012	8029	N/A	20232	23876	19934	35188	196392	48879	25925	N/A	9444	8774	9011	5762	125052	208230	38403	60889	6357	42986	N/A	12754	1845	N/A	2056	29933	10368	N/A	133892	40509	31345	N/A	14314	111127	20075	10214	8704	N/A	83849	28461	89710	50488
384714	18903	28418	N/A	51143	169940	26213	7012	8029	N/A	20232	23876	19934	35188	196392	48879	25925	N/A	9444	8774	9011	5762	125052	208230	38403	60889	6357	42986	N/A	12754	1845	N/A	2056	29933	10368	N/A	133892	40509	31345	N/A	14314	111127	20075	10214	8704	N/A	83849	28461	89710	50488
384714	18903	28418	N/A	51143	169940	26213	7012	8029	N/A	20232	23876	19934	35188	196392	48879	25925	N/A	9444	8774	9011	5762	125052	208230	38403	60889	6357	42986	N/A	12754	1845	N/A	2056	29933	10368	N/A	133892	40509	31345	N/A	14314	111127	20075	10214	8704	N/A	83849	28461	89710	50488
384714	18903	28418	N/A	51143	169940	26213	7012	8029	N/A	20232	23876	19934	35188	196392	48879	25925	N/A	9444	8774	9011	5762	125052	208230	38403	60889	6357	42986	N/A	12754	1845	N/A	2056	29933	10368	N/A	133892	40509	31345	N/A	14314	111127	20075	10214	8704	N/A	83849	28461	89710	50488
384714	18903	28418	N/A	51143	169940	26213	7012	8029	N/A	20232	23876	19934	35188	196392	48879	25925	N/A	9444	8774	9011	5762	125052	208230	38403	60889	6357	42986	N/A	12754	1845	N/A	2056	29933	10368	N/A	133892	40509	31345	N/A	14314	111127	20075	10214	8704	N/A	83849	28461	89710	50488
384714	18903	28418	N/A	51143	169940	26213	7012	8029	N/A	20232	23876	19934	35188	196392	48879	25925	N/A	9444	8774	9011	5762	125052	208230	38403	60889	6357	42986	N/A	12754	1845	N/A	2056	29933	10368	N/A	133892	40509	31345	N/A	14314	111127	20075	10214	8704	N/A	83849	28461	89710	50488
384714	18903	28418	N/A	51143	169940	26213	7012	8029	N/A	20232	23876	19934	35188	196392	48879	25925	N/A	9444	8774	9011	5762	125052	208230	38403	60889	6357	42986	N/A	12754	1845	N/A	2056	29933	10368	N/A	133892	40509	31345	N/A	14314	111127	20075	10214	8704	N/A	83849	28461	89710	50488
384714	18903	28418	N/A	51143	169940	26213	7012	8029	N/A	20232	23876	19934	35188	196392	48879	25925	N/A	9444	8774	9011	5762	125052	208230	38403	60889	6357	42986	N/A	12754	1845	N/A	2056	29933	10368	N/A	133892	40509	31345	N/A	14314	111127	20075	10214	8704	N/A	83849	28461	89710	50488
384714	18903	28418	N/A	51143	169940	26213	7012	8029	N/A	20232	23876	19934	35188	196392	48879	25925	N/A	9444	8774	9011	5762	125052	208230	38403	60889	6357	42986	N/A	12754	1845	N/A	2056	29933	10368	N/A	133892	40509	31345	N/A	14314	111127	20075	10214	8704	N/A	83849	28461	89710	50488
384714	18903	28418	N/A	51143	169940	26213	7012	8029	N/A	20232	23876	19934	35188	196392	48879	25925	N/A	9444	8774	9011	5762	125052	208230	38403	60889	6357	42986	N/A	12754	1845	N/A	2056	29933	10368	N/A	133892	40509	31345	N/A	14314	111127	20075	10214	8704	N/A	83849	28461	89710	50488
384714	18903	28418	N/A	51143	169940	26213	7012	8029	N/A	20232	23876	19934	35188	196392	48879	25925	N/A	9444	8774	9011	5762	125052	208230	38403	60889	6357	42986	N/A	12754	1845	N/A	2056	29933	10368	N/A	133892	40509	31345	N/A	14314	111127	20075	10214	8704	N/A	83849	28461	89710	50488
384714	18903	28418	N/A	51143	169940	26213	7012	8029	N/A	20232	23876	19934	35188	196392	48879	25925	N/A	9444	8774	9011	5762	125052	208230	38403	60889	6357	42986	N/A	12754	1845	N/A	2056	29933	10368	N/A	133892	40509	31345	N/A	14314	111127	20075	10214	8704	N/A	83849	28461	89710	50488
384714	18903	28418	N/A	51143	169940	26213	7012	8029	N/A	20232	23876	19934	35188	196392	48879	25925	N/A	9444	8774	9011	5762	125052	208230	38403	60889	6357	42986	N/A	12754	1845	N/A	2056	29933	10368	N/A	133892	40509	31345	N/A	14314	111127	20075	10214	8704	N/A	83849	28461	89710	50488
384714	18903	28418	N/A	51143	169940	26213	7012	8029	N/A	20232	23876	19934	35188	196392	48879	25925	N/A	9444	8774	9011	5762	125052	208230	38403	60889	6357	42986	N/A	12754	1845	N/A	2056	29933	10368	N/A	133892	40509	31345	N/A	14314	111127	20075	10214	8704	N/A	83849	28461	89710	50488
384714	18903	28418	N/A	51143	169940	26213	7012	8029	N/A	20232	23876	19934	35188	196392	48879	25925	N/A	9444	8774	9011	5762	125052	208230	38403	60889	6357	42986	N/A	12754	1845	N/A	2056	29933	10368	N/A	133892	40509	31345	N/A	14314	111127	20075	10214	8704	N/A	83849	28461	89710	50488
384714	18903	28418	N/A	51143	169940	26213	7012	8029	N/A	20232	23876	19934	35188	196392	48879	25925	N/A	9444	8774	9011	5762	125052	208230	38403	60889	6357	42986	N/A	12754	1845	N/A	2056	29933	10368	N/A	133892	40509	31345	N/A	14314	111127	20075	10214	8704	N/A	83849	28461	89710	50488
384714	18903	28418	N/A	51143	169940	26213	7012	8029	N/A	20232	23876	19934	35188	196392	48879	25925	N/A	9444	8774	9011	5762	125052	208230	38403	60889	6357	42986	N/A	12754	1845	N/A	2056	29933	10368	N/A	133892	40509	31345	N/A	14314	111127	20075	10214	8704	N/A	83849	28461	89710	50488
384714	18903	28418	N/A	51143	169940	26213	7012	8029	N/A	20232	23876	19934	35188	196392	48879	25925	N/A	9444	8774	9011	5762	125052	208230	38403	60889	6357	42986	N/A	12754	1845	N/A	2056	29933	10368	N/A	133892	40509	31345	N/A	14314	111127	20075	10214	8704	N/A	83849	28461	89710	50488
384714	18903	28418	N/A	51143	169940	26213	7012	8029	N/A	20232	23876	19934	35188	196392	48879	25925	N/A	9444	8774	9011	5762	125052	208230	38403	60889	6357	42986	N/A	12754	1845	N/A	2056	29933	10368	N/A	133892	40509	31345	N/A	14314	111127	20075	10214	8704	N/A	83849	28461	89710	50488
384714	17612	28418	N/A	51143	169940	26213	7012	8029	N/A	20232	23876	19934	35188	196392	48879	25925	N/A	9444	8774	9011	5762	125052	208230	38403	60889	6357	42986	N/A	12754	1845	N/A	2056	29933	10368	N/A	133892	40509	31345	N/A	14314	111127	20075	10214	8704	N/A	83849	28461	89710	50488
384714	17612	28418	N/A	51143	169940	26213	7012	8029	N/A	20232	23876	19934	35188	196392	48879	25925	N/A	9444	8774	9011	5762	125052	208230	38403	60889	6357	42986	N/A	12754	1845	N/A	2056	29933	10368	N/A	133892	40509	31345	N/A	14314	111127	20075	10214	8704	N/A	83849	28461	89710	50488
384714	17612	28418	N/A	51143	169940	26213	7012	8029	N/A	20232	23876	19934	35188	196392	48879	25925	N/A	9444	8774	9011	5762	125052	208230	38403	60889	6357	42986	N/A	12754	1845	N/A	2056	29933	10368	N/A	133892	40509	31345	N/A	14314	111127	20075	10214	8704	N/A	83849	28461	89710	50488
384714	17612	28418	N/A	51143	169940	26213	7012	8029	N/A	20232	23876	19934	35188	196392	48879	25925	N/A	9444	8774	9011	5762	125052	208230	38403	60889	6357	42986	N/A	12754	1845	N/A	2056	29933	10368	N/A	133892	40509	31345	N/A	14314	111127	20075	10214	8704	N/A	83849	28461	89710	50488
384714	17612	28418	N/A	51143	169940	26213	7012	8029	N/A	20232	23876	19934	35188	196392	48879	25925	N/A	9444	8774	9011	5762	125052	208230	38403	60889	6357	42986	N/A	12754	1845	N/A	2056	29933	10368	N/A	133892	40509	31345	N/A	14314	111127	20075	10214	8704	N/A	83849	28461	89710	50488
384714	17612	28418	N/A	51143	169940	26213	7012	8029	N/A	20232	23876	19934	35188	196392	48879	25925	N/A	9444	8774	9011	5762	125052	208230	38403	60889	6357	42986	N/A	12754	1845	N/A	2056	29933	10368	N/A	133892	40509	31345	N/A	14314	111127	20075	10214	8704	N/A	83849	28461	89710	50488
384714	17612	28418	N/A	51143	169940	26213	7012	8029	N/A	20232	23876	19934	35188	196392	48879	25925	N/A	9444	8774	9011	5762	125052	208230	38403	60889	6357	42986	N/A	12754	1845	N/A	2056	29933	10368	N/A	133892	40509	31345	N/A	14314	111127	20075	10214	8704	N/A	83849	28461	89710	50488
384714	17612	28418	N/A	51143	169940	26213	7012	8029	N/A	20232	23876	19934	35188	196392	48879	25925	N/A	9444	8774	9011	5762	125052	208230	38403	60889	6357	42986	N/A	12754	1845	N/A	2056	29933	10368	N/A	133892	40509	31345	N/A	14314	111127	20075	10214	8704	N/A	83849	28461	89710	50488
384714	17612	28418	N/A	51143	169940	26213	7012	8029	N/A	20232	23876	19934	35188	196392	48879	25925	N/A	9444	8774	9011	5762	125052	208230	38403	60889	6357	42986	N/A	12754	1845	N/A	2056	29933	10368	N/A	133892	40509	31345	N/A	14314	111127	20075	10214	8704	N/A	83849	28461	89710	50488
384714	17612	28418	N/A	51143	169940	26213	7012	8029	N/A	20232	23876	19934	35188	196392	48879	25925	N/A	9444	8774	9011	5762	125052	208230	38403	60889	6357	42986	N/A	12754	1845	N/A	2056	29933	10368	N/A	133892	40509	31345	N/A	14314	111127	20075	10214	8704	N/A	83849	28461	89710	50488
384714	17612	28418	N/A	51143	169940	26213	7012	8029	N/A	20232	23876	19934	35188	196392	48879	25925	N/A	9444	8774	9011	5762	125052	208230	38403	60889	6357	42986	N/A	12754	1845	N/A	2056	29933	10368	N/A	133892	40509	31345	N/A	14314	111127	20075	10214	8704	N/A	83849	28461	89710	50488
384714	17612	28418	N/A	51143	169940	26213	7012	8029	N/A	20232	23876	19934	35188	196392	48879	25925	N/A	9444	8774	9011	5762	125052	208230	38403	60889	6357	42986	N/A	12754	1845	N/A	2056	29933	10368	N/A	133892	40509	31345	N/A	14314	111127	20075	10214	8704	N/A	83849	28461	89710	50488
384714	17612	28418	N/A	51143	169940	26213	7012	8029	N/A	20232	23876	19934	35188	196392	48879	25925	N/A	9444	8774	9011	5762	125052	208230	38403	60889	6357	42986	N/A	12754	1845	N/A	2056	29933	10368	N/A	133892	40509	31345	N/A	14314	111127	20075	10214	8704	N/A	83849	28461	89710	50488
384714	17612	28418	N/A	51143	169940	26213	7012	8029	N/A	20232	23876	19934	35188	196392	48879	25925	N/A	9444	8774	9011	5762	125052	208230	38403	60889	6357	42986	N/A	12754	1845	N/A	2056	29933	10368	N/A	133892	40509	31345	N/A	14314	111127	20075	10214	8704	N/A	83849	28461	89710	50488
384714	17612	28418	N/A	51143	169940	26213	7012	8029	N/A	20232	23876	19934	35188	196392	48879	25925	N/A	9444	8774	9011	5762	125052	208230	38403	60889	6357	42986	N/A	12754	1845	N/A	2056	29933	10368	N/A	133892	40509	31345	N/A	14314	111127	20075	10214	8704	N/A	83849	28461	89710	50488
384714	17612	28418	N/A	51143	169940	26213	7012	8029	N/A	20232	23876	19934	35188	196392	48879	25925	N/A	9444	8774	9011	5762	125052	208230	38403	60889	6357	42986	N/A	12754	1845	N/A	2056	29933	10368	N/A	133892	40509	31345	N/A	14314	111127	20075	10214	8704	N/A	83849	28461	89710	50488
384714	17612	28418	N/A	51143	169940	26213	7012	8029	N/A	20232	23876	19934	35188	196392	48879	25925	N/A	9444	8774	9011	5762	125052	208230	38403	60889	6357	42986	N/A	12754	1845	N/A	2056	29933	10368	N/A	133892	40509	31345	N/A	14314	111127	20075	10214	8704	N/A	83849	28461	89710	50488
384714	17612	28418	N/A	51143	169940	26213	7012	8029	N/A	20232	23876	19934	35188	196392	48879	25925	N/A	9444	8774	9011	5762	125052	208230	38403	60889	6357	42986	N/A	12754	1845	N/A	2056	29933	10368	N/A	133892	40509	31345	N/A	14314	111127	20075	10214	8704	N/A	83849	28461	89710	50488
384714	17612	28418	N/A	51143	169940	26213	7012	8029	N/A	20232	23876	19934	35188	196392	48879	25925	N/A	9444	8774	9011	5762	125052	208230	38403	60889	6357	42986	N/A	12754	1845	N/A	2056	29933	10368	N/A	133892	40509	31345	N/A	14314	111127	20075	10214	8704	N/A	83849	28461	89710	50488
384714	17612	28418	N/A	51143	169940	26213	7012	8029	N/A	20232	23876	19934	35188	196392	48879	25925	N/A	9444	8774	9011	5762	125052	208230	38403	60889	6357	42986	N/A	12754	1845	N/A	2056	29933	10368	N/A	133892	40509	31345	N/A	14314	111127	20075	10214	8704	N/A	83849	28461	89710	50488
384714	17612	28418	N/A	51143	169940	26213	7012	8029	N/A	20232	23876	19934	35188	196392	48879	25925	N/A	9444	8774	9011	5762	125052	208230	38403	60889	6357	42986	N/A	12754	1845	N/A	2056	29933	10368	N/A	133892	40509	31345	N/A	14314	111127	20075	10214	8704	N/A	83849	28461	89710	50488
384714	17612	28418	N/A	51143	169940	26213	7012	8029	N/A	20232	23876	19934	35188	196392	48879	25925	N/A	9444	8774	9011	5762	125052	208230	38403	60889	6357	42986	N/A	12754	1845	N/A	2056	29933	10368	N/A	133892	40509	31345	N/A	14314	111127	20075	10214	8704	N/A	83849	28461	89710	50488
384714	17612	28418	N/A	51143	169940	26213	7012	8029	N/A	20232	23876	19934	35188	196392	48879	25925	N/A	9444	8774	9011	5762	125052	208230	38403	60889	6357	42986	N/A	12754	1845	N/A	2056	29933	10368	N/A	133892	40509	31345	N/A	14314	111127	20075	10214	8704	N/A	83849	28461	89710	50488
384714	17612	28418	N/A	51143	169940	26213	7012	8029	N/A	20232	23876	19934	35188	196392	48879	25925	N/A	9444	8774	9011	5762	125052	208230	38403	60889	6357	42986	N/A	12754	1845	N/A	2056	29933	10368	N/A	133892	40509	31345	N/A	14314	111127	20075	10214	8704	N/A	83849	28461	89710	50488
384714	17612	28418	N/A	51143	169940	26213	7012	8029	N/A	20232	23876	19934	35188	196392	48879	25925	N/A	9444	8774	9011	5762	125052	208230	38403	60889	6357	42986	N/A	12754	1845	N/A	2056	29933	10368	N/A	133892	40509	31345	N/A	14314	111127	20075	10214	8704	N/A	83849	28461	89710	50488
384714	17612	28418	N/A	51143	169940	26213	7012	8029	N/A	20232	23876	19934	35188	196392	48879	25925	N/A	9444	8774	9011	5762	125052	208230	38403	60889	6357	42986	N/A	12754	1845	N/A	2056	29933	10368	N/A	133892	40509	31345	N/A	14314	111127	20075	10214	8704	N/A	83849	28461	89710	50488
384714	17612	28418	N/A	51143	169940	26213	7012	8029	N/A	20232	23876	19934	35188	196392	48879	25925	N/A	9444	8774	9011	5762	125052	208230	38403	60889	6357	42986	N/A	12754	1845	N/A	2056	29933	10368	N/A	133892	40509	31345	N/A	14314	111127	20075	10214	8704	N/A	83849	28461	89710	50488
384714	17612	28418	N/A	51143	169940	26213	7012	8029	N/A	20232	23876	19934	35188	196392	48879	25925	N/A	9444	8774	9011	5762	125052	208230	38403	60889	6357	42986	N/A	12754	1845	N/A	2056	29933	10368	N/A	133892	40509	31345	N/A	14314	111127	20075	10214	8704	N/A	83849	28461	89710	50488
384714	17612	28418	N/A	51143	169940	26213	7012	8029	N/A	20232	23876	19934	35188	196392	48879	25925	N/A	9444	8774	9011	5762	125052	208230	38403	60889	6357	42986	N/A	12754	1845	N/A	2056	29933	10368	N/A	133892	40509	31345	N/A	14314	111127	20075	10214	8704	N/A	83849	28461	89710	50488
384714	17612	28418	N/A	51143	169940	26213	7012	8029	N/A	20232	23876	19934	35188	196392	48879	25925	N/A	9444	8774	9011	5762	125052	208230	38403	60889	6357	42986	N/A	12754	1845	N/A	2056	29933	10368	N/A	133892	40509	31345	N/A	14314	111127	20075	10214	8704	N/A	83849	28461	89710	50488
384714	17612	28418	N/A	51143	169940	26213	7012	8029	N/A	20232	23876	19934	35188	196392	48879	25925	N/A	9444	8774	9011	5762	125052	208230	38403	60889	6357	42986	N/A	12754	1845	N/A	2056	29933	10368	N/A	133892	40509	31345	N/A	14314	111127	20075	10214	8704	N/A	83849	28461	89710	50488
384714	17612	28418	N/A	51143	169940	26213	7012	8029	N/A	20232	23876	19934	35188	196392	48879	25925	N/A	9444	8774	9011	5762	125052	208230	38403	60889	6357	42986	N/A	12754	1845	N/A	2056	29933	10368	N/A	133892	40509	31345	N/A	14314	111127	20075	10214	8704	N/A	83849	28461	89710	50488
384714	17612	28418	N/A	51143	169940	26213	7012	8029	N/A	20232	23876	19934	35188	196392	48879	25925	N/A	9444	8774	9011	5762	125052	208230	38403	60889	6357	42986	N/A	12754	1845	N/A	2056	29933	10368	N/A	133892	40509	31345	N/A	14314	111127	20075	10214	8704	N/A	83849	28461	89710	50488
384714	17612	28418	N/A	51143	169940	26213	7012	8029	N/A	20232	23876	19934	35188	196392	48879	25925	N/A	9444	8774	9011	5762	125052	208230	38403	60889	6357	42986	N/A	12754	1845	N/A	2056	29933	10368	N/A	133892	40509	31345	N/A	14314	111127	20075	10214	8704	N/A	83849	28461	89710	50488
384714	17612	28418	N/A	51143	169940	26213	7012	8029	N/A	20232	23876	19934	35188	196392	48879	25925	N/A	9444	8774	9011	5762	125052	208230	38403	60889	6357	42986	N/A	12754	1845	N/A	2056	29933	10368	N/A	133892	40509	31345	N/A	14314	111127	20075	10214	8704	N/A	83849	28461	89710	50488
384714	17612	28418	N/A	51143	169940	26213	7012	8029	N/A	20232	23876	19934	35188	196392	48879	25925	N/A	9444	8774	9011	5762	125052	208230	38403	60889	6357	42986	N/A	12754	1845	N/A	2056	29933	10368	N/A	133892	40509	31345	N/A	14314	111127	20075	10214	8704	N/A	83849	28461	89710	50488
384714	17612	28418	N/A	51143	169940	26213	7012	8029	N/A	20232	23876	19934	35188	196392	48879	25925	N/A	9444	8774	9011	5762	125052	208230	38403	60889	6357	42986	N/A	12754	1845	N/A	2056	29933	10368	N/A	133892	40509	31345	N/A	14314	111127	20075	10214	8704	N/A	83849	28461	89710	50488
384714	17612	28418	N/A	51143	169940	26213	7012	8029	N/A	20232	23876	19934	35188	196392	48879	25925	N/A	9444	8774	9011	5762	125052	208230	38403	60889	6357	42986	N/A	12754	1845	N/A	2056	29933	10368	N/A	133892	40509	31345	N/A	14314	111127	20075	10214	8704	N/A	83849	28461	89710	50488
384714	17612	28418	N/A	51143	169940	26213	7012	8029	N/A	20232	23876	19934	35188	196392	48879	25925	N/A	9444	8774	9011	5762	125052	208230	38403	60889	6357	42986	N/A	12754	1845	N/A	2056	29933	10368	N/A	133892	40509	31345	N/A	14314	111127	20075	10214	8704	N/A	83849	28461	89710	50488
384714	17612	28418	N/A	51143	169940	26213	7012	8029	N/A	20232	23876	19934	35188	196392	48879	25925	N/A	9444	8774	9011	5762	125052	208230	38403	60889	6357	42986	N/A	12754	1845	N/A	2056	29933	10368	N/A	133892	40509	31345	N/A	14314	111127	20075	10214	8704	N/A	83849	28461	89710	50488
384714	17612	28418	N/A	51143	169940	26213	7012	8029	N/A	20232	23876	19934	35188	196392	48879	25925	N/A	9444	8774	9011	5762	125052	208230	38403	60889	6357	42986	N/A	12754	1845	N/A	2056	29933	10368	N/A	133892	40509	31345	N/A	14314	111127	20075	10214	8704	N/A	83849	28461	89710	50488
384714	17612	28418	N/A	51143	169940	26213	7012	8029	N/A	20232	23876	19934	35188	196392	48879	25925	N/A	9444	8774	9011	5762	125052	208230	38403	60889	6357	42986	N/A	12754	1845	N/A	2056	29933	10368	N/A	133892	40509	31345	N/A	14314	111127	20075	10214	8704	N/A	83849	28461	89710	50488
384714	17612	28418	N/A	51143	169940	26213	7012	8029	N/A	20232	23876	19934	35188	196392	48879	25925	N/A	9444	8774	9011	5762	125052	208230	38403	60889	6357	42986	N/A	12754	1845	N/A	2056	29933	10368	N/A	133892	40509	31345	N/A	14314	111127	20075	10214	8704	N/A	83849	28461	89710	50488
384714	17612	28418	N/A	51143	169940	26213	7012	8029	N/A	20232	23876	19934	35188	196392	48879	25925	N/A	9444	8774	9011	5762	125052	208230	38403	60889	6357	42986	N/A	12754	1845	N/A	2056	29933	10368	N/A	133892	40509	31345	N/A	14314	111127	20075	10214	8704	N/A	83849	28461	89710	50488
384714	17612	28418	N/A	51143	169940	26213	7012	8029	N/A	20232	23876	19934	35188	196392	48879	25925	N/A	9444	8774	9011	5762	125052	208230	38403	60889	6357	42986	N/A	12754	1845	N/A	2056	29933	10368	N/A	133892	40509	31345	N/A	14314	111127	20075	10214	8704	N/A	83849	28461	89710	50488
384714	17612	28418	N/A	51143	169940	26213	7012	8029	N/A	20232	23876	19934	35188	196392	48879	25925	N/A	9444	8774	9011	5762	125052	208230	38403	60889	6357	42986	N/A	12754	1845	N/A	2056	29933	10368	N/A	133892	40509	31345	N/A	14314	111127	20075	10214	8704	N/A	83849	28461	89710	50488
384714	17612	28418	N/A	51143	169940	26213	7012	8029	N/A	20232	23876	19934	35188	196392	48879	25925	N/A	9444	8774	9011	5762	125052	208230	38403	60889	6357	42986	N/A	12754	1845	N/A	2056	29933	10368	N/A	133892	40509	31345	N/A	14314	111127	20075	10214	8704	N/A	83849	28461	89710	50488
384714	17612	28418	N/A	51143	169940	26213	7012	8029	N/A	20232	23876	19934	35188	196392	48879	25925	N/A	9444	8774	9011	5762	125052	208230	38403	60889	6357	42986	N/A	12754	1845	N/A	2056	29933	10368	N/A	133892	40509	31345	N/A	14314	111127	20075	10214	8704	N/A	83849	28461	89710	50488
384714	17612	28418	N/A	51143	169940	26213	7012	8029	N/A	20232	23876	19934	35188	196392	48879	25925	N/A	9444	8774	9011	5762	125052	208230	38403	60889	6357	42986	N/A	12754	1845	N/A	2056	29933	10368	N/A	133892	40509	31345	N/A	14314	111127	20075	10214	8704	N/A	83849	28461	89710	50488
384714	17612	28418	N/A	51143	169940	26213	7012	8029	N/A	20232	23876	19934	35188	196392	48879	25925	N/A	9444	8774	9011	5762	125052	208230	38403	60889	6357	42986	N/A	12754	1845	N/A	2056	29933	10368	N/A	133892	40509	31345	N/A	14314	111127	20075	10214	8704	N/A	83849	28461	89710	50488
384714	17612	28418	N/A	51143	169940	26213	7012	8029	N/A	20232	23876	19934	35188	196392	48879	25925	N/A	9444	8774	9011	5762	125052	208230	38403	60889	6357	42986	N/A	12754	1845	N/A	2056	29933	10368	N/A	133892	40509	31345	N/A	14314	111127	20075	10214	8704	N/A	83849	28461	89710	50488
384714	17612	28418	N/A	51143	169940	26213	7012	8029	N/A	20232	23876	19934	35188	196392	48879	25925	N/A	9444	8774	9011	5762	125052	208230	38403	60889	6357	42986	N/A	12754	1845	N/A	2056	29933	10368	N/A	133892	40509	31345	N/A	14314	111127	20075	10214	8704	N/A	83849	28461	89710	50488
384714	17612	28418	N/A	51143	169940	26213	7012	8029	N/A	20232	23876	19934	35188	196392	48879	25925	N/A	9444	8774	9011	5762	125052	208230	38403	60889	6357	42986	N/A	12754	1845	N/A	2056	29933	10368	N/A	133892	40509	31345	N/A	14314	111127	20075	10214	8704	N/A	83849	28461	89710	50488
384714	17612	28418	N/A	51143	169940	26213	7012	8029	N/A	20232	23876	19934	35188	196392	48879	25925	N/A	9444	8774	9011	5762	125052	208230	38403	60889	6357	42986	N/A	12754	1845	N/A	2056	29933	10368	N/A	133892	40509	31345	N/A	14314	111127	20075	10214	8704	N/A	83849	28461	89710	50488
384714	17612	28418	N/A	51143	169940	26213	7012	8029	N/A	20232	23876	19934	35188	196392	48879	25925	N/A	9444	8774	9011	5762	125052	208230	38403	60889	6357	42986	N/A	12754	1845	N/A	2056	29933	10368	N/A	133892	40509	31345	N/A	14314	111127	20075	10214	8704	N/A	83849	28461	89710	50488
384714	17612	28418	N/A	51143	169940	26213	7012	8029	N/A	20232	23876	19934	35188	196392	48879	25925	N/A	9444	8774	9011	5762	125052	208230	38403	60889	6357	42986	N/A	12754	1845	N/A	2056	29933	10368	N/A	133892	40509	31345	N/A	14314	111127	20075	10214	8704	N/A	83849	28461	89710	50488
384714	17612	28418	N/A	51143	169940	26213	7012	8029	N/A	20232	23876	19934	35188	196392	48879	25925	N/A	9444	8774	9011	5762	125052	208230	38403	60889	6357	42986	N/A	12754	1845	N/A	2056	29933	10368	N/A	133892	40509	31345	N/A	14314	111127	20075	10214	8704	N/A	83849	28461	89710	50488
384714	17612	28418	N/A	51143	169940	26213	7012	8029	N/A	20232	23876	19934	35188	196392	48879	25925	N/A	9444	8774	9011	5762	125052	208230	38403	60889	6357	42986	N/A	12754	1845	N/A	2056	29933	10368	N/A	133892	40509	31345	N/A	14314	111127	20075	10214	8704	N/A	83849	28461	89710	50488
384714	17612	28418	N/A	51143	169940	26213	7012	8029	N/A	20232	23876	19934	35188	196392	48879	25925	N/A	9444	8774	9011	5762	125052	208230	38403	60889	6357	42986	N/A	12754	1845	N/A	2056	29933	10368	N/A	133892	40509	31345	N/A	14314	111127	20075	10214	8704	N/A	83849	28461	89710	50488
384714	17612	28418	N/A	51143	169940	26213	7012	8029	N/A	20232	23876	19934	35188	196392	48879	25925	N/A	9444	8774	9011	5762	125052	208230	38403	60889	6357	42986	N/A	12325	1845	N/A	2056	29933	10368	N/A	133892	40509	31345	N/A	14314	111127	20075	10214	8704	N/A	83849	28461	89710	50488
384714	17612	28418	N/A	51143	169940	26213	7012	8029	N/A	20232	23876	19934	35188	196392	48879	25925	N/A	9444	8774	9011	5762	125052	208230	38403	60889	6357	42986	N/A	12325	1845	N/A	2056	29933	10368	N/A	133892	40509	31345	N/A	14314	111127	20075	10214	8704	N/A	83849	28461	89710	50488
384714	17612	28418	N/A	51143	169940	26213	7012	8029	N/A	20232	23876	19934	35188	196392	48879	25925	N/A	9444	8774	9011	5762	125052	208230	38403	60889	6357	42986	N/A	1437	1845	N/A	2056	29933	10368	N/A	133892	40509	31345	N/A	14314	111127	20075	10214	8704	N/A	83849	28461	89710	50488
384714	17612	28418	N/A	51143	169940	26213	7012	8029	N/A	20232	23876	19934	35188	196392	48879	25925	N/A	9444	8774	9011	5762	125052	208230	38403	60889	6357	42986	N/A	1437	1845	N/A	2056	29933	10368	N/A	133892	40509	31345	N/A	14314	111127	20075	10214	8704	N/A	83849	28461	89710	50488
384714	17612	28418	N/A	51143	169940	26213	7012	8029	N/A	20232	23876	19934	35188	196392	48879	25925	N/A	9444	8774	9011	5762	125052	208230	38403	60889	6357	42986	N/A	1437	1845	N/A	2056	29933	10368	N/A	133892	40509	31345	N/A	14314	111127	20075	10214	8704	N/A	83849	28461	89710	50488
384714	17612	28418	N/A	51143	169940	26213	7012	8029	N/A	20232	23876	19934	35188	196392	48879	25925	N/A	9444	8774	9011	5762	125052	208230	38403	60889	6357	42986	N/A	1437	1845	N/A	2056	29933	10368	N/A	133892	40509	31345	N/A	14314	111127	20075	10214	8704	N/A	83849	28461	89710	50488
384714	17612	28418	N/A	51143	169940	26213	7012	8029	N/A	20232	23876	19934	35188	196392	48879	25925	N/A	9444	8774	9011	5762	125052	208230	38403	60889	6357	42986	N/A	1437	1845	N/A	2056	29933	10368	N/A	133892	40509	31345	N/A	14314	111127	20075	10214	8704	N/A	83849	28461	89710	50488
384714	17612	28418	N/A	51143	169940	26213	7012	8029	N/A	20232	23876	19934	35188	196392	48879	25925	N/A	9444	8774	9011	5762	125052	208230	38403	60889	6357	42986	N/A	1437	1845	N/A	2056	29933	10368	N/A	133892	40509	31345	N/A	14314	111127	20075	10214	8704	N/A	83849	28461	89710	50488
384714	17612	28418	N/A	51143	169940	26213	7012	8029	N/A	20232	23876	19934	35188	196392	48879	25925	N/A	9444	8774	9011	5762	125052	208230	38403	60889	6357	42986	N/A	1437	1845	N/A	2056	29933	10368	N/A	133892	40509	31345	N/A	14314	111127	20075	10214	8704	N/A	83849	28461	89710	50488
384714	17612	28418	N/A	51143	169940	26213	7012	8029	N/A	20232	23876	19934	35188	196392	48879	25925	N/A	9444	8774	9011	5762	125052	208230	38403	60889	6357	42986	N/A	1437	1845	N/A	2056	29933	10368	N/A	133892	40509	31345	N/A	14314	111127	20075	10214	8704	N/A	83849	28461	89710	50488
384714	17612	28418	N/A	51143	169940	26213	7012	8029	N/A	20232	23876	19934	35188	196392	48879	25925	N/A	9444	8774	9011	5762	125052	208230	38403	60889	6357	42986	N/A	1437	1845	N/A	2056	29933	10368	N/A	133892	40509	31345	N/A	14314	111127	20075	10214	8704	N/A	83849	28461	89710	50488
384714	17612	28418	N/A	51143	169940	26213	7012	8029	N/A	20232	23876	19934	35188	196392	48879	25925	N/A	9444	8774	9011	5762	125052	208230	38403	60889	6357	42986	N/A	1437	1845	N/A	2056	29933	10368	N/A	133892	40509	31345	N/A	14314	111127	20075	10214	8704	N/A	83849	28461	89710	50488
384714	17612	28418	N/A	51143	169940	26213	7012	8029	N/A	20232	23876	19934	35188	196392	48879	25925	N/A	9444	8774	9011	5762	125052	208230	38403	60889	6357	42986	N/A	1437	1845	N/A	2056	29933	10368	N/A	133892	40509	31345	N/A	14314	111127	20075	10214	8704	N/A	83849	28461	89710	50488
384714	17612	28418	N/A	51143	169940	26213	7012	8029	N/A	20232	23876	19934	35188	196392	48879	25925	N/A	9444	8774	9011	5762	125052	208230	38403	60889	6357	42986	N/A	1437	1845	N/A	2056	29933	10368	N/A	133892	40509	31345	N/A	14314	111127	20075	10214	8704	N/A	83849	28461	89710	50488
384714	17612	28418	N/A	51143	169940	26213	7012	8029	N/A	20232	23876	19934	35188	196392	48879	25925	N/A	9444	8774	9011	5762	125052	208230	38403	60889	6357	42986	N/A	1437	1845	N/A	2056	29933	10368	N/A	133892	40509	31345	N/A	14314	111127	20075	10214	8704	N/A	83849	28461	89710	50488
384714	17612	28418	N/A	51143	169940	26213	7012	8029	N/A	20232	23876	19934	35188	196392	48879	25925	N/A	9444	8774	9011	5762	125052	208230	38403	60889	6357	42986	N/A	1437	1845	N/A	2056	29933	10368	N/A	133892	40509	31345	N/A	14314	111127	20075	10214	8704	N/A	83849	28461	89710	50488
384714	17612	28418	N/A	51143	169940	26213	7012	8029	N/A	20232	23876	19934	35188	196392	48879	25925	N/A	9444	8774	9011	5762	125052	208230	38403	60889	6357	42986	N/A	1437	1845	N/A	2056	29933	10368	N/A	133892	40509	31345	N/A	14314	111127	20075	10214	8704	N/A	83849	28461	89710	50488
384714	17612	28418	N/A	51143	169940	26213	7012	8029	N/A	20232	23876	19934	35188	196392	48879	25925	N/A	9444	8774	9011	5762	125052	208230	38403	60889	6357	42986	N/A	1437	1845	N/A	2056	29933	10368	N/A	133892	40509	31345	N/A	14314	111127	20075	10214	8704	N/A	83849	28461	89710	50488
384714	17612	28418	N/A	51143	169940	26213	7012	8029	N/A	20232	23876	19934	35188	196392	48879	25925	N/A	9444	8774	9011	5762	125052	208230	38403	60889	6357	42986	N/A	1437	1845	N/A	2056	29933	10368	N/A	133892	40509	31345	N/A	14314	111127	20075	10214	8704	N/A	83849	28461	89710	50488
384714	17612	28418	N/A	51143	169940	26213	7012	8029	N/A	20232	23876	19934	35188	196392	48879	25925	N/A	9444	8774	9011	5762	125052	208230	38403	60889	6357	42986	N/A	1437	1845	N/A	2056	29933	10368	N/A	133892	40509	31345	N/A	14314	111127	20075	10214	8704	N/A	83849	28461	89710	50488
384714	17612	28418	N/A	51143	169940	26213	7012	8029	N/A	20232	23876	19934	35188	196392	48879	25925	N/A	9444	8774	9011	5762	125052	208230	38403	60889	6357	42986	N/A	1437	1845	N/A	2056	29933	10368	N/A	133892	40509	31345	N/A	14314	111127	20075	10214	8704	N/A	83849	28461	89710	50488
384714	17612	28418	N/A	51143	169940	26213	7012	8029	N/A	20232	23876	19934	35188	196392	48879	25925	N/A	9444	8774	9011	5762	125052	208230	38403	60889	6357	42986	N/A	1437	1845	N/A	2056	29933	10368	N/A	133892	40509	31345	N/A	14314	111127	20075	10214	8704	N/A	83849	28461	89710	50488
384714	17612	28418	N/A	51143	169940	26213	7012	8029	N/A	20232	23876	19934	35188	196392	48879	25925	N/A	9444	8774	9011	5762	125052	208230	38403	60889	6357	42986	N/A	1437	1845	N/A	2056	29933	10368	N/A	133892	40509	31345	N/A	14314	111127	20075	10214	8704	N/A	83849	28461	89710	50488
384714	17612	28418	N/A	51143	169940	26213	7012	8029	N/A	20232	23876	19934	35188	196392	48879	25925	N/A	9444	8774	9011	5762	125052	208230	38403	60889	6357	42986	N/A	1437	1845	N/A	2056	29933	10368	N/A	133892	40509	31345	N/A	14314	111127	20075	10214	8704	N/A	83849	28461	89710	50488
384714	17612	28418	N/A	51143	169940	26213	7012	8029	N/A	20232	23876	19934	35188	196392	48879	25925	N/A	9444	8774	9011	5762	125052	208230	38403	60889	6357	42986	N/A	1437	1845	N/A	2056	29933	10368	N/A	133892	40509	31345	N/A	14314	111127	20075	10214	8704	N/A	83849	28461	89710	50488
384714	17612	28418	N/A	51143	169940	26213	7012	8029	N/A	20232	23876	19934	35188	196392	48879	25925	N/A	9444	8774	9011	5762	125052	208230	38403	60889	6357	42986	N/A	1437	1845	N/A	2056	29933	10368	N/A	133892	40509	31345	N/A	14314	111127	20075	10214	8704	N/A	83849	28461	89710	50488
384714	17612	28418	N/A	51143	169940	26213	7012	8029	N/A	20232	23876	19934	35188	196392	48879	25925	N/A	9444	8774	9011	5762	125052	208230	38403	60889	6357	42986	N/A	1437	1845	N/A	2056	29933	10368	N/A	133892	40509	31345	N/A	14314	111127	20075	10214	8704	N/A	83849	28461	89710	50488
384714	17612	28418	N/A	51143	169940	26213	7012	8029	N/A	20232	23876	19934	35188	196392	48879	25925	N/A	9444	8774	9011	5762	125052	208230	38403	60889	6357	42986	N/A	1437	1845	N/A	2056	29933	10368	N/A	133892	40509	31345	N/A	14314	111127	20075	10214	8704	N/A	83849	28461	89710	50488
384714	17612	28418	N/A	51143	169940	26213	7012	8029	N/A	20232	23876	19934	35188	196392	48879	25925	N/A	9444	8774	9011	5762	125052	208230	38403	60889	6357	42986	N/A	1437	1845	N/A	2056	29933	10368	N/A	133892	40509	31345	N/A	14314	111127	20075	10214	8704	N/A	83849	28461	89710	50488
384714	17612	28418	N/A	51143	169940	26213	7012	8029	N/A	20232	23876	19934	35188	196392	48879	25925	N/A	9444	8774	9011	5762	125052	208230	38403	60889	6357	42986	N/A	1437	1845	N/A	2056	29933	10368	N/A	133892	40509	31345	N/A	14314	111127	20075	10214	8704	N/A	83849	28461	89710	50488
384714	17612	28418	N/A	51143	169940	26213	7012	8029	N/A	20232	23876	19934	35188	196392	48879	25925	N/A	9444	8774	9011	5762	125052	208230	38403	60889	6357	42986	N/A	1437	1845	N/A	2056	29933	10368	N/A	133892	40509	31345	N/A	14314	111127	20075	10214	8704	N/A	83849	28461	89710	50488
384714	17612	28418	N/A	51143	169940	26213	7012	8029	N/A	20232	23876	19934	35188	196392	48879	25925	N/A	9444	8774	9011	5762	125052	208230	38403	60889	6357	42986	N/A	1437	1845	N/A	2056	29933	10368	N/A	133892	40509	31345	N/A	14314	111127	20075	10214	8704	N/A	83849	28461	89710	50488
384714	17612	28418	N/A	51143	169940	26213	7012	8029	N/A	20232	23876	19934	35188	196392	48879	25925	N/A	9444	8774	9011	5762	125052	208230	38403	60889	6357	42986	N/A	1437	1845	N/A	2056	29933	10368	N/A	133892	40509	31345	N/A	14314	111127	20075	10214	8704	N/A	83849	28461	89710	50488
384714	17612	28418	N/A	51143	169940	26213	7012	8029	N/A	20232	23876	19934	35188	196392	48879	25925	N/A	9444	8774	9011	5762	125052	208230	38403	60889	6357	42986	N/A	1437	1845	N/A	2056	29933	10368	N/A	133892	40509	31345	N/A	14314	111127	20075	10214	8704	N/A	83849	28461	89710	50488
384714	17612	28418	N/A	51143	169940	26213	7012	8029	N/A	20232	23876	19934	35188	196392	48879	25925	N/A	9444	8774	9011	5762	125052	208230	38403	60889	6357	42986	N/A	1437	1845	N/A	2056	29933	10368	N/A	133892	40509	31345	N/A	14314	111127	20075	10214	8704	N/A	83849	28461	89710	50488
384714	17612	28418	N/A	51143	169940	26213	7012	8029	N/A	20232	23876	19934	35188	196392	48879	25925	N/A	9444	8774	9011	5762	125052	208230	38403	60889	6357	42986	N/A	1437	1845	N/A	2056	29933	10368	N/A	133892	40509	31345	N/A	14314	111127	20075	10214	8704	N/A	83849	28461	89710	50488
384714	17612	28418	N/A	51143	169940	26213	7012	8029	N/A	20232	23876	19934	35188	196392	48879	25925	N/A	9444	8774	9011	5762	125052	208230	38403	60889	6357	42986	N/A	1437	1845	N/A	2056	29933	10368	N/A	133892	40509	31345	N/A	14314	111127	20075	10214	8704	N/A	83849	28461	89710	50488
384714	17612	28418	N/A	51143	169940	26213	7012	8029	N/A	20232	23876	19934	35188	196392	48879	25925	N/A	9444	8774	9011	5762	125052	208230	38403	60889	6357	42986	N/A	1437	1845	N/A	2056	29933	10368	N/A	133892	40509	31345	N/A	14314	111127	20075	10214	8704	N/A	83849	28461	89710	50488
384714	17612	28418	N/A	51143	169940	26213	7012	8029	N/A	20232	23876	19934	35188	196392	48879	25925	N/A	9444	8774	9011	5762	125052	208230	38403	60889	6357	42986	N/A	1437	1845	N/A	2056	29933	10368	N/A	133892	40509	31345	N/A	14314	111127	20075	10214	8704	N/A	83849	28461	89710	50488
384714	17612	28418	N/A	51143	169940	26213	7012	8029	N/A	20232	23876	19934	35188	196392	48879	25925	N/A	9444	8774	9011	5762	125052	208230	38403	60889	6357	42986	N/A	1437	1845	N/A	2056	29933	10368	N/A	133892	40509	31345	N/A	14314	111127	20075	10214	8704	N/A	83849	28461	89710	50488
384714	17612	28418	N/A	51143	169940	26213	7012	8029	N/A	20232	23876	19934	35188	196392	48879	25925	N/A	9444	8774	9011	5762	125052	208230	38403	60889	6357	42986	N/A	1437	1845	N/A	2056	29933	10368	N/A	133892	40509	31345	N/A	14314	111127	20075	10214	8704	N/A	83849	28461	89710	50488
384714	17612	28418	N/A	51143	169940	26213	7012	8029	N/A	20232	23876	19934	35188	196392	48879	25925	N/A	9444	8774	9011	5762	125052	208230	38403	60889	6357	42986	N/A	1437	1845	N/A	2056	29933	10368	N/A	133892	40509	31345	N/A	14314	111127	20075	10214	8704	N/A	83849	28461	89710	50488
384714	17612	28418	N/A	51143	169940	26213	7012	8029	N/A	20232	23876	19934	35188	196392	48879	25925	N/A	9444	8774	9011	5762	125052	208230	38403	60889	6357	42986	N/A	1437	1845	N/A	2056	29933	10368	N/A	133892	40509	31345	N/A	14314	111127	20075	10214	8704	N/A	83849	28461	89710	50488
384714	17612	28418	N/A	51143	169940	26213	7012	8029	N/A	20232	23876	19934	35188	196392	48879	25925	N/A	9444	8774	9011	5762	125052	208230	38403	60889	6357	42986	N/A	1437	1845	N/A	2056	29933	10368	N/A	133892	40509	31345	N/A	14314	111127	20075	10214	8704	N/A	83849	28461	89710	50488
384714	17612	28418	N/A	51143	169940	26213	7012	8029	N/A	20232	23876	19934	35188	196392	48879	25925	N/A	9444	8774	9011	5762	125052	208230	38403	60889	6357	42986	N/A	1437	1845	N/A	2056	29933	10368	N/A	133892	40509	31345	N/A	14314	111127	20075	10214	8704	N/A	83849	28461	89710	50488
384714	17612	28418	N/A	51143	169940	26213	7012	8029	N/A	20232	23876	19934	35188	196392	48879	25925	N/A	9444	8774	9011	5762	125052	208230	38403	60889	6357	42986	N/A	1437	1845	N/A	2056	29933	10368	N/A	133892	40509	31345	N/A	14314	111127	20075	10214	8704	N/A	83849	28461	89710	50488
384714	17612	28418	N/A	51143	169940	26213	7012	8029	N/A	20232	23876	19934	35188	196392	48879	25925	N/A	9444	8774	9011	5762	125052	208230	38403	60889	6357	42986	N/A	1437	1845	N/A	2056	29933	10368	N/A	133892	40509	31345	N/A	14314	111127	20075	10214	8704	N/A	83849	28461	89710	50488
384714	17612	28418	N/A	51143	169940	26213	7012	8029	N/A	20232	23876	19934	35188	196392	48879	25925	N/A	9444	8774	9011	5762	125052	208230	38403	60889	6357	42986	N/A	1437	1845	N/A	2056	29933	10368	N/A	133892	40509	31345	N/A	14314	111127	20075	10214	8704	N/A	83849	28461	89710	50488
384714	17612	28418	N/A	51143	169940	26213	7012	8029	N/A	20232	23876	19934	35188	196392	48879	25925	N/A	9444	8774	9011	5762	125052	208230	38403	60889	6357	42986	N/A	1437	1845	N/A	2056	29933	10368	N/A	133892	40509	31345	N/A	14314	111127	20075	10214	8704	N/A	83849	28461	89710	50488
384714	17612	28418	N/A	51143	169940	26213	7012	8029	N/A	20232	23876	19934	35188	196392	48879	25925	N/A	9444	8774	9011	5762	125052	208230	38403	60889	6357	42986	N/A	1437	1845	N/A	2056	29933	10368	N/A	133892	40509	31345	N/A	14314	111127	20075	10214	8704	N/A	83849	28461	89710	50488
384714	17612	28418	N/A	51143	169940	26213	7012	8029	N/A	20232	23876	19934	35188	196392	48879	25925	N/A	9444	8774	9011	5762	125052	208230	38403	60889	6357	42986	N/A	1437	1845	N/A	2056	29933	10368	N/A	133892	40509	31345	N/A	14314	111127	20075	10214	8704	N/A	83849	28461	89710	50488
384714	17612	28418	N/A	51143	169940	26213	7012	8029	N/A	20232	23876	19934	35188	196392	48879	25925	N/A	9444	8774	9011	5762	125052	208230	38403	60889	6357	42986	N/A	1437	1845	N/A	2056	29933	10368	N/A	133892	40509	31345	N/A	14314	111127	20075	10214	8704	N/A	83849	28461	89710	50488
384714	17612	28418	N/A	51143	169940	26213	7012	8029	N/A	20232	23876	19934	35188	196392	48879	25925	N/A	9444	8774	9011	5762	125052	208230	38403	60889	6357	42986	N/A	1437	1845	N/A	2056	29933	10368	N/A	133892	40509	31345	N/A	14314	111127	20075	10214	8704	N/A	83849	28461	89710	50488
384714	17612	28418	N/A	51143	169940	26213	7012	8029	N/A	20232	23876	19934	35188	196392	48879	25925	N/A	9444	8774	9011	5762	125052	208230	38403	60889	6357	42986	N/A	1437	1845	N/A	2056	29933	10368	N/A	133892	40509	31345	N/A	14314	111127	20075	10214	8704	N/A	83849	28461	89710	50488
384714	17612	28418	N/A	51143	169940	26213	7012	8029	N/A	20232	23876	19934	35188	196392	48879	25925	N/A	9444	8774	9011	5762	125052	208230	38403	60889	6357	42986	N/A	1437	1845	N/A	2056	29933	10368	N/A	133892	40509	31345	N/A	14314	111127	20075	10214	8704	N/A	83849	28461	89710	50488
384714	17612	28418	N/A	51143	169940	26213	7012	8029	N/A	20232	23876	19934	35188	196392	48879	25925	N/A	9444	8774	9011	5762	125052	208230	38403	60889	6357	42986	N/A	1437	1845	N/A	2056	29933	10368	N/A	133892	40509	31345	N/A	14314	111127	20075	10214	8704	N/A	83849	28461	89710	50488
384714	17612	28418	N/A	51143	169940	26213	7012	8029	N/A	20232	23876	19934	35188	196392	48879	25925	N/A	9444	8774	9011	5762	125052	208230	38403	60889	6357	42986	N/A	1437	1845	N/A	2056	29933	10368	N/A	133892	40509	31345	N/A	14314	111127	20075	10214	8704	N/A	83849	28461	89710	50488
384714	17612	28418	N/A	51143	169940	26213	7012	8029	N/A	20232	23876	19934	35188	196392	48879	25925	N/A	9444	8774	9011	5762	125052	208230	38403	60889	6357	42986	N/A	1437	1845	N/A	2056	29933	10368	N/A	133892	40509	31345	N/A	14314	111127	20075	10214	8704	N/A	83849	28461	89710	50488
384714	17612	28418	N/A	51143	169940	26213	7012	8029	N/A	20232	23876	19934	35188	196392	48879	25925	N/A	9444	8774	9011	5762	125052	208230	38403	60889	6357	42986	N/A	1437	1845	N/A	2056	29933	10368	N/A	133892	40509	31345	N/A	14314	111127	20075	10214	8704	N/A	83849	28461	89710	50488
384714	17612	28418	N/A	51143	169940	26213	7012	8029	N/A	20232	23876	19934	35188	196392	48879	25925	N/A	9444	8774	9011	5762	125052	208230	38403	60889	6357	42986	N/A	1437	1845	N/A	2056	29933	10368	N/A	133892	40509	31345	N/A	14314	111127	20075	10214	8704	N/A	83849	28461	89710	50488
384714	17612	28418	N/A	51143	169940	26213	7012	8029	N/A	20232	23876	19934	35188	196392	48879	25925	N/A	9444	8774	9011	5762	125052	208230	38403	60889	6357	42986	N/A	1437	1845	N/A	2056	29933	10368	N/A	133892	40509	31345	N/A	14314	111127	20075	10214	8704	N/A	83849	28461	89710	50488
384714	17612	28418	N/A	51143	169940	26213	7012	8029	N/A	20232	23876	19934	35188	196392	48879	25925	N/A	9444	8774	9011	5762	125052	208230	38403	60889	6357	42986	N/A	1437	1845	N/A	2056	29933	10368	N/A	133892	40509	31345	N/A	14314	111127	20075	10214	8704	N/A	83849	28461	89710	50488
384714	17612	28418	N/A	51143	169940	26213	7012	8029	N/A	20232	23876	19934	35188	196392	48879	25925	N/A	9444	8774	9011	5762	125052	208230	38403	60889	6357	42986	N/A	1437	1845	N/A	2056	29933	10368	N/A	133892	40509	31345	N/A	14314	111127	20075	10214	8704	N/A	83849	28461	89710	50488
384714	17612	28418	N/A	51143	169940	26213	7012	8029	N/A	20232	23876	19934	35188	196392	48879	25925	N/A	9444	8774	9011	5762	125052	208230	38403	60889	6357	42986	N/A	1437	1845	N/A	2056	29933	10368	N/A	133892	40509	31345	N/A	14314	111127	20075	10214	8704	N/A	83849	28461	89710	50488
384714	17612	28418	N/A	51143	169940	26213	7012	8029	N/A	20232	23876	19934	35188	196392	48879	25925	N/A	9444	8774	9011	5762	125052	208230	38403	60889	6357	42986	N/A	1437	1845	N/A	2056	29933	10368	N/A	133892	40509	31345	N/A	14314	111127	20075	10214	8704	N/A	83849	28461	89710	50488
384714	17612	28418	N/A	51143	169940	26213	7012	8029	N/A	20232	23876	19934	35188	196392	48879	25925	N/A	9444	8774	9011	5762	125052	208230	38403	60889	6357	42986	N/A	1437	1845	N/A	2056	29933	10368	N/A	133892	40509	31345	N/A	14314	111127	20075	10214	8704	N/A	83849	28461	89710	50488
384714	17612	28418	N/A	51143	169940	26213	7012	8029	N/A	20232	23876	19934	35188	196392	48879	25925	N/A	9444	8774	9011	5762	125052	208230	38403	60889	6357	42986	N/A	1437	1845	N/A	2056	29933	10368	N/A	133892	40509	31345	N/A	14314	111127	20075	10214	8704	N/A	83849	28461	89710	50488
384714	17612	28418	N/A	51143	169940	26213	7012	8029	N/A	20232	23876	19934	35188	196392	48879	25925	N/A	9444	8774	9011	5762	125052	208230	38403	60889	6357	42986	N/A	1437	1845	N/A	2056	29933	10368	N/A	133892	40509	31345	N/A	14314	111127	20075	10214	8704	N/A	83849	28461	89710	50488
384714	17612	28418	N/A	51143	169940	26213	7012	8029	N/A	20232	23876	19934	35188	196392	48879	25925	N/A	9444	8774	9011	5762	125052	208230	38403	60889	6357	42986	N/A	1437	1845	N/A	2056	29933	10368	N/A	133892	40509	31345	N/A	14314	111127	20075	10214	8704	N/A	83849	28461	89710	50488
384714	17612	28418	N/A	51143	169940	26213	7012	8029	N/A	20232	23876	19934	35188	196392	48879	25925	N/A	9444	8774	9011	5762	125052	208230	38403	60889	6357	42986	N/A	1437	1845	N/A	2056	29933	10368	N/A	133892	40509	31345	N/A	14314	111127	20075	10214	8704	N/A	83849	28461	89710	50488
384714	17612	28418	N/A	51143	169940	26213	7012	8029	N/A	20232	23876	19934	35188	196392	48879	25925	N/A	9444	8774	9011	5762	125052	208230	38403	60889	6357	42986	N/A	1437	1845	N/A	2056	29933	10368	N/A	133892	40509	31345	N/A	14314	111127	20075	10214	8704	N/A	83849	28461	89710	50488
384714	17612	28418	N/A	51143	169940	26213	7012	8029	N/A	20232	23876	19934	35188	196392	48879	25925	N/A	9444	8774	9011	5762	125052	208230	38403	60889	6357	42986	N/A	1437	1845	N/A	2056	29933	10368	N/A	133892	40509	31345	N/A	14314	111127	20075	10214	8704	N/A	83849	28461	89710	50488
384714	17612	28418	N/A	51143	169940	26213	7012	8029	N/A	20232	23876	19934	35188	196392	48879	25925	N/A	9444	8774	9011	5762	125052	208230	38403	60889	6357	42986	N/A	1437	1845	N/A	2056	29933	10368	N/A	133892	40509	31345	N/A	14314	111127	20075	10214	8704	N/A	83849	28461	89710	50488
384714	17612	28418	N/A	51143	169940	26213	7012	8029	N/A	20232	23876	19934	35188	196392	48879	25925	N/A	9444	8774	9011	5762	125052	208230	38403	60889	6357	42986	N/A	1437	1845	N/A	2056	29933	10368	N/A	133892	40509	31345	N/A	14314	111127	20075	10214	8704	N/A	83849	28461	89710	50488
384714	17612	28418	N/A	51143	169940	26213	7012	8029	N/A	20232	23876	19934	35188	196392	48879	25925	N/A	9444	8774	9011	5762	125052	208230	38403	60889	6357	42986	N/A	1437	1845	N/A	2056	29933	10368	N/A	133892	40509	31345	N/A	14314	111127	20075	10214	8704	N/A	83849	28461	89710	50488
384714	17612	28418	N/A	51143	169940	26213	7012	8029	N/A	20232	23876	19934	35188	196392	48879	25925	N/A	9444	8774	9011	5762	125052	208230	38403	60889	6357	42986	N/A	1437	1845	N/A	2056	29933	10368	N/A	133892	40509	31345	N/A	14314	111127	20075	10214	8704	N/A	83849	28461	89710	50488
384714	17612	28418	N/A	51143	169940	26213	7012	8029	N/A	20232	23876	19934	35188	196392	48879	25925	N/A	9444	8774	9011	5762	125052	208230	38403	60889	6357	42986	N/A	1437	1845	N/A	2056	29933	10368	N/A	133892	40509	31345	N/A	14314	111127	20075	10214	8704	N/A	83849	28461	89710	50488
384714	17612	28418	N/A	51143	169940	26213	7012	8029	N/A	20232	23876	19934	35188	196392	48879	25925	N/A	9444	8774	9011	5762	125052	208230	38403	60889	6357	42986	N/A	1437	1845	N/A	2056	29933	10368	N/A	133892	40509	31345	N/A	14314	111127	20075	10214	8704	N/A	83849	28461	89710	50488
384714	17612	28418	N/A	51143	169940	26213	7012	8029	N/A	20232	23876	19934	35188	196392	48879	25925	N/A	9444	8774	9011	5762	125052	208230	38403	60889	6357	42986	N/A	1437	1845	N/A	2056	29933	10368	N/A	133892	40509	31345	N/A	14314	111127	20075	10214	8704	N/A	83849	28461	89710	50488
384714	17612	28418	N/A	51143	169940	26213	7012	8029	N/A	20232	23876	19934	35188	196392	48879	25925	N/A	9444	8774	9011	5762	125052	208230	38403	60889	6357	42986	N/A	1437	1845	N/A	2056	29933	10368	N/A	133892	40509	31345	N/A	14314	111127	20075	10214	8704	N/A	83849	28461	89710	50488
384714	17612	28418	N/A	51143	169940	26213	7012	8029	N/A	20232	23876	19934	35188	196392	48879	25925	N/A	9444	8774	9011	5762	125052	208230	38403	60889	6357	42986	N/A	1437	1845	N/A	2056	29933	10368	N/A	133892	40509	31345	N/A	14314	111127	20075	10214	8704	N/A	83849	28461	89710	50488
384714	17612	28418	N/A	51143	169940	26213	7012	8029	N/A	20232	23876	19934	35188	196392	48879	25925	N/A	9444	8774	9011	5762	125052	208230	38403	60889	6357	42986	N/A	1437	1845	N/A	2056	29933	10368	N/A	133892	40509	31345	N/A	14314	111127	20075	10214	8704	N/A	83849	28461	89710	50488
384714	17612	28418	N/A	51143	169940	26213	7012	8029	N/A	20232	23876	19934	35188	196392	48879	25925	N/A	9444	8774	9011	5762	125052	208230	38403	60889	6357	42986	N/A	1437	1845	N/A	2056	29933	10368	N/A	133892	40509	31345	N/A	14314	111127	20075	10214	8704	N/A	83849	28461	89710	50488
384714	17612	28418	N/A	51143	169940	26213	7012	8029	N/A	20232	23876	19934	35188	196392	24781	25925	N/A	9444	8774	9011	5762	125052	208230	38403	60889	6357	42986	N/A	1437	1845	N/A	2056	29933	10368	N/A	133892	40509	31345	N/A	14314	111127	20075	10214	8704	N/A	83849	28461	89710	50488
384714	17612	28418	N/A	51143	169940	26213	7012	8029	N/A	20232	23876	19934	35188	196392	24781	25925	N/A	9444	8774	9011	5762	125052	208230	38403	60889	6357	42986	N/A	1437	1845	N/A	2056	29933	10368	N/A	133892	40509	31345	N/A	14314	111127	20075	10214	8704	N/A	83849	28461	89710	50488
384714	17612	28418	N/A	51143	169940	26213	7012	8029	N/A	20232	23876	19934	35188	196392	24781	25925	N/A	9444	8774	9011	5762	125052	208230	38403	60889	6357	42986	N/A	1437	1845	N/A	2056	29933	10368	N/A	133892	40509	31345	N/A	14314	111127	20075	10214	8704	N/A	83849	28461	89710	50488
384714	17612	28418	N/A	51143	169940	26213	7012	8029	N/A	20232	23876	19934	35188	196392	22723	25925	N/A	9444	8774	9011	5762	125052	208230	38403	60889	6357	42986	N/A	1437	1845	N/A	2056	29933	10368	N/A	133892	40509	31345	N/A	14314	111127	20075	10214	8704	N/A	83849	28461	89710	50488
384714	17612	28418	N/A	51143	169940	26213	7012	8029	N/A	20232	23876	19934	35188	196392	22723	25925	N/A	9444	8774	9011	5762	125052	208230	38403	60889	6357	42986	N/A	1437	1845	N/A	2056	29933	10368	N/A	133892	40509	31345	N/A	14314	111127	20075	10214	8704	N/A	83849	28461	89710	50488
384714	17612	28418	N/A	51143	169940	26213	7012	8029	N/A	20232	23876	19934	35188	196392	22723	25925	N/A	9444	8774	9011	5762	125052	208230	38403	60889	6357	42986	N/A	1437	1845	N/A	2056	29933	10368	N/A	133892	40509	31345	N/A	14314	111127	20075	10214	8704	N/A	83849	28461	89710	50488
384714	17612	28418	N/A	51143	169940	26213	7012	8029	N/A	20232	23876	19934	35188	196392	22723	25925	N/A	9444	8774	9011	5762	125052	208230	38403	60889	6357	42986	N/A	1437	1845	N/A	2056	29933	10368	N/A	133892	40509	31345	N/A	14314	111127	20075	10214	8704	N/A	83849	28461	89710	50488
384714	17612	28418	N/A	51143	169940	26213	7012	8029	N/A	20232	23876	19934	35188	196392	22723	25925	N/A	9444	8774	9011	5762	125052	208230	38403	60889	6357	42986	N/A	1437	1845	N/A	2056	29933	10368	N/A	133892	40509	31345	N/A	14314	111127	20075	10214	8704	N/A	83849	28461	89710	50488
384714	17612	28418	N/A	51143	169940	26213	7012	8029	N/A	20232	23876	19934	35188	196392	22723	25925	N/A	9444	8774	9011	5762	125052	208230	38403	60889	6357	42986	N/A	1437	1845	N/A	2056	29933	10368	N/A	133892	40509	31345	N/A	14314	111127	20075	10214	8704	N/A	83849	28461	89710	50488
384714	17612	28418	N/A	51143	169940	26213	7012	8029	N/A	20232	23876	19934	35188	196392	22723	25925	N/A	9444	8774	9011	5762	125052	208230	38403	60889	6357	42986	N/A	1437	1845	N/A	2056	29933	10368	N/A	133892	40509	31345	N/A	14314	111127	20075	10214	8704	N/A	83849	28461	89710	50488
384714	17612	28418	N/A	51143	169940	26213	7012	8029	N/A	20232	23876	19934	35188	196392	22723	25925	N/A	9444	8774	9011	5762	125052	208230	38403	60889	6357	42986	N/A	1437	1845	N/A	2056	29933	10368	N/A	133892	40509	31345	N/A	14314	111127	20075	10214	8704	N/A	83849	28461	89710	50488
384714	17612	28418	N/A	51143	169940	26213	7012	8029	N/A	20232	23876	19934	35188	196392	22723	25925	N/A	9444	8774	9011	5762	125052	208230	38403	60889	6357	42986	N/A	1437	1845	N/A	2056	29933	10368	N/A	133892	40509	31345	N/A	14314	111127	20075	10214	8704	N/A	83849	28461	89710	50488
384714	17612	28418	N/A	51143	169940	26213	7012	8029	N/A	20232	23876	19934	35188	196392	22723	25925	N/A	9444	8774	9011	5762	125052	208230	38403	60889	6357	42986	N/A	1437	1845	N/A	2056	29933	10368	N/A	133892	40509	31345	N/A	14314	111127	20075	10214	8704	N/A	83849	28461	89710	50488
384714	17612	28418	N/A	51143	169940	26213	7012	8029	N/A	20232	23876	19934	35188	196392	22723	25925	N/A	9444	8774	9011	5762	125052	208230	38403	60889	6357	42986	N/A	1437	1845	N/A	2056	29933	10368	N/A	133892	40509	31345	N/A	14314	111127	20075	10214	8704	N/A	83849	28461	89710	50488
384714	17612	28418	N/A	51143	169940	26213	7012	8029	N/A	20232	23876	19934	35188	196392	22723	25925	N/A	9444	8774	9011	5762	125052	208230	38403	60889	6357	42986	N/A	1437	1845	N/A	2056	29933	10368	N/A	133892	40509	31345	N/A	14314	111127	20075	10214	8704	N/A	83849	28461	89710	50488
384714	17612	28418	N/A	51143	169940	26213	7012	8029	N/A	20232	23876	19934	35188	196392	22723	25925	N/A	9444	8774	9011	5762	125052	208230	38403	60889	6357	42986	N/A	1437	1845	N/A	2056	29933	10368	N/A	133892	40509	31345	N/A	14314	111127	20075	10214	8704	N/A	83849	28461	89710	50488
384714	17612	28418	N/A	51143	169940	26213	7012	8029	N/A	20232	23876	19934	35188	196392	22723	25925	N/A	9444	8774	9011	5762	125052	208230	38403	60889	6357	42986	N/A	1437	1845	N/A	2056	29933	10368	N/A	133892	40509	31345	N/A	14314	111127	20075	10214	8704	N/A	83849	28461	89710	50488
384714	17612	28418	N/A	51143	169940	26213	7012	8029	N/A	20232	23876	19934	35188	196392	22723	25925	N/A	9444	8774	9011	5762	125052	208230	38403	60889	6357	42986	N/A	1437	1845	N/A	2056	29933	10368	N/A	133892	40509	31345	N/A	14314	111127	20075	10214	8704	N/A	83849	28461	89710	50488
384714	17612	28418	N/A	51143	169940	26213	7012	8029	N/A	20232	23876	19934	35188	196392	22723	25925	N/A	9444	8774	9011	5762	125052	208230	38403	60889	6357	42986	N/A	1437	1845	N/A	2056	29933	10368	N/A	133892	40509	31345	N/A	14314	111127	20075	10214	8704	N/A	83849	28461	89710	50488
384714	17612	28418	N/A	51143	169940	26213	7012	8029	N/A	20232	23876	19934	35188	196392	22723	25925	N/A	9444	8774	9011	5762	125052	208230	38403	60889	6357	42986	N/A	1437	1845	N/A	2056	29933	10368	N/A	133892	40509	31345	N/A	14314	111127	20075	10214	8704	N/A	83849	28461	89710	50488
384714	17612	28418	N/A	51143	169940	26213	7012	8029	N/A	20232	23876	19934	35188	196392	22723	25925	N/A	9444	8774	9011	5762	125052	208230	38403	60889	6357	42986	N/A	1437	1845	N/A	2056	29933	10368	N/A	133892	40509	31345	N/A	14314	111127	20075	10214	8704	N/A	83849	28461	89710	50488
384714	17612	28418	N/A	51143	169940	26213	7012	8029	N/A	20232	23876	19934	35188	196392	22723	25925	N/A	9444	8774	9011	5762	125052	208230	38403	60889	6357	42986	N/A	1437	1845	N/A	2056	29933	10368	N/A	133892	40509	31345	N/A	14314	111127	20075	10214	8704	N/A	83849	28461	89710	50488
384714	17612	28418	N/A	51143	169940	26213	7012	8029	N/A	20232	23876	19934	35188	196392	22723	25925	N/A	9444	8774	9011	5762	125052	208230	38403	60889	6357	42986	N/A	1437	1845	N/A	2056	29933	10368	N/A	133892	40509	31345	N/A	14314	111127	20075	10214	8704	N/A	83849	28461	89710	50488
384714	17612	28418	N/A	51143	169940	26213	7012	8029	N/A	20232	23876	19934	35188	196392	22723	25925	N/A	9444	8774	9011	5762	125052	208230	38403	60889	6357	42986	N/A	1437	1845	N/A	2056	29933	10368	N/A	133892	40509	31345	N/A	14314	111127	20075	10214	8704	N/A	83849	28461	89710	50488
384714	17612	28418	N/A	51143	169940	26213	7012	8029	N/A	20232	23876	19934	35188	196392	22723	25925	N/A	9444	8774	9011	5762	125052	208230	38403	60889	6357	42986	N/A	1437	1845	N/A	2056	29933	10368	N/A	133892	40509	31345	N/A	14314	111127	20075	10214	8704	N/A	83849	28461	89710	50488
384714	17612	28418	N/A	51143	169940	26213	7012	8029	N/A	20232	23876	19934	35188	196392	22723	25925	N/A	9444	8774	9011	5762	125052	208230	38403	60889	6357	42986	N/A	1437	1845	N/A	2056	29933	10368	N/A	133892	40509	31345	N/A	14314	111127	20075	10214	8704	N/A	83849	28461	89710	50488
384714	17612	28418	N/A	51143	169940	26213	7012	8029	N/A	20232	23876	19934	35188	196392	22723	25925	N/A	9444	8774	9011	5762	125052	208230	38403	60889	6357	42986	N/A	1437	1845	N/A	2056	29933	10368	N/A	133892	40509	31345	N/A	14314	111127	20075	10214	8704	N/A	83849	28461	89710	50488
384714	17612	28418	N/A	51143	169940	26213	7012	8029	N/A	20232	23876	19934	35188	196392	22723	25925	N/A	9444	8774	9011	5762	125052	208230	38403	60889	6357	42986	N/A	1437	1845	N/A	2056	29933	10368	N/A	133892	40509	31345	N/A	14314	111127	20075	10214	8704	N/A	83849	28461	89710	50488
384714	17612	28418	N/A	51143	169940	26213	7012	8029	N/A	20232	23876	19934	35188	196392	22723	25925	N/A	9444	8774	9011	5762	125052	208230	38403	60889	6357	42986	N/A	1437	1845	N/A	2056	29933	10368	N/A	133892	40509	31345	N/A	14314	111127	20075	10214	8704	N/A	83849	28461	89710	50488
384714	17612	28418	N/A	51143	169940	26213	7012	8029	N/A	20232	23876	19934	35188	196392	22723	25925	N/A	9444	8774	9011	5762	125052	208230	38403	60889	6357	42986	N/A	1437	1845	N/A	2056	29933	10368	N/A	133892	40509	31345	N/A	14314	111127	20075	10214	8704	N/A	83849	28461	89710	50488
384714	17612	28418	N/A	51143	169940	26213	7012	8029	N/A	20232	23876	19934	35188	196392	22723	25925	N/A	9444	8774	9011	5762	125052	208230	38403	60889	6357	42986	N/A	1437	1845	N/A	2056	29933	10368	N/A	133892	40509	31345	N/A	14314	111127	20075	10214	8704	N/A	83849	28461	89710	50488
384714	17612	28418	N/A	51143	169940	26213	7012	8029	N/A	20232	23876	19934	35188	196392	22723	25925	N/A	9444	8774	9011	5762	125052	208230	38403	60889	6357	42986	N/A	1437	1845	N/A	2056	29933	10368	N/A	133892	40509	31345	N/A	14314	111127	20075	10214	8704	N/A	83849	28461	89710	50488
384714	17612	28418	N/A	51143	169940	26213	7012	8029	N/A	20232	23876	19934	35188	196392	22723	25925	N/A	9444	8774	9011	5762	125052	208230	38403	60889	6357	42986	N/A	1437	1845	N/A	2056	29933	10368	N/A	133892	40509	31345	N/A	14314	111127	20075	10214	8704	N/A	83849	28461	89710	50488
384714	17612	28418	N/A	51143	169940	26213	7012	8029	N/A	20232	23876	19934	35188	196392	22723	25925	N/A	9444	8774	9011	5762	125052	208230	38403	60889	6357	42986	N/A	1437	1845	N/A	2056	29933	10368	N/A	133892	40509	31345	N/A	14314	111127	20075	10214	8704	N/A	83849	28461	89710	50488
384714	17612	28418	N/A	51143	169940	26213	7012	8029	N/A	20232	23876	19934	35188	196392	22723	25925	N/A	9444	8774	9011	5762	125052	208230	38403	60889	6357	42986	N/A	1437	1845	N/A	2056	29933	10368	N/A	133892	40509	31345	N/A	14314	111127	20075	10214	8704	N/A	83849	28461	89710	50488
384714	17612	28418	N/A	51143	169940	26213	7012	8029	N/A	20232	23876	19934	35188	196392	22723	25925	N/A	9444	8774	9011	5762	125052	208230	38403	60889	6357	42986	N/A	1437	1845	N/A	2056	29933	10368	N/A	133892	40509	31345	N/A	14314	111127	20075	10214	8704	N/A	83849	28461	89710	50488
384714	17612	28418	N/A	51143	169940	26213	7012	8029	N/A	20232	23876	19934	35188	196392	22723	25925	N/A	9444	8774	9011	5762	125052	208230	38403	60889	6357	42986	N/A	1437	1845	N/A	2056	29933	10368	N/A	133892	40509	31345	N/A	14314	111127	20075	10214	8704	N/A	83849	28461	89710	50488
384714	17612	28418	N/A	51143	169940	26213	7012	8029	N/A	20232	23876	19934	35188	196392	22723	25925	N/A	9444	8774	9011	5762	125052	208230	38403	60889	6357	42986	N/A	1437	1845	N/A	2056	29933	10368	N/A	133892	40509	31345	N/A	14314	111127	20075	10214	8704	N/A	83849	28461	89710	50488
384714	17612	28418	N/A	51143	169940	26213	7012	8029	N/A	20232	23876	19934	35188	196392	22723	25925	N/A	9444	8774	9011	5762	125052	208230	38403	60889	6357	42986	N/A	1437	1845	N/A	2056	29933	10368	N/A	133892	40509	31345	N/A	14314	111127	20075	10214	8704	N/A	83849	28461	89710	50488
384714	17612	28418	N/A	51143	169940	26213	7012	8029	N/A	20232	23876	19934	35188	196392	22723	25925	N/A	9444	8774	9011	5762	125052	208230	38403	60889	6357	42986	N/A	1437	1845	N/A	2056	29933	10368	N/A	133892	40509	31345	N/A	14314	111127	20075	10214	8704	N/A	83849	28461	89710	50488
384714	17612	28418	N/A	51143	169940	26213	7012	8029	N/A	20232	23876	19934	35188	196392	22723	25925	N/A	9444	8774	9011	5762	125052	208230	38403	60889	6357	42986	N/A	1437	1845	N/A	2056	29933	10368	N/A	133892	40509	31345	N/A	14314	111127	20075	10214	8704	N/A	83849	28461	89710	50488
384714	17612	28418	N/A	51143	169940	26213	7012	8029	N/A	20232	23876	19934	35188	196392	22723	25925	N/A	9444	8774	9011	5762	125052	208230	38403	60889	6357	42986	N/A	1437	1845	N/A	2056	29933	10368	N/A	133892	40509	31345	N/A	14314	111127	20075	10214	8704	N/A	83849	28461	89710	50488
384714	17612	28418	N/A	51143	169940	26213	7012	8029	N/A	20232	23876	19934	35188	196392	22723	25925	N/A	9444	8774	9011	5762	125052	208230	38403	60889	6357	42986	N/A	1437	1845	N/A	2056	29933	10368	N/A	133892	40509	31345	N/A	14314	111127	20075	10214	8704	N/A	83849	28461	89710	50488
384714	17612	28418	N/A	51143	169940	26213	7012	8029	N/A	20232	23876	19934	35188	196392	22723	25925	N/A	9444	8774	9011	5762	125052	208230	38403	60889	6357	42986	N/A	1437	1845	N/A	2056	29933	10368	N/A	133892	40509	31345	N/A	14314	111127	20075	10214	8704	N/A	83849	28461	89710	50488
384714	17612	28418	N/A	51143	169940	26213	7012	8029	N/A	20232	23876	19934	35188	196392	22723	25925	N/A	9444	8774	9011	5762	125052	208230	38403	60889	6357	42986	N/A	1437	1845	N/A	2056	29933	10368	N/A	133892	40509	31345	N/A	14314	111127	20075	10214	8704	N/A	83849	28461	89710	50488
384714	17612	28418	N/A	51143	169940	26213	7012	8029	N/A	20232	23876	19934	35188	196392	22723	25925	N/A	9444	8774	9011	5762	125052	208230	38403	60889	6357	42986	N/A	1437	1845	N/A	2056	29933	10368	N/A	133892	40509	31345	N/A	14314	111127	20075	10214	8704	N/A	83849	28461	89710	50488
384714	17612	28418	N/A	51143	169940	26213	7012	8029	N/A	20232	23876	19934	35188	196392	22723	25925	N/A	9444	8774	9011	5762	125052	208230	38403	60889	6357	42986	N/A	1437	1845	N/A	2056	29933	10368	N/A	133892	40509	31345	N/A	14314	111127	20075	10214	8704	N/A	83849	28461	89710	50488
384714	17612	28418	N/A	51143	169940	26213	7012	8029	N/A	20232	23876	19934	35188	196392	22723	25925	N/A	9444	8774	9011	5762	125052	208230	38403	60889	6357	42986	N/A	1437	1845	N/A	2056	29933	10368	N/A	133892	40509	31345	N/A	14314	111127	20075	10214	8704	N/A	83849	28461	89710	50488
384714	17612	28418	N/A	51143	169940	26213	7012	8029	N/A	20232	23876	19934	35188	196392	22723	25925	N/A	9444	8774	9011	5762	125052	208230	38403	60889	6357	42986	N/A	1437	1845	N/A	2056	29933	10368	N/A	133892	40509	31345	N/A	14314	111127	20075	10214	8704	N/A	83849	28461	89710	50488
384714	17612	28418	N/A	51143	169940	26213	7012	8029	N/A	20232	23876	19934	35188	196392	22723	25925	N/A	9444	8774	9011	5762	125052	208230	38403	60889	6357	42986	N/A	1437	1845	N/A	2056	29933	10368	N/A	133892	40509	31345	N/A	14314	111127	20075	10214	8704	N/A	83849	28461	89710	50488
384714	17612	28418	N/A	51143	169940	26213	7012	8029	N/A	20232	23876	19934	35188	196392	22723	25925	N/A	9444	8774	9011	5762	125052	208230	38403	60889	6357	42986	N/A	1437	1845	N/A	2056	29933	10368	N/A	133892	40509	31345	N/A	14314	111127	20075	10214	8704	N/A	83849	28461	89710	50488
384714	17612	28418	N/A	51143	169940	26213	7012	8029	N/A	20232	23876	19934	35188	196392	22723	25925	N/A	9444	8774	9011	5762	125052	208230	38403	60889	6357	42986	N/A	1437	1845	N/A	2056	29933	10368	N/A	133892	40509	31345	N/A	14314	111127	20075	10214	8704	N/A	83849	28461	89710	50488
384714	17612	28418	N/A	51143	169940	26213	7012	8029	N/A	20232	23876	19934	35188	196392	22723	25925	N/A	9444	8774	9011	5762	125052	208230	38403	60889	6357	42986	N/A	1437	1845	N/A	2056	29933	10368	N/A	133892	40509	31345	N/A	14314	111127	20075	10214	8704	N/A	83849	28461	89710	50488
384714	17612	28418	N/A	51143	169940	26213	7012	8029	N/A	20232	23876	19934	35188	196392	22723	25925	N/A	9444	8774	9011	5762	125052	208230	38403	60889	6357	42986	N/A	1437	1845	N/A	2056	29933	10368	N/A	133892	40509	31345	N/A	14314	111127	20075	10214	8704	N/A	83849	28461	89710	50488
384714	17612	28418	N/A	51143	169940	26213	7012	8029	N/A	20232	23876	19934	35188	196392	22723	25925	N/A	9444	8774	9011	5762	125052	208230	38403	60889	6357	42986	N/A	1437	1845	N/A	2056	29933	10368	N/A	133892	40509	31345	N/A	14314	111127	20075	10214	8704	N/A	83849	28461	89710	50488
384714	17612	28418	N/A	51143	169940	26213	7012	8029	N/A	20232	23876	19934	35188	196392	22723	25925	N/A	9444	8774	9011	5762	125052	208230	38403	60889	6357	42986	N/A	1437	1845	N/A	2056	29933	10368	N/A	133892	40509	31345	N/A	14314	111127	20075	10214	8704	N/A	83849	28461	89710	50488
384714	17612	28418	N/A	51143	169940	26213	7012	8029	N/A	20232	23876	19934	35188	196392	22723	25925	N/A	9444	8774	9011	5762	125052	208230	38403	60889	6357	42986	N/A	1437	1845	N/A	2056	29933	10368	N/A	133892	40509	31345	N/A	14314	111127	20075	10214	8704	N/A	83849	28461	89710	50488
384714	17612	28418	N/A	51143	169940	26213	7012	8029	N/A	20232	23876	19934	35188	196392	22723	25925	N/A	9444	8774	9011	5762	125052	208230	38403	60889	6357	42986	N/A	1437	1845	N/A	2056	29933	10368	N/A	133892	40509	31345	N/A	14314	111127	20075	10214	8704	N/A	83849	28461	89710	50488
384714	17612	28418	N/A	51143	169940	26213	7012	8029	N/A	20232	23876	19934	35188	196392	22723	25925	N/A	9444	8774	9011	5762	125052	208230	38403	60889	6357	42986	N/A	1437	1845	N/A	2056	29933	10368	N/A	133892	40509	31345	N/A	14314	111127	20075	10214	8704	N/A	83849	28461	89710	50488
384714	17612	28418	N/A	51143	169940	26213	7012	8029	N/A	20232	23876	19934	35188	196392	22723	25925	N/A	9444	8774	9011	5762	125052	208230	38403	60889	6357	42986	N/A	1437	1845	N/A	2056	29933	10368	N/A	133892	40509	31345	N/A	14314	111127	20075	10214	8704	N/A	83849	28461	89710	50488
384714	17612	28418	N/A	51143	169940	26213	7012	8029	N/A	20232	23876	19934	35188	196392	22723	25925	N/A	9444	8774	9011	5762	125052	208230	38403	60889	6357	42986	N/A	1437	1845	N/A	2056	29933	10368	N/A	133892	40509	31345	N/A	14314	111127	20075	10214	8704	N/A	83849	28461	89710	50488
384714	17612	28418	N/A	51143	169940	26213	7012	8029	N/A	20232	23876	19934	35188	196392	22723	25925	N/A	9444	8774	9011	5762	125052	208230	38403	60889	6357	42986	N/A	1437	1845	N/A	2056	29933	10368	N/A	133892	40509	31345	N/A	14314	111127	20075	10214	8704	N/A	83849	28461	89710	50488
384714	17612	28418	N/A	51143	169940	26213	7012	8029	N/A	20232	23876	19934	35188	196392	22723	25925	N/A	9444	8774	9011	5762	125052	208230	38403	60889	6357	42986	N/A	1437	1845	N/A	2056	29933	10368	N/A	133892	40509	31345	N/A	14314	111127	20075	10214	8704	N/A	83849	28461	89710	50488
384714	17612	28418	N/A	51143	169940	26213	7012	8029	N/A	20232	23876	19934	35188	196392	22723	25925	N/A	9444	8774	9011	5762	125052	208230	38403	60889	6357	42986	N/A	1437	1845	N/A	2056	29933	10368	N/A	133892	40509	31345	N/A	14314	111127	20075	10214	8704	N/A	83849	28461	89710	50488
384714	17612	28418	N/A	51143	169940	26213	7012	8029	N/A	20232	23876	19934	35188	196392	22723	25925	N/A	9444	8774	9011	5762	125052	208230	38403	60889	6357	42986	N/A	1437	1845	N/A	2056	29933	10368	N/A	133892	40509	31345	N/A	14314	111127	20075	10214	8704	N/A	83849	28461	89710	50488
384714	17612	28418	22453	51143	169940	26213	7012	8029	N/A	20232	23876	19934	35188	196392	22723	25925	N/A	9444	8774	9011	5762	125052	208230	38403	60889	6357	42986	N/A	1437	1845	N/A	2056	29933	10368	N/A	133892	40509	31345	N/A	14314	111127	20075	10214	8704	N/A	83849	28461	89710	50488
384714	17612	28418	22453	51143	169940	26213	7012	8029	N/A	20232	23876	19934	35188	196392	22723	25925	N/A	9444	8774	9011	5762	125052	208230	38403	60889	6357	42986	N/A	1437	1845	N/A	2056	29933	10368	N/A	133892	40509	31345	N/A	14314	111127	20075	10214	8704	N/A	83849	28461	89710	50488
384714	17612	28418	22453	51143	169940	26213	7012	8029	N/A	20232	23876	19934	35188	196392	22723	25925	N/A	9444	8774	9011	5762	125052	208230	38403	60889	6357	42986	N/A	1437	1845	N/A	2056	29933	10368	N/A	133892	40509	31345	N/A	14314	111127	20075	10214	8704	N/A	83849	28461	89710	50488
384714	17612	28418	22453	51143	169940	26213	7012	8029	N/A	20232	23876	19934	35188	196392	22723	25925	N/A	9444	8774	9011	5762	125052	208230	38403	60889	6357	42986	N/A	1437	1845	N/A	2056	29933	10368	N/A	133892	40509	31345	N/A	14314	111127	20075	10214	8704	N/A	83849	28461	89710	50488
384714	17612	28418	22453	51143	169940	26213	7012	8029	N/A	20232	23876	19934	35188	196392	22723	25925	N/A	9444	8774	9011	5762	125052	208230	38403	60889	6357	42986	N/A	1437	1845	N/A	2056	29933	10368	N/A	133892	40509	31345	N/A	14314	111127	20075	10214	8704	N/A	83849	28461	89710	50488
384714	17612	28418	22453	51143	169940	26213	7012	8029	N/A	20232	23876	19934	35188	196392	22723	25925	N/A	9444	8774	9011	5762	125052	208230	38403	60889	6357	42986	N/A	1437	1845	N/A	2056	29933	10368	N/A	133892	40509	31345	N/A	14314	111127	20075	10214	8704	N/A	83849	28461	89710	50488
384714	17612	28418	22453	51143	169940	26213	7012	8029	N/A	20232	23876	19934	35188	196392	22723	25925	N/A	9444	8774	9011	5762	125052	208230	38403	60889	6357	42986	N/A	1437	1845	N/A	2056	29933	10368	N/A	133892	40509	31345	N/A	14314	111127	20075	10214	8704	N/A	83849	28461	89710	50488
384714	17612	28418	22453	51143	169940	26213	7012	8029	N/A	20232	23876	19934	35188	196392	22723	25925	N/A	9444	8774	9011	5762	125052	208230	38403	60889	6357	42986	N/A	1437	1845	N/A	2056	29933	10368	N/A	133892	40509	31345	N/A	14314	111127	20075	10214	8704	N/A	83849	28461	89710	50488
384714	17612	28418	22453	51143	169940	26213	7012	8029	N/A	20232	23876	19934	35188	196392	22723	25925	N/A	9444	8774	9011	5762	125052	208230	38403	60889	6357	42986	N/A	1437	1845	N/A	2056	29933	10368	N/A	133892	40509	31345	N/A	14314	111127	20075	10214	8704	N/A	83849	28461	89710	50488
384714	17612	28418	22453	51143	169940	26213	7012	8029	N/A	20232	23876	19934	35188	196392	22723	25925	N/A	9444	8774	9011	5762	125052	208230	38403	60889	6357	42986	N/A	1437	1845	N/A	2056	29933	10368	N/A	133892	40509	31345	N/A	14314	111127	20075	10214	8704	N/A	83849	28461	89710	50488
384714	17612	28418	22453	51143	169940	26213	7012	8029	N/A	20232	23876	19934	35188	196392	22723	25925	N/A	9444	8774	9011	5762	125052	208230	38403	60889	6357	42986	N/A	1437	1845	N/A	2056	29933	10368	N/A	133892	40509	31345	N/A	14314	111127	20075	10214	8704	N/A	83849	28461	89710	50488
384714	17612	28418	22453	51143	169940	26213	7012	8029	N/A	20232	23876	19934	35188	196392	22723	25925	N/A	9444	8774	9011	5762	125052	208230	38403	60889	6357	42986	N/A	1437	1845	N/A	2056	29933	10368	N/A	133892	40509	31345	N/A	14314	111127	20075	10214	8704	N/A	83849	28461	89710	50488
384714	17612	28418	22453	51143	169940	26213	7012	8029	N/A	20232	23876	19934	35188	196392	22723	25925	N/A	9444	8774	9011	5762	125052	208230	38403	60889	6357	42986	N/A	1437	1845	N/A	2056	29933	10368	N/A	133892	40509	31345	N/A	14314	111127	20075	10214	8704	N/A	83849	28461	89710	50488
384714	17612	28418	22453	51143	169940	26213	7012	8029	N/A	20232	23876	19934	35188	196392	22723	25925	N/A	9444	8774	9011	5762	125052	208230	38403	60889	6357	42986	N/A	1437	1845	N/A	2056	29933	10368	N/A	133892	40509	31345	N/A	14314	111127	20075	10214	8704	N/A	83849	28461	89710	50488
384714	17612	28418	22453	51143	169940	26213	7012	8029	N/A	20232	23876	19934	35188	196392	22723	25925	N/A	9444	8774	9011	5762	125052	208230	38403	60889	6357	42986	N/A	1437	1845	N/A	2056	29933	10368	N/A	133892	40509	31345	N/A	14314	111127	20075	10214	8704	N/A	83849	28461	89710	50488
384714	17612	28418	22453	51143	169940	26213	7012	8029	N/A	20232	23876	19934	35188	196392	22723	25925	N/A	9444	8774	9011	5762	125052	208230	38403	60889	6357	42986	N/A	1437	1845	N/A	2056	29933	10368	N/A	133892	40509	31345	N/A	14314	111127	20075	10214	8704	N/A	83849	28461	89710	50488
384714	17612	28418	22453	51143	169940	26213	7012	8029	N/A	20232	23876	19934	35188	196392	22723	25925	N/A	9444	8774	9011	5762	125052	208230	38403	60889	6357	42986	N/A	1437	1845	N/A	2056	29933	10368	N/A	133892	40509	31345	N/A	14314	111127	20075	10214	8704	N/A	83849	28461	89710	50488
384714	17612	28418	22453	51143	169940	26213	7012	8029	N/A	20232	23876	19934	35188	196392	22723	25925	N/A	9444	8774	9011	5762	125052	208230	38403	60889	6357	42986	N/A	1437	1845	N/A	2056	29933	10368	N/A	133892	40509	31345	N/A	14314	111127	20075	10214	8704	N/A	83849	28461	89710	50488
384714	17612	28418	22453	51143	169940	26213	7012	8029	N/A	20232	23876	19934	35188	196392	22723	25925	N/A	9444	8774	9011	5762	125052	208230	38403	60889	6357	42986	N/A	1437	1845	N/A	2056	29933	10368	N/A	133892	40509	31345	N/A	14314	111127	20075	10214	8704	N/A	83849	28461	89710	50488
384714	17612	28418	22453	51143	169940	26213	7012	8029	N/A	20232	23876	19934	35188	196392	22723	25925	N/A	9444	8774	9011	5762	125052	208230	38403	60889	6357	42986	N/A	1437	1845	N/A	2056	29933	10368	N/A	133892	40509	31345	N/A	14314	111127	20075	10214	8704	N/A	83849	28461	89710	50488
384714	17612	28418	22453	51143	169940	26213	7012	8029	N/A	20232	23876	19934	35188	196392	22723	25925	N/A	9444	8774	9011	5762	125052	208230	38403	60889	6357	42986	N/A	1437	1845	N/A	2056	29933	10368	N/A	133892	40509	31345	N/A	14314	111127	20075	10214	8704	N/A	83849	28461	89710	50488
384714	17612	28418	22453	51143	169940	26213	7012	8029	N/A	20232	23876	19934	35188	196392	22723	25925	N/A	9444	8774	9011	5762	125052	208230	38403	60889	6357	42986	N/A	1437	1845	N/A	2056	29933	10368	N/A	133892	40509	31345	N/A	14314	111127	20075	10214	8704	N/A	83849	28461	89710	50488
384714	17612	28418	22453	51143	169940	26213	7012	8029	N/A	20232	23876	19934	35188	196392	22723	25925	N/A	9444	8774	9011	5762	125052	208230	38403	60889	6357	42986	N/A	1437	1845	N/A	2056	29933	10368	N/A	133892	40509	31345	N/A	14314	111127	20075	10214	8704	N/A	83849	28461	89710	50488
384714	17612	28418	22453	51143	169940	26213	7012	8029	N/A	20232	23876	19934	35188	196392	22723	25925	N/A	9444	8774	9011	5762	125052	208230	38403	60889	6357	42986	N/A	1437	1845	N/A	2056	29933	10368	N/A	133892	40509	31345	N/A	14314	111127	20075	10214	8704	N/A	83849	28461	89710	50488
384714	17612	28418	22453	51143	169940	26213	7012	8029	N/A	20232	23876	19934	35188	196392	22723	25925	N/A	9444	8774	9011	5762	125052	208230	38403	60889	6357	42986	N/A	1437	1845	N/A	2056	29933	10368	N/A	133892	40509	31345	N/A	14314	111127	20075	10214	8704	N/A	83849	28461	89710	50488
384714	17612	28418	22453	51143	169940	26213	7012	8029	N/A	20232	23876	19934	35188	196392	22723	25925	N/A	9444	8774	9011	5762	125052	208230	38403	60889	6357	42986	N/A	1437	1845	N/A	2056	29933	10368	N/A	133892	40509	31345	N/A	14314	111127	20075	10214	8704	N/A	83849	28461	89710	50488
384714	17612	28418	22453	51143	169940	26213	7012	8029	N/A	20232	23876	19934	35188	196392	22723	25925	N/A	9444	8774	9011	5762	125052	208230	38403	60889	6357	42986	N/A	1437	1845	N/A	2056	29933	10368	N/A	133892	40509	31345	N/A	14314	111127	20075	10214	8704	N/A	83849	28461	89710	50488
384714	17612	28418	22453	51143	169940	26213	7012	8029	N/A	20232	23876	19934	35188	196392	22723	25925	N/A	9444	8774	9011	5762	125052	208230	38403	60889	6357	42986	N/A	1437	1845	N/A	2056	29933	10368	N/A	133892	40509	31345	N/A	14314	111127	20075	10214	8704	N/A	83849	28461	89710	50488
384714	17612	28418	22453	51143	169940	26213	7012	8029	N/A	20232	23876	19934	35188	196392	22723	25925	N/A	9444	8774	9011	5762	125052	208230	38403	60889	6357	42986	N/A	1437	1845	N/A	2056	29933	10368	N/A	133892	40509	31345	N/A	14314	111127	20075	10214	8704	N/A	83849	28461	89710	50488
384714	17612	28418	22453	51143	169940	26213	7012	8029	N/A	20232	23876	19934	35188	196392	22723	25925	N/A	9444	8774	9011	5762	125052	208230	38403	60889	6357	42986	N/A	1437	1845	N/A	2056	29933	10368	N/A	133892	40509	31345	N/A	14314	111127	20075	10214	8704	N/A	83849	28461	89710	50488
384714	17612	28418	22453	51143	169940	26213	7012	8029	N/A	20232	23876	19934	35188	196392	22723	25925	N/A	9444	8774	9011	5762	125052	208230	38403	60889	6357	42986	N/A	1437	1845	N/A	2056	29933	10368	N/A	133892	40509	31345	N/A	14314	111127	20075	10214	8704	N/A	83849	28461	89710	50488
384714	17612	28418	22453	51143	169940	26213	7012	8029	N/A	20232	23876	19934	35188	196392	22723	25925	N/A	9444	8774	9011	5762	125052	208230	38403	60889	6357	42986	N/A	1437	1845	N/A	2056	29933	10368	N/A	133892	40509	31345	N/A	14314	111127	20075	10214	8704	N/A	83849	28461	89710	50488
384714	17612	28418	22453	51143	169940	26213	7012	8029	N/A	20232	23876	19934	35188	196392	22723	25925	N/A	9444	8774	9011	5762	125052	208230	38403	60889	6357	42986	N/A	1437	1845	N/A	2056	29933	10368	N/A	133892	40509	31345	N/A	14314	111127	20075	10214	8704	N/A	83849	28461	89710	50488
384714	17612	28418	22453	51143	169940	26213	7012	8029	N/A	20232	23876	19934	35188	196392	22723	25925	N/A	9444	8774	9011	5762	125052	208230	38403	60889	6357	42986	N/A	1437	1845	N/A	2056	29933	10368	N/A	133892	40509	31345	N/A	14314	111127	20075	10214	8704	N/A	83849	28461	89710	50488
384714	17612	28418	22453	51143	169940	26213	7012	8029	N/A	20232	23876	19934	35188	196392	22723	25925	N/A	9444	8774	9011	5762	125052	208230	38403	60889	6357	42986	N/A	1437	1845	N/A	2056	29933	10368	N/A	133892	40509	31345	N/A	14314	111127	20075	10214	8704	N/A	83849	28461	89710	50488
384714	17612	28418	22453	51143	169940	26213	7012	8029	N/A	20232	23876	19934	35188	196392	22723	25925	N/A	9444	8774	9011	5762	125052	208230	38403	60889	6357	42986	N/A	1437	1845	N/A	2056	29933	10368	N/A	133892	40509	31345	N/A	14314	111127	20075	10214	8704	N/A	83849	28461	8258	50488
384714	17612	28418	22453	51143	169940	26213	7012	8029	N/A	20232	23876	19934	35188	196392	22723	25925	N/A	9444	8774	9011	5762	125052	208230	38403	60889	6357	42986	N/A	1437	1845	N/A	2056	29933	10368	N/A	133892	40509	31345	N/A	14314	111127	20075	10214	8704	N/A	83849	28461	8186	50488
384714	17612	28418	22453	51143	169940	26213	7012	8029	N/A	20232	23876	19934	35188	196392	22723	25925	N/A	9444	8774	9011	5762	125052	208230	38403	60889	6357	42986	N/A	1437	1845	N/A	2056	29933	10368	N/A	133892	40509	31345	N/A	14314	111127	20075	10214	8704	N/A	83849	28461	8186	50488
384714	17612	28418	22453	51143	169940	26213	7012	8029	N/A	20232	23876	19934	35188	196392	22723	25925	N/A	9444	8774	9011	5762	125052	208230	38403	60889	6357	42986	N/A	1437	1845	N/A	2056	29933	10368	N/A	133892	40509	31345	N/A	14314	111127	20075	10214	8704	N/A	83849	28461	8186	50488
384714	17612	28418	22453	51143	169940	26213	7012	8029	N/A	20232	23876	19934	35188	196392	22723	25925	N/A	9444	8774	9011	5762	125052	208230	38403	60889	6357	42986	N/A	1437	1845	N/A	2056	29933	10368	N/A	133892	40509	31345	N/A	14314	111127	20075	10214	8704	N/A	83849	28461	8186	50488
384714	17612	28418	22453	51143	169940	26213	7012	8029	N/A	20232	23876	19934	35188	196392	22723	25925	N/A	9444	8774	9011	5762	125052	208230	38403	60889	6357	42986	N/A	1437	1845	N/A	2056	29933	10368	N/A	133892	40509	31345	N/A	14314	111127	20075	10214	8704	N/A	83849	28461	8186	50488
384714	17612	28418	22453	51143	169940	26213	7012	8029	N/A	20232	23876	19934	35188	196392	22723	25925	N/A	9444	8774	9011	5762	125052	208230	38403	60889	6357	42986	N/A	1437	1845	N/A	2056	29933	10368	N/A	133892	40509	31345	N/A	14314	111127	20075	10214	8704	N/A	83849	28461	8186	50488
384714	17612	28418	22453	51143	169940	26213	7012	8029	N/A	20232	23876	19934	35188	196392	22723	25925	N/A	9444	8774	9011	5762	125052	208230	38403	60889	6357	42986	N/A	1437	1845	N/A	2056	29933	10368	N/A	133892	40509	31345	N/A	14314	111127	20075	10214	8704	N/A	83849	28461	8186	50488
384714	17612	28418	22453	51143	169940	26213	7012	8029	N/A	20232	23876	19934	35188	196392	22723	25925	N/A	9444	8774	9011	5762	125052	208230	38403	60889	6357	42986	N/A	1437	1845	N/A	2056	29933	10368	N/A	133892	40509	31345	N/A	14314	111127	20075	10214	8704	N/A	83849	28461	8186	50488
384714	17612	28418	22453	51143	169940	26213	7012	8029	N/A	20232	23876	19934	35188	196392	22723	25925	N/A	9444	8774	9011	5762	125052	208230	38403	60889	6357	42986	N/A	1437	1845	N/A	2056	29933	10368	N/A	133892	40509	31345	N/A	14314	111127	20075	10214	8704	N/A	83849	28461	8186	50488
384714	17612	28418	22453	51143	169940	26213	7012	8029	N/A	20232	23876	19934	35188	196392	22723	25925	N/A	9444	8774	9011	5762	125052	208230	38403	60889	6357	42986	N/A	1437	1845	N/A	2056	29933	10368	N/A	133892	40509	31345	N/A	14314	111127	20075	10214	8704	N/A	83849	28461	8186	50488
384714	17612	28418	22453	51143	169940	26213	7012	8029	N/A	20232	23876	19934	35188	196392	22723	25925	N/A	9444	8774	9011	5762	125052	208230	38403	60889	6357	42986	N/A	1437	1845	N/A	2056	29933	10368	N/A	133892	40509	31345	N/A	14314	111127	20075	10214	8704	N/A	83849	28461	8186	50488
384714	17612	28418	22453	51143	169940	26213	7012	8029	N/A	20232	23876	19934	35188	196392	22723	25925	N/A	9444	8774	9011	5762	125052	208230	38403	60889	6357	42986	N/A	1437	1845	N/A	2056	29933	10368	N/A	133892	40509	31345	N/A	14314	111127	20075	10214	8704	N/A	83849	28461	8186	50488
384714	17612	28418	22453	51143	169940	26213	7012	8029	N/A	20232	23876	19934	35188	196392	22723	25925	N/A	9444	8774	9011	5762	125052	208230	38403	60889	6357	42986	N/A	1437	1845	N/A	2056	29933	10368	N/A	133892	40509	31345	N/A	14314	111127	20075	10214	8704	N/A	83849	28461	8186	50488
384714	17612	28418	22453	51143	169940	26213	7012	8029	N/A	20232	23876	19934	35188	196392	22723	25925	N/A	9444	8774	9011	5762	125052	208230	38403	60889	6357	42986	N/A	1437	1845	N/A	2056	29933	10368	N/A	133892	40509	31345	N/A	14314	111127	20075	10214	8704	N/A	83849	28461	8186	50488
384714	17612	28418	22453	51143	169940	26213	7012	8029	N/A	20232	23876	19934	35188	196392	22723	25925	N/A	9444	8774	9011	5762	125052	208230	38403	60889	6357	42986	N/A	1437	1845	N/A	2056	29933	10368	N/A	133892	40509	31345	N/A	14314	111127	20075	10214	8704	N/A	83849	28461	8186	50488
384714	17612	28418	22453	51143	169940	26213	7012	8029	N/A	20232	23876	19934	35188	196392	22723	25925	N/A	9444	8774	9011	5762	125052	208230	38403	60889	6357	42986	N/A	1437	1845	N/A	2056	29933	10368	N/A	133892	40509	31345	N/A	14314	111127	20075	10214	8704	N/A	83849	28461	8186	50488
384714	17612	28418	22453	51143	169940	26213	7012	8029	N/A	20232	23876	19934	35188	196392	22723	25925	N/A	9444	8774	9011	5762	125052	208230	38403	60889	6357	42986	N/A	1437	1845	N/A	2056	29933	10368	N/A	133892	40509	31345	N/A	14314	111127	20075	10214	8704	N/A	83849	28461	8186	50488
384714	17612	28418	22453	51143	169940	26213	7012	8029	N/A	20232	23876	19934	35188	196392	22723	25925	N/A	9444	8774	9011	5762	125052	208230	38403	60889	6357	42986	N/A	1437	1845	N/A	2056	29933	10368	N/A	133892	40509	31345	N/A	14314	111127	20075	10214	8704	N/A	83849	28461	8186	50488
384714	17612	28418	22453	51143	169940	26213	7012	8029	N/A	20232	23876	19934	35188	196392	22723	25925	N/A	9444	8774	9011	5762	125052	208230	38403	60889	6357	42986	N/A	1437	1845	N/A	2056	29933	10368	N/A	133892	40509	31345	N/A	14314	111127	20075	10214	8704	N/A	83849	28461	8186	50488
384714	17612	28418	22453	51143	169940	26213	7012	8029	N/A	20232	23876	19934	35188	196392	22723	25925	N/A	9444	8774	9011	5762	125052	208230	38403	60889	6357	42986	N/A	1437	1845	N/A	2056	29933	10368	N/A	133892	40509	31345	N/A	14314	111127	20075	10214	8704	N/A	83849	28461	8186	50488
384714	17612	28418	22453	51143	169940	26213	7012	8029	N/A	20232	23876	19934	35188	196392	22723	25925	N/A	9444	8774	9011	5762	125052	208230	38403	60889	6357	42986	N/A	1437	1845	N/A	2056	29933	10368	N/A	133892	40509	31345	N/A	14314	111127	20075	10214	8704	N/A	83849	28461	8186	50488
384714	17612	28418	22453	51143	169940	26213	2813	8029	N/A	20232	23876	19934	35188	196392	22723	25925	N/A	9444	8774	9011	5762	125052	208230	38403	60889	6357	42986	N/A	1437	1845	N/A	2056	29933	10368	N/A	133892	40509	31345	N/A	14314	111127	20075	10214	8704	N/A	83849	28461	8186	50488
384714	17612	28418	22453	51143	169940	26213	2813	8029	N/A	20232	23876	19934	35188	196392	22723	25925	N/A	9444	8774	9011	5762	125052	208230	38403	60889	6357	42986	N/A	1437	1845	N/A	2056	29933	10368	N/A	133892	40509	31345	N/A	14314	111127	20075	10214	8704	N/A	83849	28461	8186	50488
384714	17612	28418	22453	51143	169940	26213	2157	8029	N/A	20232	23876	19934	35188	196392	22723	25925	N/A	9444	8774	9011	5762	125052	208230	38403	60889	6357	42986	N/A	1437	1845	N/A	2056	29933	10368	N/A	133892	40509	31345	N/A	14314	111127	20075	10214	8704	N/A	83849	28461	8186	50488
384714	17612	28418	22453	51143	169940	26213	2157	8029	N/A	20232	23876	19934	35188	196392	22723	25925	N/A	9444	8774	9011	5762	125052	208230	38403	60889	6357	42986	N/A	1437	1845	N/A	2056	29933	10368	N/A	133892	40509	31345	N/A	14314	111127	20075	10214	8704	N/A	83849	28461	8186	50488
384714	17612	28418	22453	51143	169940	26213	2157	8029	N/A	20232	23876	19934	35188	196392	22723	25925	N/A	9444	8774	9011	5762	125052	208230	38403	60889	6357	42986	N/A	1437	1845	N/A	2056	29933	10368	N/A	133892	40509	31345	N/A	14314	111127	20075	10214	8704	N/A	83849	28461	8186	50488
384714	17612	28418	22453	51143	169940	26213	2157	8029	N/A	20232	23876	19934	35188	196392	22723	25925	N/A	9444	8774	9011	5762	125052	208230	38403	60889	6357	42986	N/A	1437	1845	N/A	2056	29933	10368	N/A	133892	40509	31345	N/A	14314	111127	20075	10214	8704	N/A	83849	28461	8186	50488
384714	17612	28418	22453	51143	169940	26213	2157	8029	N/A	20232	23876	19934	35188	196392	22723	25925	N/A	9444	8774	9011	5762	125052	208230	38403	60889	6357	42986	N/A	1437	1845	N/A	2056	29933	10368	N/A	133892	40509	31345	N/A	14314	111127	20075	10214	8704	N/A	83849	28461	8186	50488
384714	17612	28418	22453	51143	169940	26213	2157	8029	N/A	20232	23876	19934	35188	196392	22723	25925	N/A	9444	8774	9011	5762	125052	208230	38403	60889	6357	42986	N/A	1437	1845	N/A	2056	29933	10368	N/A	133892	40509	31345	N/A	14314	111127	20075	10214	8704	N/A	83849	28461	8186	50488
384714	17612	28418	22453	51143	169940	26213	2157	8029	N/A	20232	23876	19934	35188	196392	22723	25925	N/A	9444	8774	9011	5762	125052	208230	38403	60889	6357	42986	N/A	1437	1845	N/A	2056	29933	10368	N/A	133892	40509	31345	N/A	14314	111127	20075	10214	8704	N/A	83849	28461	8186	50488
384714	17612	28418	22453	51143	169940	26213	2157	8029	N/A	20232	23876	19934	35188	196392	22723	25925	N/A	9444	8774	9011	5762	125052	208230	38403	60889	6357	42986	N/A	1437	1845	N/A	2056	29933	10368	N/A	133892	40509	31345	N/A	14314	111127	20075	10214	8704	N/A	83849	28461	8186	50488
384714	17612	28418	22453	51143	169940	26213	1810	8029	N/A	20232	23876	19934	35188	196392	22723	25925	N/A	9444	8774	9011	5762	125052	208230	38403	60889	6357	42986	N/A	1437	1845	N/A	2056	29933	10368	N/A	133892	40509	31345	N/A	14314	111127	20075	10214	8704	N/A	83849	28461	8186	50488
384714	17612	28418	22453	51143	169940	26213	1810	8029	N/A	20232	23876	19934	35188	196392	22723	25925	N/A	9444	8774	9011	5762	125052	208230	38403	60889	6357	42986	N/A	1437	1845	N/A	2056	29933	10368	N/A	133892	40509	31345	N/A	14314	111127	20075	10214	8704	N/A	83849	28461	8186	50488
384714	17612	28418	22453	51143	169940	26213	1810	8029	N/A	20232	23876	19934	35188	196392	22723	25925	N/A	9444	8774	9011	5762	125052	208230	38403	60889	6357	42986	N/A	1437	1845	N/A	2056	29933	10368	N/A	133892	40509	31345	N/A	14314	111127	20075	10214	8704	N/A	83849	28461	8186	50488
384714	17612	28418	22453	51143	169940	26213	1810	8029	N/A	20232	23876	19934	35188	196392	22723	25925	N/A	9444	8774	9011	5762	125052	208230	38403	60889	6357	42986	N/A	1437	1845	N/A	2056	29933	10368	N/A	133892	40509	31345	N/A	14314	111127	20075	10214	8704	N/A	83849	28461	8186	50488
384714	17612	28418	22453	51143	169940	26213	1810	8029	N/A	20232	23876	19934	35188	196392	22723	25925	N/A	9444	8774	9011	5762	125052	208230	38403	60889	6357	42986	N/A	1437	1845	N/A	2056	29933	10368	N/A	133892	40509	31345	N/A	14314	111127	20075	10214	8704	N/A	83849	28461	8186	50488
384714	17612	28418	22453	51143	169940	26213	1802	8029	N/A	20232	23876	19934	35188	196392	22723	25925	N/A	9444	8774	9011	5762	125052	208230	38403	60889	6357	42986	N/A	1437	1845	N/A	2056	29933	10368	N/A	133892	40509	31345	N/A	14314	111127	20075	10214	8704	N/A	83849	28461	8186	50488
384714	17612	28418	22453	51143	169940	26213	1802	8029	N/A	20232	23876	19934	35188	196392	22723	25925	N/A	9444	8774	9011	5762	125052	208230	38403	60889	6357	42986	N/A	1437	1845	N/A	2056	29933	10368	N/A	133892	40509	31345	N/A	14314	111127	20075	10214	8704	N/A	83849	28461	8186	50488
384714	17612	28418	22453	51143	169940	26213	1802	8029	N/A	20232	23876	19934	35188	196392	22723	25925	N/A	9444	8774	9011	5762	125052	208230	38403	60889	6357	42986	N/A	1437	1845	N/A	2056	29933	10368	N/A	133892	40509	31345	N/A	14314	111127	20075	10214	8704	N/A	83849	28461	8186	50488
384714	17612	28418	22453	51143	169940	26213	1802	8029	N/A	20232	23876	19934	35188	196392	22723	25925	N/A	9444	8774	9011	5762	125052	208230	38403	60889	6357	42986	N/A	1437	1845	N/A	2056	29933	10368	N/A	133892	40509	31345	N/A	14314	111127	20075	10214	8704	N/A	83849	28461	8186	50488
384714	17612	28418	22453	51143	169940	26213	1802	8029	N/A	20232	23876	19934	35188	196392	22723	25925	N/A	9444	8774	9011	5762	125052	208230	38403	60889	6357	42986	N/A	1437	1845	N/A	2056	29933	10368	N/A	133892	40509	31345	N/A	14314	111127	20075	10214	8704	N/A	83849	28461	8186	50488
384714	17612	28418	22453	51143	169940	26213	1802	8029	N/A	20232	23876	19934	35188	196392	22723	25925	N/A	9444	8774	9011	5762	125052	208230	38403	60889	6357	42986	N/A	1437	1845	N/A	2056	29933	10368	N/A	133892	40509	31345	N/A	14314	111127	20075	10214	8704	N/A	83849	28461	8186	50488
384714	17612	28418	22453	51143	169940	26213	1802	8029	N/A	20232	23876	19934	35188	196392	22723	25925	N/A	9444	8774	9011	5762	125052	208230	38403	60889	6357	42986	N/A	1437	1845	N/A	2056	29933	10368	N/A	133892	40509	31345	N/A	14314	111127	20075	10214	8704	N/A	83849	28461	8186	50488
384714	17612	28418	22453	51143	169940	26213	1802	8029	N/A	20232	23876	19934	35188	196392	22723	25925	N/A	9444	8774	9011	5762	125052	208230	38403	60889	6357	42986	N/A	1437	1845	N/A	2056	29933	10368	N/A	133892	40509	31345	N/A	14314	111127	20075	10214	8704	N/A	83849	28461	8186	50488
384714	17612	28418	22453	51143	169940	26213	1802	8029	N/A	20232	23876	19934	35188	196392	22723	25925	N/A	9444	8774	9011	5762	125052	208230	38403	60889	6357	42986	N/A	1437	1845	N/A	2056	29933	10368	N/A	133892	40509	31345	N/A	14314	111127	20075	10214	8704	N/A	83849	28461	8186	50488
384714	17612	28418	22453	51143	169940	26213	1802	8029	N/A	20232	23876	19934	35188	196392	22723	25925	N/A	9444	8774	9011	5762	125052	208230	38403	60889	6357	42986	N/A	1437	1845	N/A	2056	29933	10368	N/A	133892	40509	31345	N/A	14314	111127	20075	10214	8704	N/A	83849	28461	8186	50488
384714	17612	28418	22453	51143	169940	26213	1802	8029	N/A	20232	23876	19934	35188	196392	22723	25925	N/A	9444	8774	9011	5762	125052	208230	38403	60889	6357	42986	N/A	1437	1845	N/A	2056	29933	10368	N/A	133892	40509	31345	N/A	14314	111127	20075	10214	8704	N/A	83849	28461	8186	50488
384714	17612	28418	22453	51143	169940	26213	1802	8029	N/A	20232	23876	19934	35188	196392	22723	25925	N/A	9444	8774	9011	5762	125052	208230	38403	60889	6357	42986	N/A	1437	1845	N/A	2056	29933	10368	N/A	133892	40509	31345	N/A	14314	111127	20075	10214	8704	N/A	83849	28461	8186	50488
384714	17612	28418	22453	51143	169940	26213	1802	8029	N/A	20232	23876	19934	35188	196392	22723	25925	N/A	9444	8774	9011	5762	125052	208230	38403	60889	6357	42986	N/A	1437	1845	N/A	2056	29933	10368	N/A	133892	40509	31345	N/A	14314	111127	20075	10214	8704	N/A	83849	28461	8186	50488
384714	17612	28418	22453	51143	169940	26213	1802	8029	N/A	20232	23876	19934	35188	196392	22723	25925	N/A	9444	8774	9011	5762	125052	208230	38403	60889	6357	42986	N/A	1437	1845	N/A	2056	29933	10368	N/A	133892	40509	31345	N/A	14314	111127	20075	10214	8704	N/A	83849	28461	8186	50488
384714	17612	28418	22453	51143	169940	26213	1802	8029	N/A	20232	23876	19934	35188	196392	22723	25925	N/A	9444	8774	9011	5762	125052	208230	38403	60889	6357	42986	N/A	1437	1845	N/A	2056	29933	10368	N/A	133892	40509	31345	N/A	14314	111127	20075	10214	8704	N/A	83849	28461	8186	50488
384714	17612	28418	22453	51143	169940	26213	1802	8029	N/A	20232	23876	19934	35188	196392	22723	25925	N/A	9444	8774	9011	5762	125052	208230	38403	60889	6357	42986	N/A	1437	1845	N/A	2056	29933	10368	N/A	133892	40509	31345	N/A	14314	111127	20075	10214	8704	N/A	83849	28461	8186	50488
384714	17612	28418	22453	51143	169940	26213	1802	8029	N/A	20232	23876	19934	35188	196392	22723	25925	N/A	9444	8774	9011	5762	125052	208230	38403	60889	6357	42986	N/A	1437	1845	N/A	2056	29933	10368	N/A	133892	40509	31345	N/A	14314	111127	20075	10214	8704	N/A	83849	28461	8186	50488
384714	17612	28418	22453	51143	169940	26213	1802	8029	N/A	20232	23876	19934	35188	196392	22723	25925	N/A	9444	8774	9011	5762	125052	208230	38403	60889	6357	42986	N/A	1437	1845	N/A	2056	29933	10368	N/A	133892	40509	31345	N/A	14314	111127	20075	10214	8704	N/A	83849	28461	8186	50488
384714	17612	28418	22453	51143	169940	26213	1802	8029	N/A	20232	23876	19934	35188	196392	22723	25925	N/A	9444	8774	9011	5762	125052	208230	38403	60889	6357	42986	N/A	1437	1845	N/A	2056	29933	10368	N/A	133892	40509	31345	N/A	14314	111127	20075	10214	8704	N/A	83849	28461	8186	50488
384714	17612	28418	22453	51143	169940	26213	1802	8029	N/A	20232	23876	19934	35188	196392	22723	25925	N/A	9444	8774	9011	5762	125052	208230	38403	60889	6357	42986	N/A	1437	1845	N/A	2056	29933	10368	N/A	133892	40509	31345	N/A	14314	111127	20075	10214	8704	N/A	83849	28461	8186	50488
384714	17612	28418	22453	51143	169940	26213	1802	8029	N/A	20232	23876	19934	35188	196392	22723	25925	N/A	9444	8774	9011	5762	125052	208230	38403	60889	6357	42986	N/A	1437	1845	N/A	2056	29933	10368	N/A	133892	40509	31345	N/A	14314	111127	20075	10214	8704	N/A	83849	28461	8186	50488
384714	17612	28418	22453	51143	169940	26213	1802	8029	N/A	20232	23876	19934	35188	196392	22723	25925	N/A	9444	8774	9011	5762	125052	208230	38403	60889	6357	42986	N/A	1437	1845	N/A	2056	29933	10368	N/A	133892	40509	31345	N/A	14314	111127	20075	10214	8704	N/A	83849	28461	8186	50488
384714	17612	28418	22453	51143	169940	26213	1802	8029	N/A	20232	23876	19934	35188	196392	22723	25925	N/A	9444	8774	9011	5762	125052	208230	38403	60889	6357	42986	N/A	1437	1845	N/A	2056	29933	10368	N/A	133892	40509	31345	N/A	14314	111127	20075	10214	8704	N/A	83849	28461	8186	50488
384714	17612	28418	22453	51143	169940	26213	1802	8029	N/A	20232	23876	19934	35188	196392	22723	25925	N/A	9444	8774	9011	5762	125052	208230	38403	60889	6357	42986	N/A	1437	1845	N/A	2056	29933	10368	N/A	133892	40509	31345	N/A	14314	111127	20075	10214	8704	N/A	83849	28461	8186	50488
384714	17612	28418	22453	51143	169940	26213	1802	8029	N/A	20232	23876	19934	35188	196392	22723	25925	N/A	9444	8774	9011	5762	125052	208230	38403	60889	6357	42986	N/A	1437	1845	N/A	2056	29933	10368	N/A	133892	40509	31345	N/A	14314	111127	20075	10214	8704	N/A	83849	28461	8186	50488
384714	17612	28418	22453	51143	169940	26213	1802	8029	N/A	20232	23876	19934	35188	196392	22723	25925	N/A	9444	8774	9011	5762	125052	208230	38403	60889	6357	42986	N/A	1437	1845	N/A	2056	29933	10368	N/A	133892	40509	31345	N/A	14314	111127	20075	10214	8704	N/A	83849	28461	8186	50488
384714	17612	28418	22453	51143	169940	26213	1802	8029	N/A	20232	23876	19934	35188	196392	22723	25925	N/A	9444	8774	9011	5762	125052	208230	38403	60889	6357	42986	N/A	1437	1845	N/A	2056	29933	10368	N/A	133892	40509	31345	N/A	14314	111127	20075	10214	8704	N/A	83849	28461	8186	50488
384714	17612	28418	22453	51143	169940	26213	1802	8029	N/A	20232	23876	19934	35188	196392	22723	25925	N/A	9444	8774	9011	5762	125052	208230	38403	60889	6357	42986	N/A	1437	1845	N/A	2056	29933	10368	N/A	133892	40509	31345	N/A	14314	111127	20075	10214	8704	N/A	83849	28461	8186	50488
384714	17612	28418	22453	51143	169940	26213	1802	8029	N/A	20232	23876	19934	35188	196392	22723	25925	N/A	9444	8774	9011	5762	125052	208230	38403	60889	6357	42986	N/A	1437	1845	N/A	2056	29933	10368	N/A	133892	40509	31345	N/A	14314	111127	20075	10214	8704	N/A	83849	28461	8186	50488
384714	17612	28418	22453	51143	169940	26213	1802	8029	N/A	20232	23876	19934	35188	196392	22723	25925	N/A	9444	8774	9011	5762	125052	208230	38403	60889	6357	42986	N/A	1437	1845	N/A	2056	29933	10368	N/A	133892	40509	31345	N/A	14314	111127	20075	10214	8704	N/A	83849	28461	8186	50488
384714	17612	28418	22453	51143	169940	26213	1802	8029	N/A	20232	23876	19934	35188	196392	22723	25925	N/A	9444	8774	9011	5762	125052	208230	38403	60889	6357	42986	N/A	1437	1845	N/A	2056	29933	10368	N/A	133892	40509	31345	N/A	14314	111127	20075	10214	8704	N/A	83849	28461	8186	50488
384714	17612	28418	22453	51143	169940	26213	1802	8029	N/A	20232	23876	19934	35188	196392	22723	25925	N/A	9444	8774	9011	5762	125052	208230	38403	60889	6357	42986	N/A	1437	1845	N/A	2056	29933	10368	N/A	133892	40509	31345	N/A	14314	111127	20075	10214	8704	N/A	83849	28461	8186	50488
384714	17612	28418	22453	51143	169940	26213	1802	8029	N/A	20232	23876	19934	35188	196392	22723	25925	N/A	9444	8774	9011	5762	125052	208230	38403	60889	6357	42986	N/A	1437	1845	N/A	2056	29933	10368	N/A	133892	40509	31345	N/A	14314	111127	20075	10214	8704	N/A	83849	28461	8186	50488
384714	17612	28418	22453	51143	169940	26213	1802	8029	N/A	20232	23876	19934	35188	196392	22723	25925	N/A	9444	8774	9011	5762	125052	208230	38403	60889	6357	42986	N/A	1437	1845	N/A	2056	29933	10368	N/A	133892	40509	31345	N/A	14314	111127	20075	10214	8704	N/A	83849	28461	8186	50488
384714	17612	28418	22453	51143	169940	26213	1802	8029	N/A	20232	23876	19934	35188	196392	22723	25925	N/A	9444	8774	9011	5762	125052	208230	38403	60889	6357	42986	N/A	1437	1845	N/A	2056	29933	10368	N/A	133892	40509	31345	N/A	14314	111127	20075	10214	8704	N/A	83849	28461	8186	50488
384714	17612	28418	22453	51143	169940	26213	1802	8029	N/A	20232	23876	19934	35188	196392	22723	25925	N/A	9444	8774	9011	5762	125052	208230	38403	60889	6357	42986	N/A	1437	1845	N/A	2056	29933	10368	N/A	133892	40509	31345	N/A	14314	111127	20075	10214	8704	N/A	83849	28461	8186	50488
384714	17612	28418	22453	51143	169940	26213	1802	8029	N/A	20232	23876	19934	35188	196392	22723	25925	N/A	9444	8774	9011	5762	125052	208230	38403	60889	6357	42986	N/A	1437	1845	N/A	2056	29933	10368	N/A	133892	40509	31345	N/A	14314	111127	20075	10214	8704	N/A	83849	28461	8186	50488
384714	17612	28418	22453	51143	169940	26213	1802	8029	N/A	20232	23876	19934	35188	196392	22723	25925	N/A	9444	8774	9011	5762	125052	208230	38403	60889	6357	42986	N/A	1437	1845	N/A	2056	29933	10368	N/A	133892	40509	31345	N/A	14314	111127	20075	10214	8704	N/A	83849	28461	8186	50488
384714	17612	28418	22453	51143	169940	26213	1802	8029	N/A	20232	23876	19934	35188	196392	22723	25925	N/A	9444	8774	9011	5762	125052	208230	38403	60889	6357	42986	N/A	1437	1845	N/A	2056	29933	10368	N/A	133892	40509	31345	N/A	14314	111127	20075	10214	8704	N/A	83849	28461	8186	50488
384714	17612	28418	22453	51143	169940	26213	1802	8029	N/A	20232	23876	19934	35188	196392	22723	25925	N/A	9444	8774	9011	5762	125052	208230	38403	60889	6357	42986	N/A	1437	1845	N/A	2056	29933	10368	N/A	133892	40509	31345	N/A	14314	111127	20075	10214	8704	N/A	83849	28461	8186	50488
384714	17612	28418	22453	51143	169940	26213	1802	8029	N/A	20232	23876	19934	35188	196392	22723	25925	N/A	9444	8774	9011	5762	125052	208230	38403	60889	6357	42986	N/A	1437	1845	N/A	2056	29933	10368	N/A	133892	40509	31345	N/A	14314	111127	20075	10214	8704	N/A	83849	28461	8186	50488
384714	17612	28418	22453	51143	169940	26213	1802	8029	N/A	20232	23876	19934	35188	196392	22723	25925	N/A	9444	8774	9011	5762	125052	208230	38403	60889	6357	42986	N/A	1437	1845	N/A	2056	29933	10368	N/A	133892	40509	31345	N/A	14314	111127	20075	10214	8704	N/A	83849	28461	8186	50488
384714	17612	28418	22453	51143	169940	26213	1802	8029	N/A	20232	23876	19934	35188	196392	22723	25925	N/A	9444	8774	9011	5762	125052	208230	38403	60889	6357	42986	N/A	1437	1845	N/A	2056	29933	10368	N/A	133892	40509	31345	N/A	14314	111127	20075	10214	8704	N/A	83849	28461	8186	50488
384714	17612	28418	22453	51143	169940	26213	1802	8029	N/A	20232	23876	19934	35188	196392	22723	25925	N/A	9444	8774	9011	5762	125052	208230	38403	60889	6357	42986	N/A	1437	1845	N/A	2056	29933	10368	N/A	133892	40509	31345	N/A	14314	111127	20075	10214	8704	N/A	83849	28461	8186	50488
384714	17612	28418	22453	51143	169940	26213	1802	8029	N/A	20232	23876	19934	35188	196392	22723	25925	N/A	9444	8774	9011	5762	125052	208230	38403	60889	6357	42986	N/A	1437	1845	N/A	2056	29933	10368	N/A	133892	40509	31345	N/A	14314	111127	20075	10214	8704	N/A	83849	28461	8186	50488
384714	17612	28418	22453	51143	169940	26213	1802	8029	N/A	20232	23876	19934	35188	196392	22723	25925	N/A	9444	8774	9011	5762	125052	208230	38403	60889	6357	42986	N/A	1437	1845	N/A	2056	29933	10368	N/A	133892	40509	31345	N/A	14314	111127	20075	10214	8704	N/A	83849	28461	8186	50488
384714	17612	28418	22453	51143	169940	26213	1802	8029	N/A	20232	23876	19934	35188	196392	22723	25925	N/A	9444	8774	9011	5762	125052	208230	38403	60889	6357	42986	N/A	1437	1845	N/A	2056	29933	10368	N/A	133892	40509	31345	N/A	14314	111127	20075	10214	8704	N/A	83849	28461	8186	50488
384714	17612	28418	22453	51143	169940	26213	1802	8029	N/A	20232	23876	19934	35188	196392	22723	25925	N/A	9444	8774	9011	5762	125052	208230	38403	60889	6357	42986	N/A	1437	1845	N/A	2056	29933	10368	N/A	133892	40509	31345	N/A	14314	111127	20075	10214	8704	N/A	83849	28461	8186	50488
384714	17612	28418	22453	51143	169940	26213	1802	8029	N/A	20232	23876	19934	35188	196392	22723	25925	N/A	9444	8774	9011	5762	125052	208230	38403	60889	6357	42986	N/A	1437	1845	N/A	2056	29933	10368	N/A	133892	40509	31345	N/A	14314	111127	20075	10214	8704	N/A	83849	28461	8186	50488
384714	17612	28418	22453	51143	169940	26213	1802	8029	N/A	20232	23876	19934	35188	196392	22723	25925	N/A	9444	8774	9011	5762	125052	208230	38403	60889	6357	42986	N/A	1437	1845	N/A	2056	29933	10368	N/A	133892	40509	31345	N/A	14314	111127	20075	10214	8704	N/A	83849	28461	8186	50488
384714	17612	28418	22453	51143	169940	26213	1802	8029	N/A	20232	23876	19934	35188	196392	22723	25925	N/A	9444	8774	9011	5762	125052	208230	38403	60889	6357	42986	N/A	1437	1845	N/A	2056	29933	10368	N/A	133892	40509	31345	N/A	14314	111127	20075	10214	8704	N/A	83849	28461	8186	50488
384714	17612	28418	22453	51143	169940	26213	1802	8029	N/A	20232	23876	19934	35188	196392	22723	25925	N/A	9444	8774	9011	5762	125052	208230	38403	60889	6357	42986	N/A	1437	1845	N/A	2056	29933	10368	N/A	133892	40509	31345	N/A	14314	111127	20075	10214	8704	N/A	83849	28461	8186	50488
384714	17612	28418	22453	51143	169940	26213	1802	8029	N/A	20232	23876	19934	35188	196392	22723	25925	N/A	9444	8774	9011	5762	125052	208230	38403	60889	6357	42986	N/A	1437	1845	N/A	2056	29933	10368	N/A	133892	40509	31345	N/A	14314	111127	20075	10214	8704	N/A	83849	28461	8186	50488
384714	17612	28418	22453	51143	169940	26213	1802	8029	N/A	20232	23876	19934	35188	196392	22723	25925	N/A	9444	8774	9011	5762	125052	208230	38403	60889	6357	42986	N/A	1437	1845	N/A	2056	29933	10368	N/A	133892	40509	31345	N/A	14314	111127	20075	10214	8704	N/A	83849	28461	8186	50488
384714	17612	28418	22453	51143	169940	26213	1802	8029	N/A	20232	23876	19934	35188	196392	22723	25925	N/A	9444	8774	9011	5762	125052	208230	38403	60889	6357	42986	N/A	1437	1845	N/A	2056	29933	10368	N/A	133892	40509	31345	N/A	14314	111127	20075	10214	8704	N/A	83849	28461	8186	50488
384714	17612	28418	22453	51143	169940	26213	1802	8029	N/A	20232	23876	19934	35188	196392	22723	25925	N/A	9444	8774	9011	5762	125052	208230	38403	60889	6357	42986	N/A	1437	1845	N/A	2056	29933	10368	N/A	133892	40509	31345	N/A	14314	111127	20075	10214	8704	N/A	83849	28461	8186	50488
384714	17612	28418	22453	51143	169940	26213	1802	8029	N/A	20232	23876	19934	35188	196392	22723	25925	N/A	9444	8774	9011	5762	125052	208230	38403	60889	6357	42986	N/A	1437	1845	N/A	2056	29933	10368	N/A	133892	40509	31345	N/A	14314	111127	20075	10214	8704	N/A	83849	28461	8186	50488
384714	17612	28418	22453	51143	169940	26213	1802	8029	N/A	20232	23876	19934	35188	196392	22723	25925	N/A	9444	8774	9011	5762	125052	208230	38403	60889	6357	42986	N/A	1437	1845	N/A	2056	29933	10368	N/A	133892	40509	31345	N/A	14314	111127	20075	10214	8704	N/A	83849	28461	8186	50488
384714	17612	28418	22453	51143	169940	26213	1802	8029	N/A	20232	23876	19934	35188	196392	22723	25925	N/A	9444	8774	9011	5762	125052	208230	38403	60889	6357	42986	N/A	1437	1845	N/A	2056	29933	10368	N/A	133892	40509	31345	N/A	14314	111127	20075	10214	8704	N/A	83849	28461	8186	50488
384714	17612	28418	22453	51143	169940	26213	1802	8029	N/A	20232	23876	19934	35188	196392	22723	25925	N/A	9444	8774	9011	5762	125052	208230	38403	60889	6357	42986	N/A	1437	1845	N/A	2056	29933	10368	N/A	133892	40509	31345	N/A	14314	111127	20075	10214	8704	N/A	83849	28461	8186	50488
384714	17612	28418	22453	51143	169940	26213	1802	8029	N/A	20232	23876	19934	35188	196392	22723	25925	N/A	9444	8774	9011	5762	125052	208230	38403	60889	6357	42986	N/A	1437	1845	N/A	2056	29933	10368	N/A	133892	40509	31345	N/A	14314	111127	20075	10214	8704	N/A	83849	28461	8186	50488
384714	17612	28418	22453	51143	169940	26213	1802	8029	N/A	20232	23876	19934	35188	196392	22723	25925	N/A	9444	8774	9011	5762	125052	208230	38403	60889	6357	42986	N/A	1437	1845	N/A	2056	29933	10368	N/A	133892	40509	31345	N/A	14314	111127	20075	10214	8704	N/A	83849	28461	8186	50488
384714	17612	28418	22453	51143	169940	26213	1802	8029	N/A	20232	23876	19934	35188	196392	22723	25925	N/A	9444	8774	9011	5762	125052	208230	38403	60889	6357	42986	N/A	1437	1845	N/A	2056	29933	10368	N/A	133892	40509	31345	N/A	14314	111127	20075	10214	8704	N/A	83849	28461	8186	50488
384714	17612	28418	22453	51143	169940	26213	1802	8029	N/A	20232	23876	19934	35188	196392	22723	25925	N/A	9444	8774	9011	5762	125052	208230	38403	60889	6357	42986	N/A	1437	1845	N/A	2056	29933	10368	N/A	133892	40509	31345	N/A	14314	111127	20075	10214	8704	N/A	83849	28461	8186	50488
384714	17612	28418	22453	51143	169940	26213	1802	8029	N/A	20232	23876	19934	35188	196392	22723	25925	N/A	9444	8774	9011	5762	125052	208230	38403	60889	6357	42986	N/A	1437	1845	N/A	2056	29933	10368	N/A	133892	40509	31345	N/A	14314	111127	20075	10214	8704	N/A	83849	28461	8186	50488
384714	17612	28418	22453	51143	169940	26213	1802	8029	N/A	20232	23876	19934	35188	196392	22723	25925	N/A	9444	8774	9011	5762	125052	208230	38403	60889	6357	42986	N/A	1437	1845	N/A	2056	29933	10368	N/A	133892	40509	31345	N/A	14314	111127	20075	10214	8704	N/A	83849	28461	8186	50488
384714	17612	28418	22453	51143	169940	26213	1802	8029	N/A	20232	23876	19934	35188	196392	22723	25925	N/A	9444	8774	9011	5762	125052	208230	38403	60889	6357	42986	N/A	1437	1845	N/A	2056	29933	10368	N/A	133892	40509	31345	N/A	14314	111127	20075	10214	8704	N/A	83849	28461	8186	50488
384714	17612	28418	22453	51143	169940	26213	1802	8029	N/A	20232	23876	19934	35188	196392	22723	25925	N/A	9444	8774	9011	5762	125052	208230	38403	60889	6357	42986	N/A	1437	1845	N/A	2056	29933	10368	N/A	133892	40509	31345	N/A	14314	111127	20075	10214	8704	N/A	83849	28461	8186	50488
384714	17612	28418	22453	51143	169940	26213	1802	8029	N/A	20232	23876	19934	35188	196392	22723	25925	N/A	9444	8774	9011	5762	125052	208230	38403	60889	6357	42986	N/A	1437	1845	N/A	2056	29933	10368	N/A	133892	40509	31345	N/A	14314	111127	20075	10214	8704	N/A	83849	28461	8186	50488
384714	17612	28418	22453	51143	169940	26213	1802	8029	N/A	20232	23876	19934	35188	196392	22723	25925	N/A	9444	8774	9011	5762	125052	208230	38403	60889	6357	42986	N/A	1437	1845	N/A	2056	29933	10368	N/A	133892	40509	31345	N/A	14314	111127	20075	10214	8704	N/A	83849	28461	8186	50488
384714	17612	28418	22453	51143	169940	26213	1802	8029	N/A	20232	23876	19934	35188	196392	22723	25925	N/A	9444	8774	9011	5762	125052	208230	38403	60889	6357	42986	N/A	1437	1845	N/A	2056	29933	10368	N/A	133892	40509	31345	N/A	14314	111127	20075	10214	8704	N/A	83849	28461	8186	50488
384714	17612	28418	22453	51143	169940	26213	1802	8029	N/A	20232	23876	19934	35188	196392	22723	25925	N/A	9444	8774	9011	5762	125052	208230	38403	60889	6357	42986	N/A	1437	1845	N/A	2056	29933	10368	N/A	133892	40509	31345	N/A	14314	111127	20075	10214	8704	N/A	83849	28461	8186	50488
384714	17612	28418	22453	51143	169940	26213	1802	8029	N/A	20232	23876	19934	35188	196392	22723	25925	N/A	9444	8774	9011	5762	125052	208230	38403	60889	6357	42986	N/A	1437	1845	N/A	2056	29933	10368	N/A	133892	40509	31345	N/A	14314	111127	20075	10214	8704	N/A	83849	28461	8186	50488
384714	17612	28418	22453	51143	169940	26213	1802	8029	N/A	20232	23876	19934	35188	196392	22723	25925	N/A	9444	8774	9011	5762	125052	208230	38403	60889	6357	42986	N/A	1437	1845	N/A	2056	29933	10368	N/A	133892	40509	31345	N/A	14314	111127	20075	10214	8704	N/A	83849	28461	8186	50488
384714	17612	28418	22453	51143	169940	26213	1802	8029	N/A	20232	23876	19934	35188	196392	22723	25925	N/A	9444	8774	9011	5762	125052	208230	38403	60889	6357	42986	N/A	1437	1845	N/A	2056	29933	10368	N/A	133892	40509	31345	N/A	14314	111127	20075	10214	8704	N/A	83849	28461	8186	50488
384714	17612	28418	22453	51143	169940	26213	1802	8029	N/A	20232	23876	19934	35188	196392	22723	25925	N/A	9444	8774	9011	5762	125052	208230	38403	60889	6357	42986	N/A	1437	1845	N/A	2056	29933	10368	N/A	133892	40509	31345	N/A	14314	111127	20075	10214	8704	N/A	83849	28461	8186	50488
384714	17612	28418	22453	51143	169940	26213	1802	8029	N/A	20232	23876	19934	35188	196392	22723	25925	N/A	9444	8774	9011	5762	125052	208230	38403	60889	6357	42986	N/A	1437	1845	N/A	2056	29933	10368	N/A	133892	40509	31345	N/A	14314	111127	20075	10214	8704	N/A	83849	28461	8186	50488
384714	17612	28418	22453	51143	169940	26213	1802	8029	N/A	20232	23876	19934	35188	196392	22723	25925	N/A	9444	8774	9011	5762	125052	208230	38403	60889	6357	42986	N/A	1437	1845	N/A	2056	29933	10368	N/A	133892	40509	31345	N/A	14314	111127	20075	10214	8704	N/A	83849	28461	8186	50488
384714	17612	28418	22453	51143	169940	26213	1802	8029	N/A	20232	23876	19934	35188	196392	22723	25925	N/A	9444	8774	9011	5762	125052	208230	38403	60889	6357	42986	N/A	1437	1845	N/A	2056	29933	10368	N/A	133892	40509	31345	N/A	14314	111127	20075	10214	8704	N/A	83849	28461	8186	50488
384714	17612	28418	22453	51143	169940	26213	1802	8029	N/A	20232	23876	19934	35188	196392	22723	25925	N/A	9444	8774	9011	5762	125052	208230	38403	60889	6357	42986	N/A	1437	1845	N/A	2056	29933	10368	N/A	133892	40509	31345	N/A	14314	111127	20075	10214	8704	N/A	83849	28461	8186	50488
384714	17612	28418	22453	51143	169940	26213	1802	8029	N/A	20232	23876	19934	35188	196392	22723	25925	N/A	9444	8774	9011	5762	125052	208230	38403	60889	6357	42986	N/A	1437	1845	N/A	2056	29933	10368	N/A	133892	40509	31345	N/A	14314	111127	20075	10214	8704	N/A	83849	28461	8186	50488
384714	17612	28418	22453	51143	169940	26213	1802	8029	N/A	20232	23876	19934	35188	196392	22723	25925	N/A	9444	8774	9011	5762	125052	208230	38403	60889	6357	42986	N/A	1437	1845	N/A	2056	29933	10368	N/A	133892	40509	31345	N/A	14314	111127	20075	10214	8704	N/A	83849	28461	8186	50488
384714	17612	28418	22453	51143	169940	26213	1802	8029	N/A	20232	23876	19934	35188	196392	22723	25925	N/A	9444	8774	9011	5762	125052	208230	38403	60889	6357	42986	N/A	1437	1845	N/A	2056	29933	10368	N/A	133892	40509	31345	N/A	14314	111127	20075	10214	8704	N/A	83849	28461	8186	50488
384714	17612	28418	22453	51143	169940	26213	1802	8029	N/A	20232	23876	19934	35188	196392	22723	25925	N/A	9444	8774	9011	5762	125052	208230	38403	60889	6357	42986	N/A	1437	1845	N/A	2056	29933	10368	N/A	133892	40509	31345	N/A	14314	111127	20075	10214	8704	N/A	83849	28461	8186	50488
384714	17612	28418	22453	51143	169940	26213	1802	8029	N/A	20232	23876	19934	35188	196392	22723	25925	N/A	9444	8774	9011	5762	125052	208230	38403	60889	6357	42986	N/A	1437	1845	N/A	2056	29933	10368	N/A	133892	40509	31345	N/A	14314	111127	20075	10214	8704	N/A	83849	28461	8186	50488
384714	17612	28418	22453	51143	169940	26213	1802	8029	N/A	20232	23876	19934	35188	196392	22723	25925	N/A	9444	8774	9011	5762	125052	208230	38403	60889	6357	42986	N/A	1437	1845	N/A	2056	29933	10368	N/A	133892	40509	31345	N/A	14314	111127	20075	10214	8704	N/A	83849	28461	8186	50488
384714	17612	28418	22453	51143	169940	26213	1802	8029	N/A	20232	23876	19934	35188	196392	22723	25925	N/A	9444	8774	9011	5762	125052	208230	38403	60889	6357	42986	N/A	1437	1845	N/A	2056	29933	10368	N/A	133892	40509	31345	N/A	14314	111127	20075	10214	8704	N/A	83849	28461	8186	50488
384714	17612	28418	22453	51143	169940	26213	1802	8029	N/A	20232	23876	19934	35188	196392	22723	25925	N/A	9444	8774	9011	5762	125052	208230	38403	60889	6357	42986	N/A	1437	1845	N/A	2056	29933	10368	N/A	133892	40509	31345	N/A	14314	111127	20075	10214	8704	N/A	83849	28461	8186	50488
384714	17612	28418	22453	51143	169940	26213	1802	8029	N/A	20232	23876	19934	35188	196392	22723	25925	N/A	9444	8774	9011	5762	125052	208230	38403	60889	6357	42986	N/A	1437	1845	N/A	2056	29933	10368	N/A	133892	40509	31345	N/A	14314	111127	20075	10214	8704	N/A	83849	28461	8186	50488
384714	17612	28418	22453	51143	169940	26213	1802	8029	N/A	20232	23876	19934	35188	196392	22723	25925	N/A	9444	8774	9011	5762	125052	208230	38403	60889	6357	42986	N/A	1437	1845	N/A	2056	29933	10368	N/A	133892	40509	31345	N/A	14314	111127	20075	10214	8704	N/A	83849	28461	8186	50488
384714	17612	28418	22453	51143	169940	26213	1802	8029	N/A	20232	23876	19934	35188	196392	22723	25925	N/A	9444	8774	9011	5762	125052	208230	38403	60889	6357	42986	N/A	1437	1845	N/A	2056	29933	10368	N/A	133892	40509	31345	N/A	14314	111127	20075	10214	8704	N/A	83849	28461	8186	50488
384714	17612	28418	22453	51143	169940	26213	1802	8029	N/A	20232	23876	19934	35188	196392	22723	25925	N/A	9444	8774	9011	5762	125052	208230	38403	60889	6357	42986	N/A	1437	1845	N/A	2056	29933	10368	N/A	133892	40509	31345	N/A	14314	111127	20075	10214	8704	N/A	83849	28461	8186	50488
384714	17612	28418	22453	51143	169940	26213	1802	8029	N/A	20232	23876	19934	35188	196392	22723	25925	N/A	9444	8774	9011	5762	125052	208230	38403	60889	6357	42986	N/A	1437	1845	N/A	2056	29933	10368	N/A	133892	40509	31345	N/A	14314	111127	20075	10214	8704	N/A	83849	28461	8186	50488
384714	17612	28418	22453	51143	169940	26213	1802	8029	N/A	20232	23876	19934	35188	196392	22723	25925	N/A	9444	8774	9011	5762	125052	208230	38403	60889	6357	42986	N/A	1437	1845	N/A	2056	29933	10368	N/A	133892	40509	31345	N/A	14314	111127	20075	10214	8704	N/A	83849	28461	8186	50488
384714	17612	28418	22453	51143	169940	26213	1802	8029	N/A	20232	23876	19934	35188	196392	22723	25925	N/A	9444	8774	9011	5762	125052	208230	38403	60889	6357	42986	N/A	1437	1845	N/A	2056	29933	10368	N/A	133892	40509	31345	N/A	14314	111127	20075	10214	8704	N/A	83849	28461	8186	50488
384714	17612	28418	22453	51143	169940	26213	1802	8029	N/A	20232	23876	19934	35188	196392	22723	25925	N/A	9444	8774	9011	5762	125052	208230	38403	60889	6357	42986	N/A	1437	1845	N/A	2056	29933	10368	N/A	133892	40509	31345	N/A	14314	111127	20075	10214	8704	N/A	83849	28461	8186	50488
384714	17612	28418	22453	51143	169940	26213	1802	8029	N/A	20232	23876	19934	35188	196392	22723	25925	N/A	9444	8774	9011	5762	125052	208230	38403	60889	6357	42986	N/A	1437	1845	N/A	2056	29933	10368	N/A	133892	40509	31345	N/A	14314	111127	20075	10214	8704	N/A	83849	28461	8186	50488
384714	17612	28418	22453	51143	169940	26213	1802	8029	N/A	20232	23876	19934	35188	196392	22723	25925	N/A	9444	8774	9011	5762	125052	208230	38403	60889	6357	42986	N/A	1437	1845	N/A	2056	29933	10368	N/A	133892	40509	31345	N/A	14314	111127	20075	10214	8704	N/A	83849	28461	8186	50488
384714	17612	28418	22453	51143	169940	26213	1802	8029	N/A	20232	23876	19934	35188	196392	22723	25925	N/A	9444	8774	9011	5762	125052	208230	38403	60889	6357	42986	N/A	1437	1845	N/A	2056	29933	10368	N/A	133892	40509	31345	N/A	14314	111127	20075	10214	8704	N/A	83849	28461	8186	50488
384714	17612	28418	22453	51143	169940	26213	1802	8029	N/A	20232	23876	19934	35188	196392	22723	25925	N/A	9444	8774	9011	5762	125052	208230	38403	60889	6357	42986	N/A	1437	1845	N/A	2056	29933	10368	N/A	133892	40509	31345	N/A	14314	111127	20075	10214	8704	N/A	83849	28461	8186	50488
384714	17612	28418	22453	51143	169940	26213	1802	8029	N/A	20232	23876	19934	35188	196392	22723	25925	N/A	9444	8774	9011	5762	125052	208230	38403	60889	6357	42986	N/A	1437	1845	N/A	2056	29933	10368	N/A	133892	40509	31345	N/A	14314	111127	20075	10214	8704	N/A	83849	28461	8186	50488
384714	17612	28418	22453	51143	169940	26213	1802	8029	N/A	20232	23876	19934	35188	196392	22723	25925	N/A	9444	8774	9011	5762	125052	208230	38403	60889	6357	42986	N/A	1437	1845	N/A	2056	29933	10368	N/A	133892	40509	31345	N/A	14314	111127	20075	10214	8704	N/A	83849	28461	8186	50488
384714	17612	28418	22453	51143	169940	26213	1802	8029	N/A	20232	23876	19934	35188	196392	22723	25925	N/A	9444	8774	9011	5762	125052	208230	38403	60889	6357	42986	N/A	1437	1845	N/A	2056	29933	10368	N/A	133892	40509	31345	N/A	14314	111127	20075	10214	8704	N/A	83849	28461	8186	50488
384714	17612	28418	22453	51143	169940	26213	1802	8029	N/A	20232	23876	19934	35188	196392	22723	25925	N/A	9444	8774	9011	5762	125052	208230	38403	60889	6357	42986	N/A	1437	1845	N/A	2056	29933	10368	N/A	133892	40509	31345	N/A	14314	111127	20075	10214	8704	N/A	83849	28461	8186	50488
384714	17612	28418	22453	51143	169940	26213	1802	8029	N/A	20232	23876	19934	35188	196392	22723	25925	N/A	9444	8774	9011	5762	125052	208230	38403	60889	6357	42986	N/A	1437	1845	N/A	2056	29933	10368	N/A	133892	40509	31345	N/A	14314	111127	20075	10214	8704	N/A	83849	28461	8186	50488
384714	17612	28418	22453	51143	169940	26213	1802	8029	N/A	20232	23876	19934	35188	196392	22723	25925	N/A	9444	8774	9011	5762	125052	208230	38403	60889	6357	42986	N/A	1437	1845	N/A	2056	29933	10368	N/A	133892	40509	31345	N/A	14314	111127	20075	10214	8704	N/A	83849	28461	8186	50488
384714	17612	28418	22453	51143	169940	26213	1802	8029	N/A	20232	23876	19934	35188	196392	22723	25925	N/A	9444	8774	9011	5762	125052	208230	38403	60889	6357	42986	N/A	1437	1845	N/A	2056	29933	10368	N/A	133892	40509	31345	N/A	14314	111127	20075	10214	8704	N/A	83849	28461	8186	50488
384714	17612	28418	22453	51143	169940	26213	1802	8029	N/A	20232	23876	19934	35188	196392	22723	25925	N/A	9444	8774	9011	5762	125052	208230	38403	60889	6357	42986	N/A	1437	1845	N/A	2056	29933	10368	N/A	133892	40509	31345	N/A	14314	111127	20075	10214	8704	N/A	83849	28461	8186	50488
384714	17612	28418	22453	51143	169940	26213	1802	8029	N/A	20232	23876	19934	35188	196392	22723	25925	N/A	9444	8774	9011	5762	125052	208230	38403	60889	6357	42986	N/A	1437	1845	N/A	2056	29933	10368	N/A	133892	40509	31345	N/A	14314	111127	20075	10214	8704	N/A	83849	28461	8186	50488
384714	17612	28418	22453	51143	169940	26213	1802	8029	N/A	20232	23876	19934	35188	196392	22723	25925	N/A	9444	8774	9011	5762	125052	208230	38403	60889	6357	42986	N/A	1437	1845	N/A	2056	29933	10368	N/A	133892	40509	31345	N/A	14314	111127	20075	10214	8704	N/A	83849	28461	8186	50488
384714	17612	28418	22453	51143	169940	26213	1802	8029	N/A	20232	23876	19934	35188	196392	22723	25925	N/A	9444	8774	9011	5762	125052	208230	38403	60889	6357	42986	N/A	1437	1845	N/A	2056	29933	10368	N/A	133892	40509	31345	N/A	14314	111127	20075	10214	8704	N/A	83849	28461	8186	50488
384714	17612	28418	22453	51143	169940	26213	1802	8029	N/A	20232	23876	19934	35188	196392	22723	25925	N/A	9444	8774	9011	5762	125052	208230	38403	60889	6357	42986	N/A	1437	1845	N/A	2056	29933	10368	N/A	133892	40509	31345	N/A	14314	111127	20075	10214	8704	N/A	83849	28461	8186	50488
384714	17612	28418	22453	51143	169940	26213	1802	8029	N/A	20232	23876	19934	35188	196392	22723	25925	N/A	9444	8774	9011	5762	125052	208230	38403	60889	6357	42986	N/A	1437	1845	N/A	2056	29933	10368	N/A	133892	40509	31345	N/A	14314	111127	20075	10214	8704	N/A	83849	28461	8186	50488
384714	17612	28418	22453	51143	169940	26213	1802	8029	N/A	20232	23876	19934	35188	196392	22723	25925	N/A	9444	8774	9011	5762	125052	208230	38403	60889	6357	42986	N/A	1437	1845	N/A	2056	29933	10368	N/A	133892	40509	31345	N/A	14314	111127	20075	10214	8704	N/A	83849	28461	8186	50488
384714	17612	28418	22453	51143	169940	26213	1802	8029	N/A	20232	23876	19934	35188	196392	22723	25925	N/A	9444	8774	9011	5762	125052	208230	38403	60889	6357	42986	N/A	1437	1845	N/A	2056	29933	10368	N/A	133892	40509	31345	N/A	14314	111127	20075	10214	8704	N/A	83849	28461	8186	50488
384714	17612	28418	22453	51143	169940	26213	1802	8029	N/A	20232	23876	19934	35188	196392	22723	25925	N/A	9444	8774	9011	5762	125052	208230	38403	60889	6357	42986	N/A	1437	1845	N/A	2056	29933	10368	N/A	133892	40509	31345	N/A	14314	111127	20075	10214	8704	N/A	83849	28461	8186	50488
384714	17612	28418	22453	51143	169940	26213	1802	8029	N/A	20232	23876	19934	35188	196392	22723	25925	N/A	9444	8774	9011	5762	125052	208230	38403	60889	6357	42986	N/A	1437	1845	N/A	2056	29933	10368	N/A	133892	40509	31345	N/A	14314	111127	20075	10214	8704	N/A	83849	28461	8186	50488
384714	17612	28418	22453	51143	169940	26213	1802	8029	N/A	20232	23876	19934	35188	196392	22723	25925	N/A	9444	8774	9011	5762	125052	208230	38403	60889	6357	42986	N/A	1437	1845	N/A	2056	29933	10368	N/A	133892	40509	31345	N/A	14314	111127	20075	10214	8704	N/A	83849	28461	8186	50488
384714	17612	28418	22453	51143	169940	26213	1802	8029	N/A	20232	23876	19934	35188	196392	22723	25925	N/A	9444	8774	9011	5762	125052	208230	38403	60889	6357	42986	N/A	1437	1845	N/A	2056	29933	10368	N/A	133892	40509	31345	N/A	14314	111127	20075	10214	8704	N/A	83849	28461	8186	50488
384714	17612	28418	22453	51143	169940	26213	1802	8029	N/A	20232	23876	19934	35188	196392	22723	25925	N/A	9444	8774	9011	5762	125052	208230	38403	60889	6357	42986	N/A	1437	1845	N/A	2056	29933	10368	N/A	133892	40509	31345	N/A	14314	111127	20075	10214	8704	N/A	83849	28461	8186	50488
384714	17612	28418	22453	51143	169940	26213	1802	8029	N/A	20232	23876	19934	35188	196392	22723	25925	N/A	9444	8774	9011	5762	125052	208230	38403	60889	6357	42986	N/A	1437	1845	N/A	2056	29933	10368	N/A	133892	40509	31345	N/A	14314	111127	20075	10214	8704	N/A	83849	28461	8186	50488
384714	17612	28418	22453	51143	169940	26213	1802	8029	N/A	20232	23876	19934	35188	196392	22723	25925	N/A	9444	8774	9011	5762	125052	208230	38403	60889	6357	42986	N/A	1437	1845	N/A	2056	29933	10368	N/A	133892	40509	31345	N/A	14314	111127	20075	10214	8704	N/A	83849	28461	8186	50488
384714	17612	28418	22453	51143	169940	26213	1802	8029	N/A	20232	23876	19934	35188	196392	22723	25925	N/A	9444	8774	9011	5762	125052	208230	38403	60889	6357	42986	N/A	1437	1845	N/A	2056	29933	10368	N/A	133892	40509	31345	N/A	14314	111127	20075	10214	8704	N/A	83849	28461	8186	50488
384714	17612	28418	22453	51143	169940	26213	1802	8029	N/A	20232	23876	19934	35188	196392	22723	25925	N/A	9444	8774	9011	5762	125052	208230	38403	60889	6357	42986	N/A	1437	1845	N/A	2056	29933	10368	N/A	133892	40509	31345	N/A	14314	111127	20075	10214	8704	N/A	83849	28461	8186	50488
384714	17612	28418	22453	51143	169940	26213	1802	8029	N/A	20232	23876	19934	35188	196392	22723	25925	N/A	9444	8774	9011	5762	125052	208230	38403	60889	6357	42986	N/A	1437	1845	N/A	2056	29933	10368	N/A	133892	40509	31345	N/A	14314	111127	20075	10214	8704	N/A	83849	28461	8186	50488
384714	17612	28418	22453	51143	169940	26213	1802	8029	N/A	20232	23876	19934	35188	196392	22723	25925	N/A	9444	8774	9011	5762	125052	208230	38403	60889	6357	42986	N/A	1437	1845	N/A	2056	29933	10368	N/A	133892	40509	31345	N/A	14314	111127	20075	10214	8704	N/A	83849	28461	8186	50488
384714	17612	28418	22453	51143	169940	26213	1802	8029	N/A	20232	23876	19934	35188	196392	22723	25925	N/A	9444	8774	9011	5762	125052	208230	38403	60889	6357	42986	N/A	1437	1845	N/A	2056	29933	10368	N/A	133892	40509	31345	N/A	14314	111127	20075	10214	8704	N/A	83849	28461	8186	50488
384714	17612	28418	22453	51143	169940	26213	1802	8029	N/A	20232	23876	19934	35188	196392	22723	25925	N/A	9444	8774	9011	5762	125052	208230	38403	60889	6357	42986	N/A	1437	1845	N/A	2056	29933	10368	N/A	133892	40509	31345	N/A	14314	111127	20075	10214	8704	N/A	83849	28461	8186	50488
384714	17612	28418	22453	51143	169940	26213	1802	8029	N/A	20232	23876	19934	35188	196392	22723	25925	N/A	9444	8774	9011	5762	125052	208230	38403	60889	6357	42986	N/A	1437	1845	N/A	2056	29933	10368	N/A	133892	40509	31345	N/A	14314	111127	20075	10214	8704	N/A	83849	28461	8186	50488
384714	17612	28418	22453	51143	169940	26213	1802	8029	N/A	20232	23876	19934	35188	196392	22723	25925	N/A	9444	8774	9011	5762	125052	208230	38403	60889	6357	42986	N/A	1437	1845	N/A	2056	29933	10368	N/A	133892	40509	31345	N/A	14314	111127	20075	10214	8704	N/A	83849	28461	8186	50488
384714	17612	28418	22453	51143	169940	26213	1802	8029	N/A	20232	23876	19934	35188	196392	22723	25925	N/A	9444	8774	9011	5762	125052	208230	38403	60889	6357	42986	N/A	1437	1845	N/A	2056	29933	10368	N/A	133892	40509	31345	N/A	14314	111127	20075	10214	8704	N/A	83849	28461	8186	50488
384714	17612	28418	22453	51143	169940	26213	1802	8029	N/A	20232	23876	19934	35188	196392	22723	25925	N/A	9444	8774	9011	5762	125052	208230	38403	60889	6357	42986	N/A	1437	1845	N/A	2056	29933	10368	N/A	133892	40509	31345	N/A	14314	111127	20075	10214	8704	N/A	83849	28461	8186	50488
384714	17612	28418	22453	51143	169940	26213	1802	8029	N/A	20232	23876	19934	35188	196392	22723	25925	N/A	9444	8774	9011	5762	125052	208230	38403	60889	6357	42986	N/A	1437	1845	N/A	2056	29933	10368	N/A	133892	40509	31345	N/A	14314	111127	20075	10214	8704	N/A	83849	28461	8186	50488
384714	17612	28418	22453	51143	169940	26213	1802	8029	N/A	20232	23876	19934	35188	196392	22723	25925	N/A	9444	8774	9011	5762	125052	208230	38403	60889	6357	42986	N/A	1437	1845	N/A	2056	29933	10368	N/A	133892	40509	31345	N/A	14314	111127	20075	10214	8704	N/A	83849	28461	8186	50488
384714	17612	28418	22453	51143	169940	26213	1802	8029	N/A	20232	23876	19934	35188	196392	22723	25925	N/A	9444	8774	9011	5762	125052	208230	38403	60889	6357	42986	N/A	1437	1845	N/A	2056	29933	10368	N/A	133892	40509	31345	N/A	14314	111127	20075	10214	8704	N/A	83849	28461	8186	50488
384714	17612	28418	22453	51143	169940	26213	1802	8029	N/A	20232	23876	19934	35188	196392	22723	25925	N/A	9444	8774	9011	5762	125052	208230	38403	60889	6357	42986	N/A	1437	1845	N/A	2056	29933	10368	N/A	133892	40509	31345	N/A	14314	111127	20075	10214	8704	N/A	83849	28461	8186	50488
384714	17612	28418	22453	51143	169940	26213	1802	8029	N/A	20232	23876	19934	35188	196392	22723	25925	N/A	9444	8774	9011	5762	125052	208230	38403	60889	6357	42986	N/A	1437	1845	N/A	2056	29933	10368	N/A	133892	40509	31345	N/A	14314	111127	20075	10214	8704	N/A	83849	28461	8186	50488
384714	17612	28418	22453	51143	169940	26213	1802	8029	N/A	20232	23876	19934	35188	196392	22723	25925	N/A	9444	8774	9011	5762	125052	208230	38403	60889	6357	42986	N/A	1437	1845	N/A	2056	29933	10368	N/A	133892	40509	31345	N/A	14314	111127	20075	10214	8704	N/A	83849	28461	8186	50488
384714	17612	28418	22453	51143	169940	26213	1802	8029	N/A	20232	23876	19934	35188	196392	22723	25925	N/A	9444	8774	9011	5762	125052	208230	38403	60889	6357	42986	N/A	1437	1845	N/A	2056	29933	10368	N/A	133892	40509	31345	N/A	14314	111127	20075	10214	8704	N/A	83849	28461	8186	50488
384714	17612	28418	22453	51143	169940	26213	1802	8029	N/A	20232	23876	19934	35188	196392	22723	25925	N/A	9444	8774	9011	5762	125052	208230	38403	60889	6357	42986	N/A	1437	1845	N/A	2056	29933	10368	N/A	133892	40509	31345	N/A	14314	111127	20075	10214	8704	N/A	83849	28461	8186	50488
384714	17612	28418	22453	51143	169940	26213	1802	8029	N/A	20232	23876	19934	35188	196392	22723	25925	N/A	9444	8774	9011	5762	125052	208230	38403	60889	6357	42986	N/A	1437	1845	N/A	2056	29933	10368	N/A	133892	40509	31345	N/A	14314	111127	20075	10214	8704	N/A	83849	28461	8186	50488
384714	17612	28418	22453	51143	169940	26213	1802	8029	N/A	20232	23876	19934	35188	196392	22723	25925	N/A	9444	8774	9011	5762	125052	208230	38403	60889	6357	42986	N/A	1437	1845	N/A	2056	29933	10368	N/A	133892	40509	31345	N/A	14314	111127	20075	10214	8704	N/A	83849	28461	8186	50488
384714	17612	28418	22453	51143	169940	26213	1802	8029	N/A	20232	23876	19934	35188	196392	22723	25925	N/A	9444	8774	9011	5762	125052	208230	38403	60889	6357	42986	N/A	1437	1845	N/A	2056	29933	10368	N/A	133892	40509	31345	N/A	14314	111127	20075	10214	8704	N/A	83849	28461	8186	50488
384714	17612	28418	22453	51143	169940	26213	1802	8029	N/A	20232	23876	19934	35188	196392	22723	25925	N/A	9444	8774	9011	5762	125052	208230	38403	60889	6357	42986	N/A	1437	1845	N/A	2056	29933	10368	N/A	133892	40509	31345	N/A	14314	111127	20075	10214	8704	N/A	83849	28461	8186	50488
384714	17612	28418	22453	51143	169940	26213	1802	8029	N/A	20232	23876	19934	35188	196392	22723	25925	N/A	9444	8774	9011	5762	125052	208230	38403	60889	6357	42986	N/A	1437	1845	N/A	2056	29933	10368	N/A	133892	40509	31345	N/A	14314	111127	20075	10214	8704	N/A	83849	28461	8186	50488
384714	17612	28418	22453	51143	169940	26213	1802	8029	N/A	20232	23876	19934	35188	196392	22723	25925	N/A	9444	8774	9011	5762	125052	208230	38403	60889	6357	42986	N/A	1437	1845	N/A	2056	29933	10368	N/A	133892	40509	31345	N/A	14314	111127	20075	10214	8704	N/A	83849	28461	8186	50488
384714	17612	28418	22453	51143	169940	26213	1802	8029	N/A	20232	23876	19934	35188	196392	22723	25925	N/A	9444	8774	9011	5762	125052	208230	38403	60889	6357	42986	N/A	1437	1845	N/A	2056	29933	10368	N/A	133892	40509	31345	N/A	14314	111127	20075	10214	8704	N/A	83849	28461	8186	50488
384714	17612	28418	22453	51143	169940	26213	1802	8029	N/A	20232	23876	19934	35188	196392	22723	25925	N/A	9444	8774	9011	5762	125052	208230	38403	60889	6357	42986	N/A	1437	1845	N/A	2056	29933	10368	N/A	133892	40509	31345	N/A	14314	111127	20075	10214	8704	N/A	83849	28461	8186	50488
384714	17612	28418	22453	51143	169940	26213	1802	8029	N/A	20232	23876	19934	35188	196392	22723	25925	N/A	9444	8774	9011	5762	125052	208230	38403	60889	6357	42986	N/A	1437	1845	N/A	2056	29933	10368	N/A	133892	40509	31345	N/A	14314	111127	20075	10214	8704	N/A	83849	28461	8186	50488
384714	17612	28418	22453	51143	169940	26213	1802	8029	N/A	20232	23876	19934	35188	196392	22723	25925	N/A	9444	8774	9011	5762	125052	208230	38403	60889	6357	42986	N/A	1437	1845	N/A	2056	29933	10368	N/A	133892	40509	31345	N/A	14314	111127	20075	10214	8704	N/A	83849	28461	8186	50488
384714	17612	28418	22453	51143	169940	26213	1802	8029	N/A	20232	23876	19934	35188	196392	22723	25925	N/A	9444	8774	9011	5762	125052	208230	38403	60889	6357	42986	N/A	1437	1845	N/A	2056	29933	10368	N/A	133892	40509	31345	N/A	14314	111127	20075	10214	8704	N/A	83849	28461	8186	50488
384714	17612	28418	22453	51143	169940	26213	1802	8029	N/A	20232	23876	19934	35188	196392	22723	25925	N/A	9444	8774	9011	5762	125052	208230	38403	60889	6357	42986	N/A	1437	1845	N/A	2056	29933	10368	N/A	133892	40509	31345	N/A	14314	111127	20075	10214	8704	N/A	83849	28461	8186	50488
384714	17612	28418	22453	51143	169940	26213	1802	8029	N/A	20232	23876	19934	35188	196392	22723	25925	N/A	9444	8774	9011	5762	125052	208230	38403	60889	6357	42986	N/A	1437	1845	N/A	2056	29933	10368	N/A	133892	40509	31345	N/A	14314	111127	20075	10214	8704	N/A	83849	28461	8186	50488
384714	17612	28418	22453	51143	169940	26213	1802	8029	N/A	20232	23876	19934	35188	196392	22723	25925	N/A	9444	8774	9011	5762	125052	208230	38403	60889	6357	42986	N/A	1437	1845	N/A	2056	29933	10368	N/A	133892	40509	31345	N/A	14314	111127	20075	10214	8704	N/A	83849	28461	8186	50488
384714	17612	28418	22453	51143	169940	26213	1802	8029	N/A	20232	23876	19934	35188	196392	22723	25925	N/A	9444	8774	9011	5762	125052	208230	38403	60889	6357	42986	N/A	1437	1845	N/A	2056	29933	10368	N/A	133892	40509	31345	N/A	14314	111127	20075	10214	8704	N/A	83849	28461	8186	50488
384714	17612	28418	22453	51143	169940	26213	1802	8029	N/A	20232	23876	19934	35188	196392	22723	25925	N/A	9444	8774	9011	5762	125052	208230	38403	60889	6357	42986	N/A	1437	1845	N/A	2056	29933	10368	N/A	133892	40509	31345	N/A	14314	111127	20075	10214	8704	N/A	83849	28461	8186	50488
384714	17612	28418	22453	51143	169940	26213	1802	8029	N/A	20232	23876	19934	35188	196392	22723	25925	N/A	9444	8774	9011	5762	125052	208230	38403	60889	6357	42986	N/A	1437	1845	N/A	2056	29933	10368	N/A	133892	40509	31345	N/A	14314	111127	20075	10214	8704	N/A	83849	28461	8186	50488
384714	17612	28418	22453	51143	169940	26213	1802	8029	N/A	20232	23876	19934	35188	196392	22723	25925	N/A	9444	8774	9011	5762	125052	208230	38403	60889	6357	42986	N/A	1437	1845	N/A	2056	29933	10368	N/A	133892	40509	31345	N/A	14314	111127	20075	10214	8704	N/A	83849	28461	8186	50488
384714	17612	28418	22453	51143	169940	26213	1802	8029	N/A	20232	23876	19934	35188	196392	22723	25925	N/A	9444	8774	9011	5762	125052	208230	38403	60889	6357	42986	N/A	1437	1845	N/A	2056	29933	10368	N/A	133892	40509	31345	N/A	14314	111127	20075	10214	8704	N/A	83849	28461	8186	50488
384714	17612	28418	22453	51143	169940	26213	1802	8029	N/A	20232	23876	19934	35188	196392	22723	25925	N/A	9444	8774	9011	5762	125052	208230	38403	60889	6357	42986	N/A	1437	1845	N/A	2056	29933	10368	N/A	133892	40509	31345	N/A	14314	111127	20075	10214	8704	N/A	83849	28461	8186	50488
384714	17612	28418	22453	51143	169940	26213	1802	8029	N/A	20232	23876	19934	35188	196392	22723	25925	N/A	9444	8774	9011	5762	125052	208230	38403	60889	6357	42986	N/A	1437	1845	N/A	2056	29933	10368	N/A	133892	40509	31345	N/A	14314	111127	20075	10214	8704	N/A	83849	28461	8186	50488
384714	17612	28418	22453	51143	169940	26213	1802	8029	N/A	20232	23876	19934	35188	196392	22723	25925	N/A	9444	8774	9011	5762	125052	208230	38403	60889	6357	42986	N/A	1437	1845	N/A	2056	29933	10368	N/A	133892	40509	31345	N/A	14314	111127	20075	10214	8704	N/A	83849	28461	8186	50488
384714	17612	28418	22453	51143	169940	26213	1802	8029	N/A	20232	23876	19934	35188	196392	22723	25925	N/A	9444	8774	9011	5762	125052	208230	38403	60889	6357	42986	N/A	1437	1845	N/A	2056	29933	10368	N/A	133892	40509	31345	N/A	14314	111127	20075	10214	8704	N/A	83849	28461	8186	50488
384714	17612	28418	22453	51143	169940	26213	1802	8029	N/A	20232	23876	19934	35188	196392	22723	25925	N/A	9444	8774	9011	5762	125052	208230	38403	60889	6357	42986	N/A	1437	1845	N/A	2056	29933	10368	N/A	133892	40509	31345	N/A	14314	111127	20075	10214	8704	N/A	83849	28461	8186	50488
384714	17612	28418	22453	51143	169940	26213	1802	8029	N/A	20232	23876	19934	35188	196392	22723	25925	N/A	9444	8774	9011	5762	125052	208230	38403	60889	6357	42986	N/A	1437	1845	N/A	2056	29933	10368	N/A	133892	40509	31345	N/A	14314	111127	20075	10214	8704	N/A	83849	28461	8186	50488
384714	17612	28418	22453	51143	169940	26213	1802	8029	N/A	20232	23876	19934	35188	196392	22723	25925	N/A	9444	8774	9011	5762	125052	208230	38403	60889	6357	42986	N/A	1437	1845	N/A	2056	29933	10368	N/A	133892	40509	31345	N/A	14314	111127	20075	10214	8704	N/A	83849	28461	8186	50488
5841	17612	28418	22453	51143	169940	26213	1802	8029	N/A	20232	23876	19934	35188	196392	22723	25925	N/A	9444	8774	9011	5762	125052	208230	38403	60889	6357	42986	N/A	1437	1845	N/A	2056	29933	10368	N/A	133892	40509	31345	N/A	14314	111127	20075	10214	8704	N/A	83849	28461	8186	50488
5841	17612	28418	22453	51143	169940	26213	1802	8029	N/A	20232	23876	19934	35188	196392	22723	25925	N/A	9444	8774	9011	5762	125052	208230	38403	60889	6357	42986	N/A	1437	1845	N/A	2056	29933	10368	N/A	133892	40509	31345	N/A	14314	111127	20075	10214	8704	N/A	83849	28461	8186	50488
5841	17612	28418	22453	51143	169940	26213	1802	8029	N/A	20232	23876	19934	35188	196392	22723	25925	N/A	9444	8774	9011	5762	125052	208230	38403	60889	6357	42986	N/A	1437	1845	N/A	2056	29933	10368	N/A	133892	40509	31345	N/A	14314	111127	20075	10214	8704	N/A	83849	28461	8186	50488
5841	17612	28418	22453	51143	169940	26213	1802	8029	N/A	20232	23876	19934	35188	196392	22723	25925	N/A	9444	8774	9011	5762	125052	208230	38403	60889	6357	42986	N/A	1437	1845	N/A	2056	29933	10368	N/A	133892	40509	31345	N/A	14314	111127	20075	10214	8704	N/A	83849	28461	8186	50488
5841	17612	28418	22453	51143	169940	26213	1802	8029	N/A	20232	23876	19934	35188	196392	22723	25925	N/A	9444	8774	9011	5762	125052	208230	38403	60889	6357	42986	N/A	1437	1845	N/A	2056	29933	10368	N/A	133892	40509	31345	N/A	14314	111127	20075	10214	8704	N/A	83849	28461	8186	50488
5841	17612	28418	22453	51143	169940	26213	1802	8029	N/A	20232	23876	19934	35188	196392	22723	25925	N/A	9444	8774	9011	5762	125052	208230	38403	60889	6357	42986	N/A	1437	1845	N/A	2056	29933	10368	N/A	133892	40509	31345	N/A	14314	111127	20075	10214	8704	N/A	83849	28461	8186	50488
5841	17612	28418	22453	51143	169940	26213	1802	8029	N/A	20232	23876	19934	35188	196392	22723	25925	N/A	9444	8774	9011	5762	125052	208230	38403	60889	6357	42986	N/A	1437	1845	N/A	2056	29933	10368	N/A	133892	40509	31345	N/A	14314	111127	20075	10214	8704	N/A	83849	28461	8186	50488
5841	17612	28418	22453	51143	169940	26213	1802	8029	N/A	20232	23876	19934	35188	196392	22723	25925	N/A	9444	8774	9011	5762	125052	208230	38403	60889	6357	42986	N/A	1437	1845	N/A	2056	29933	10368	N/A	133892	40509	31345	N/A	14314	111127	20075	10214	8704	N/A	83849	28461	8186	50488
5841	17612	28418	22453	51143	169940	26213	1802	8029	N/A	20232	23876	19934	35188	196392	22723	25925	N/A	9444	8774	9011	5762	125052	208230	38403	60889	6357	42986	N/A	1437	1845	N/A	2056	29933	10368	N/A	133892	40509	31345	N/A	14314	111127	20075	10214	8704	N/A	83849	28461	8186	50488
5841	17612	28418	22453	51143	169940	26213	1802	8029	N/A	20232	23876	19934	35188	196392	22723	25925	N/A	9444	8774	9011	5762	125052	208230	38403	60889	6357	42986	N/A	1437	1845	N/A	2056	29933	10368	N/A	133892	40509	31345	N/A	14314	111127	20075	10214	8704	N/A	83849	28461	8186	50488
5841	17612	28418	22453	51143	169940	26213	1802	8029	N/A	20232	23876	19934	35188	196392	22723	25925	N/A	9444	8774	9011	5762	125052	208230	38403	60889	6357	42986	N/A	1437	1845	N/A	2056	29933	10368	N/A	133892	40509	31345	N/A	14314	111127	20075	10214	8704	N/A	83849	28461	8186	50488
5841	17612	28418	22453	51143	169940	26213	1802	8029	N/A	20232	23876	19934	35188	196392	22723	25925	N/A	9444	8774	9011	5762	125052	208230	38403	60889	6357	42986	N/A	1437	1845	N/A	2056	29933	10368	N/A	133892	40509	31345	N/A	14314	111127	20075	10214	8704	N/A	83849	28461	8186	50488
5841	17612	28418	22453	51143	169940	26213	1802	8029	N/A	20232	23876	19934	35188	196392	22723	25925	N/A	9444	8774	9011	5762	125052	208230	38403	60889	6357	42986	N/A	1437	1845	N/A	2056	29933	10368	N/A	133892	40509	31345	N/A	14314	111127	20075	10214	8704	N/A	83849	28461	8186	50488
5841	17612	28418	22453	51143	169940	26213	1802	8029	N/A	20232	23876	19934	35188	196392	22723	25925	N/A	9444	8774	9011	5762	125052	208230	38403	60889	6357	42986	N/A	1437	1845	N/A	2056	29933	10368	N/A	133892	40509	31345	N/A	14314	111127	20075	10214	8704	N/A	83849	28461	8186	50488
5841	17612	28418	22453	51143	169940	26213	1802	8029	N/A	20232	23876	19934	35188	196392	22723	25925	N/A	9444	8774	9011	5762	125052	208230	38403	60889	6357	42986	N/A	1437	1845	N/A	2056	29933	10368	N/A	133892	40509	31345	N/A	14314	111127	20075	10214	8704	N/A	83849	28461	8186	50488
5841	17612	28418	22453	51143	169940	26213	1802	8029	N/A	20232	23876	19934	35188	196392	22723	25925	N/A	9444	8774	9011	5762	125052	208230	38403	60889	6357	42986	N/A	1437	1845	N/A	2056	29933	10368	N/A	133892	40509	31345	N/A	14314	111127	20075	2336	8704	N/A	83849	28461	8186	50488
5841	17612	28418	22453	51143	169940	26213	1802	8029	N/A	20232	23876	19934	35188	196392	22723	25925	N/A	9444	8774	9011	5762	125052	208230	38403	60889	6357	42986	N/A	1437	1845	N/A	2056	29933	10368	N/A	133892	40509	31345	N/A	14314	111127	20075	2336	8704	N/A	83849	28461	8186	50488
5841	17612	28418	22453	51143	169940	26213	1802	8029	N/A	20232	23876	19934	35188	196392	22723	25925	N/A	9444	8774	9011	5762	125052	208230	38403	60889	6357	42986	N/A	1437	1845	N/A	2056	29933	10368	N/A	133892	40509	31345	N/A	14314	111127	20075	2336	8704	N/A	83849	28461	8186	50488
5841	17612	28418	22453	51143	169940	26213	1802	8029	N/A	20232	23876	19934	35188	196392	22723	25925	N/A	9444	8774	9011	5762	125052	208230	38403	60889	6357	42986	N/A	1437	1845	N/A	2056	29933	10368	N/A	133892	40509	31345	N/A	14314	111127	20075	2336	8704	N/A	83849	28461	8186	50488
5841	17612	28418	22453	51143	169940	26213	1802	8029	N/A	20232	23876	19934	35188	196392	22723	25925	N/A	9444	8774	9011	5762	125052	208230	38403	60889	6357	42986	N/A	1437	1845	N/A	2056	29933	10368	N/A	133892	40509	31345	N/A	14314	111127	20075	2336	8704	N/A	83849	28461	8186	50488
5841	17612	28418	22453	51143	169940	26213	1802	8029	N/A	20232	23876	19934	35188	196392	22723	25925	N/A	9444	8774	9011	5762	125052	208230	38403	60889	6357	42986	N/A	1437	1845	N/A	2056	29933	10368	N/A	133892	40509	31345	N/A	14314	111127	20075	2336	8704	N/A	83849	28461	8186	50488
5841	17612	28418	22453	51143	169940	26213	1802	8029	N/A	20232	23876	19934	35188	196392	22723	25925	N/A	9444	8774	9011	5762	125052	208230	38403	60889	6357	42986	N/A	1437	1845	N/A	2056	29933	10368	N/A	133892	40509	31345	N/A	14314	111127	20075	2336	8704	N/A	83849	28461	8186	50488
5841	17612	28418	22453	51143	169940	26213	1802	8029	N/A	20232	23876	19934	35188	196392	22723	25925	N/A	9444	8774	9011	5762	125052	208230	38403	60889	6357	42986	N/A	1437	1845	N/A	2056	29933	10368	N/A	133892	40509	31345	N/A	14314	111127	20075	2336	8704	N/A	83849	28461	8186	50488
5841	17612	28418	22453	51143	169940	26213	1802	8029	N/A	20232	23876	19934	35188	196392	22723	25925	N/A	9444	8774	9011	5762	125052	208230	38403	60889	6357	42986	N/A	1437	1845	N/A	2056	29933	10368	N/A	133892	40509	31345	N/A	14314	111127	20075	2336	8704	N/A	83849	28461	8186	50488
5841	17612	28418	22453	51143	169940	26213	1802	8029	N/A	20232	23876	19934	35188	196392	22723	25925	N/A	9444	8774	9011	5762	125052	208230	38403	60889	6357	42986	N/A	1437	1845	N/A	2056	29933	10368	N/A	133892	40509	31345	N/A	14314	111127	20075	2336	8704	N/A	83849	28461	8186	50488
5841	17612	28418	22453	51143	169940	26213	1802	8029	N/A	20232	23876	19934	35188	196392	22723	25925	N/A	9444	8774	9011	5762	125052	208230	38403	60889	6357	42986	N/A	1437	1845	N/A	2056	29933	10368	N/A	133892	40509	31345	N/A	14314	111127	20075	2336	8704	N/A	83849	28461	8186	50488
5841	17612	28418	22453	51143	169940	26213	1802	8029	N/A	20232	23876	19934	35188	196392	22723	25925	N/A	9444	8774	9011	5762	125052	208230	38403	60889	6357	42986	N/A	1437	1845	N/A	2056	29933	10368	N/A	133892	40509	31345	N/A	14314	111127	20075	2336	8704	N/A	83849	28461	8186	50488
5841	17612	28418	22453	51143	169940	26213	1802	8029	N/A	20232	23876	19934	35188	196392	22723	25925	N/A	9444	8774	9011	5762	125052	208230	38403	60889	6357	42986	N/A	1437	1845	N/A	2056	29933	10368	N/A	133892	40509	31345	N/A	14314	111127	20075	2336	8704	N/A	83849	28461	8186	50488
5841	17612	28418	22453	51143	169940	26213	1802	8029	N/A	20232	23876	19934	35188	196392	22723	25925	N/A	9444	8774	9011	5762	125052	208230	38403	60889	6357	42986	N/A	1437	1845	N/A	2056	29933	10368	N/A	133892	40509	31345	N/A	14314	111127	20075	2336	8704	N/A	83849	28461	8186	50488
5841	17612	28418	22453	51143	169940	26213	1802	8029	N/A	20232	23876	19934	35188	196392	22723	25925	N/A	9444	8774	9011	5762	125052	208230	38403	60889	6357	42986	N/A	1437	1845	N/A	2056	29933	10368	N/A	133892	40509	31345	N/A	14314	111127	20075	2336	8704	N/A	83849	28461	8186	50488
5841	17612	28418	22453	51143	169940	26213	1802	8029	N/A	20232	23876	19934	35188	196392	22723	25925	N/A	9444	8774	9011	5762	125052	208230	38403	60889	6357	42986	N/A	1437	1845	N/A	2056	29933	10368	N/A	133892	40509	31345	N/A	14314	111127	20075	2336	8704	N/A	83849	28461	8186	50488
5841	17612	28418	22453	51143	169940	26213	1802	8029	N/A	20232	23876	19934	35188	196392	22723	25925	N/A	9444	8774	9011	5762	125052	208230	38403	60889	6357	42986	N/A	1437	1845	N/A	2056	29933	10368	N/A	133892	40509	31345	N/A	14314	111127	20075	2336	8704	N/A	83849	28461	8186	50488
5841	17612	28418	22453	51143	169940	26213	1802	8029	N/A	20232	23876	19934	35188	196392	22723	25925	N/A	9444	8774	9011	5762	125052	208230	38403	60889	6357	42986	N/A	1437	1845	N/A	2056	29933	10368	N/A	133892	40509	31345	N/A	14314	111127	20075	2336	8704	N/A	83849	28461	8186	50488
5841	17612	28418	22453	51143	169940	26213	1802	8029	N/A	20232	23876	19934	35188	196392	22723	25925	N/A	9444	8774	9011	5762	125052	208230	38403	60889	6357	42986	N/A	1437	1845	N/A	2056	29933	10368	N/A	133892	40509	31345	N/A	14314	111127	20075	2336	8704	N/A	83849	28461	8186	50488
5841	17612	28418	22453	51143	169940	26213	1802	8029	N/A	20232	23876	19934	35188	196392	22723	25925	N/A	9444	8774	9011	5762	125052	208230	38403	60889	6357	42986	N/A	1437	1845	N/A	2056	29933	10368	N/A	133892	40509	31345	N/A	14314	111127	20075	2336	8704	N/A	83849	28461	8186	50488
5841	17612	28418	22453	51143	169940	26213	1802	8029	N/A	20232	23876	19934	35188	196392	22723	25925	N/A	9444	8774	9011	5762	125052	208230	38403	60889	6357	42986	N/A	1437	1845	N/A	2056	29933	10368	N/A	133892	40509	31345	N/A	14314	111127	20075	2336	8704	N/A	83849	28461	8186	50488
5841	17612	28418	22453	51143	169940	26213	1802	8029	N/A	20232	23876	19934	35188	196392	22723	25925	N/A	9444	8774	9011	5762	125052	208230	38403	60889	6357	42986	N/A	1437	1845	N/A	2056	29933	10368	N/A	133892	40509	31345	N/A	14314	111127	20075	2336	8704	N/A	83849	28461	8186	50488
5841	17612	28418	22453	51143	169940	26213	1802	8029	N/A	20232	23876	19934	35188	196392	22723	25925	N/A	9444	8774	9011	5762	125052	208230	5160	60889	6357	42986	N/A	1437	1845	N/A	2056	29933	10368	N/A	133892	40509	31345	N/A	14314	111127	20075	2336	8704	N/A	83849	28461	8186	50488
5841	17612	28418	22453	51143	169940	26213	1802	8029	N/A	20232	23876	19934	35188	196392	22723	25925	N/A	9444	8774	9011	5762	125052	208230	5160	60889	6357	42986	N/A	1437	1845	N/A	2056	29933	10368	N/A	133892	40509	31345	N/A	14314	111127	20075	2336	8704	N/A	83849	28461	8186	50488
5841	17612	28418	22453	51143	169940	26213	1802	8029	N/A	20232	23876	19934	35188	196392	22723	25925	N/A	9444	8774	9011	5762	125052	208230	5160	60889	6357	42986	N/A	1437	1845	N/A	2056	29933	10368	N/A	133892	40509	31345	N/A	14314	111127	20075	2336	8704	N/A	83849	28461	8186	50488
5841	17612	28418	22453	51143	169940	26213	1802	8029	N/A	20232	23876	19934	35188	196392	22723	25925	N/A	9444	8774	9011	5762	125052	208230	5160	60889	6357	42986	N/A	1437	1845	N/A	2056	29933	10368	N/A	133892	40509	31345	N/A	14314	111127	20075	2336	8704	N/A	83849	28461	8186	50488
5841	17612	28418	22453	51143	169940	26213	1802	8029	N/A	20232	23876	19934	35188	196392	22723	25925	N/A	9444	8774	9011	5762	125052	208230	5160	60889	6357	42986	N/A	1437	1845	N/A	2056	29933	10368	N/A	133892	40509	31345	N/A	14314	111127	20075	2336	8704	N/A	83849	28461	8186	50488
5841	17612	28418	22453	51143	169940	26213	1802	8029	N/A	20232	23876	19934	35188	196392	22723	25925	N/A	9444	8774	9011	5762	125052	208230	5160	60889	6357	42986	N/A	1437	1845	N/A	2056	29933	10368	N/A	133892	40509	31345	N/A	14314	111127	20075	2336	8704	N/A	83849	28461	8186	50488
5841	17612	28418	22453	51143	169940	26213	1802	8029	N/A	20232	23876	19934	35188	196392	22723	25925	N/A	9444	8774	9011	5762	125052	208230	5160	60889	6357	42986	N/A	1437	1845	N/A	2056	29933	10368	N/A	133892	40509	31345	N/A	14314	111127	20075	2336	8704	N/A	83849	28461	8186	50488
5841	17612	28418	22453	51143	169940	26213	1802	8029	N/A	20232	23876	19934	35188	196392	22723	25925	N/A	9444	8774	9011	5762	125052	208230	5160	60889	6357	42986	N/A	1437	1845	N/A	2056	29933	10368	N/A	133892	40509	31345	N/A	14314	111127	20075	2336	8704	N/A	83849	28461	8186	50488
5841	17612	28418	22453	51143	169940	26213	1802	8029	N/A	20232	23876	19934	35188	196392	22723	25925	N/A	9444	8774	9011	5762	125052	208230	5160	60889	6357	42986	N/A	1437	1845	N/A	2056	29933	10368	N/A	133892	40509	31345	N/A	14314	111127	20075	2336	8704	N/A	83849	28461	8186	50488
5841	17612	28418	22453	51143	169940	26213	1802	8029	N/A	20232	23876	19934	35188	196392	22723	25925	N/A	9444	8774	9011	5762	125052	208230	5160	60889	6357	42986	N/A	1437	1845	N/A	2056	29933	10368	N/A	133892	40509	31345	N/A	14314	111127	20075	2336	8704	N/A	83849	28461	8186	50488
5841	17612	28418	22453	51143	169940	26213	1802	8029	N/A	20232	23876	19934	35188	196392	22723	25925	N/A	9444	8774	9011	5762	125052	208230	5160	60889	6357	42986	N/A	1437	1845	N/A	2056	29933	10368	N/A	133892	40509	31345	N/A	14314	111127	20075	2336	8704	N/A	83849	28461	8186	50488
5841	17612	28418	22453	51143	169940	26213	1802	8029	N/A	20232	23876	19934	35188	196392	22723	25925	N/A	9444	8774	9011	5762	125052	208230	5160	60889	6357	42986	N/A	1437	1845	N/A	2056	29933	10368	N/A	133892	40509	31345	N/A	14314	111127	20075	2336	8704	N/A	83849	28461	8186	50488
5841	17612	28418	22453	51143	169940	26213	1802	8029	N/A	20232	23876	19934	35188	196392	22723	25925	N/A	9444	8774	9011	5762	125052	208230	5160	60889	6357	42986	N/A	1437	1845	N/A	2056	29933	10368	N/A	133892	40509	31345	N/A	14314	111127	20075	2336	8704	N/A	83849	28461	8186	50488
5841	17612	28418	22453	51143	169940	26213	1802	8029	N/A	20232	23876	19934	35188	196392	22723	25925	N/A	9444	8774	9011	5762	125052	208230	5160	60889	6357	42986	N/A	1437	1845	N/A	2056	29933	10368	N/A	133892	40509	31345	N/A	14314	111127	20075	2336	8704	N/A	83849	28461	8186	50488
5841	17612	28418	22453	51143	169940	26213	1802	8029	N/A	20232	23876	19934	35188	196392	22723	25925	N/A	9444	8774	9011	5762	125052	208230	5160	60889	6357	42986	N/A	1437	1845	N/A	2056	29933	10368	N/A	133892	40509	31345	N/A	14314	111127	20075	2336	8704	N/A	83849	28461	8186	50488
5841	17612	28418	22453	51143	169940	26213	1802	8029	N/A	20232	23876	19934	35188	196392	22723	25925	N/A	9444	8774	9011	5762	125052	208230	5160	60889	6357	42986	N/A	1437	1845	N/A	2056	29933	10368	N/A	133892	40509	31345	N/A	14314	111127	20075	2336	8704	N/A	83849	28461	8186	50488
5841	17612	28418	22453	51143	169940	26213	1802	8029	N/A	20232	23876	19934	35188	196392	22723	25925	N/A	9444	8774	9011	5762	125052	208230	5160	60889	6357	42986	N/A	1437	1845	N/A	2056	29933	10368	N/A	133892	40509	31345	N/A	14314	111127	20075	2336	8704	N/A	83849	28461	8186	50488
5841	17612	28418	22453	51143	169940	26213	1802	8029	N/A	20232	23876	19934	35188	196392	22723	25925	N/A	9444	8774	9011	5762	125052	208230	5160	60889	6357	42986	N/A	1437	1845	N/A	2056	29933	10368	N/A	133892	40509	31345	N/A	14314	111127	20075	2336	8704	N/A	83849	28461	8186	50488
5841	17612	28418	22453	51143	169940	26213	1802	8029	N/A	20232	23876	19934	35188	196392	22723	25925	N/A	9444	8774	9011	5762	125052	208230	5160	60889	6357	42986	N/A	1437	1845	N/A	2056	29933	10368	N/A	133892	40509	31345	N/A	14314	111127	20075	2336	8704	N/A	83849	28461	8186	50488
5841	17612	28418	22453	51143	169940	26213	1802	8029	N/A	20232	23876	19934	35188	196392	22723	25925	N/A	9444	8774	9011	5762	125052	208230	5160	60889	6357	42986	N/A	1437	1845	N/A	2056	29933	10368	N/A	133892	40509	31345	N/A	14314	111127	20075	2336	8704	N/A	83849	28461	8186	50488
5841	17612	28418	22453	51143	169940	26213	1802	8029	N/A	20232	23876	19934	35188	196392	22723	25925	N/A	9444	8774	9011	5762	125052	208230	5160	60889	6357	42986	N/A	1437	1845	N/A	2056	29933	10368	N/A	133892	40509	31345	N/A	14314	111127	20075	2336	8704	N/A	83849	28461	8186	50488
5841	17612	28418	22453	51143	169940	26213	1802	8029	N/A	20232	23876	19934	35188	196392	22723	25925	N/A	9444	8774	9011	5762	125052	208230	5160	60889	6357	42986	N/A	1437	1845	N/A	2056	29933	10368	N/A	133892	40509	31345	N/A	14314	111127	20075	2336	8704	N/A	83849	28461	8186	50488
5841	17612	28418	22453	51143	169940	26213	1802	8029	N/A	20232	23876	19934	35188	196392	22723	25925	N/A	9444	8774	9011	5762	125052	208230	5160	60889	6357	42986	N/A	1437	1845	N/A	2056	29933	10368	N/A	133892	40509	31345	N/A	14314	111127	20075	2336	8704	N/A	83849	28461	8186	50488
5841	17612	28418	22453	51143	169940	26213	1802	8029	N/A	20232	23876	19934	35188	196392	22723	25925	N/A	9444	8774	9011	5762	125052	208230	5160	60889	6357	42986	N/A	1437	1845	N/A	2056	29933	10368	N/A	133892	40509	31345	N/A	14314	111127	20075	2336	8704	N/A	83849	28461	8186	50488
5841	17612	28418	22453	51143	169940	26213	1802	8029	N/A	20232	23876	19934	35188	196392	22723	25925	N/A	9444	8774	9011	5762	125052	208230	5160	60889	6357	42986	N/A	1437	1845	N/A	2056	29933	10368	N/A	133892	40509	31345	N/A	14314	111127	20075	2336	8704	N/A	83849	28461	8186	50488
5841	17612	28418	22453	51143	169940	26213	1802	8029	N/A	20232	23876	19934	35188	196392	22723	25925	N/A	9444	8774	9011	5762	125052	208230	5160	60889	6357	42986	N/A	1437	1845	N/A	2056	29933	10368	N/A	133892	40509	31345	N/A	14314	111127	20075	2336	8704	N/A	83849	28461	8186	50488
5841	17612	28418	22453	51143	169940	26213	1802	8029	N/A	20232	23876	19934	35188	196392	22723	25925	N/A	9444	8774	9011	5762	125052	208230	5160	60889	6357	42986	N/A	1437	1845	N/A	2056	29933	10368	N/A	133892	40509	31345	N/A	14314	111127	20075	2336	8704	N/A	83849	28461	8186	50488
5841	17612	28418	22453	51143	169940	26213	1802	8029	N/A	20232	23876	19934	35188	196392	22723	25925	N/A	9444	8774	9011	5762	125052	208230	5160	60889	6357	42986	N/A	1437	1845	N/A	2056	29933	10368	N/A	133892	40509	31345	N/A	14314	111127	20075	2336	8704	N/A	83849	28461	8186	50488
5841	17612	28418	22453	51143	169940	26213	1802	8029	N/A	20232	23876	19934	35188	196392	22723	25925	N/A	9444	8774	9011	5762	125052	208230	5160	60889	6357	42986	N/A	1437	1845	N/A	2056	29933	10368	N/A	133892	40509	31345	N/A	14314	111127	20075	2336	8704	N/A	83849	28461	8186	50488
5841	17612	28418	22453	51143	169940	26213	1802	8029	N/A	20232	23876	19934	35188	196392	22723	25925	N/A	9444	8774	9011	5762	125052	208230	5160	60889	6357	42986	N/A	1437	1845	N/A	2056	29933	10368	N/A	133892	40509	31345	N/A	14314	111127	20075	2336	8704	N/A	83849	28461	8186	50488
5841	17612	28418	22453	51143	169940	26213	1802	8029	N/A	20232	23876	19934	35188	196392	22723	25925	N/A	9444	8774	9011	5762	125052	208230	5160	60889	6357	42986	N/A	1437	1845	N/A	2056	29933	10368	N/A	133892	40509	31345	N/A	14314	111127	20075	2336	8704	N/A	83849	28461	8186	50488
5841	17612	28418	22453	51143	169940	26213	1802	8029	N/A	20232	23876	19934	35188	196392	22723	25925	N/A	9444	8774	9011	5762	125052	208230	5160	60889	6357	42986	N/A	1437	1845	N/A	2056	29933	10368	N/A	133892	40509	31345	N/A	14314	111127	20075	2336	8704	N/A	83849	28461	8186	50488
5841	17612	28418	22453	51143	169940	26213	1802	8029	N/A	20232	23876	19934	35188	196392	22723	25925	N/A	9444	8774	9011	5762	125052	208230	5160	60889	6357	42986	N/A	1437	1845	N/A	2056	29933	10368	N/A	133892	40509	31345	N/A	14314	111127	20075	2336	8704	N/A	83849	28461	8186	50488
5841	17612	28418	22453	51143	169940	26213	1802	8029	N/A	20232	23876	19934	35188	196392	22723	25925	N/A	9444	8774	9011	5762	125052	208230	5160	60889	6357	42986	N/A	1437	1845	N/A	2056	29933	10368	N/A	133892	40509	31345	N/A	14314	111127	20075	2336	8704	N/A	83849	28461	8186	50488
5841	17612	28418	22453	51143	169940	26213	1802	8029	N/A	20232	23876	19934	35188	196392	22723	25925	N/A	9444	8774	9011	5762	125052	208230	5160	60889	6357	42986	N/A	1437	1845	N/A	2056	29933	10368	N/A	133892	40509	31345	N/A	14314	111127	20075	2336	8704	N/A	83849	28461	8186	50488
5841	17612	28418	22453	51143	169940	26213	1802	8029	N/A	20232	23876	19934	35188	196392	22723	25925	N/A	9444	8774	9011	5762	125052	208230	5160	60889	6357	42986	N/A	1437	1845	N/A	2056	29933	10368	N/A	133892	40509	31345	N/A	14314	111127	20075	2336	8704	N/A	83849	28461	8186	50488
5841	17612	28418	22453	51143	169940	26213	1802	8029	N/A	20232	23876	19934	35188	196392	22723	25925	N/A	9444	8774	9011	5762	125052	208230	5160	60889	6357	42986	N/A	1437	1845	N/A	2056	29933	10368	N/A	133892	40509	31345	N/A	14314	111127	20075	2336	8704	N/A	83849	28461	8186	50488
5841	17612	28418	22453	51143	169940	26213	1802	8029	N/A	20232	23876	19934	35188	196392	22723	25925	N/A	9444	8774	9011	5762	125052	208230	5160	60889	6357	42986	N/A	1437	1845	N/A	2056	29933	10368	N/A	133892	40509	31345	N/A	14314	111127	20075	2336	8704	N/A	83849	28461	8186	50488
5841	17612	28418	22453	51143	169940	26213	1802	8029	N/A	20232	23876	19934	35188	196392	22723	25925	N/A	9444	8774	9011	5762	125052	208230	5160	60889	6357	42986	N/A	1437	1845	N/A	2056	29933	10368	N/A	4945	40509	31345	N/A	14314	111127	20075	2336	8704	N/A	83849	28461	8186	50488
5841	17612	28418	22453	51143	169940	26213	1802	8029	N/A	20232	23876	19934	35188	196392	22723	25925	N/A	9444	8774	9011	5762	125052	208230	5160	60889	6357	42986	N/A	1437	1845	N/A	2056	29933	10368	N/A	4945	40509	31345	N/A	14314	111127	20075	2336	8704	N/A	83849	28461	8186	50488
5841	17612	28418	22453	51143	169940	26213	1802	8029	N/A	20232	23876	19934	35188	196392	22723	25925	N/A	9444	8774	9011	5762	125052	208230	5160	60889	6357	42986	N/A	1437	1845	N/A	2056	29933	10368	N/A	4945	40509	31345	N/A	14314	111127	20075	2336	8704	N/A	83849	28461	8186	50488
5841	17612	28418	22453	51143	169940	26213	1802	8029	N/A	20232	23876	19934	35188	196392	22723	25925	N/A	9444	8774	9011	5762	125052	208230	5160	60889	6357	42986	N/A	1437	1845	N/A	2056	29933	10368	N/A	4945	40509	31345	N/A	14314	111127	20075	2336	8704	N/A	83849	28461	8186	50488
5841	17612	28418	22453	51143	169940	26213	1802	8029	N/A	20232	23876	19934	35188	196392	22723	25925	N/A	9444	8774	9011	5762	125052	208230	5160	60889	6357	42986	N/A	1437	1845	N/A	2056	29933	10368	N/A	4945	40509	31345	N/A	14314	111127	20075	2336	8704	N/A	83849	28461	8186	50488
5841	17612	28418	22453	51143	169940	26213	1802	8029	N/A	20232	23876	19934	35188	196392	22723	25925	N/A	9444	8774	9011	5762	125052	208230	5160	60889	6357	42986	N/A	1437	1845	N/A	2056	29933	10368	N/A	4945	40509	31345	N/A	14314	111127	20075	2336	8704	N/A	83849	28461	8186	50488
5841	17612	28418	22453	51143	169940	26213	1802	8029	N/A	20232	23876	19934	35188	196392	22723	25925	N/A	9444	8774	9011	5762	125052	208230	5160	60889	6357	42986	N/A	1437	1845	N/A	2056	29933	10368	N/A	4945	40509	31345	N/A	14314	111127	20075	2336	8704	N/A	83849	28461	8186	50488
5841	17612	28418	22453	51143	169940	26213	1802	8029	N/A	20232	23876	19934	35188	196392	22723	25925	N/A	9444	8774	9011	5762	125052	208230	5160	60889	6357	42986	N/A	1437	1845	N/A	2056	29933	10368	N/A	4945	40509	31345	N/A	14314	111127	20075	2336	8704	N/A	83849	28461	8186	50488
5841	17612	28418	22453	51143	169940	26213	1802	8029	N/A	20232	23876	19934	35188	196392	22723	25925	N/A	9444	8774	9011	5762	125052	208230	5160	60889	6357	42986	N/A	1437	1845	N/A	2056	29933	10368	N/A	4945	40509	31345	N/A	14314	111127	20075	2336	8704	N/A	83849	28461	8186	50488
5841	17612	28418	22453	51143	169940	26213	1802	8029	N/A	20232	23876	19934	35188	196392	22723	25925	N/A	9444	8774	9011	5762	125052	208230	5160	60889	6357	42986	N/A	1437	1845	N/A	2056	29933	10368	N/A	4945	40509	31345	N/A	14314	111127	20075	2336	8704	N/A	83849	28461	8186	50488
5841	17612	28418	22453	51143	169940	26213	1802	8029	N/A	20232	23876	19934	35188	196392	22723	25925	N/A	9444	8774	9011	5762	125052	208230	5160	60889	6357	42986	N/A	1437	1845	N/A	2056	29933	10368	N/A	4945	40509	31345	N/A	14314	111127	20075	2336	8704	N/A	83849	28461	8186	50488
5841	17612	28418	22453	51143	169940	26213	1802	8029	N/A	20232	23876	19934	35188	196392	22723	25925	N/A	9444	8774	9011	5762	125052	208230	5160	60889	6357	42986	N/A	1437	1845	N/A	2056	29933	10368	N/A	4945	40509	31345	N/A	14314	111127	20075	2336	8704	N/A	83849	28461	8186	50488
5841	17612	28418	22453	51143	169940	26213	1802	8029	N/A	20232	23876	19934	35188	196392	22723	25925	N/A	9444	8774	9011	5762	125052	208230	5160	60889	6357	42986	N/A	1437	1845	N/A	2056	29933	10368	N/A	4945	40509	31345	N/A	14314	111127	20075	2336	8704	N/A	83849	28461	8186	50488
5841	17612	28418	22453	51143	169940	26213	1802	8029	N/A	20232	23876	19934	35188	196392	22723	25925	N/A	9444	8774	9011	5762	125052	208230	5160	60889	6357	42986	N/A	1437	1845	N/A	2056	29933	10368	N/A	4945	40509	31345	N/A	14314	111127	20075	2336	8704	N/A	83849	28461	8186	50488
5841	17612	28418	22453	51143	169940	26213	1802	8029	N/A	20232	23876	19934	35188	196392	22723	25925	N/A	9444	8774	9011	5762	125052	208230	5160	60889	6357	42986	N/A	1437	1845	N/A	2056	29933	10368	N/A	4945	40509	31345	N/A	14314	111127	20075	2336	8704	N/A	83849	28461	8186	50488
5841	17612	28418	22453	51143	169940	26213	1802	8029	N/A	20232	23876	19934	35188	196392	22723	25925	N/A	9444	8774	9011	5762	125052	208230	5160	60889	6357	42986	N/A	1437	1845	N/A	2056	29933	10368	N/A	4945	40509	31345	N/A	14314	111127	20075	2336	8704	N/A	83849	28461	8186	50488
5841	17612	28418	22453	51143	169940	26213	1802	8029	N/A	20232	23876	19934	35188	196392	22723	25925	N/A	9444	8774	9011	5762	125052	208230	5160	60889	6357	42986	N/A	1437	1845	N/A	2056	29933	10368	N/A	4945	40509	31345	N/A	14314	111127	20075	2336	8704	N/A	83849	28461	8186	50488
5841	17612	28418	22453	51143	169940	26213	1802	8029	N/A	20232	23876	19934	35188	196392	22723	25925	N/A	9444	8774	9011	5762	125052	208230	5160	60889	6357	42986	N/A	1437	1845	N/A	2056	29933	10368	N/A	4945	40509	31345	N/A	14314	111127	20075	2336	8704	N/A	83849	28461	8186	50488
5841	17612	28418	22453	51143	169940	26213	1802	8029	N/A	20232	23876	19934	35188	196392	22723	25925	N/A	9444	8774	9011	5762	125052	208230	5160	60889	6357	42986	N/A	1437	1845	N/A	2056	29933	10368	N/A	4945	40509	31345	N/A	14314	111127	20075	2336	8704	N/A	83849	28461	8186	50488
5841	17612	28418	22453	51143	169940	26213	1802	8029	N/A	20232	23876	19934	35188	196392	22723	25925	N/A	9444	8774	9011	5762	125052	208230	5160	60889	6357	42986	N/A	1437	1845	N/A	2056	29933	10368	N/A	4945	40509	31345	N/A	14314	111127	20075	2336	8704	N/A	83849	28461	8186	50488
5841	17612	28418	22453	51143	169940	26213	1802	8029	N/A	20232	23876	19934	35188	196392	22723	25925	N/A	9444	8774	9011	5762	125052	208230	5160	60889	6357	42986	N/A	1437	1845	N/A	2056	29933	10368	N/A	4945	40509	31345	N/A	14314	111127	20075	2336	8704	N/A	83849	28461	8186	50488
5841	17612	28418	22453	51143	169940	26213	1802	8029	N/A	20232	23876	19934	35188	196392	22723	25925	N/A	9444	8774	9011	5762	125052	208230	5160	60889	6357	42986	N/A	1437	1845	N/A	2056	29933	10368	N/A	4945	40509	31345	N/A	14314	111127	20075	2336	8704	N/A	83849	28461	8186	50488
5841	17612	28418	22453	51143	169940	26213	1802	8029	N/A	20232	23876	19934	35188	196392	22723	25925	N/A	9444	8774	9011	5762	125052	208230	5160	60889	6357	42986	N/A	1437	1845	N/A	2056	29933	10368	N/A	4945	40509	31345	N/A	14314	111127	20075	2336	8704	N/A	83849	28461	8186	50488
5841	17612	28418	22453	51143	169940	26213	1802	8029	N/A	20232	23876	19934	35188	196392	22723	25925	N/A	9444	8774	9011	5762	125052	208230	5160	60889	6357	42986	N/A	1437	1845	N/A	2056	29933	10368	N/A	4945	40509	31345	N/A	14314	111127	20075	2336	8704	N/A	83849	28461	8186	50488
5841	17612	28418	22453	51143	169940	26213	1802	8029	N/A	20232	23876	19934	35188	196392	22723	25925	N/A	9444	8774	9011	5762	125052	208230	5160	60889	6357	42986	N/A	1437	1845	N/A	2056	29933	10368	N/A	4945	40509	31345	N/A	14314	111127	20075	2336	8704	N/A	83849	28461	8186	50488
5841	17612	28418	22453	51143	169940	26213	1802	8029	N/A	20232	23876	19934	35188	196392	22723	25925	N/A	9444	8774	9011	5762	125052	208230	5160	60889	6357	42986	N/A	1437	1845	N/A	2056	29933	10368	N/A	4945	40509	31345	N/A	14314	111127	20075	2336	8704	N/A	83849	28461	8186	50488
5841	17612	28418	22453	51143	169940	26213	1802	8029	N/A	20232	23876	19934	35188	196392	22723	25925	N/A	9444	8774	9011	5762	125052	208230	5160	60889	6357	42986	N/A	1437	1845	N/A	2056	29933	10368	N/A	4945	40509	31345	N/A	14314	111127	20075	2336	8704	N/A	83849	28461	8186	50488
5841	17612	28418	22453	51143	169940	26213	1802	8029	N/A	20232	23876	19934	35188	196392	22723	25925	N/A	9444	8774	9011	5762	125052	208230	5160	60889	6357	42986	N/A	1437	1845	N/A	2056	29933	10368	N/A	4945	40509	31345	N/A	14314	111127	20075	2336	8704	N/A	83849	28461	8186	50488
5841	17612	28418	22453	51143	169940	26213	1802	8029	N/A	20232	23876	19934	35188	196392	22723	25925	N/A	9444	8774	9011	5762	125052	208230	5160	60889	6357	42986	N/A	1437	1845	N/A	2056	29933	10368	N/A	4945	40509	31345	N/A	14314	111127	20075	2336	8704	N/A	83849	28461	8186	50488
5841	17612	28418	22453	51143	169940	26213	1802	8029	N/A	20232	23876	19934	35188	196392	22723	25925	N/A	9444	8774	9011	5762	125052	208230	5160	60889	6357	42986	N/A	1437	1845	N/A	2056	29933	10368	N/A	4945	40509	31345	N/A	14314	111127	20075	2336	8704	N/A	83849	28461	8186	50488
5841	17612	28418	22453	51143	169940	26213	1802	8029	N/A	20232	23876	19934	35188	196392	22723	25925	N/A	9444	8774	9011	5762	125052	208230	5160	60889	6357	42986	N/A	1437	1845	N/A	2056	29933	10368	N/A	4945	40509	31345	N/A	14314	111127	20075	2336	8704	N/A	83849	28461	8186	50488
5841	17612	28418	22453	51143	169940	26213	1802	8029	N/A	20232	23876	19934	35188	196392	22723	4326	N/A	9444	8774	9011	5762	125052	208230	5160	60889	6357	42986	N/A	1437	1845	N/A	2056	29933	10368	N/A	4945	40509	31345	N/A	14314	111127	20075	2336	8704	N/A	83849	28461	8186	50488
5841	17612	28418	22453	51143	169940	26213	1802	8029	N/A	20232	23876	19934	35188	196392	22723	4326	N/A	9444	8774	9011	5762	125052	208230	5160	60889	6357	42986	N/A	1437	1845	N/A	2056	29933	10368	N/A	4945	40509	31345	N/A	14314	111127	20075	2336	8704	N/A	83849	28461	8186	50488
5841	17612	28418	22453	51143	169940	26213	1802	8029	N/A	20232	23876	19934	35188	196392	22723	4326	N/A	9444	8774	9011	5762	125052	208230	5160	60889	6357	42986	N/A	1437	1845	N/A	2056	29933	10368	N/A	4945	40509	31345	N/A	14314	111127	20075	2336	8704	N/A	83849	28461	8186	50488
5841	17612	28418	22453	51143	169940	26213	1802	8029	N/A	20232	23876	19934	35188	196392	22723	4326	N/A	9444	8774	9011	5762	125052	208230	5160	60889	6357	42986	N/A	1437	1845	N/A	2056	29933	10368	N/A	4945	40509	31345	N/A	14314	111127	20075	2336	8704	N/A	83849	28461	8186	50488
5841	17612	28418	22453	51143	169940	26213	1802	8029	N/A	20232	23876	19934	35188	196392	22723	4326	N/A	9444	8774	9011	5762	125052	208230	5160	60889	6357	42986	N/A	1437	1845	N/A	2056	29933	10368	N/A	4945	40509	31345	N/A	14314	111127	20075	2336	8704	N/A	83849	28461	8186	50488
5841	17612	28418	22453	51143	169940	26213	1802	8029	N/A	20232	23876	19934	35188	196392	22723	4326	N/A	9444	8774	9011	5762	125052	208230	5160	60889	6357	42986	N/A	1437	1845	N/A	2056	29933	10368	N/A	4945	40509	31345	N/A	14314	111127	20075	2336	8704	N/A	83849	28461	8186	50488
5841	17612	28418	22453	51143	169940	26213	1802	8029	N/A	20232	23876	19934	35188	196392	22723	4326	N/A	9444	8774	9011	5762	125052	208230	5160	60889	6357	42986	N/A	1437	1845	N/A	2056	29933	10368	N/A	4945	40509	31345	N/A	14314	111127	20075	2336	8704	N/A	83849	28461	8186	50488
5841	17612	28418	22453	51143	169940	26213	1802	8029	N/A	20232	23876	19934	35188	196392	22723	4326	N/A	9444	8774	9011	5762	125052	208230	5160	60889	6357	42986	N/A	1437	1845	N/A	2056	29933	10368	N/A	4945	40509	31345	N/A	14314	111127	20075	2336	8704	N/A	83849	28461	8186	50488
5841	17612	28418	22453	51143	169940	26213	1802	8029	N/A	20232	23876	19934	35188	196392	22723	4326	N/A	9444	8774	9011	5762	125052	208230	5160	60889	6357	42986	N/A	1437	1845	N/A	2056	29933	10368	N/A	4945	40509	31345	N/A	14314	111127	20075	2336	8704	N/A	83849	28461	8186	50488
5841	17612	28418	22453	51143	169940	26213	1802	8029	N/A	20232	23876	19934	35188	196392	22723	4326	N/A	9444	8774	9011	5762	125052	208230	5160	60889	6357	42986	N/A	1437	1845	N/A	2056	29933	10368	N/A	4945	40509	31345	N/A	14314	111127	20075	2336	8704	N/A	83849	28461	8186	50488
5841	17612	28418	22453	51143	169940	26213	1802	8029	N/A	20232	23876	19934	35188	196392	22723	4326	N/A	9444	8774	9011	5762	125052	208230	5160	60889	6357	42986	N/A	1437	1845	N/A	2056	29933	10368	N/A	4945	40509	31345	N/A	14314	111127	20075	2336	8704	N/A	83849	28461	8186	50488
5841	17612	28418	22453	51143	169940	26213	1802	8029	N/A	20232	23876	19934	35188	196392	22723	4326	N/A	9444	8774	9011	5762	125052	208230	5160	60889	6357	42986	N/A	1437	1845	N/A	2056	29933	10368	N/A	4945	40509	31345	N/A	14314	111127	20075	2336	8704	N/A	83849	28461	8186	50488
5841	17612	28418	22453	51143	169940	26213	1802	8029	N/A	20232	23876	19934	35188	196392	22723	4326	N/A	9444	8774	9011	5762	125052	208230	5160	60889	6357	42986	N/A	1437	1845	N/A	2056	29933	10368	N/A	4945	40509	31345	N/A	14314	111127	20075	2336	8704	N/A	83849	28461	8186	50488
5841	17612	28418	22453	51143	169940	26213	1802	8029	N/A	20232	23876	19934	35188	196392	22723	4326	N/A	9444	8774	9011	5762	125052	208230	5160	60889	6357	42986	N/A	1437	1845	N/A	2056	29933	10368	N/A	4945	40509	31345	N/A	14314	111127	20075	2336	8704	N/A	83849	28461	8186	50488
5841	17612	28418	22453	51143	169940	26213	1802	8029	N/A	20232	23876	19934	35188	196392	22723	4326	N/A	9444	8774	9011	5762	125052	208230	5160	60889	6357	42986	N/A	1437	1845	N/A	2056	29933	10368	N/A	4945	40509	31345	N/A	14314	111127	20075	2336	8704	N/A	83849	28461	8186	50488
5841	17612	28418	22453	51143	169940	26213	1802	8029	N/A	20232	23876	19934	35188	196392	22723	4326	N/A	9444	8774	9011	5762	125052	208230	5160	60889	6357	42986	N/A	1437	1845	N/A	2056	29933	10368	N/A	4945	40509	31345	N/A	14314	111127	20075	2336	8704	N/A	83849	28461	8186	50488
5841	17612	28418	22453	51143	169940	26213	1802	8029	N/A	20232	23876	19934	35188	196392	22723	4326	N/A	9444	8774	9011	5762	125052	208230	5160	60889	6357	42986	N/A	1437	1845	N/A	2056	29933	10368	N/A	4945	40509	31345	N/A	14314	111127	20075	2336	8704	N/A	83849	28461	8186	50488
5841	17612	28418	22453	51143	169940	26213	1802	8029	N/A	20232	23876	19934	35188	196392	22723	4326	N/A	9444	8774	9011	5762	125052	208230	5160	60889	6357	42986	N/A	1437	1845	N/A	2056	29933	10368	N/A	4945	40509	31345	N/A	14314	111127	20075	2336	8704	N/A	83849	28461	8186	50488
5841	17612	28418	22453	51143	169940	26213	1802	8029	N/A	20232	23876	19934	35188	196392	22723	4326	N/A	9444	8774	9011	5762	125052	208230	5160	60889	6357	42986	N/A	1437	1845	N/A	2056	29933	10368	N/A	4945	40509	31345	N/A	14314	111127	20075	2336	8704	N/A	83849	28461	8186	50488
5841	17612	28418	22453	51143	169940	26213	1802	8029	N/A	20232	23876	19934	35188	196392	22723	4326	N/A	9444	8774	9011	5762	125052	208230	5160	60889	6357	42986	N/A	1437	1845	N/A	2056	29933	10368	N/A	4945	40509	31345	N/A	14314	111127	20075	2336	8704	N/A	83849	28461	8186	50488
5841	17612	28418	22453	51143	169940	26213	1802	8029	N/A	20232	23876	19934	35188	196392	22723	4326	N/A	9444	8774	9011	5762	125052	208230	5160	60889	6357	42986	N/A	1437	1845	N/A	2056	29933	10368	N/A	4945	40509	31345	N/A	14314	111127	20075	2336	8704	N/A	83849	28461	8186	50488
5841	17612	28418	22453	51143	169940	26213	1802	8029	N/A	20232	23876	19934	35188	196392	22723	4326	N/A	9444	8774	9011	5762	125052	208230	5160	60889	6357	42986	N/A	1437	1845	N/A	2056	29933	10368	N/A	4945	40509	31345	N/A	14314	111127	20075	2336	8704	N/A	83849	28461	8186	50488
5841	17612	28418	22453	51143	169940	26213	1802	8029	N/A	20232	23876	19934	35188	196392	22723	4326	N/A	9444	8774	9011	5762	125052	208230	5160	60889	6357	42986	N/A	1437	1845	N/A	2056	29933	10368	N/A	4945	40509	31345	N/A	14314	111127	20075	2336	8704	N/A	83849	28461	8186	50488
5841	17612	28418	22453	51143	169940	26213	1802	8029	N/A	20232	23876	19934	35188	196392	22723	4326	N/A	9444	8774	9011	5762	125052	208230	5160	60889	6357	42986	N/A	1437	1845	N/A	2056	29933	10368	N/A	4945	40509	31345	N/A	14314	111127	20075	2336	8704	N/A	83849	28461	8186	50488
5841	17612	28418	22453	51143	169940	26213	1802	8029	N/A	20232	23876	19934	35188	196392	22723	4326	N/A	9444	8774	9011	5762	125052	208230	5160	60889	6357	42986	N/A	1437	1845	N/A	2056	29933	10368	N/A	4945	40509	31345	N/A	14314	111127	20075	2336	8704	N/A	83849	28461	8186	50488
5841	17612	28418	22453	51143	169940	26213	1802	8029	N/A	20232	23876	19934	35188	196392	22723	4326	N/A	9444	8774	9011	5762	125052	208230	5160	60889	6357	42986	N/A	1437	1845	N/A	2056	29933	10368	N/A	4945	40509	31345	N/A	14314	111127	20075	2336	8704	N/A	83849	28461	8186	50488
5841	17612	28418	22453	51143	169940	26213	1802	8029	N/A	20232	23876	19934	35188	196392	22723	4326	N/A	9444	8774	9011	5762	125052	208230	5160	60889	6357	42986	N/A	1437	1845	N/A	2056	29933	10368	N/A	4945	40509	31345	N/A	14314	111127	20075	2336	8704	N/A	83849	28461	8186	50488
5841	17612	28418	22453	51143	169940	26213	1802	8029	N/A	20232	23876	19934	35188	196392	22723	4326	N/A	9444	8774	9011	5762	125052	208230	5160	60889	6357	42986	N/A	1437	1845	N/A	2056	29933	10368	N/A	4945	40509	31345	N/A	14314	111127	20075	2336	8704	N/A	83849	28461	8186	50488
5841	17612	28418	22453	51143	169940	26213	1802	8029	N/A	20232	23876	19934	35188	196392	22723	4326	N/A	9444	8774	9011	5762	125052	208230	5160	60889	6357	42986	N/A	1437	1845	N/A	2056	29933	10368	N/A	4945	40509	31345	N/A	14314	111127	20075	2336	8704	N/A	83849	28461	8186	50488
5841	17612	28418	22453	51143	169940	26213	1802	8029	N/A	20232	23876	19934	35188	196392	22723	4326	N/A	9444	8774	9011	5762	125052	208230	5160	60889	6357	42986	N/A	1437	1845	N/A	2056	29933	10368	N/A	4945	40509	31345	N/A	14314	111127	20075	2336	8704	N/A	83849	28461	8186	50488
5841	17612	28418	22453	51143	169940	26213	1802	8029	N/A	20232	23876	19934	35188	196392	22723	4326	N/A	9444	8774	9011	5762	125052	208230	5160	60889	6357	42986	N/A	1437	1845	N/A	2056	29933	10368	N/A	4945	40509	31345	N/A	14314	111127	20075	2336	8704	N/A	83849	28461	8186	50488
5841	17612	28418	22453	51143	169940	26213	1802	8029	N/A	20232	23876	19934	35188	196392	22723	4326	N/A	9444	8774	9011	5762	125052	208230	5160	60889	6357	42986	N/A	1437	1845	N/A	2056	29933	10368	N/A	4945	40509	31345	N/A	14314	111127	20075	2336	8704	N/A	83849	28461	8186	50488
5841	17612	28418	22453	51143	169940	26213	1802	8029	N/A	20232	23876	19934	35188	196392	22723	4326	N/A	9444	8774	9011	5762	125052	208230	5160	60889	6357	42986	N/A	1437	1845	N/A	2056	29933	10368	N/A	4945	40509	31345	N/A	14314	111127	20075	2336	8704	N/A	83849	28461	8186	50488
5841	17612	28418	22453	51143	169940	26213	1802	8029	N/A	20232	23876	19934	35188	196392	22723	4326	N/A	9444	8774	9011	5762	125052	208230	5160	60889	6357	42986	N/A	1437	1845	N/A	2056	29933	10368	N/A	4945	40509	31345	N/A	14314	111127	20075	2336	8704	N/A	83849	28461	8186	50488
5841	17612	28418	22453	51143	169940	26213	1802	8029	N/A	20232	23876	19934	35188	196392	22723	4326	N/A	9444	8774	9011	5762	125052	208230	5160	60889	6357	42986	N/A	1437	1845	N/A	2056	29933	10368	N/A	4945	40509	31345	N/A	14314	111127	20075	2336	8704	N/A	83849	28461	8186	50488
5841	17612	28418	22453	51143	169940	26213	1802	8029	N/A	20232	23876	19934	35188	196392	22723	4326	N/A	9444	8774	9011	5762	125052	208230	5160	60889	6357	42986	N/A	1437	1845	N/A	2056	29933	10368	N/A	4945	40509	31345	N/A	14314	111127	20075	2336	8704	N/A	83849	28461	8186	50488
5841	17612	28418	22453	51143	169940	26213	1802	8029	N/A	20232	23876	19934	35188	196392	22723	4326	N/A	9444	8774	9011	5762	125052	208230	5160	60889	6357	42986	N/A	1437	1845	N/A	2056	29933	10368	N/A	4945	40509	31345	N/A	14314	111127	20075	2336	8704	N/A	83849	28461	8186	50488
5841	17612	28418	22453	51143	169940	26213	1802	8029	N/A	20232	23876	19934	35188	196392	22723	4326	N/A	9444	8774	9011	5762	125052	208230	5160	60889	6357	42986	N/A	1437	1845	N/A	2056	29933	10368	N/A	4945	40509	31345	N/A	14314	111127	20075	2336	8704	N/A	83849	28461	8186	50488
5841	17612	28418	22453	51143	169940	26213	1802	8029	N/A	20232	23876	19934	35188	196392	22723	4326	N/A	9444	8774	9011	5762	125052	208230	5160	60889	6357	42986	N/A	1437	1845	N/A	2056	29933	10368	N/A	4945	40509	31345	N/A	14314	111127	20075	2336	8704	N/A	83849	28461	8186	50488
5841	17612	28418	22453	51143	169940	26213	1802	8029	N/A	20232	23876	19934	35188	196392	22723	4326	N/A	9444	8774	9011	5762	125052	208230	5160	60889	6357	42986	N/A	1437	1845	N/A	2056	29933	10368	N/A	4945	40509	31345	N/A	14314	111127	20075	2336	8704	N/A	83849	28461	8186	50488
5841	17612	28418	22453	51143	169940	26213	1802	8029	N/A	20232	23876	19934	35188	196392	22723	4326	N/A	9444	8774	9011	5762	125052	208230	5160	60889	6357	42986	N/A	1437	1845	N/A	2056	29933	10368	N/A	4945	40509	31345	N/A	14314	111127	20075	2336	8704	N/A	83849	28461	8186	50488
5841	17612	28418	22453	51143	169940	26213	1802	8029	N/A	20232	23876	19934	35188	196392	22723	4326	N/A	9444	8774	9011	5762	125052	208230	5160	60889	6357	42986	N/A	1437	1845	N/A	2056	29933	10368	N/A	4945	40509	31345	N/A	14314	111127	20075	2336	8704	N/A	83849	28461	8186	50488
5841	17612	28418	22453	51143	169940	26213	1802	8029	N/A	20232	23876	19934	35188	196392	22723	4326	N/A	9444	8774	9011	5762	125052	208230	5160	60889	6357	42986	N/A	1437	1845	N/A	2056	29933	10368	N/A	4945	40509	31345	N/A	14314	111127	20075	2336	8704	N/A	83849	28461	8186	50488
5841	17612	28418	22453	51143	169940	26213	1802	8029	N/A	20232	23876	19934	35188	196392	22723	4326	N/A	9444	8774	9011	5762	125052	208230	5160	60889	6357	42986	N/A	1437	1845	N/A	2056	29933	10368	N/A	4945	40509	31345	N/A	14314	111127	20075	2336	8704	N/A	83849	28461	8186	50488
5841	17612	28418	22453	51143	169940	26213	1802	8029	N/A	20232	23876	19934	35188	196392	22723	4326	N/A	9444	8774	9011	5762	125052	208230	5160	60889	6357	42986	N/A	1437	1845	N/A	2056	29933	10368	N/A	4945	40509	31345	N/A	14314	111127	20075	2336	8704	N/A	83849	28461	8186	50488
5841	17612	28418	22453	51143	169940	26213	1802	8029	N/A	20232	23876	19934	35188	196392	22723	4326	N/A	9444	8774	9011	5762	125052	208230	5160	60889	6357	42986	N/A	1437	1845	N/A	2056	29933	10368	N/A	4945	40509	31345	N/A	14314	111127	20075	2336	8704	N/A	83849	28461	8186	50488
5841	17612	28418	22453	51143	169940	26213	1802	8029	N/A	20232	23876	19934	35188	196392	22723	4326	N/A	9444	8774	9011	5762	125052	208230	5160	60889	6357	42986	N/A	1437	1845	N/A	2056	29933	10368	N/A	4945	40509	31345	N/A	14314	111127	20075	2336	8704	N/A	83849	28461	8186	50488
5841	17612	28418	22453	51143	169940	26213	1802	8029	N/A	20232	23876	19934	35188	196392	22723	4326	N/A	9444	8774	9011	5762	125052	208230	5160	60889	6357	42986	N/A	1437	1845	N/A	2056	29933	10368	N/A	4945	40509	31345	N/A	14314	111127	20075	2336	8704	N/A	83849	28461	8186	50488
5841	17612	28418	22453	51143	169940	26213	1802	8029	N/A	20232	23876	19934	35188	196392	22723	4326	N/A	9444	8774	9011	5762	125052	208230	5160	60889	6357	42986	N/A	1437	1845	N/A	2056	29933	10368	N/A	4945	40509	31345	N/A	14314	111127	20075	2336	8704	N/A	83849	28461	8186	50488
5841	17612	28418	22453	51143	169940	26213	1802	8029	N/A	20232	23876	19934	35188	196392	22723	4326	N/A	9444	8774	9011	5762	125052	208230	5160	60889	6357	42986	N/A	1437	1845	N/A	2056	29933	10368	N/A	4945	40509	31345	N/A	14314	111127	20075	2336	8704	N/A	83849	28461	8186	50488
5841	17612	28418	22453	51143	169940	26213	1802	8029	N/A	20232	23876	19934	35188	196392	22723	4326	N/A	9444	8774	9011	5762	125052	208230	5160	60889	6357	42986	N/A	1437	1845	N/A	2056	29933	10368	N/A	4945	40509	31345	N/A	14314	111127	20075	2336	8704	N/A	83849	28461	8186	50488
5841	17612	28418	22453	51143	169940	26213	1802	8029	N/A	20232	23876	19934	35188	196392	22723	4326	N/A	9444	8774	9011	5762	125052	208230	5160	60889	6357	42986	N/A	1437	1845	N/A	2056	29933	10368	N/A	4945	40509	31345	N/A	14314	111127	20075	2336	8704	N/A	83849	28461	8186	50488
5841	17612	28418	22453	51143	169940	26213	1802	8029	N/A	20232	23876	19934	35188	196392	22723	4326	N/A	9444	8774	9011	5762	125052	208230	5160	60889	6357	42986	N/A	1437	1845	N/A	2056	29933	10368	N/A	4945	40509	31345	N/A	14314	111127	20075	2336	8704	N/A	83849	28461	8186	50488
5841	17612	28418	22453	51143	169940	26213	1802	8029	N/A	20232	23876	19934	35188	196392	22723	4326	N/A	9444	8774	9011	5762	125052	208230	5160	60889	6357	42986	N/A	1437	1845	N/A	2056	29933	10368	N/A	4945	40509	31345	N/A	14314	111127	20075	2336	8704	N/A	83849	28461	8186	50488
5841	17612	28418	22453	51143	169940	26213	1802	8029	N/A	20232	23876	19934	35188	196392	22723	4326	N/A	9444	8774	9011	5762	125052	208230	5160	60889	6357	42986	N/A	1437	1845	N/A	2056	29933	10368	N/A	4945	40509	31345	N/A	14314	111127	20075	2336	8704	N/A	83849	28461	8186	50488
5841	17612	28418	22453	51143	169940	26213	1802	8029	N/A	20232	23876	19934	35188	196392	22723	4326	N/A	9444	8774	9011	5762	125052	208230	5160	60889	6357	42986	N/A	1437	1845	N/A	2056	29933	10368	N/A	4945	40509	31345	N/A	14314	111127	20075	2336	8704	N/A	83849	28461	8186	50488
5841	17612	28418	22453	51143	169940	26213	1802	8029	N/A	20232	23876	19934	35188	196392	22723	4326	N/A	9444	8774	9011	5762	125052	208230	5160	60889	6357	42986	N/A	1437	1845	N/A	2056	29933	10368	N/A	4945	40509	31345	N/A	14314	111127	20075	2336	8704	N/A	83849	28461	8186	50488
5841	17612	28418	22453	51143	169940	26213	1802	8029	N/A	20232	23876	19934	35188	196392	22723	4326	N/A	9444	8774	9011	5762	125052	208230	5160	60889	6357	42986	N/A	1437	1845	N/A	2056	29933	10368	N/A	4945	40509	31345	N/A	14314	111127	20075	2336	8704	N/A	83849	28461	8186	50488
5841	17612	28418	22453	51143	169940	26213	1802	8029	N/A	20232	23876	19934	35188	196392	22723	4326	N/A	9444	8774	9011	5762	125052	208230	5160	60889	6357	42986	N/A	1437	1845	N/A	2056	29933	10368	N/A	4945	40509	31345	N/A	14314	111127	20075	2336	8704	N/A	83849	28461	8186	50488
5841	17612	28418	22453	51143	169940	26213	1802	8029	N/A	20232	23876	19934	35188	196392	22723	4326	N/A	9444	8774	9011	5762	125052	208230	5160	60889	6357	42986	N/A	1437	1845	N/A	2056	29933	10368	N/A	4945	40509	31345	N/A	14314	111127	20075	2336	8704	N/A	83849	28461	8186	50488
5841	17612	28418	22453	51143	169940	26213	1802	8029	N/A	20232	23876	19934	35188	196392	22723	4326	N/A	9444	8774	9011	5762	125052	208230	5160	60889	6357	42986	N/A	1437	1845	N/A	2056	29933	10368	N/A	4945	40509	31345	N/A	14314	111127	20075	2336	8704	N/A	83849	28461	8186	50488
5841	17612	28418	22453	51143	169940	26213	1802	8029	N/A	20232	23876	19934	35188	196392	22723	4326	N/A	9444	8774	9011	5762	125052	208230	5160	60889	6357	42986	N/A	1437	1845	N/A	2056	29933	10368	N/A	4945	40509	31345	N/A	14314	111127	20075	2336	8704	N/A	83849	28461	8186	50488
5841	17612	28418	22453	51143	169940	26213	1802	8029	N/A	20232	23876	19934	35188	196392	22723	4326	N/A	9444	8774	9011	5762	125052	208230	5160	60889	6357	42986	N/A	1437	1845	N/A	2056	29933	10368	N/A	4945	40509	31345	N/A	14314	111127	20075	2336	8704	N/A	83849	28461	8186	50488
5841	17612	28418	22453	51143	169940	26213	1802	8029	N/A	20232	23876	19934	35188	196392	22723	4326	N/A	9444	8774	9011	5762	125052	208230	5160	60889	6357	42986	N/A	1437	1845	N/A	2056	29933	10368	N/A	4945	40509	31345	N/A	14314	111127	20075	2336	8704	N/A	83849	28461	8186	50488
[truncated: 7,752 more rows]
[truncated: 150 more columns]
