# Supplementary material for: Algorithms for the selection of fluorescent reporters
Source: Commun Biol. 2021 Jan 26;4:118. doi: 10.1038/s42003-020-01599-5 (PMC7838271; doi:10.1038/s42003-020-01599-5)
Supplement: Supplementary file 7 — Supplementary Data 4 [file 42003_2020_1599_MOESM7_ESM.zip › SupplementaryData4/figure3.xlsx]

## Sheet: figure3a
	Prediction						Observation
	Cerulean	Sirius	KO	mPlum	iRFP720		Cerulean	Sirius	KO	mPlum	iRFP720
Violet (B)	1	0	0	0	0		1	0.0019405	0.00113254	0	0
UV (A)	0.0146469	1	0	0	0		0	1	0	0	0
Yel/Grn (C)	0	0	1	0.149203	0		0.000859711	0	1	0.0254411	0
Yel/Grn (D)	0.000148138	0	0.0787189	1	0.0725888		0.000556031	0	0.0789267	1	0.009088
Red (C)	0	0	0	0	1		1.48252e-05	0	0	0	1

## Sheet: figure3b
	With Brightness					Without Brightness
n	Signals Match (%)	Within 5%	Within 10%	Within 20%		Signals Match (%)	Within 5%	Within 10%	Within 20%
2	1	0.983333	0.994444	1		1	0.965	0.99	1
3	1	0.992509	0.996255	1		1	0.96	0.99	1
4	1	0.967391	0.978261	0.997283		1	0.968391	0.994253	1
5	0.142857	0.595604	0.61978	0.641758		0.642857	0.633333	0.709524	0.8

## Sheet: figure3c
	With Brightness					Without Brightness
n	Signals Match (%)	Within 5%	Within 10%	Within 20%		Signals Match (%)	Within 5%	Within 10%	Within 20%
2	0.961039	0.954545	0.974026	0.980519		1	0.96875	0.984375	0.984375
3	0.885057	0.873563	0.934866	0.934866		0.988889	0.925926	0.955556	0.955556
4	0.181818	0.522727	0.573232	0.593434		0.978723	0.87234	0.925532	0.941489
5	0.0206186	0.369072	0.449485	0.521649		0.344444	0.575556	0.615556	0.668889

## Sheet: figure3d
	With Brightness					Without Brightness
n	Signals Match (%)	Within 5 %	Within 10%	Within 20%		Signals Match (%)	Within 5 %	Within 10%	Within 20%
2	0.949495	0.924242	0.969697	0.974747		1	0.935	0.995	0.995
3	0.27	0.38	0.416667	0.423333		0.37	0.373333	0.44	0.483333
4	0	0.1575	0.1725	0.1725		0.07	0.1275	0.195	0.2725
5	0	0.044	0.046	0.046		0	0.058	0.066	0.084
