# Supplementary material for: Algorithms for the selection of fluorescent reporters
Source: Commun Biol. 2021 Jan 26;4:118. doi: 10.1038/s42003-020-01599-5 (PMC7838271; doi:10.1038/s42003-020-01599-5)
Supplement: Supplementary file 7 — Supplementary Data 4 [file 42003_2020_1599_MOESM7_ESM.zip › SupplementaryData4/figure4.xlsx]

## Sheet: figure4
	Blue Laser										Violet Laser										Red Laser										Yel/Grn Laser										UV Laser
Wavelength	mEmerald	iFP1.4	miRFP670	miRFP720	mKalama1	mKeima	mKelly2	Sirius	TagRFP-T	T-Sapphire	mEmerald	iFP1.4	miRFP670	miRFP720	mKalama1	mKeima	mKelly2	Sirius	TagRFP-T	T-Sapphire	mEmerald	iFP1.4	miRFP670	miRFP720	mKalama1	mKeima	mKelly2	Sirius	TagRFP-T	T-Sapphire	mEmerald	iFP1.4	miRFP670	miRFP720	mKalama1	mKeima	mKelly2	Sirius	TagRFP-T	T-Sapphire	mEmerald	iFP1.4	miRFP670	miRFP720	mKalama1	mKeima	mKelly2	Sirius	TagRFP-T
300	0	0	0	0	0	0	0	0	0	0	0	0	0	0	0	0	0	0	0	0	0	0	0	0	0	0	0	0	0	0	0	0	0	0	0	0	0	0	0	0	0	0	0	0	0	0	0	0	0
301	0	0	0	0	0	0	0	0	0	0	0	0	0	0	0	0	0	0	0	0	0	0	0	0	0	0	0	0	0	0	0	0	0	0	0	0	0	0	0	0	0	0	0	0	0	0	0	0	0
302	0	0	0	0	0	0	0	0	0	0	0	0	0	0	0	0	0	0	0	0	0	0	0	0	0	0	0	0	0	0	0	0	0	0	0	0	0	0	0	0	0	0	0	0	0	0	0	0	0
303	0	0	0	0	0	0	0	0	0	0	0	0	0	0	0	0	0	0	0	0	0	0	0	0	0	0	0	0	0	0	0	0	0	0	0	0	0	0	0	0	0	0	0	0	0	0	0	0	0
304	0	0	0	0	0	0	0	0	0	0	0	0	0	0	0	0	0	0	0	0	0	0	0	0	0	0	0	0	0	0	0	0	0	0	0	0	0	0	0	0	0	0	0	0	0	0	0	0	0
305	0	0	0	0	0	0	0	0	0	0	0	0	0	0	0	0	0	0	0	0	0	0	0	0	0	0	0	0	0	0	0	0	0	0	0	0	0	0	0	0	0	0	0	0	0	0	0	0	0
306	0	0	0	0	0	0	0	0	0	0	0	0	0	0	0	0	0	0	0	0	0	0	0	0	0	0	0	0	0	0	0	0	0	0	0	0	0	0	0	0	0	0	0	0	0	0	0	0	0
307	0	0	0	0	0	0	0	0	0	0	0	0	0	0	0	0	0	0	0	0	0	0	0	0	0	0	0	0	0	0	0	0	0	0	0	0	0	0	0	0	0	0	0	0	0	0	0	0	0
308	0	0	0	0	0	0	0	0	0	0	0	0	0	0	0	0	0	0	0	0	0	0	0	0	0	0	0	0	0	0	0	0	0	0	0	0	0	0	0	0	0	0	0	0	0	0	0	0	0
309	0	0	0	0	0	0	0	0	0	0	0	0	0	0	0	0	0	0	0	0	0	0	0	0	0	0	0	0	0	0	0	0	0	0	0	0	0	0	0	0	0	0	0	0	0	0	0	0	0
310	0	0	0	0	0	0	0	0	0	0	0	0	0	0	0	0	0	0	0	0	0	0	0	0	0	0	0	0	0	0	0	0	0	0	0	0	0	0	0	0	0	0	0	0	0	0	0	0	0
311	0	0	0	0	0	0	0	0	0	0	0	0	0	0	0	0	0	0	0	0	0	0	0	0	0	0	0	0	0	0	0	0	0	0	0	0	0	0	0	0	0	0	0	0	0	0	0	0	0
312	0	0	0	0	0	0	0	0	0	0	0	0	0	0	0	0	0	0	0	0	0	0	0	0	0	0	0	0	0	0	0	0	0	0	0	0	0	0	0	0	0	0	0	0	0	0	0	0	0
313	0	0	0	0	0	0	0	0	0	0	0	0	0	0	0	0	0	0	0	0	0	0	0	0	0	0	0	0	0	0	0	0	0	0	0	0	0	0	0	0	0	0	0	0	0	0	0	0	0
314	0	0	0	0	0	0	0	0	0	0	0	0	0	0	0	0	0	0	0	0	0	0	0	0	0	0	0	0	0	0	0	0	0	0	0	0	0	0	0	0	0	0	0	0	0	0	0	0	0
315	0	0	0	0	0	0	0	0	0	0	0	0	0	0	0	0	0	0	0	0	0	0	0	0	0	0	0	0	0	0	0	0	0	0	0	0	0	0	0	0	0	0	0	0	0	0	0	0	0
316	0	0	0	0	0	0	0	0	0	0	0	0	0	0	0	0	0	0	0	0	0	0	0	0	0	0	0	0	0	0	0	0	0	0	0	0	0	0	0	0	0	0	0	0	0	0	0	0	0
317	0	0	0	0	0	0	0	0	0	0	0	0	0	0	0	0	0	0	0	0	0	0	0	0	0	0	0	0	0	0	0	0	0	0	0	0	0	0	0	0	0	0	0	0	0	0	0	0	0
318	0	0	0	0	0	0	0	0	0	0	0	0	0	0	0	0	0	0	0	0	0	0	0	0	0	0	0	0	0	0	0	0	0	0	0	0	0	0	0	0	0	0	0	0	0	0	0	0	0
319	0	0	0	0	0	0	0	0	0	0	0	0	0	0	0	0	0	0	0	0	0	0	0	0	0	0	0	0	0	0	0	0	0	0	0	0	0	0	0	0	0	0	0	0	0	0	0	0	0
320	0	0	0	0	0	0	0	0	0	0	0	0	0	0	0	0	0	0	0	0	0	0	0	0	0	0	0	0	0	0	0	0	0	0	0	0	0	0	0	0	0	0	0	0	0	0	0	0	0
321	0	0	0	0	0	0	0	0	0	0	0	0	0	0	0	0	0	0	0	0	0	0	0	0	0	0	0	0	0	0	0	0	0	0	0	0	0	0	0	0	0	0	0	0	0	0	0	0	0
322	0	0	0	0	0	0	0	0	0	0	0	0	0	0	0	0	0	0	0	0	0	0	0	0	0	0	0	0	0	0	0	0	0	0	0	0	0	0	0	0	0	0	0	0	0	0	0	0	0
323	0	0	0	0	0	0	0	0	0	0	0	0	0	0	0	0	0	0	0	0	0	0	0	0	0	0	0	0	0	0	0	0	0	0	0	0	0	0	0	0	0	0	0	0	0	0	0	0	0
324	0	0	0	0	0	0	0	0	0	0	0	0	0	0	0	0	0	0	0	0	0	0	0	0	0	0	0	0	0	0	0	0	0	0	0	0	0	0	0	0	0	0	0	0	0	0	0	0	0
325	0	0	0	0	0	0	0	0	0	0	0	0	0	0	0	0	0	0	0	0	0	0	0	0	0	0	0	0	0	0	0	0	0	0	0	0	0	0	0	0	0	0	0	0	0	0	0	0	0
326	0	0	0	0	0	0	0	0	0	0	0	0	0	0	0	0	0	0	0	0	0	0	0	0	0	0	0	0	0	0	0	0	0	0	0	0	0	0	0	0	0	0	0	0	0	0	0	0	0
327	0	0	0	0	0	0	0	0	0	0	0	0	0	0	0	0	0	0	0	0	0	0	0	0	0	0	0	0	0	0	0	0	0	0	0	0	0	0	0	0	0	0	0	0	0	0	0	0	0
328	0	0	0	0	0	0	0	0	0	0	0	0	0	0	0	0	0	0	0	0	0	0	0	0	0	0	0	0	0	0	0	0	0	0	0	0	0	0	0	0	0	0	0	0	0	0	0	0	0
329	0	0	0	0	0	0	0	0	0	0	0	0	0	0	0	0	0	0	0	0	0	0	0	0	0	0	0	0	0	0	0	0	0	0	0	0	0	0	0	0	0	0	0	0	0	0	0	0	0
330	0	0	0	0	0	0	0	0	0	0	0	0	0	0	0	0	0	0	0	0	0	0	0	0	0	0	0	0	0	0	0	0	0	0	0	0	0	0	0	0	0	0	0	0	0	0	0	0	0
331	0	0	0	0	0	0	0	0	0	0	0	0	0	0	0	0	0	0	0	0	0	0	0	0	0	0	0	0	0	0	0	0	0	0	0	0	0	0	0	0	0	0	0	0	0	0	0	0	0
332	0	0	0	0	0	0	0	0	0	0	0	0	0	0	0	0	0	0	0	0	0	0	0	0	0	0	0	0	0	0	0	0	0	0	0	0	0	0	0	0	0	0	0	0	0	0	0	0	0
333	0	0	0	0	0	0	0	0	0	0	0	0	0	0	0	0	0	0	0	0	0	0	0	0	0	0	0	0	0	0	0	0	0	0	0	0	0	0	0	0	0	0	0	0	0	0	0	0	0
334	0	0	0	0	0	0	0	0	0	0	0	0	0	0	0	0	0	0	0	0	0	0	0	0	0	0	0	0	0	0	0	0	0	0	0	0	0	0	0	0	0	0	0	0	0	0	0	0	0
335	0	0	0	0	0	0	0	0	0	0	0	0	0	0	0	0	0	0	0	0	0	0	0	0	0	0	0	0	0	0	0	0	0	0	0	0	0	0	0	0	0	0	0	0	0	0	0	0	0
336	0	0	0	0	0	0	0	0	0	0	0	0	0	0	0	0	0	0	0	0	0	0	0	0	0	0	0	0	0	0	0	0	0	0	0	0	0	0	0	0	0	0	0	0	0	0	0	0	0
337	0	0	0	0	0	0	0	0	0	0	0	0	0	0	0	0	0	0	0	0	0	0	0	0	0	0	0	0	0	0	0	0	0	0	0	0	0	0	0	0	0	0	0	0	0	0	0	0	0
338	0	0	0	0	0	0	0	0	0	0	0	0	0	0	0	0	0	0	0	0	0	0	0	0	0	0	0	0	0	0	0	0	0	0	0	0	0	0	0	0	0	0	0	0	0	0	0	0	0
339	0	0	0	0	0	0	0	0	0	0	0	0	0	0	0	0	0	0	0	0	0	0	0	0	0	0	0	0	0	0	0	0	0	0	0	0	0	0	0	0	0	0	0	0	0	0	0	0	0
340	0	0	0	0	0	0	0	0	0	0	0	0	0	0	0	0	0	0	0	0	0	0	0	0	0	0	0	0	0	0	0	0	0	0	0	0	0	0	0	0	0	0	0	0	0	0	0	0	0
341	0	0	0	0	0	0	0	0	0	0	0	0	0	0	0	0	0	0	0	0	0	0	0	0	0	0	0	0	0	0	0	0	0	0	0	0	0	0	0	0	0	0	0	0	0	0	0	0	0
342	0	0	0	0	0	0	0	0	0	0	0	0	0	0	0	0	0	0	0	0	0	0	0	0	0	0	0	0	0	0	0	0	0	0	0	0	0	0	0	0	0	0	0	0	0	0	0	0	0
343	0	0	0	0	0	0	0	0	0	0	0	0	0	0	0	0	0	0	0	0	0	0	0	0	0	0	0	0	0	0	0	0	0	0	0	0	0	0	0	0	0	0	0	0	0	0	0	0	0
344	0	0	0	0	0	0	0	0	0	0	0	0	0	0	0	0	0	0	0	0	0	0	0	0	0	0	0	0	0	0	0	0	0	0	0	0	0	0	0	0	0	0	0	0	0	0	0	0	0
345	0	0	0	0	0	0	0	0	0	0	0	0	0	0	0	0	0	0	0	0	0	0	0	0	0	0	0	0	0	0	0	0	0	0	0	0	0	0	0	0	0	0	0	0	0	0	0	0	0
346	0	0	0	0	0	0	0	0	0	0	0	0	0	0	0	0	0	0	0	0	0	0	0	0	0	0	0	0	0	0	0	0	0	0	0	0	0	0	0	0	0	0	0	0	0	0	0	0	0
347	0	0	0	0	0	0	0	0	0	0	0	0	0	0	0	0	0	0	0	0	0	0	0	0	0	0	0	0	0	0	0	0	0	0	0	0	0	0	0	0	0	0	0	0	0	0	0	0	0
348	0	0	0	0	0	0	0	0	0	0	0	0	0	0	0	0	0	0	0	0	0	0	0	0	0	0	0	0	0	0	0	0	0	0	0	0	0	0	0	0	0	0	0	0	0	0	0	0	0
349	0	0	0	0	0	0	0	0	0	0	0	0	0	0	0	0	0	0	0	0	0	0	0	0	0	0	0	0	0	0	0	0	0	0	0	0	0	0	0	0	0	0	0	0	0	0	0	0	0
350	0	0	0	0	0	0	0	0	0	0	0	0	0	0	0	0	0	0	0	0	0	0	0	0	0	0	0	0	0	0	0	0	0	0	0	0	0	0	0	0	0	0	0	0	0	0	0	0	0
351	0	0	0	0	0	0	0	0	0	0	0	0	0	0	0	0	0	0	0	0	0	0	0	0	0	0	0	0	0	0	0	0	0	0	0	0	0	0	0	0	0	0	0	0	0	0	0	0	0
352	0	0	0	0	0	0	0	0	0	0	0	0	0	0	0	0	0	0	0	0	0	0	0	0	0	0	0	0	0	0	0	0	0	0	0	0	0	0	0	0	0	0	0	0	0	0	0	0	0
353	0	0	0	0	0	0	0	0	0	0	0	0	0	0	0	0	0	0	0	0	0	0	0	0	0	0	0	0	0	0	0	0	0	0	0	0	0	0	0	0	0	0	0	0	0	0	0	0	0
354	0	0	0	0	0	0	0	0	0	0	0	0	0	0	0	0	0	0	0	0	0	0	0	0	0	0	0	0	0	0	0	0	0	0	0	0	0	0	0	0	0	0	0	0	0	0	0	0	0
355	0	0	0	0	0	0	0	0	0	0	0	0	0	0	0	0	0	0	0	0	0	0	0	0	0	0	0	0	0	0	0	0	0	0	0	0	0	0	0	0	0	0	0	0	0	0	0	0	0
356	0	0	0	0	0	0	0	0	0	0	0	0	0	0	0	0	0	0	0	0	0	0	0	0	0	0	0	0	0	0	0	0	0	0	0	0	0	0	0	0	0	0	0	0	0	0	0	0	0
357	0	0	0	0	0	0	0	0	0	0	0	0	0	0	0	0	0	0	0	0	0	0	0	0	0	0	0	0	0	0	0	0	0	0	0	0	0	0	0	0	0	0	0	0	0	0	0	0	0
358	0	0	0	0	0	0	0	0	0	0	0	0	0	0	0	0	0	0	0	0	0	0	0	0	0	0	0	0	0	0	0	0	0	0	0	0	0	0	0	0	0	0	0	0	0	0	0	0	0
359	0	0	0	0	0	0	0	0	0	0	0	0	0	0	0	0	0	0	0	0	0	0	0	0	0	0	0	0	0	0	0	0	0	0	0	0	0	0	0	0	0	0	0	0	0	0	0	0	0
360	0	0	0	0	0	0	0	0	0	0	0	0	0	0	0	0	0	0	0	0	0	0	0	0	0	0	0	0	0	0	0	0	0	0	0	0	0	0	0	0	0	0	0	0	0	0	0	0	0
361	0	0	0	0	0	0	0	0	0	0	0	0	0	0	0	0	0	0	0	0	0	0	0	0	0	0	0	0	0	0	0	0	0	0	0	0	0	0	0	0	0	0	0	0	0	0	0	0	0
362	0	0	0	0	0	0	0	0	0	0	0	0	0	0	0	0	0	0	0	0	0	0	0	0	0	0	0	0	0	0	0	0	0	0	0	0	0	0	0	0	0	0	0	0	0	0	0	0	0
363	0	0	0	0	0	0	0	0	0	0	0	0	0	0	0	0	0	0	0	0	0	0	0	0	0	0	0	0	0	0	0	0	0	0	0	0	0	0	0	0	0	0	0	0	0	0	0	0	0
364	0	0	0	0	0	0	0	0	0	0	0	0	0	0	0	0	0	0	0	0	0	0	0	0	0	0	0	0	0	0	0	0	0	0	0	0	0	0	0	0	0	0	0	0	0	0	0	0	0
365	0	0	0	0	0	0	0	0	0	0	0	0	0	0	0	0	0	0	0	0	0	0	0	0	0	0	0	0	0	0	0	0	0	0	0	0	0	0	0	0	0	0	0	0	0	0	0	0	0
366	0	0	0	0	0	0	0	0	0	0	0	0	0	0	0	0	0	0	0	0	0	0	0	0	0	0	0	0	0	0	0	0	0	0	0	0	0	0	0	0	0	0	0	0	0	0	0	0	0
367	0	0	0	0	0	0	0	0	0	0	0	0	0	0	0	0	0	0	0	0	0	0	0	0	0	0	0	0	0	0	0	0	0	0	0	0	0	0	0	0	0	0	0	0	0	0	0	0	0
368	0	0	0	0	0	0	0	0	0	0	0	0	0	0	0	0	0	0	0	0	0	0	0	0	0	0	0	0	0	0	0	0	0	0	0	0	0	0	0	0	0	0	0	0	0	0	0	0	0
369	0	0	0	0	0	0	0	0	0	0	0	0	0	0	0	0	0	0	0	0	0	0	0	0	0	0	0	0	0	0	0	0	0	0	0	0	0	0	0	0	0	0	0	0	0	0	0	0	0
370	0	0	0	0	0	0	0	0	0	0	0	0	0	0	0	0	0	0	0	0	0	0	0	0	0	0	0	0	0	0	0	0	0	0	0	0	0	0	0	0	0	0	0	0	0	0	0	0	0
371	0	0	0	0	0	0	0	0	0	0	0	0	0	0	0	0	0	0	0	0	0	0	0	0	0	0	0	0	0	0	0	0	0	0	0	0	0	0	0	0	0	0	0	0	0	0	0	0	0
372	0	0	0	0	0	0	0	0	0	0	0	0	0	0	0	0	0	0	0	0	0	0	0	0	0	0	0	0	0	0	0	0	0	0	0	0	0	0	0	0	0	0	0	0	0	0	0	0	0
373	0	0	0	0	0	0	0	0	0	0	0	0	0	0	0	0	0	0	0	0	0	0	0	0	0	0	0	0	0	0	0	0	0	0	0	0	0	0	0	0	0	0	0	0	0	0	0	0	0
374	0	0	0	0	0	0	0	0	0	0	0	0	0	0	0	0	0	0	0	0	0	0	0	0	0	0	0	0	0	0	0	0	0	0	0	0	0	0	0	0	0	0	0	0	0	0	0	0	0
375	0	0	0	0	0	0	0	0	0	0	0	0	0	0	0	0	0	0	0	0	0	0	0	0	0	0	0	0	0	0	0	0	0	0	0	0	0	0	0	0	0	0	0	0	0	0	0	0	0
376	0	0	0	0	0	0	0	0	0	0	0	0	0	0	0	0	0	0	0	0	0	0	0	0	0	0	0	0	0	0	0	0	0	0	0	0	0	0	0	0	0	0	0	0	0	0	0	0	0
377	0	0	0	0	0	0	0	0	0	0	0	0	0	0	0	0	0	0	0	0	0	0	0	0	0	0	0	0	0	0	0	0	0	0	0	0	0	0	0	0	0	0	0	0	0	0	0	0	0
378	0	0	0	0	0	0	0	0	0	0	0	0	0	0	0	0	0	0	0	0	0	0	0	0	0	0	0	0	0	0	0	0	0	0	0	0	0	0	0	0	0	0	0	0	0	0	0	0	0
379	0	0	0	0	0	0	0	0	0	0	0	0	0	0	0	0	0	0	0	0	0	0	0	0	0	0	0	0	0	0	0	0	0	0	0	0	0	0	0	0	0	0	0	0	0	0	0	0	0
380	0	0	0	0	0	0	0	0	0	0	0	0	0	0	0	0	0	0	0	0	0	0	0	0	0	0	0	0	0	0	0	0	0	0	0	0	0	0	0	0	0	0	0	0	0	0	0	0	0
381	0	0	0	0	0	0	0	0	0	0	0	0	0	0	0	0	0	0.00119856	0	0	0	0	0	0	0	0	0	0	0	0	0	0	0	0	0	0	0	0	0	0	0	0	0	0	0	0	0	0.0263102	0
382	0	0	0	0	0	0	0	0	0	0	0	0	0	0	0	0	0	0.00169796	0	0	0	0	0	0	0	0	0	0	0	0	0	0	0	0	0	0	0	0	0	0	0	0	0	0	0	0	0	0.0372728	0
383	0	0	0	0	0	0	0	0	0	0	0	0	0	0	0	0	0	0.0022019	0	0	0	0	0	0	0	0	0	0	0	0	0	0	0	0	0	0	0	0	0	0	0	0	0	0	0	0	0	0.0483351	0
384	0	0	0	0	0	0	0	0	0	0	0	0	0	0	0	0	0	0.0027013	0	0	0	0	0	0	0	0	0	0	0	0	0	0	0	0	0	0	0	0	0	0	0	0	0	0	0	0	0	0.0592977	0
385	0	0	0	0	0	0	0	0	0	0	0	0	0	0	0	0	0	0.00354574	0	0	0	0	0	0	0	0	0	0	0	0	0	0	0	0	0	0	0	0	0	0	0	0	0	0	0	0	0	0.0778345	0
386	0	0	0	0	0	0	0	0	0	0	0	0	0	0	0	0	0	0.0046308	0	0	0	0	0	0	0	0	0	0	0	0	0	0	0	0	0	0	0	0	0	0	0	0	0	0	0	0	0	0.101653	0
387	0	0	0	0	0	0	0	0	0	0	0	0	0	0	0	0	0	0.00580212	0	0	0	0	0	0	0	0	0	0	0	0	0	0	0	0	0	0	0	0	0	0	0	0	0	0	0	0	0	0.127365	0
388	0	0	0	0	0	0	0	0	0	0	0	0	0	0	0	0	0	0.00719136	0	0	0	0	0	0	0	0	0	0	0	0	0	0	0	0	0	0	0	0	0	0	0	0	0	0	0	0	0	0.157861	0
389	0	0	0	0	0	0	0	0	0	0	0	0	0	0	0	0	0	0.00901644	0	0	0	0	0	0	0	0	0	0	0	0	0	0	0	0	0	0	0	0	0	0	0	0	0	0	0	0	0	0.197925	0
390	0	0	0	0	0	0	0	0	0	0	0	0	0	0	0	0	0	0.0110731	0	0	0	0	0	0	0	0	0	0	0	0	0	0	0	0	0	0	0	0	0	0	0	0	0	0	0	0	0	0.243071	0
391	0	0	0	0	0	0	0	0	0	0	0	0	0	0	0	0	0	0.0126757	0	0	0	0	0	0	0	0	0	0	0	0	0	0	0	0	0	0	0	0	0	0	0	0	0	0	0	0	0	0.278251	0
392	0	0	0	0	0	0	0	0	0	0	0	0	0	0	0	0	0	0.014242	0	0	0	0	0	0	0	0	0	0	0	0	0	0	0	0	0	0	0	0	0	0	0	0	0	0	0	0	0	0.312633	0
393	0	0	0	0	0	0	0	0	0	0	0	0	0	0	0	0	0	0.0161261	0	0	0	0	0	0	0	0	0	0	0	0	0	0	0	0	0	0	0	0	0	0	0	0	0	0	0	0	0	0.353992	0
394	0	0	0	0	0	0	0	0	0	0	0	0	0	0	0	0	0	0.0175925	0	0	0	0	0	0	0	0	0	0	0	0	0	0	0	0	0	0	0	0	0	0	0	0	0	0	0	0	0	0.386183	0
395	0	0	0	0	0	0	0	0	0	0	0	0	0	0	0	0	0	0.0190816	0	0	0	0	0	0	0	0	0	0	0	0	0	0	0	0	0	0	0	0	0	0	0	0	0	0	0	0	0	0.418871	0
396	0	0	0	0	0	0	0	0	0	0	0	0	0	0	0	0	0	0.0207796	0	0	0	0	0	0	0	0	0	0	0	0	0	0	0	0	0	0	0	0	0	0	0	0	0	0	0	0	0	0.456144	0
397	0	0	0	0	0	0	0	0	0	0	0	0	0	0	0	0	0	0.0222097	0	0	0	0	0	0	0	0	0	0	0	0	0	0	0	0	0	0	0	0	0	0	0	0	0	0	0	0	0	0.487537	0
398	0	0	0	0	0	0	0	0	0	0	0	0	0	0	0	0	0	0.0235581	0	0	0	0	0	0	0	0	0	0	0	0	0	0	0	0	0	0	0	0	0	0	0	0	0	0	0	0	0	0.517136	0
399	0	0	0	0	0	0	0	0	0	0	0	0	0	0	0	0	0	0.0247248	0	0	0	0	0	0	0	0	0	0	0	0	0	0	0	0	0	0	0	0	0	0	0	0	0	0	0	0	0	0.542748	0
400	0	0	0	0	0	0	0	0	0	0	0	0	0	0	0.00504205	0	0	0.0258916	0	0	0	0	0	0	0	0	0	0	0	0	0	0	0	0	0	0	0	0	0	0	0	0	0	0	0.00267735	0	0	0.568361	0
401	0	0	0	0	0	0	0	0	0	0	0	0	0	0	0.00558504	0	0	0.0268359	0	0	0	0	0	0	0	0	0	0	0	0	0	0	0	0	0	0	0	0	0	0	0	0	0	0	0.00296568	0	0	0.58909	0
402	0	0	0	0	0	0	0	0	0	0	0	0	0	0	0.00682616	0	0	0.0277167	0	0	0	0	0	0	0	0	0	0	0	0	0	0	0	0	0	0	0	0	0	0	0	0	0	0	0.00362472	0	0	0.608424	0
403	0	0	0	0	0	0	0	0	0	0	0	0	0	0	0.00868784	0	0	0.0285975	0	0	0	0	0	0	0	0	0	0	0	0	0	0	0	0	0	0	0	0	0	0	0	0	0	0	0.00461328	0	0	0.627758	0
404	0	0	0	0	0	0	0	0	0	0	0	0	0	0	0.0106271	0	0	0.0294192	0	0	0	0	0	0	0	0	0	0	0	0	0	0	0	0	0	0	0	0	0	0	0	0	0	0	0.00564303	0	0	0.645797	0
405	0	0	0	0	0	0	0	0	0	0	0	0	0	0	0.0140402	0	0	0.0302228	0	0	0	0	0	0	0	0	0	0	0	0	0	0	0	0	0	0	0	0	0	0	0	0	0	0	0.00745539	0	0	0.663437	0
406	0	0	0	0	0	0	0	0	0	3.437e-05	0	0	0	0	0.0176084	0	0	0.0310309	0	0.00064848	0	0	0	0	0	0	0	0	0	0	0	0	0	0	0	0	0	0	0	0	0	0	0	0	0.00935013	0	0	0.681176	0
407	0	0	0	0	0	0	0	0	0	3.928e-05	0	0	0	0	0.0219523	0	0	0.0318481	0	0.00074112	0	0	0	0	0	0	0	0	0	0	0	0	0	0	0	0	0	0	0	0	0	0	0	0	0.0116568	0	0	0.699115	0
408	0	0	0	0	0	0	0	0	0	3.437e-05	0	0	0	0	0.0269944	0	0	0.0326653	0	0.00064848	0	0	0	0	0	0	0	0	0	0	0	0	0	0	0	0	0	0	0	0	0	0	0	0	0.0143341	0	0	0.717054	0
409	0	0	0	0	0	0	0	0	0	3.928e-05	0	0	0	0	0.0344411	0	0	0.0335279	0	0.00074112	0	0	0	0	0	0	0	0	0	0	0	0	0	0	0	0	0	0	0	0	0	0	0	0	0.0182884	0	0	0.735989	0
410	0	0	0	0	0	0	0	0	0	3.928e-05	0	0	0	0	0.0444476	0	0	0.0343905	0	0.00074112	0	0	0	0	0	0	0	0	0	0	0	0	0	0	0	0	0	0	0	0	0	0	0	0	0.0236019	0	0	0.754924	0
411	0	0	0	0	0	0	0	0	0	3.928e-05	0	0	0	0	0.0529027	0	0	0.0352395	0	0.00074112	0	0	0	0	0	0	0	0	0	0	0	0	0	0	0	0	0	0	0	0	0	0	0	0	0.0280916	0	0	0.773561	0
412	0	0	0	0	0	0	0	0	0	4.419e-05	0	0	0	0	0.067098	0	0	0.0360885	0	0.00083376	0	0	0	0	0	0	0	0	0	0	0	0	0	0	0	0	0	0	0	0	0	0	0	0	0.0356293	0	0	0.792197	0
413	0	0	0	0	0	0	0	0	0	4.419e-05	0	0	0	0	0.0807504	0	0	0.0369329	0	0.00083376	0	0	0	0	0	0	0	0	0	0	0	0	0	0	0	0	0	0	0	0	0	0	0	0	0.0428788	0	0	0.810734	0
414	0	0	0	0	0	0	0	0	0	4.91e-05	0	0	0	0	0.0992896	0	0	0.0379453	0	0.0009264	0	0	0	0	0	0	0	0	0	0	0	0	0	0	0	0	0	0	0	0	0	0	0	0	0.0527232	0	0	0.832958	0
415	0	0	0	0	0	0	0	0	0	5.401e-05	0	0	0	0	0.115347	0	0	0.0389759	0	0.00101904	0	0	0	0	0	0	0	0	0	0	0	0	0	0	0	0	0	0	0	0	0	0	0	0	0.0612495	0	0	0.855581	0
416	0	0	0	0	0	0	0	0	0	5.892e-05	0	0	0	0	0.137687	0	0	0.0399384	0	0.00111168	0	0	0	0	0	0	0	0	0	0	0	0	0	0	0	0	0	0	0	0	0	0	0	0	0.0731122	0	0	0.876709	0
417	0	0	0	0	0	0	0	0	0	5.892e-05	0	0	0	0	0.158476	0	0	0.0408918	0	0.00111168	0	0	0	0	0	0	0	0	0	0	0	0	0	0	0	0	0	0	0	0	0	0	0	0	0.0841512	0	0	0.897638	0
418	0	0	0	0	0	0	0	0	0	6.874e-05	0	0	0	0	0.183686	0	0	0.0416363	0	0.00129696	0	0	0	0	0	0	0	0	0	0	0	0	0	0	0	0	0	0	0	0	0	0	0	0	0.0975379	0	0	0.913982	0
419	0	0	0	0	0	0	0	0	0	7.856e-05	0	0	0	0	0.219989	0	0	0.0423854	0	0.00148224	0	0	0	0	0	0	0	0	0	0	0	0	0	0	0	0	0	0	0	0	0	0	0	0	0.116815	0	0	0.930426	0
420	0	0	0	0	0	0	0	0	0	8.838e-05	0	0	0	0	0.244966	0	0	0.0430574	0	0.00166752	0	0	0	0	0	0	0	0	0	0	0	0	0	0	0	0	0	0	0	0	0	0	0	0	0.130078	0	0	0.945175	0
421	0	0	0	0	0	0	0	0	0	9.82e-05	0	0	0	0	0.274831	0	0	0.043693	0	0.0018528	0	0	0	0	0	0	0	0	0	0	0	0	0	0	0	0	0	0	0	0	0	0	0	0	0.145936	0	0	0.959128	0
422	0	0	0	0	0	0	0	0	0	0.00010311	0	0	0	0	0.306014	0	0	0.044324	0	0.00194544	0	0	0	0	0	0	0	0	0	0	0	0	0	0	0	0	0	0	0	0	0	0	0	0	0.162495	0	0	0.972981	0
423	0	0	0	0	0	0	0	0	0	0.00012766	0	0	0	0	0.32975	0	0	0.044828	0	0.00240864	0	0	0	0	0	0	0	0	0	0	0	0	0	0	0	0	0	0	0	0	0	0	0	0	0.175099	0	0	0.984043	0
424	0	0	0	0	0	0	0	0	0	0.0001473	0	0	0	0	0.362795	0	0	0.045114	0	0.0027792	0	0	0	0	0	0	0	0	0	0	0	0	0	0	0	0	0	0	0	0	0	0	0	0	0.192646	0	0	0.990321	0
425	0	0	0	0	0	0	0	0	0	0.00015712	0	0	0	0	0.39359	0	0	0.0454	0	0.00296448	0	0	0	0	0	0	0	0	0	0	0	0	0	0	0	0	0	0	0	0	0	0	0	0	0.208998	0	0	0.9966	0
426	0	0	0	0	0	0	0	0	0	0.00018167	0	0	0	0	0.427411	0	0	0.045341	0	0.00342768	0	0	0	0	0	0	0	0	0	0	0	0	0	0	0	0	0	0	0	0	0	0	0	0	0.226957	0	0	0.995304	0
427	0	0	0	0	0	0	0	0	0	0.0001964	0	0	0	0	0.43827	0	0	0.0452456	0	0.0037056	0	0	0	0	0	0	0	0	0	0	0	0	0	0	0	0	0	0	0	0	0	0	0	0	0.232723	0	0	0.993212	0
428	0	0	0	0	0	0	0	0	0	0.00023077	0	0	0	0	0.468988	0	0	0.0451458	0	0.00435408	0	0	0	0	0	0	0	0	0	0	0	0	0	0	0	0	0	0	0	0	0	0	0	0	0.249035	0	0	0.991019	0
429	0	0	0	0	0	0	0	0	0	0.00025532	0	0	0	0	0.47915	0	0	0.0450459	0	0.00481728	0	0	0	0	0	0	0	0	0	0	0	0	0	0	0	0	0	0	0	0	0	0	0	0	0.254431	0	0	0.988827	0
430	0	0	0	0	0	0	0	0	0	0.00027005	0	0	0	0	0.504748	0	0	0.0449596	0	0.0050952	0	0	0	0	0	0	0	0	0	0	0	0	0	0	0	0	0	0	0	0	0	0	0	0	0.268023	0	0	0.986933	0
431	0	0	0	0	0	0	0	0	0	0.00028969	0	0	0	0	0.524373	0	0	0.0449006	0	0.00546576	0	0	0	0	0	0	0	0	0	0	0	0	0	0	0	0	0	0	0	0	0	0	0	0	0.278444	0	0	0.985637	0
432	0	0	0	0	0	0	0	0	0	0.00031424	0	0	0	0	0.524683	0	0	0.0448416	0	0.00592896	0	0	0	0	0	0	0	0	0	0	0	0	0	0	0	0	0	0	0	0	0	0	0	0	0.278609	0	0	0.984342	0
433	0	0	0	0	0	0	0	0	0	0.00033879	0	0	0	0	0.544386	0	0	0.044778	0	0.00639216	0	0	0	0	0	0	0	0	0	0	0	0	0	0	0	0	0	0	0	0	0	0	0	0	0.289071	0	0	0.982947	0
434	0	0	0	0	0	0	0	0	0	0.00036334	0	0	0	0	0.55703	0	0	0.044719	0	0.00685536	0	0	0	0	0	0	0	0	0	0	0	0	0	0	0	0	0	0	0	0	0	0	0	0	0.295785	0	0	0.981651	0
435	0	0	0	0	0	0	0	0	0	0.00039771	0	0	0	0	0.558737	0	0	0.0446373	0	0.00750384	0	0	0	0	0	0	0	0	0	0	0	0	0	0	0	0	0	0	0	0	0	0	0	0	0.296692	0	0	0.979857	0
436	0	0	0	0	0	0	0	0	0	0.00041735	0	0	0	0	0.568666	0	0	0.0445556	0	0.0078744	0	0	0	0	0	0	0	0	0	0	0	0	0	0	0	0	0	0	0	0	0	0	0	0	0.301964	0	0	0.978063	0
437	0	0	0	0	0	0	0	0	0	0.00043208	0	0	0	0	0.577586	0	0	0.0444693	0	0.00815232	0	0	0	0	0	0	0	0	0	0	0	0	0	0	0	0	0	0	0	0	0	0	0	0	0.306701	0	0	0.97617	0
438	0	0	0	0	0	0	0	0	0	0.0004419	0	0	0	0	0.59884	0	0	0.0443876	0	0.0083376	0	0	0	0	0	0	0	0	0	0	0	0	0	0	0	0	0	0	0	0	0	0	0	0	0.317987	0	0	0.974376	0
439	0	0	0	0	0	0	0	0	0	0.00047136	0	0	0	0	0.598375	0	0	0.0441606	0	0.00889344	0	0	0	0	0	0	0	0	0	0	0	0	0	0	0	0	0	0	0	0	0	0	0	0	0.31774	0	0	0.969393	0
440	0	0	0	0	0	0	0	0	0	0.000491	0	0	0	0	0.606442	0	0	0.0438973	0	0.009264	0	0	0	0	0	0	0	0	0	0	0	0	0	0	0	0	0	0	0	0	0	0	0	0	0.322023	0	0	0.963613	0
441	0	0	0	0	0	0	0	0	0	0.00050573	0	0	0	0	0.612338	0	0	0.0436566	0	0.00954192	0	0	0	0	0	0	0	0	0	0	0	0	0	0	0	0	0	0	0	0	0	0	0	0	0.325154	0	0	0.958331	0
442	0	0	0	0	0	0	0	0	0	0.00052046	0	0	0	0	0.630799	0	0	0.043416	0	0.00981984	0	0	0	0	0	0	0	0	0	0	0	0	0	0	0	0	0	0	0	0	0	0	0	0	0.334957	0	0	0.953049	0
443	0	0	0	0	0	0	0	0	0	0.00052537	0	0	0	0	0.641426	0	0	0.0431709	0	0.00991248	0	0	0	0	0	0	0	0	0	0	0	0	0	0	0	0	0	0	0	0	0	0	0	0	0.3406	0	0	0.947667	0
444	0	0	0	0	0	0	0	0	0	0.00054992	0	0	0	0	0.65632	0	0	0.0429302	0	0.0103757	0	0	0	0	0	0	0	0	0	0	0	0	0	0	0	0	0	0	0	0	0	0	0	0	0.348509	0	0	0.942385	0
445	0	0	0	0	0	0	0	0	0	0.00054501	0	0	0	0	0.667955	0	0	0.0426896	0	0.010283	0	0	0	0	0	0	0	0	0	0	0	0	0	0	0	0	0	0	0	0	0	0	0	0	0.354687	0	0	0.937103	0
446	0	0	0	0	0	0	0	0	0	0.00054501	0	0	0	0	0.682771	0	0	0.0422038	0	0.010283	0	0	0	0	0	0	0	0	0	0	0	0	0	0	0	0	0	0	0	0	0	0	0	0	0.362554	0	0	0.926439	0
447	0	0	0	0	0	0	0	0	0	0.00055974	0	0	0	0	0.69844	0	0	0.041659	0	0.010561	0	0	0	0	0	0	0	0	0	0	0	0	0	0	0	0	0	0	0	0	0	0	0	0	0.370875	0	0	0.91448	0
448	0	0	0	0	0	0	0	0	0	0.00056956	0	0	0	0	0.707438	0	0	0.0411142	0	0.0107462	0	0	0	0	0	0	0	0	0	0	0	0	0	0	0	0	0	0	0	0	0	0	0	0	0.375653	0	0	0.902521	0
449	0	0	0	0	0	0	0	0	0	0.00056956	0	0	0	0	0.727839	0	0	0.0405331	0	0.0107462	0	0	0	0	0	0	0	0	0	0	0	0	0	0	0	0	0	0	0	0	0	0	0	0	0.386486	0	0	0.889764	0
450	0	0	0	0	0	0	0	0	0	0.00057447	0	0	0	0	0.74281	0	0	0.0399248	0	0.0108389	0	0	0	0	0	0	0	0	0	0	0	0	0	0	0	0	0	0	0	0	0	0	0	0	0.394435	0	0	0.87641	0
451	0	0	0	0	0	0	0	0	0	0.00059902	0	0	0	0	0.736993	0	0	0.0393119	0	0.0113021	0	0	0	0	0	0	0	0	0	0	0	0	0	0	0	0	0	0	0	0	0	0	0	0	0.391346	0	0	0.862956	0
452	0	0	0	0	0	0	0	0	0	0.00059411	0	0	0	0	0.743974	0	0	0.0386763	0	0.0112094	0	0	0	0	0	0	0	0	0	0	0	0	0	0	0	0	0	0	0	0	0	0	0	0	0.395053	0	0	0.849004	0
453	0	0	0	0	0	0	0	0	0	0.00060393	0	0	0	0	0.773606	0	0	0.0379453	0	0.0113947	0	0	0	0	0	0	0	0	0	0	0	0	0	0	0	0	0	0	0	0	0	0	0	0	0.410788	0	0	0.832958	0
454	0	0	0	0	0	0	0	0	0	0.00059411	0	0	0	0	0.758402	0	0	0.0372189	0	0.0112094	0	0	0	0	0	0	0	0	0	0	0	0	0	0	0	0	0	0	0	0	0	0	0	0	0.402715	0	0	0.817013	0
455	0	0	0	0	0	0	0	0	0	0.00060393	0	0	0	0	0.755222	0	0	0.0364607	0	0.0113947	0	0	0	0	0	0	0	0	0	0	0	0	0	0	0	0	0	0	0	0	0	0	0	0	0.401026	0	0	0.800369	0
456	0	0	0	0	0	0	0	0	0	0.00061375	0	0	0	0	0.7757	0	0	0.03558	0	0.01158	0	0	0	0	0	0	0	0	0	0	0	0	0	0	0	0	0	0	0	0	0	0	0	0	0.4119	0	0	0.781035	0
457	0	0	0	0	0	0	0	0	0	0.00060884	0	0	0	0	0.752429	0	0	0.0347038	0	0.0114874	0	0	0	0	0	0	0	0	0	0	0	0	0	0	0	0	0	0	0	0	0	0	0	0	0.399543	0	0	0.761801	0
458	0	0	0	0	0	0	0	0	0	0.00061866	0	0	0	0	0.746999	0	0	0.0338548	0	0.0116726	0	0	0	0	0	0	0	0	0	0	0	0	0	0	0	0	0	0	0	0	0	0	0	0	0.39666	0	0	0.743165	0
459	0	0	0	0	0	0	0	0	0	0.00062357	0	0	0	0	0.731408	0	0	0.0330149	0	0.0117653	0	0	0	0	0	0	0	0	0	0	0	0	0	0	0	0	0	0	0	0	0	0	0	0	0.388381	0	0	0.724728	0
460	0	0	0	0	0	0	0	0	0	0.00062848	0	0	0	0	0.751653	0	0	0.0321795	0	0.0118579	0	0	0	0	0	0	0	0	0	0	0	0	0	0	0	0	0	0	0	0	0	0	0	0	0.399131	0	0	0.70639	0
461	0	0	0	0	0	0	0	0	0	0.00063339	0	0	0	0	0.735596	0	0	0.0311898	0	0.0119506	0	0	0	0	0	0	0	0	0	0	0	0	0	0	0	0	0	0	0	0	0	0	0	0	0.390605	0	0	0.684664	0
462	0	0	0	0	0	0	0	0	0	0.00064812	0	0	0	0	0.718841	0	0	0.0301955	0	0.0122285	0	0	0	0	0	0	0	0	0	0	0	0	0	0	0	0	0	0	0	0	0	0	0	0	0.381708	0	0	0.662839	0
463	0.00269514	0	0	0	0	0	0	0	0	0.00064321	0.00046764	0	0	0	0.705809	0	0	0.029283	0	0.0121358	8.37e-06	0	0	0	0	0	0	0	0	0	1.161e-05	0	0	0	0	0	0	0	0	0	0.00015039	0	0	0	0.374788	0	0	0.642807	0
464	0.00309442	0	0	0	0	0	0	0	0	0.00064812	0.00053692	0	0	0	0.702241	0	0	0.0283705	0	0.0122285	9.61e-06	0	0	0	0	0	0	0	0	0	1.333e-05	0	0	0	0	0	0	0	0	0	0.00017267	0	0	0	0.372893	0	0	0.622775	0
465	0.00339388	0	0	0	0	0	0	0	0	0.00064812	0.00058888	0	0	0	0.687891	0	0	0.0276032	0	0.0122285	1.054e-05	0	0	0	0	0	0	0	0	0	1.462e-05	0	0	0	0	0	0	0	0	0	0.00018938	0	0	0	0.365273	0	0	0.605933	0
466	0.0039928	0	0	0	0	0	0	0	0	0.00066285	0.0006928	0	0	0	0.67835	0	0	0.0268405	0	0.0125064	1.24e-05	0	0	0	0	0	0	0	0	0	1.72e-05	0	0	0	0	0	0	0	0	0	0.0002228	0	0	0	0.360207	0	0	0.58919	0
467	0.00429226	0	0	0	0	0	0	0	0	0.00065303	0.00074476	0	0	0	0.671756	0	0	0.0260778	0	0.0123211	1.333e-05	0	0	0	0	0	0	0	0	0	1.849e-05	0	0	0	0	0	0	0	0	0	0.00023951	0	0	0	0.356705	0	0	0.572447	0
468	0.00509082	0	0	0	0	0	0	0	0	0.00066285	0.00088332	0	0	0	0.652752	0	0	0.0253014	0	0.0125064	1.581e-05	0	0	0	0	0	0	0	0	0	2.193e-05	0	0	0	0	0	0	0	0	0	0.00028407	0	0	0	0.346614	0	0	0.555405	0
469	0.00608902	0	0	0	0	0	0	0	0	0.00065794	0.00105652	0	0	0	0.664077	0	0	0.0245205	0	0.0124138	1.891e-05	0	0	0	0	0	0	0	0	0	2.623e-05	0	0	0	0	0	0	0	0	0	0.00033977	0	0	0	0.352628	0	0	0.538264	0
470	0.00718704	0	0	0	0	0	0	0	0	0.00066285	0.00124704	0	0	0	0.646779	0	0	0.023776	0	0.0125064	2.232e-05	0	0	0	0	0	0	0	0	0	3.096e-05	0	0	0	0	0	0	0	0	0	0.00040104	0	0	0	0.343442	0	0	0.521919	0
471	0.00858452	0	0	0	0	0	0	0	0	0.00067267	0.00148952	0	0	0	0.624826	0	0	0.0231177	0	0.0126917	2.666e-05	0	0	0	0	0	0	0	0	0	3.698e-05	0	0	0	0	0	0	0	0	0	0.00047902	0	0	0	0.331785	0	0	0.507469	0
472	0.0100818	0	0	0	0	0	0	0	0	0.00064812	0.00174932	0	0	0	0.633204	0	0	0.0224639	0	0.0122285	3.131e-05	0	0	0	0	0	0	0	0	0	4.343e-05	0	0	0	0	0	0	0	0	0	0.00056257	0	0	0	0.336234	0	0	0.493118	0
473	0.012178	0	0	0	0	0	0	0	0	0.00069722	0.00211304	0	0	0	0.614587	0	0	0.0218419	0	0.0131549	3.782e-05	0	0	0	0	0	0	0	0	0	5.246e-05	0	0	0	0	0	0	0	0	0	0.00067954	0	0	0	0.326348	0	0	0.479464	0
474	0.0150728	0	0	0	0	0	0	0	0	0.00068249	0.00261532	0	0	0	0.611562	0	0	0.0212563	0	0.012877	4.681e-05	0	0	0	0	0	0	0	0	0	6.493e-05	0	0	0	0	0	0	0	0	0	0.00084107	0	0	0	0.324742	0	0	0.466608	0
475	0.0178678	0	0	0	0	0	0	0	0	0.00067758	0.00310028	0	0	0	0.602098	0	0	0.0206706	0	0.0127843	5.549e-05	0	0	0	0	0	0	0	0	0	7.697e-05	0	0	0	0	0	0	0	0	0	0.00099703	0	0	0	0.319717	0	0	0.453752	0
476	0.0219604	0	0	0	0	0	0	0	0	0.00072177	0.0038104	0	0	0	0.586041	0	0	0.020085	0	0.0136181	6.82e-05	0	0	0	0	0	0	0	0	0	9.46e-05	0	0	0	0	0	0	0	0	0	0.0012254	0	0	0	0.31119	0	0	0.440896	0
477	0.0265521	0	0	0	0	0	0	0	0	0.00074632	0.00460712	0	0	0	0.576888	0	0	0.0195492	0	0.0140813	8.246e-05	0	0	0	0	0	0	0	0	0	0.00011438	0	0	0	0	0	0	0	0	0	0.00148162	0	0	0	0.30633	0	0	0.429136	0
478	0.0317428	0	0	0	0	0	0	0	0	0.00075614	0.00550776	0	0	0	0.591626	0	0	0.0190135	0	0.0142666	9.858e-05	0	0	0	0	0	0	0	0	0	0.00013674	0	0	0	0	0	0	0	0	0	0.00177126	0	0	0	0.314156	0	0	0.417376	0
479	0.0383309	0	0	0	0	0	0	0	0	0.00081506	0.00665088	0	0	0	0.570838	0	0	0.0184733	0	0.0153782	0.00011904	0	0	0	0	0	0	0	0	0	0.00016512	0	0	0	0	0	0	0	0	0	0.00213888	0	0	0	0.303117	0	0	0.405517	0
480	0.046017	0	0	0	0	0	0	0	0	0.00083961	0.00798452	0	0	0	0.569752	0	0	0.0180102	0	0.0158414	0.00014291	0	0	0	0	0	0	0	0	0	0.00019823	0	0	0	0	0	0	0	0	0	0.00256777	0	0	0	0.302541	0	0	0.395351	0
481	0.054901	0	0	0	0	0	0	0	0	0.00090835	0.009526	0	0	0	0.568821	0	0	0.0176788	0	0.0171384	0.0001705	0	0	0	0	0	0	0	0	0	0.0002365	0	0	0	0	0	0	0	0	0	0.0030635	0	0	0	0.302046	0	0	0.388076	0
482	0.0649828	0	0	0	0	0	0	0	0	0.00097218	0.0112753	0	0	0	0.554548	0	0	0.0173519	0	0.0183427	0.00020181	0	0	0	0	0	0	0	0	0	0.00027993	0	0	0	0	0	0	0	0	0	0.00362607	0	0	0	0.294467	0	0	0.380901	0
483	0.0781591	0	0	0	0	0	0	0	0	0.0010802	0.0135616	0	0	0	0.556565	0	0	0.0170205	0	0.0203808	0.00024273	0	0	0	0	0	0	0	0	0	0.00033669	0	0	0	0	0	0	0	0	0	0.00436131	0	0	0	0.295538	0	0	0.373625	0
484	0.0918344	0	0	0	0	0	0	0	0	0.00121768	0.0159344	0	0	0	0.549506	0	0	0.0166936	0	0.0229747	0.0002852	0	0	0	0	0	0	0	0	0	0.0003956	0	0	0	0	0	0	0	0	0	0.0051244	0	0	0	0.29179	0	0	0.36645	0
485	0.108804	0	0	0	0	0	0	0	0	0.00137971	0.0188788	0	0	0	0.538413	0	0	0.0163304	0	0.0260318	0.0003379	0	0	0	0	0	0	0	0	0	0.0004687	0	0	0	0	0	0	0	0	0	0.0060713	0	0	0	0.2859	0	0	0.358477	0
486	0.126372	0	0	0	0	0	0	0	0	0.00159575	0.0219271	0	0	0	0.527243	0	0	0.0159082	0	0.030108	0.00039246	0	0	0	0	0	0	0	0	0	0.00054438	0	0	0	0	0	0	0	0	0	0.00705162	0	0	0	0.279968	0	0	0.349209	0
487	0.147734	0	0	0	0	0	0	0	0	0.00185107	0.0256336	0	0	0	0.536784	0	0	0.0154905	0	0.0349253	0.0004588	0	0	0	0	0	0	0	0	0	0.0006364	0	0	0	0	0	0	0	0	0	0.0082436	0	0	0	0.285035	0	0	0.34004	0
488	0.171291	0	0	0	0	0	0	0	0	0.00219968	0.0297211	0	0	0	0.509868	0	0	0.0150683	0	0.0415027	0.00053196	0	0	0	0	0	0	0	0	0	0.00073788	0	0	0	0	0	0	0	0	0	0.00955812	0	0	0	0.270742	0	0	0.330772	0
489	0.197743	0	0	0	0	0	0	0	0	0.00262685	0.0343109	0	0	0	0.515685	0	0	0.0146506	0	0.0495624	0.00061411	0	0	0	0	0	0	0	0	0	0.00085183	0	0	0	0	0	0	0	0	0	0.0110342	0	0	0	0.273831	0	0	0.321603	0
490	0.226292	0	0	0	0	0	0	0	0	0.00316695	0.0392644	0	0	0	0.505601	0	0	0.0142511	0	0.0597528	0.00070277	0	0	0	0	0	0	0	0	0	0.00097481	0	0	0	0	0	0	0	0	0	0.0126272	0	0	0	0.268476	0	0	0.312833	0
491	0.258234	0	0	0	0	0	0	0	0	0.00379543	0.0448068	0	0	0	0.487527	0	0	0.0138652	0	0.0716107	0.00080197	0	0	0	0	0	0	0	0	0	0.00111241	0	0	0	0	0	0	0	0	0	0.0144096	0	0	0	0.258879	0	0	0.304362	0
492	0.29397	0	0	0	0	0	0	0	0	0.00457612	0.0510074	0	0	0	0.494897	0	0	0.0134838	0	0.0863405	0.00091295	0	0	0	0	0	0	0	0	0	0.00126635	0	0	0	0	0	0	0	0	0	0.0164036	0	0	0	0.262792	0	0	0.29599	0
493	0.330903	0	0	0	0	0	0	0	0	0.00555321	0.0574158	0	0	0	0.479615	0	0	0.0131024	0	0.104776	0.00102765	0	0	0	0	0	0	0	0	0	0.00142545	0	0	0	0	0	0	0	0	0	0.0184645	0	0	0	0.254678	0	0	0.287619	0
494	0.370731	0	0	0	0	0	0	0	0	0.00680526	0.0643265	0	0	0	0.471393	0	0	0.0127165	0	0.128399	0.00115134	0	0	0	0	0	0	0	0	0	0.00159702	0	0	0	0	0	0	0	0	0	0.020687	0	0	0	0.250312	0	0	0.279148	0
495	0.414752	0	0	0	0	0	0	0	0	0.00817024	0.0719646	0	0	0	0.460688	0	0	0.0123533	0	0.154153	0.00128805	0	0	0	0	0	0	0	0	0	0.00178665	0	0	0	0	0	0	0	0	0	0.0231434	0	0	0	0.244627	0	0	0.271175	0
496	0.458972	0	0	0	0	0	0	0	0	0.00993293	0.0796374	0	0	0	0.448044	0	0	0.0119947	0	0.187411	0.00142538	0	0	0	0	0	0	0	0	0	0.00197714	0	0	0	0	0	0	0	0	0	0.0256109	0	0	0	0.237913	0	0	0.263302	0
497	0.507884	0	0	0	0	0	0	0	0	0.0118724	0.0881242	0	0	0	0.446803	0	0	0.011636	0	0.224004	0.00157728	0	0	0	0	0	0	0	0	0	0.00218784	0	0	0	0	0	0	0	0	0	0.0283402	0	0	0	0.237254	0	0	0.255429	0
498	0.558393	0	0	0	0	0	0	0	0	0.0141555	0.0968881	0	0	0	0.431212	0	0	0.0112774	0	0.267081	0.00173414	0	0	0	0	0	0	0	0	0	0.00240542	0	0	0	0	0	0	0	0	0	0.0311586	0	0	0	0.228975	0	0	0.247555	0
499	0.609301	0	0	0	0	0	0	0	0	0.0167186	0.105721	0	0	0	0.421748	0	0	0.0109187	0	0.315439	0.00189224	0	0	0	0	0	0	0	0	0	0.00262472	0	0	0	0	0	0	0	0	0	0.0339993	0	0	0	0.22395	0	0	0.239682	0
500	0.663703	0	0	0	0	0	0	0	0	0.0195713	0.115161	0	0	0	0.414612	0	0	0.0105918	0	0.369263	0.00206119	0	0	0	0	0	0	0	0	0	0.00285907	0	0	0	0	0	0	0	0	0	0.0370349	0	0	0	0.220161	0	0	0.232507	0
501	0.716907	0	0	0	0	0	0	0	0	0.0227824	0.124392	0	0	0	0.408794	0	0	0.0102649	0	0.42985	0.00222642	0	0	0	0	0	0	0	0	0	0.00308826	0	0	0	0	0	0	0	0	0	0.0400037	0	0	0	0.217071	0	0	0.225331	0
502	0.76522	0	0	0	0	0	0	0	0	0.0261163	0.132775	0	0	0	0.400106	0	0	0.00993806	0	0.492752	0.00237646	0	0	0	0	0	0	0	0	0	0.00329638	0	0	0	0	0	0	0	0	0	0.0426996	0	0	0	0.212458	0	0	0.218156	0
503	0.814631	0	0	0	0	0	0	0	0	0.0297595	0.141349	0	0	0	0.385368	0	0	0.00960664	0	0.561491	0.00252991	0	0	0	0	0	0	0	0	0	0.00350923	0	0	0	0	0	0	0	0	0	0.0454568	0	0	0	0.204632	0	0	0.210881	0
504	0.860648	0	0	0	0	0	0	0	0	0.0332407	0.149333	0	0	0	0.380171	0	0	0.00927522	0	0.627173	0.00267282	0	0	0	0	0	0	0	0	0	0.00370746	0	0	0	0	0	0	0	0	0	0.0480245	0	0	0	0.201872	0	0	0.203605	0
505	0.901075	0	0	0	0	0	0	0	0	0.0368103	0.156348	0	0	0	0.373189	0	0	0.00892564	0	0.694522	0.00279837	0	0	0	0	0	0	0	0	0	0.00388161	0	0	0	0	0	0	0	0	0	0.0502804	0	0	0	0.198165	0	0	0.195932	0
506	0.933816	0	0	0	0	0	0	0	0	0.0402227	0.162029	0	0	0	0.360158	0	0	0.00857152	0	0.758907	0.00290005	0	0	0	0	0	0	0	0	0	0.00402265	0	0	0	0	0	0	0	0	0	0.0521073	0	0	0	0.191245	0	0	0.188158	0
507	0.96466	0	0	0	0	0	0	0	0	0.0432375	0.16738	0	0	0	0.352478	0	0	0.0082174	0	0.815788	0.00299584	0	0	0	0	0	0	0	0	0	0.00415552	0	0	0	0	0	0	0	0	0	0.0538285	0	0	0	0.187167	0	0	0.180385	0
508	0.985922	0	0	0	0	0	0	0	0	0.045663	0.17107	0	0	0	0.348057	0	0	0.00786782	0	0.861552	0.00306187	0	0	0	0	0	0	0	0	0	0.00424711	0	0	0	0	0	0	0	0	0	0.0550149	0	0	0	0.18482	0	0	0.172711	0
509	0.997601	0	0	0	0	0	0	0	0	0.0477596	0.173096	0	0	0	0.335413	0	0	0.0075364	0	0.901109	0.00309814	0	0	0	0	0	0	0	0	0	0.00429742	0	0	0	0	0	0	0	0	0	0.0556666	0	0	0	0.178106	0	0	0.165436	0
510	0.9981	0	0	0	0	0	0	0	0	0.0488349	0.173183	0	0	0	0.321373	0	0	0.00724584	0	0.921397	0.00309969	0	0	0	0	0	0	0	0	0	0.00429957	0	0	0	0	0	0	0	0	0	0.0556944	0	0	0	0.17065	0	0	0.159057	0
511	0.9982	0	0	0	0	0	0	0	0	0.0491	0.1732	0	0	0	0.319278	0	0	0.00695528	0	0.9264	0.0031	0	0	0	0	0	0	0	0	0	0.0043	0	0	0	0	0	0	0	0	0	0.0557	0	0	0	0.169538	0	0	0.152679	0
512	0.98712	0	0	0	0	0	0	0	0	0.0486385	0.171277	0	0	0	0.320907	0	0	0.00666018	0	0.917692	0.00306559	0	0	0	0	0	0	0	0	0	0.00425227	0	0	0	0	0	0	0	0	0	0.0550817	0	0	0	0.170403	0	0	0.146201	0
513	0.967855	0	0	0	0	0	0	0	0	0.0474208	0.167935	0	0	0	0.306091	0	0	0.00636962	0	0.894717	0.00300576	0	0	0	0	0	0	0	0	0	0.00416928	0	0	0	0	0	0	0	0	0	0.0540067	0	0	0	0.162536	0	0	0.139823	0
514	0.938907	0	0	0	0	0	0	0	0	0.0458054	0.162912	0	0	0	0.299187	0	0	0.0060836	0	0.864239	0.00291586	0	0	0	0	0	0	0	0	0	0.00404458	0	0	0	0	0	0	0	0	0	0.0523914	0	0	0	0.15887	0	0	0.133544	0
515	0.904369	0	0	0	0	0	0	0	0	0.0434977	0.156919	0	0	0	0.285302	0	0	0.00584752	0	0.820698	0.0028086	0	0	0	0	0	0	0	0	0	0.0038958	0	0	0	0	0	0	0	0	0	0.0504642	0	0	0	0.151497	0	0	0.128362	0
516	0.869532	0	0	0	0	0	0	0	0	0.0409985	0.150875	0	0	0	0.289802	0	0	0.00561144	0	0.773544	0.00270041	0	0	0	0	0	0	0	0	0	0.00374573	0	0	0	0	0	0	0	0	0	0.0485203	0	0	0	0.153886	0	0	0.12318	0
517	0.832998	0	0	0	0	0	0	0	0	0.0384551	0.144535	0	0	0	0.277933	0	0	0.00537536	0	0.725556	0.00258695	0	0	0	0	0	0	0	0	0	0.00358835	0	0	0	0	0	0	0	0	0	0.0464816	0	0	0	0.147584	0	0	0.117997	0
518	0.791972	0	0	0	0	0	0	0	0	0.0357743	0.137417	0	0	0	0.274986	0	0	0.00513928	0	0.674975	0.00245954	0	0	0	0	0	0	0	0	0	0.00341162	0	0	0	0	0	0	0	0	0	0.0441924	0	0	0	0.146019	0	0	0.112815	0
519	0.749548	0	0	0	0	0	0	0	0	0.0334616	0.130056	0	0	0	0.269478	0	0	0.0049032	0	0.631342	0.00232779	0	0	0	0	0	0	0	0	0	0.00322887	0	0	0	0	0	0	0	0	0	0.0418251	0	0	0	0.143094	0	0	0.107633	0
520	0.713613	0	0	0	0	0	0	0	0	0.0311638	0.123821	0	0	0	0.267151	0	0	0.00468074	0	0.587986	0.00221619	0	0	0	0	0	0	0	0	0	0.00307407	0	0	0	0	0	0	0	0	0	0.0398199	0	0	0	0.141858	0	0	0.102749	0
521	0.678976	0	0	0	0	0	0	0	0	0.0291261	0.117811	0	0	0	0.252956	0	0	0.00447644	0	0.54954	0.00210862	0	0	0	0	0	0	0	0	0	0.00292486	0	0	0	0	0	0	0	0	0	0.0378871	0	0	0	0.134321	0	0	0.0982648	0
522	0.649229	0	0	0	0	0	0	0	0	0.0273831	0.112649	0	0	0	0.259317	0	0	0.00427668	0	0.516653	0.00201624	0	0	0	0	0	0	0	0	0	0.00279672	0	0	0	0	0	0	0	0	0	0.0362273	0	0	0	0.137698	0	0	0.0938797	0
523	0.619683	0	0	0	0	0	0	0	0	0.0257922	0.107523	0	0	0	0.24644	0	0	0.00407238	0	0.486638	0.00192448	0	0	0	0	0	0	0	0	0	0.00266944	0	0	0	0	0	0	0	0	0	0.0345786	0	0	0	0.130861	0	0	0.089395	0
524	0.595526	0	0	0	0	0	0	0	0	0.0242407	0.103331	0	0	0	0.239769	0	0	0.00387262	0	0.457364	0.00184946	0	0	0	0	0	0	0	0	0	0.00256538	0	0	0	0	0	0	0	0	0	0.0332306	0	0	0	0.127318	0	0	0.08501	0
525	0.568774	0	0	0	0	0	0	0	0	0.0230819	0.0986894	0	0	0	0.231159	0	0	0.00366832	0	0.435501	0.00176638	0	0	0	0	0	0	0	0	0	0.00245014	0	0	0	0	0	0	0	0	0	0.0317379	0	0	0	0.122746	0	0	0.0805253	0
526	0.546015	0	0	0	0	0	0	0	0	0.0219968	0.0947404	0	0	0	0.231469	0	0	0.00350034	0	0.415027	0.0016957	0	0	0	0	0	0	0	0	0	0.0023521	0	0	0	0	0	0	0	0	0	0.0304679	0	0	0	0.122911	0	0	0.0768379	0
527	0.52655	0	0	0	0	0	0	0	0	0.0208822	0.091363	0	0	0	0.223402	0	0	0.00335052	0	0.393998	0.00163525	0	0	0	0	0	0	0	0	0	0.00226825	0	0	0	0	0	0	0	0	0	0.0293817	0	0	0	0.118627	0	0	0.0735491	0
528	0.507485	0	0	0	0	0	0	0	0	0.0200033	0.0880549	0	0	0	0.215024	0	0	0.0032007	0	0.377415	0.00157604	0	0	0	0	0	0	0	0	0	0.00218612	0	0	0	0	0	0	0	0	0	0.0283179	0	0	0	0.114179	0	0	0.0702603	0
529	0.489118	0	0	0	0	0	0	0	0	0.0192128	0.084868	0	0	0	0.215567	0	0	0.00304634	0	0.3625	0.001519	0	0	0	0	0	0	0	0	0	0.002107	0	0	0	0	0	0	0	0	0	0.027293	0	0	0	0.114467	0	0	0.0668719	0
530	0.472448	0	0	0	0	0.00527826	0	0	0	0.0184763	0.0819756	0	0	0	0.208431	0.0142871	0	0.00289652	0	0.348604	0.00146723	0	0	0	0	0	0	0	0	0	0.00203519	0	0	0	0	0	0	0	0	0	0.0263628	0	0	0	0.110678	0.00301701	0	0.0635831	0
531	0.462766	0	0	0	0	0.00527826	0	0	0	0.0177447	0.0802955	0	0	0	0.203932	0.0142871	0	0.0027467	0	0.334801	0.00143716	0	0	0	0	0	0	0	0	0	0.00199348	0	0	0	0	0	0	0	0	0	0.0258225	0	0	0	0.108289	0.00301701	0	0.0602943	0
532	0.449589	0	0	0	0	0.00527826	0	0	0	0.0171899	0.0780093	0	0	0	0.198114	0.0142871	0	0.00261958	0	0.324333	0.00139624	0	0	0	0	0	0	0	0	0	0.00193672	0	0	0	0	0	0	0	0	0	0.0250873	0	0	0	0.105199	0.00301701	0	0.0575038	0
533	0.438509	0	0	0	0	0.00533078	0	0	0	0.0165958	0.0760868	0	0	0	0.196718	0.0144292	0	0.002497	0	0.313123	0.00136183	0	0	0	0	0	0	0	0	0	0.00188899	0	0	0	0	0	0	0	0	0	0.024469	0	0	0	0.104458	0.00304703	0	0.054813	0
534	0.428827	0	0	0	0	0.0053833	0	0	0	0.0161932	0.0744067	0	0	0	0.190589	0.0145714	0	0.00236988	0	0.305527	0.00133176	0	0	0	0	0	0	0	0	0	0.00184728	0	0	0	0	0	0	0	0	0	0.0239287	0	0	0	0.101204	0.00307705	0	0.0520225	0
535	0.42134	0	0	0	0	0.00548834	0	0	0.00070577	0.0157415	0.0731077	0	0	0	0.187719	0.0148557	0	0.0022473	0.00013969	0.297004	0.00130851	0	0	0	0	0	0	0	0	0	0.00181503	0	0	0	0	0	0	0	0.00551013	0	0.023511	0	0	0	0.0996798	0.00313709	0	0.0493317	0.00033245
536	0.409761	0	0	0	0	0.00559338	0	0	0.00078676	0.015329	0.0710986	0	0	0	0.180583	0.01514	0	0.00212018	0.00015572	0.289222	0.00127255	0	0	0	0	0	0	0	0	0	0.00176515	0	0	0	0	0	0	0	0.00614244	0	0.0228648	0	0	0	0.0958903	0.00319713	0	0.0465412	0.0003706
537	0.400677	0	0	0	0	0.00580346	0	0	0.00096031	0.0150884	0.0695225	0	0	0	0.176782	0.0157087	0	0.00199306	0.00019007	0.284683	0.00124434	0	0	0	0	0	0	0	0	0	0.00172602	0	0	0	0	0	0	0	0.00749739	0	0.022358	0	0	0	0.093872	0.00331721	0	0.0437507	0.00045235
538	0.39349	0	0	0	0	0.00598728	0	0	0.00111072	0.0148184	0.0682754	0	0	0	0.170189	0.0162062	0	0.00185232	0.00021984	0.279588	0.00122202	0	0	0	0	0	0	0	0	0	0.00169506	0	0	0	0	0	0	0	0.00867168	0	0.0219569	0	0	0	0.0903709	0.00342228	0	0.0406613	0.0005232
539	0.386004	0	0	0	0	0.00611858	0	0	0.00139997	0.0145876	0.0669764	0	0	0	0.166543	0.0165616	0	0.00171158	0.00027709	0.275233	0.00119877	0	0	0	0	0	0	0	0	0	0.00166281	0	0	0	0	0	0	0	0.0109299	0	0.0215392	0	0	0	0.0884349	0.00349733	0	0.0375718	0.00065945
540	0.380314	0	0	0	0	0.00627614	0	0	0.00167765	0.0144943	0.0659892	0	0	0	0.159018	0.0169881	0	0.0015663	0.00033205	0.273473	0.0011811	0	0	0	0	0	0	0	0	0	0.0016383	0	0	0	0	0	0	0	0.0130979	0	0.0212217	0	0	0	0.0844395	0.00358739	0	0.0343827	0.00079025
541	0.368635	0	0	0	0	0.0064337	0	0	0.0020826	0.0143667	0.0639628	0	0	0	0.16026	0.0174146	0	0.00142556	0.0004122	0.271065	0.00114483	0	0	0	0	0	0	0	0	0	0.00158799	0	0	0	0	0	0	0	0.0162594	0	0.02057	0	0	0	0.0850985	0.00367745	0	0.0312932	0.000981
542	0.361448	0	0	0	0	0.00659126	0	0	0.00247598	0.0142194	0.0627157	0	0	0	0.154364	0.0178411	0	0.00128482	0.00049006	0.268285	0.00112251	0	0	0	0	0	0	0	0	0	0.00155703	0	0	0	0	0	0	0	0.0193306	0	0.020169	0	0	0	0.0819681	0.00376751	0	0.0282038	0.0011663
543	0.357655	0	0	0	0	0.00674882	0	0	0.00297349	0.0140819	0.0620576	0	0	0	0.145289	0.0182676	0	0.0011577	0.00058853	0.265692	0.00111073	0	0	0	0	0	0	0	0	0	0.00154069	0	0	0	0	0	0	0	0.0232148	0	0.0199573	0	0	0	0.0771489	0.00385757	0	0.0254133	0.00140065
544	0.346974	0	0	0	0	0.00690638	0	0	0.00365612	0.014023	0.0602043	0	0	0	0.146219	0.018694	0	0.00106236	0.00072364	0.26458	0.00107756	0	0	0	0	0	0	0	0	0	0.00149468	0	0	0	0	0	0	0	0.0285443	0	0.0193613	0	0	0	0.0776431	0.00394763	0	0.0233204	0.0017222
545	0.338689	0	0	0	0	0.00719524	0	0	0.00440817	0.0138707	0.0587668	0	0	0	0.139704	0.0194759	0	0.00096248	0.00087249	0.261708	0.00105183	0	0	0	0	0	0	0	0	0	0.00145899	0	0	0	0	0	0	0	0.0344157	0	0.018899	0	0	0	0.0741832	0.00411274	0	0.0211279	0.00207645
546	0.328907	0	0	0	0	0.0074841	0	0	0.00540319	0.0136007	0.0570694	0	0	0	0.136135	0.0202578	0	0.0008626	0.00106943	0.256613	0.00102145	0	0	0	0	0	0	0	0	0	0.00141685	0	0	0	0	0	0	0	0.0421841	0	0.0183532	0	0	0	0.0722884	0.00427785	0	0.0189354	0.00254515
547	0.32172	0	0	0	0	0.0077467	0	0	0.0064792	0.0133307	0.0558224	0	0	0	0.127758	0.0209686	0	0.00076272	0.0012824	0.251518	0.00099913	0	0	0	0	0	0	0	0	0	0.00138589	0	0	0	0	0	0	0	0.0505848	0	0.0179521	0	0	0	0.0678399	0.00442795	0	0.0167429	0.003052
548	0.311438	0	0	0	0	0.00803556	0	0	0.00769405	0.013149	0.0540384	0	0	0	0.128533	0.0217505	0	0.00066284	0.00152285	0.24809	0.0009672	0	0	0	0	0	0	0	0	0	0.0013416	0	0	0	0	0	0	0	0.0600695	0	0.0173784	0	0	0	0.0682518	0.00459306	0	0.0145504	0.00362425
549	0.300957	0	0	0	0	0.00848198	0	0	0.00934856	0.0127414	0.0522198	0	0	0	0.123026	0.0229588	0	0.00057658	0.00185032	0.240401	0.00093465	0	0	0	0	0	0	0	0	0	0.00129645	0	0	0	0	0	0	0	0.0729866	0	0.0167936	0	0	0	0.0653273	0.00484823	0	0.0126568	0.0044036
550	0.290277	0	0	0	0	0.0089284	0	0	0.0111188	0.0123879	0.0503666	0	0	0	0.121242	0.0241672	0	0.0004994	0.00220069	0.233731	0.00090148	0	0	0	0	0	0	0	0	0	0.00125044	0	0	0	0	0	0	0	0.0868071	0	0.0161976	0	0	0	0.06438	0.0051034	0	0.0109626	0.00523745
551	0.279097	0	0	0	0	0.00937482	0	0	0.0131667	0.011946	0.0484267	0	0	0	0.11876	0.0253756	0	0.00041768	0.00260602	0.225393	0.00086676	0	0	0	0	0	0	0	0	0	0.00120228	0	0	0	0	0	0	0	0.102796	0	0.0155737	0	0	0	0.0630619	0.00535857	0	0.00916872	0.0062021
552	0.266919	0	0	0	0	0.00979498	0	0	0.0155732	0.011563	0.0463137	0	0	0	0.115114	0.0265128	0	0	0.00308234	0.218167	0.00082894	0	0	0	0	0	0	0	0	0	0.00114982	0	0	0	0	0	0	0	0.121584	0	0.0148942	0	0	0	0.061126	0.00559873	0	0	0.0073357
553	0.255938	0	0	0	0	0.0105303	0	0	0.0180376	0.011131	0.0444085	0	0	0	0.109994	0.0285031	0	0	0.00357011	0.210015	0.00079484	0	0	0	0	0	0	0	0	0	0.00110252	0	0	0	0	0	0	0	0.140824	0	0.0142815	0	0	0	0.0584074	0.00601901	0	0	0.00849655
554	0.244659	0	0	0	0	0.0112655	0	0	0.0208491	0.0106252	0.0424513	0	0	0	0.107047	0.0304933	0	0	0.00412658	0.200473	0.00075981	0	0	0	0	0	0	0	0	0	0.00105393	0	0	0	0	0	0	0	0.162775	0	0.0136521	0	0	0	0.0568422	0.00643929	0	0	0.0098209
555	0.233978	0	0	0	0	0.0120533	0	0	0.0244011	0.0101195	0.0405981	0	0	0	0.104952	0.0326257	0	0	0.00482961	0.190931	0.00072664	0	0	0	0	0	0	0	0	0	0.00100792	0	0	0	0	0	0	0	0.190506	0	0.0130561	0	0	0	0.0557301	0.00688959	0	0	0.0114941
556	0.223896	0	0	0	0	0.0128149	0	0	0.0280804	0.00968252	0.0388488	0	0	0	0.100376	0.034687	0	0	0.00555783	0.182686	0.00069533	0	0	0	0	0	0	0	0	0	0.00096449	0	0	0	0	0	0	0	0.219231	0	0.0124935	0	0	0	0.0532999	0.00732488	0	0	0.0132272
557	0.215212	0	0	0	0	0.0139178	0	0	0.0320026	0.00923571	0.0373419	0	0	0	0.101151	0.0376724	0	0	0.00633414	0.174256	0.00066836	0	0	0	0	0	0	0	0	0	0.00092708	0	0	0	0	0	0	0	0.249853	0	0.0120089	0	0	0	0.0537118	0.0079553	0	0	0.0150747
558	0.206428	0	0	0	0	0.0149945	0	0	0.0359249	0.00874471	0.0358178	0	0	0	0.0968074	0.0405867	0	0	0.00711045	0.164992	0.00064108	0	0	0	0	0	0	0	0	0	0.00088924	0	0	0	0	0	0	0	0.280475	0	0.0115188	0	0	0	0.0514051	0.00857071	0	0	0.0169222
559	0.195348	0	0	0	0	0.0162287	0	0	0.0404487	0.00836173	0.0338952	0	0	0	0.0935494	0.0439274	0	0	0.00800584	0.157766	0.00060667	0	0	0	0	0	0	0	0	0	0.00084151	0	0	0	0	0	0	0	0.315794	0	0.0109005	0	0	0	0.0496751	0.00927618	0	0	0.0190532
560	0.186164	0	0	0	0	0.0174366	0	0	0.0450304	0.00786091	0.0323018	0	0	0	0.0929289	0.0471971	0	0	0.00891268	0.148317	0.00057815	0	0	0	0	0	0	0	0	0	0.00080195	0	0	0	0	0	0	0	0.351564	0	0.010388	0	0	0	0.0493456	0.00996664	0	0	0.0212114
561	0.180275	0	0	0	0	0.0190385	0	0	0.0503295	0.00747793	0.0312799	0	0	0	0.0889728	0.051533	0	0	0.0099615	0.141091	0.00055986	0	0	0	0	0	0	0	0	0	0.00077658	0	0	0	0	0	0	0	0.392935	0	0.0100594	0	0	0	0.0472449	0.0108822	0	0	0.0237075
562	0.170293	0	0	0	0	0.0206404	0	0	0.0545178	0.00709986	0.0295479	0	0	0	0.0861803	0.0558689	0	0	0.0107905	0.133957	0.00052886	0	0	0	0	0	0	0	0	0	0.00073358	0	0	0	0	0	0	0	0.425635	0	0.00950242	0	0	0	0.0457621	0.0117979	0	0	0.0256804
563	0.161409	0	0	0	0	0.0225573	0	0	0.0598632	0.00671688	0.0280064	0	0	0	0.0833102	0.0610577	0	0	0.0118485	0.126732	0.00050127	0	0	0	0	0	0	0	0	0	0.00069531	0	0	0	0	0	0	0	0.467367	0	0.00900669	0	0	0	0.0442381	0.0128936	0	0	0.0281983
564	0.154521	0	0	0	0	0.0244743	0	0	0.0639705	0.00636336	0.0268114	0	0	0	0.0826896	0.0662466	0	0	0.0126614	0.120061	0.00047988	0	0	0	0	0	0	0	0	0	0.00066564	0	0	0	0	0	0	0	0.499435	0	0.00862236	0	0	0	0.0439085	0.0139893	0	0	0.030133
565	0.148233	0	0	0	0	0.0266539	0	0	0.0690613	0.00603439	0.0257202	0	0	0	0.0802849	0.0721462	0	0	0.013669	0.113855	0.00046035	0	0	0	0	0	0	0	0	0	0.00063855	0	0	0	0	0	0	0	0.53918	0	0.00827145	0	0	0	0.0426317	0.0152352	0	0	0.032531
566	0.140347	0	0	0	0	0.0288597	0	0	0.0741637	0.00578889	0.0243519	0	0	0	0.0785784	0.0781169	0	0	0.0146789	0.109223	0.00043586	0	0	0	0	0	0	0	0	0	0.00060458	0	0	0	0	0	0	0	0.579015	0	0.00783142	0	0	0	0.0417255	0.016496	0	0	0.0349345
567	0.134458	0	0	0	0	0.0316696	0	0	0.0781553	0.00547465	0.02333	0	0	0	0.0755532	0.0857225	0	0	0.015469	0.103294	0.00041757	0	0	0	0	0	0	0	0	0	0.00057921	0	0	0	0	0	0	0	0.610179	0	0.00750279	0	0	0	0.0401191	0.0181021	0	0	0.0368148
568	0.128069	0	0	0	0	0.0344794	0	0	0.0826676	0.0052537	0.0222216	0	0	0	0.0736139	0.093328	0	0	0.016362	0.0991248	0.00039773	0	0	0	0	0	0	0	0	0	0.00055169	0	0	0	0	0	0	0	0.645408	0	0.00714631	0	0	0	0.0390893	0.0197081	0	0	0.0389403
569	0.12218	0	0	0	0	0.0376568	0	0	0.0861849	0.00494928	0.0211997	0	0	0	0.0726831	0.101929	0	0	0.0170582	0.0933811	0.00037944	0	0	0	0	0	0	0	0	0	0.00052632	0	0	0	0	0	0	0	0.672868	0	0.00681768	0	0	0	0.038595	0.0215243	0	0	0.0405971
570	0.117089	0	0	0	0	0.040808	0	0	0.0906278	0.00469887	0.0203164	0	0	0	0.0690373	0.110458	0	0	0.0179376	0.0886565	0.00036363	0	0	0	0	0	0	0	0	0	0.00050439	0	0	0	0	0	0	0	0.707555	0	0.00653361	0	0	0	0.0366591	0.0233255	0	0	0.0426899
571	0.114094	0	0	0	0	0.0444057	0	0	0.0938327	0.00452211	0.0197968	0	0	0	0.0672532	0.120196	0	0	0.0185719	0.0853214	0.00035433	0	0	0	0	0	0	0	0	0	0.00049149	0	0	0	0	0	0	0	0.732576	0	0.00636651	0	0	0	0.0357117	0.0253819	0	0	0.0441995
572	0.107806	0	0	0	0	0.047977	0	0	0.0967368	0.0042717	0.0187056	0	0	0	0.0667102	0.129863	0	0	0.0191467	0.0805968	0.0003348	0	0	0	0	0	0	0	0	0	0.0004644	0	0	0	0	0	0	0	0.755249	0	0.0060156	0	0	0	0.0354234	0.0274233	0	0	0.0455674
573	0.103913	0	0	0	0	0.0524675	0	0	0.0998838	0.0041244	0.0180301	0	0	0	0.0639953	0.142018	0	0	0.0197696	0.0778176	0.00032271	0	0	0	0	0	0	0	0	0	0.00044763	0	0	0	0	0	0	0	0.779819	0	0.00579837	0	0	0	0.0339817	0.02999	0	0	0.0470498
574	0.0967256	0	0	0	0	0.0569842	0	0	0.102279	0.00386908	0.0167831	0	0	0	0.0628317	0.154244	0	0	0.0202436	0.0730003	0.00030039	0	0	0	0	0	0	0	0	0	0.00041667	0	0	0	0	0	0	0	0.798517	0	0.00539733	0	0	0	0.0333639	0.0325717	0	0	0.048178
575	0.0957274	0	0	0	0	0.061711	0	0	0.104963	0.00371196	0.0166099	0	0	0	0.0616681	0.167038	0	0	0.0207749	0.0700358	0.00029729	0	0	0	0	0	0	0	0	0	0.00041237	0	0	0	0	0	0	0	0.819474	0	0.00534163	0	0	0	0.032746	0.0352735	0	0	0.0494424
576	0.0918344	0	0	0	0	0.0664378	0	0	0.107451	0.00361376	0.0159344	0	0	0	0.0605822	0.179832	0	0	0.0212672	0.068183	0.0002852	0	0	0	0	0	0	0	0	0	0.0003956	0	0	0	0	0	0	0	0.838895	0	0.0051244	0	0	0	0.0321694	0.0379753	0	0	0.0506141
577	0.0881411	0	0	0	0	0.0717161	0	0	0.108446	0.00341736	0.0152936	0	0	0	0.0587205	0.194119	0	0	0.0214642	0.0644774	0.00027373	0	0	0	0	0	0	0	0	0	0.00037969	0	0	0	0	0	0	0	0.846663	0	0.00491831	0	0	0	0.0311808	0.0409923	0	0	0.0510828
578	0.0841483	0	0	0	0	0.0769943	0	0	0.109765	0.00326515	0.0146008	0	0	0	0.0557728	0.208407	0	0	0.0217252	0.0616056	0.00026133	0	0	0	0	0	0	0	0	0	0.00036249	0	0	0	0	0	0	0	0.856961	0	0.00469551	0	0	0	0.0296156	0.0440093	0	0	0.0517041
579	0.0811537	0	0	0	0	0.0831129	0	0	0.111604	0.00317186	0.0140812	0	0	0	0.0546093	0.224968	0	0	0.0220893	0.0598454	0.00025203	0	0	0	0	0	0	0	0	0	0.00034959	0	0	0	0	0	0	0	0.871323	0	0.00452841	0	0	0	0.0289978	0.0475067	0	0	0.0525707
580	0.0785583	0	0	0	0	0.0892052	0	0	0.112935	0.0030442	0.0136308	0	0	0	0.053756	0.241459	0	0	0.0223527	0.0574368	0.00024397	0	0	0	0	0	0	0	0	0	0.00033841	0	0	0	0	0	0	0	0.881711	0	0.00438359	0	0	0	0.0285447	0.050989	0	0	0.0531975
581	0.0757634	0	0	0	0	0.0952713	0	0	0.113641	0.00292636	0.0131459	0	0	0	0.0511962	0.257878	0	0	0.0224924	0.0552134	0.00023529	0	0	0	0	0	0	0	0	0	0.00032637	0	0	0	0	0	0	0	0.887221	0	0.00422763	0	0	0	0.0271854	0.0544563	0	0	0.0535299
582	0.0735673	0	0	0	0	0.101311	0	0	0.114543	0.00279379	0.0127648	0	0	0	0.0495672	0.274227	0	0	0.022671	0.0527122	0.00022847	0	0	0	0	0	0	0	0	0	0.00031691	0	0	0	0	0	0	0	0.894267	0	0.00410509	0	0	0	0.0263204	0.0579086	0	0	0.053955
583	0.0710718	0	0	0	0	0.107062	0	0	0.115364	0.00272014	0.0123318	0	0	0	0.0493345	0.289793	0	0	0.0228336	0.0513226	0.00022072	0	0	0	0	0	0	0	0	0	0.00030616	0	0	0	0	0	0	0	0.90068	0	0.00396584	0	0	0	0.0261968	0.0611958	0	0	0.0543419
584	0.0685763	0	0	0	0	0.112813	0	0	0.115642	0.00266613	0.0118988	0	0	0	0.0470074	0.30536	0	0	0.0228886	0.0503035	0.00021297	0	0	0	0	0	0	0	0	0	0.00029541	0	0	0	0	0	0	0	0.902848	0	0.00382659	0	0	0	0.0249611	0.064483	0	0	0.0544728
585	0.0651825	0	0	0	0	0.119115	0	0	0.115538	0.00254338	0.01131	0	0	0	0.046542	0.322419	0	0	0.0228679	0.0479875	0.00020243	0	0	0	0	0	0	0	0	0	0.00028079	0	0	0	0	0	0	0	0.902035	0	0.00363721	0	0	0	0.024714	0.0680854	0	0	0.0544237
586	0.0643839	0	0	0	0	0.125418	0	0	0.1157	0.00249428	0.0111714	0	0	0	0.0450682	0.339478	0	0	0.0229	0.0470611	0.00019995	0	0	0	0	0	0	0	0	0	0.00027735	0	0	0	0	0	0	0	0.9033	0	0.00359265	0	0	0	0.0239314	0.0716878	0	0	0.0545
587	0.0631861	0	0	0	0	0.131484	0	0	0.115538	0.00239608	0.0109636	0	0	0	0.0440598	0.355898	0	0	0.0228679	0.0452083	0.00019623	0	0	0	0	0	0	0	0	0	0.00027219	0	0	0	0	0	0	0	0.902035	0	0.00352581	0	0	0	0.0233959	0.0751551	0	0	0.0544237
588	0.0592931	0	0	0	0	0.137576	0	0	0.115607	0.00234207	0.0102881	0	0	0	0.0408794	0.372388	0	0	0.0228817	0.0441893	0.00018414	0	0	0	0	0	0	0	0	0	0.00025542	0	0	0	0	0	0	0	0.902577	0	0.00330858	0	0	0	0.0217071	0.0786374	0	0	0.0544564
589	0.0589936	0	0	0	0	0.144693	0	0	0.114925	0.00226351	0.0102361	0	0	0	0.0400261	0.391651	0	0	0.0227466	0.042707	0.00018321	0	0	0	0	0	0	0	0	0	0.00025413	0	0	0	0	0	0	0	0.897248	0	0.00329187	0	0	0	0.021254	0.0827051	0	0	0.0541348
590	0.0556996	0	0	0	0	0.151835	0	0	0.115052	0.00220459	0.00966456	0	0	0	0.0397158	0.410985	0	0	0.0227718	0.0415954	0.00017298	0	0	0	0	0	0	0	0	0	0.00023994	0	0	0	0	0	0	0	0.898242	0	0.00310806	0	0	0	0.0210893	0.0867878	0	0	0.0541948
591	0.0543021	0	0	0	0	0.158374	0	0	0.114566	0.00214076	0.00942208	0	0	0	0.0385523	0.428683	0	0	0.0226756	0.040391	0.00016864	0	0	0	0	0	0	0	0	0	0.00023392	0	0	0	0	0	0	0	0.894448	0	0.00303008	0	0	0	0.0204714	0.0905253	0	0	0.0539659
592	0.0529046	0	0	0	0	0.164913	0	0	0.114242	0.00207693	0.0091796	0	0	0	0.0380093	0.446382	0	0	0.0226115	0.0391867	0.0001643	0	0	0	0	0	0	0	0	0	0.0002279	0	0	0	0	0	0	0	0.891918	0	0.0029521	0	0	0	0.0201831	0.0942628	0	0	0.0538133
593	0.0500098	0	0	0	0	0.170953	0	0	0.112484	0.00199837	0.00867732	0	0	0	0.0380093	0.462731	0	0	0.0222634	0.0377045	0.00015531	0	0	0	0	0	0	0	0	0	0.00021543	0	0	0	0	0	0	0	0.878188	0	0.00279057	0	0	0	0.0201831	0.0977151	0	0	0.0529849
594	0.0491114	0	0	0	0	0.176966	0	0	0.112426	0.00191981	0.00852144	0	0	0	0.0352168	0.479008	0	0	0.0222519	0.0362222	0.00015252	0	0	0	0	0	0	0	0	0	0.00021156	0	0	0	0	0	0	0	0.877737	0	0.00274044	0	0	0	0.0187003	0.101152	0	0	0.0529577
595	0.047115	0	0	0	0	0.183032	0	0	0.111396	0.00190508	0.00817504	0	0	0	0.0348289	0.495428	0	0	0.0220481	0.0359443	0.00014632	0	0	0	0	0	0	0	0	0	0.00020296	0	0	0	0	0	0	0	0.869697	0	0.00262904	0	0	0	0.0184943	0.10462	0	0	0.0524726
596	0.046017	0	0	0	0	0.189098	0	0	0.110725	0.00186089	0.00798452	0	0	0	0.0349841	0.511847	0	0	0.0219153	0.0351106	0.00014291	0	0	0	0	0	0	0	0	0	0.00019823	0	0	0	0	0	0	0	0.864458	0	0.00256777	0	0	0	0.0185767	0.108087	0	0	0.0521565
597	0.0440206	0	0	0	0	0.194692	0	0	0.109846	0.00173323	0.00763812	0	0	0	0.0331224	0.526987	0	0	0.0217413	0.0327019	0.00013671	0	0	0	0	0	0	0	0	0	0.00018963	0	0	0	0	0	0	0	0.857593	0	0.00245637	0	0	0	0.0175881	0.111284	0	0	0.0517423
598	0.0416249	0	0	0	0	0.200259	0	0	0.10929	0.00171359	0.00722244	0	0	0	0.0327345	0.542056	0	0	0.0216313	0.0323314	0.00012927	0	0	0	0	0	0	0	0	0	0.00017931	0	0	0	0	0	0	0	0.853257	0	0.00232269	0	0	0	0.0173822	0.114466	0	0	0.0514807
599	0.0406267	0	0	0	0	0.204959	0	0	0.107462	0.00164976	0.00704924	0	0	0	0.0302523	0.554779	0	0	0.0212695	0.031127	0.00012617	0	0	0	0	0	0	0	0	0	0.00017501	0	0	0	0	0	0	0	0.838985	0	0.00226699	0	0	0	0.0160641	0.117153	0	0	0.0506196
600	0.0387302	0	0	0	0	0.209634	0	0	0.106837	0.00156138	0.00672016	0	0	0	0.0298644	0.567432	0	0	0.0211459	0.0294595	0.00012028	0	0	0	0	0	0	0	0	0	0.00016684	0	0	0	0	0	0	0	0.834107	0	0.00216116	0	0	0	0.0158581	0.119825	0	0	0.0503253
601	0.0369334	0	0	0	0	0.214912	0	0	0.105646	0.00150246	0.0064084	0	0	0	0	0.581719	0	0	0.02091	0.0283478	0.0001147	0	0	0	0	0	0.00419895	0	0	0	0.0001591	0	0	0	0	0	0.0809953	0	0.824803	0	0.0020609	0	0	0	0	0.122842	0	0	0.049764
602	0.036035	0	0	0	0	0.220164	0	0	0.103852	0.001473	0.00625252	0	0	0	0	0.595935	0	0	0.020555	0.027792	0.00011191	0	0	0	0	0	0.00467109	0	0	0	0.00015523	0	0	0	0	0	0.0901026	0	0.810802	0	0.00201077	0	0	0	0	0.125844	0	0	0.0489192
603	0.0355359	0	0	0	0	0.224287	0	0	0.103135	0.0014239	0.00616592	0	0	0	0	0.607094	0	0	0.0204131	0.0268656	0.00011036	0	0	0	0	0	0.00514323	0	0	0	0.00015308	0	0	0	0	0	0.0992099	0	0.805202	0	0.00198292	0	0	0	0	0.1282	0	0	0.0485813
604	0.0335395	0	0	0	0	0.228383	0	0	0.100809	0.00136498	0.00581952	0	0	0	0	0.618183	0	0	0.0199528	0.0257539	0.00010416	0	0	0	0	0	0.00571599	0	0	0	0.00014448	0	0	0	0	0	0.110258	0	0.787045	0	0.00187152	0	0	0	0	0.130542	0	0	0.0474858
605	0.0323417	0	0	0	0	0.232375	0	0	0.100613	0.00130115	0.00561168	0	0	0	0	0.628987	0	0	0.0199138	0.0245496	0.00010044	0	0	0	0	0	0.00633132	0	0	0	0.00013932	0	0	0	0	0	0.122127	0	0.78551	0	0.00180468	0	0	0	0	0.132823	0	0	0.0473932
606	0.0324415	0	0	0	0	0.23634	0	0	0.0989466	0.00128642	0.005629	0	0	0	0	0.63972	0	0	0.0195841	0.0242717	0.00010075	0	0.00974022	0	0	0	0.00694665	0	0	0	0.00013975	0	0.0022001	0	0	0	0.133997	0	0.772502	0	0.00181025	0	0	0	0	0.13509	0	0	0.0466084
607	0.0295467	0	0	0	0	0.239334	0	0	0.0980442	0.00120786	0.00512672	0	0	0	0	0.647823	0	0	0.0194055	0.0227894	9.176e-05	0	0.0110323	0	0	0	0.00764325	0	0	0	0.00012728	0	0.00249195	0	0	0	0.147434	0	0.765456	0	0.00164872	0	0	0	0	0.136801	0	0	0.0461833
608	0.0285485	0	0	0	0	0.242327	0	0	0.0961467	0.00116858	0.00495352	0	0	0	0	0.655926	0	0	0.0190299	0.0220483	8.866e-05	0	0.0123244	0	0	0	0.00837468	0	0	0	0.00012298	0	0.0027838	0	0	0	0.161543	0	0.750642	0	0.00159302	0	0	0	0	0.138512	0	0	0.0452895
609	0.0278498	0	0	0	0	0.245557	0	0	0.0945732	0.00113421	0.00483228	0	0	0	0	0.664669	0	0	0.0187185	0.0213998	8.649e-05	0	0.0136164	0	0	0	0.00919125	0	0	0	0.00011997	0	0.00307565	0	0	0	0.177294	0	0.738357	0	0.00155403	0	0	0	0	0.140359	0	0	0.0445483
610	0.0270512	0	0	0	0	0.248787	0	0	0.0932889	0.00108511	0.00469372	0	0	0	0	0.673412	0	0	0.0184643	0.0204734	8.401e-05	0	0.0149085	0	0	0	0.0101084	0	0	0	0.00011653	0	0.0033675	0	0	0	0.194986	0	0.728331	0	0.00150947	0	0	0	0	0.142205	0	0	0.0439433
611	0.0255539	0	0	0	0	0.251151	0	0	0.0921435	0.00104092	0.00443392	0	0	0	0	0.679809	0	0	0.0182376	0.0196397	7.936e-05	0	0.0162006	0	0	0	0.0113081	0	0	0	0.00011008	0	0.00365935	0	0	0	0.218127	0	0.719388	0	0.00142592	0	0	0	0	0.143556	0	0	0.0434038
612	0.0251546	0	0	0	0	0.25354	0	0	0.0905584	0.00096727	0.00436464	0	0	0	0	0.686277	0	0	0.0179238	0.0182501	7.812e-05	0	0.0174926	0	0	0	0.0125388	0	0	0	0.00010836	0	0.0039512	0	0	0	0.241866	0	0.707013	0	0.00140364	0	0	0	0	0.144922	0	0	0.0426571
613	0.0241564	0	0	0	0	0.255037	0	0	0.0898063	0.0009329	0.00419144	0	0	0	0	0.690329	0	0	0.017775	0.0176016	7.502e-05	0	0.0187847	0	0	0	0.0139204	0	0	0	0.00010406	0	0.00424305	0	0	0	0.268516	0	0.701141	0	0.00134794	0	0	0	0	0.145777	0	0	0.0423029
614	0.02216	0	0	0	0	0.25656	0	0	0.0876543	0.0008838	0.00384504	0	0	0	0	0.694452	0	0	0.017349	0.0166752	6.882e-05	0	0.0200768	0	0	0	0.0152401	0	0	0	9.546e-05	0	0.0045349	0	0	0	0.293972	0	0.68434	0	0.00123654	0	0	0	0	0.146648	0	0	0.0412892
615	0.0219604	0	0	0	0	0.257689	0	0	0.0867403	0.00087398	0.0038104	0	0	0	0	0.697508	0	0	0.0171681	0.0164899	6.82e-05	0	0.0213688	0	0	0	0.0164359	0	0	0	9.46e-05	0	0.00482675	0	0	0	0.317039	0	0.677204	0	0.0012254	0	0	0	0	0.147293	0	0	0.0408587
616	0.0222599	0	0	0	0	0.258845	0	0	0.0852709	0.00082979	0.00386236	0	0	0	0	0.700636	0	0	0.0168773	0.0156562	6.913e-05	0	0.0230585	0	0	0	0.0175621	0	0	0	9.589e-05	0	0.0052084	0	0	0	0.338762	0	0.665732	0	0.00124211	0	0	0	0	0.147954	0	0	0.0401665
617	0.0207626	0	0	0	0	0.260079	0	0	0.0830032	0.0007856	0.00360256	0	0	0	0	0.703976	0	0	0.0164285	0.0148224	6.448e-05	0	0.0247481	0	0	0	0.0186263	0	0	0	8.944e-05	0	0.00559005	0	0	0	0.35929	0	0.648027	0	0.00115856	0	0	0	0	0.148659	0	0	0.0390983
618	0.0198642	0	0	0	0	0.261313	0	0	0.0819156	0.00075614	0.00344668	0	0	0	0	0.707317	0	0	0.0162132	0.0142666	6.169e-05	0	0.0264377	0	0	0	0.019648	0	0	0	8.557e-05	0	0.0059717	0	0	0	0.378998	0	0.639536	0	0.00110843	0	0	0	0	0.149365	0	0	0.038586
619	0.0189658	0	0	0	0	0.26197	0	0	0.0801107	0.00074632	0.0032908	0	0	0	0	0.709094	0	0	0.015856	0.0140813	5.89e-05	0	0.0281274	0	0	0	0.0207161	0	0	0	8.17e-05	0	0.00635335	0	0	0	0.399601	0	0.625445	0	0.0010583	0	0	0	0	0.14974	0	0	0.0377358
620	0.0178678	0	0	0	0	0.2626	0	0	0.0785372	0.00072177	0.00310028	0	0	0	0	0.7108	0	0	0.0155445	0.0136181	5.549e-05	0	0.029817	0	0	0	0.0218268	0	0	0	7.697e-05	0	0.006735	0	0	0	0.421026	0	0.61316	0	0.00099703	0	0	0	0	0.1501	0	0	0.0369946
621	0.017768	0	0	0	0	0.262259	0	0	0.0771603	0.00069231	0.00308296	0	0	0	0	0.709876	0	0	0.015272	0.0130622	5.518e-05	0	0.0315066	0	0	0	0.0229336	0	0	0	7.654e-05	0	0.00711665	0	0	0	0.442376	0	0.602411	0	0.00099146	0	0	0	0	0.149905	0	0	0.0363461
622	0.0169694	0	0	0	0	0.261917	0	0	0.0751934	0.00065303	0.0029444	0	0	0	0	0.708952	0	0	0.0148827	0.0123211	5.27e-05	0	0.0331963	0	0	0	0.0240095	0	0	0	7.31e-05	0	0.0074983	0	0	0	0.463129	0	0.587055	0	0.0009469	0	0	0	0	0.14971	0	0	0.0354196
623	0.0172689	0	0	0	0	0.262232	0	0	0.0733654	0.00062848	0.00299636	0	0	0	0	0.709805	0	0	0.0145209	0.0118579	5.363e-05	0	0.0364761	0	0	0	0.0250195	0	0	0	7.439e-05	0	0.00823915	0	0	0	0.482612	0	0.572783	0	0.00096361	0	0	0	0	0.14989	0	0	0.0345584
624	0.0154721	0	0	0	0	0.262547	0	0	0.071734	0.00062848	0.0026846	0	0	0	0	0.710658	0	0	0.014198	0.0118579	4.805e-05	0	0.0403523	0	0	0	0.0259677	0	0	0	6.665e-05	0	0.0091147	0	0	0	0.500902	0	0.560046	0	0.00086335	0	0	0	0	0.15007	0	0	0.03379
625	0.0152725	0	0	0	0	0.261707	0	0	0.0702068	0.00056956	0.00264996	0	0	0	0	0.708383	0	0	0.0138957	0.0107462	4.743e-05	0	0.0442285	0	0	0	0.0268888	0	0	0	6.579e-05	0	0.00999025	0	0	0	0.518668	0	0.548122	0	0.00085221	0	0	0	0	0.14959	0	0	0.0330706
626	0.0151726	0	0	0	0	0.260867	0	0	0.0690266	0.00056956	0.00263264	0	0	0	0	0.706109	0	0	0.0136621	0.0107462	4.712e-05	0	0.0481048	0	0	0	0.0278214	0	0	0	6.536e-05	0	0.0108658	0	0	0	0.536659	0	0.538909	0	0.00084664	0	0	0	0	0.149109	0	0	0.0325147
627	0.0146735	0	0	0	0	0.260132	0	0	0.0669093	0.00054501	0.00254604	0	0	0	0	0.704118	0	0	0.0132431	0.010283	4.557e-05	0	0.051981	0	0	0	0.0287193	0	0	0	6.321e-05	0	0.0117413	0	0	0	0.553978	0	0.522378	0	0.00081879	0	0	0	0	0.148689	0	0	0.0315173
628	0.0148732	0	0	0	0	0.259396	0	0	0.0649193	0.00053519	0.00258068	0	0	0	0	0.702128	0	0	0.0128492	0.0100978	4.619e-05	0	0.0565529	0	0	0	0.02959	0	0	0	6.407e-05	0	0.0127741	0	0	0	0.570774	0	0.506842	0	0.00082993	0	0	0	0	0.148269	0	0	0.03058
629	0.0141744	0	0	0	0	0.257821	0	0	0.0640978	0.00051555	0.00245944	0	0	0	0	0.697863	0	0	0.0126866	0.0097272	4.402e-05	0	0.0636096	0	0	0	0.0304066	0	0	0	6.106e-05	0	0.014368	0	0	0	0.586525	0	0.500428	0	0.00079094	0	0	0	0	0.147368	0	0	0.030193
630	0.0133759	0	0	0	0	0.256245	0	0	0.0625937	0.00051064	0.00232088	0	0	0	0	0.693599	0	0	0.0123889	0.00963456	4.154e-05	0	0.0706663	0	0	0	0.031169	0	0	0	5.762e-05	0	0.0159619	0	0	0	0.601231	0	0.488685	0	0.00074638	0	0	0	0	0.146468	0	0	0.0294845
631	0.0135755	0	0	0	0	0.255195	0	0	0.0610317	0.00046645	0.00235552	0	0	0	0	0.690755	0	0	0.0120798	0.0088008	4.216e-05	0	0.077723	0	0	0	0.0319236	0	0	0	5.848e-05	0	0.0175559	0	0	0	0.615788	0	0.476491	0	0.00075752	0	0	0	0	0.145867	0	0	0.0287487
632	0.0124775	0	0	0	0	0.254171	0	0	0.0592037	0.00046154	0.002165	0	0	0	0	0.687983	0	0	0.0117179	0.00870816	3.875e-05	0	0.0855748	0	0	0	0.032686	0	0	0	5.375e-05	0	0.0193294	0	0	0	0.630494	0	0.462219	0	0.00069625	0	0	0	0	0.145282	0	0	0.0278877
633	0.0124775	0	0	0	0	0.252096	0	0	0.0584516	0.00045663	0.002165	0	0	0	0	0.682368	0	0	0.0115691	0.00861552	3.875e-05	0	0.0956132	0	0	0	0.0334445	0	0	0	5.375e-05	0	0.0215969	0	0	0	0.645125	0	0.456347	0	0.00069625	0	0	0	0	0.144096	0	0	0.0275334
634	0.0119784	0	0	0	0	0.250021	0	0	0.056693	0.00043699	0.0020784	0	0	0	0	0.676753	0	0	0.011221	0.00824496	3.72e-05	0	0.105652	0	0	0	0.0341992	0	0	0	5.16e-05	0	0.0238644	0	0	0	0.659682	0	0.442617	0	0.0006684	0	0	0	0	0.14291	0	0	0.026705
635	0.0117788	0	0	0	0	0.248288	0	0	0.0551658	0.00041735	0.00204376	0	0	0	0	0.672061	0	0	0.0109187	0.0078744	3.658e-05	0	0.119765	0	0	0	0.0349113	0	0	0	5.074e-05	0	0.0270522	0	0	0	0.673418	0	0.430693	0	0.00065726	0	0	0	0	0.14192	0	0	0.0259856
636	0.0118786	0	0	0	0	0.246555	0	0	0.0536732	0.00040753	0.00206108	0	0	0	0	0.66737	0	0	0.0106233	0.00768912	3.689e-05	0	0.134375	0	0	0	0.0355537	0	0	0	5.117e-05	0	0.0303524	0	0	0	0.68581	0	0.419041	0	0.00066283	0	0	0	0	0.140929	0	0	0.0252825
637	0.0112797	0	0	0	0	0.245321	0	0	0.0527939	0.0003928	0.00195716	0	0	0	0	0.664029	0	0	0.0104493	0.0074112	3.503e-05	0	0.150775	0	0	0	0.0361032	0	0	0	4.859e-05	0	0.0340567	0	0	0	0.69641	0	0.412176	0	0.00062941	0	0	0	0	0.140223	0	0	0.0248683
638	0.01108	0	0	0	0	0.24406	0	0	0.0516253	0.00038789	0.00192252	0	0	0	0	0.660618	0	0	0.010218	0.00731856	3.441e-05	0	0.167572	0	0	0	0.0365676	0	0	0	4.773e-05	0	0.0378507	0	0	0	0.705368	0	0.403052	0	0.00061827	0	0	0	0	0.139503	0	0	0.0243179
639	0.0108804	0	0	0	0	0.241041	0	0	0.0496584	0.00040262	0.00188788	0	0	0	0	0.652443	0	0	0.00982868	0.00759648	3.379e-05	0	0.185859	0	0	0	0.0369469	0	0	0	4.687e-05	0	0.0419815	0	0	0	0.712684	0	0.387696	0	0.00060713	0	0	0	0	0.137777	0	0	0.0233914
640	0.0107806	0	0	0	0	0.237994	0	0	0.0486056	0.00038298	0.00187056	0	0	0	0	0.644198	0	0	0.00962029	0.00722592	3.348e-05	0	0.205141	0	0	0	0.0372836	0	0	0	4.644e-05	0	0.0463368	0	0	0	0.719178	0	0.379476	0	0.00060156	0	0	0	0	0.136036	0	0	0.0228954
641	0.0103813	0	0	0	0	0.236445	0	0	0.0479229	0.00037316	0.00180128	0	0	0	0	0.640004	0	0	0.00948518	0.00704064	3.224e-05	0	0.22641	0	0	0	0.0375854	0	0	0	4.472e-05	0	0.0511411	0	0	0	0.725001	0	0.374147	0	0.00057928	0	0	0	0	0.13515	0	0	0.0225739
642	0.0101816	0	0	0	0	0.234896	0	0	0.0470089	0.00035352	0.00176664	0	0	0	0	0.635811	0	0	0.00930427	0.00667008	3.162e-05	0	0.248475	0	0	0	0.0378215	0	0	0	4.386e-05	0	0.056125	0	0	0	0.729554	0	0.367011	0	0.00056814	0	0	0	0	0.134264	0	0	0.0221433
643	0.0101816	0	0	0	0	0.232454	0	0	0.0460139	0.00035352	0.00176664	0	0	0	0	0.6292	0	0	0.00910733	0.00667008	3.162e-05	0	0.271931	0	0	0	0.0380111	0	0	0	4.386e-05	0	0.0614232	0	0	0	0.733212	0	0.359242	0	0.00056814	0	0	0	0	0.132869	0	0	0.0216747
644	0.00958272	0	0	0	0	0.230011	0	0	0.0446023	0.00033388	0.00166272	0	0	0	0	0.62259	0	0	0.00882795	0.00629952	2.976e-05	0	0.298965	0	0	0	0.0382511	0	0	0	4.128e-05	0	0.0675296	0	0	0	0.737841	0	0.348222	0	0.00053472	0	0	0	0	0.131473	0	0	0.0210098
645	0.00988218	0	0	0	0	0.226519	0	0	0.0432487	0.00032406	0.00171468	0	0	0	0	0.613136	0	0	0.00856002	0.00611424	3.069e-05	0	0.326794	0	0	0	0.0385491	0	0	0	4.257e-05	0	0.0738156	0	0	0	0.743589	0	0.337654	0	0.00055143	0	0	0	0	0.129476	0	0	0.0203721
646	0.00958272	0	0	0	0	0.223026	0	0	0.0417446	0.00033879	0.00166272	0	0	0	0	0.603682	0	0	0.00826232	0.00639216	2.976e-05	0	0.357605	0	0	0	0.0386265	0	0	0	4.128e-05	0	0.0807751	0	0	0	0.745082	0	0.325911	0	0.00053472	0	0	0	0	0.12748	0	0	0.0196636
647	0.00868434	0	0	0	0	0.220111	0	0	0.0414206	0.00030933	0.00150684	0	0	0	0	0.595793	0	0	0.0081982	0.00583632	2.697e-05	0	0.387124	0	0	0	0.0387	0	0	0	3.741e-05	0	0.0874427	0	0	0	0.7465	0	0.323381	0	0.00048459	0	0	0	0	0.125814	0	0	0.019511
648	0.00968254	0	0	0	0	0.21717	0	0	0.0400785	0.00032406	0.00168004	0	0	0	0	0.587832	0	0	0.00793256	0.00611424	3.007e-05	0	0.417339	0	0	0	0.0386497	0	0	0	4.171e-05	0	0.0942676	0	0	0	0.74553	0	0.312903	0	0.00054029	0	0	0	0	0.124133	0	0	0.0188788
649	0.00878416	0	0	0	0	0.214938	0	0	0.0385975	0.00029951	0.00152416	0	0	0	0	0.58179	0	0	0.00763944	0.00565104	2.728e-05	0	0.450237	0	0	0	0.0385646	0	0	0	3.784e-05	0	0.101699	0	0	0	0.743887	0	0.301341	0	0.00049016	0	0	0	0	0.122857	0	0	0.0181812
650	0.0089838	0	0	0	0	0.212732	0	0	0.0378339	0.00030933	0.0015588	0	0	0	0	0.575819	0	0	0.0074883	0.00583632	2.79e-05	0	0.483234	0	0	0	0.038522	0	0	0	3.87e-05	0	0.109152	0	0	0	0.743066	0	0.295379	0	0.0005013	0	0	0	0	0.121596	0	0	0.0178215
651	0.00838488	0	0	0	0	0.209423	0	0	0.037024	0.00028969	0.00145488	0	0	0	0	0.566863	0	0	0.007328	0.00546576	2.604e-05	0	0.520307	0	0	0	0.0384291	0	0	0	3.612e-05	0	0.117526	0	0	0	0.741275	0	0.289056	0	0.00046788	0	0	0	0	0.119705	0	0	0.01744
652	0.00808542	0	0	0	0	0.206141	0	0	0.0367	0.00028969	0.00140292	0	0	0	0	0.557978	0	0	0.00726388	0.00546576	2.511e-05	0	0.554497	0	0	0	0.038344	0	0	0	3.483e-05	0	0.125249	0	0	0	0.739632	0	0.286527	0	0.00045117	0	0	0	0	0.117829	0	0	0.0172874
653	0.00788578	0	0	0	0	0.202097	0	0	0.0350687	0.00028478	0.00136828	0	0	0	0	0.547032	0	0	0.00694099	0.00537312	2.449e-05	0	0.594054	0	0	0	0.0383053	0	0	0	3.397e-05	0	0.134184	0	0	0	0.738886	0	0.27379	0	0.00044003	0	0	0	0	0.115517	0	0	0.0165189
654	0.00788578	0	0	0	0	0.198079	0	0	0.0336108	0.00028478	0.00136828	0	0	0	0	0.536156	0	0	0.00665245	0.00537312	2.449e-05	0	0.629636	0	0	0	0.0381389	0	0	0	3.397e-05	0	0.142221	0	0	0	0.735676	0	0.262409	0	0.00044003	0	0	0	0	0.11322	0	0	0.0158322
655	0.0079856	0	0	0	0	0.195007	0	0	0.0334951	0.00026023	0.0013856	0	0	0	0	0.52784	0	0	0.00662955	0.00490992	2.48e-05	0	0.667404	0	0	0	0.0379531	0	0	0	3.44e-05	0	0.150752	0	0	0	0.732093	0	0.261505	0	0.0004456	0	0	0	0	0.111464	0	0	0.0157778
656	0.00758632	0	0	0	0	0.191908	0	0	0.0321762	0.00027005	0.00131632	0	0	0	0	0.519453	0	0	0.00636849	0.0050952	2.356e-05	0	0.698811	0	0	0	0.0376822	0	0	0	3.268e-05	0	0.157846	0	0	0	0.726867	0	0.251208	0	0.00042332	0	0	0	0	0.109693	0	0	0.0151565
657	0.00758632	0	0	0	0	0.188494	0	0	0.0312043	0.00027987	0.00131632	0	0	0	0	0.510212	0	0	0.00617613	0.00528048	2.356e-05	0	0.736977	0	0	0	0.03733	0	0	0	3.268e-05	0	0.166467	0	0	0	0.720074	0	0.24362	0	0.00042332	0	0	0	0	0.107742	0	0	0.0146986
658	0.00788578	0	0	0	0	0.185054	0	0	0.0304522	0.00026023	0.00136828	0	0	0	0	0.500901	0	0	0.00602728	0.00490992	2.449e-05	0	0.771068	0	0	0	0.0370282	0	0	0	3.397e-05	0	0.174167	0	0	0	0.714251	0	0.237749	0	0.00044003	0	0	0	0	0.105775	0	0	0.0143444
659	0.0079856	0	0	0	0	0.181877	0	0	0.0297118	0.00025532	0.0013856	0	0	0	0	0.4923	0	0	0.00588072	0.00481728	2.48e-05	0	0.801083	0	0	0	0.0367689	0	0	0	3.44e-05	0	0.180947	0	0	0	0.70925	0	0.231967	0	0.0004456	0	0	0	0	0.103959	0	0	0.0139956
660	0.00708722	0	0	0	0	0.178726	0	0	0.0289019	0.00025532	0.00122972	0	0	0	0	0.48377	0	0	0.00572042	0.00481728	2.201e-05	0	0.829211	0	0	0	0.0365328	0	0	0	3.053e-05	0	0.1873	0	0	0	0.704696	0	0.225644	0	0.00039547	0	0	0	0	0.102158	0	0	0.0136141
661	0.00778596	0	0	0	0	0.175574	0	0	0.0281845	0.0002455	0.00135096	0	0	0	0	0.475241	0	0	0.00557844	0.004632	2.418e-05	0	0.860121	0	0	0	0.0362116	0	0	0	3.354e-05	0	0.194282	0	0	0	0.6985	0	0.220044	0	0.00043446	0	0	0	0	0.100357	0	0	0.0132762
662	0.0074865	0	0	0	0	0.172449	0	0	0.0273978	0.00025041	0.001299	0	0	0	0	0.466782	0	0	0.00542272	0.00472464	2.325e-05	0	0.885664	0	0	0	0.0357898	0	0	0	3.225e-05	0	0.200052	0	0	0	0.690363	0	0.213901	0	0.00041775	0	0	0	0	0.0985707	0	0	0.0129056
663	0.00728686	0	0	0	0	0.168852	0	0	0.0268308	0.00024059	0.00126436	0	0	0	0	0.457044	0	0	0.00531051	0.00453936	2.263e-05	0	0.910512	0	0	0	0.0353486	0	0	0	3.139e-05	0	0.205664	0	0	0	0.681853	0	0.209475	0	0.00040661	0	0	0	0	0.0965143	0	0	0.0126386
664	0.00708722	0	0	0	0	0.165254	0	0	0.0256854	0.00023568	0.00122972	0	0	0	0	0.447306	0	0	0.0050838	0.00444672	2.201e-05	0	0.929793	0	0	0	0.0348842	0	0	0	3.053e-05	0	0.21002	0	0	0	0.672895	0	0.200533	0	0.00039547	0	0	0	0	0.0944579	0	0	0.012099
665	0.00728686	0	0	0	0	0.161814	0	0	0.0251763	0.00023077	0.00126436	0	0	0	0	0.437995	0	0	0.00498304	0.00435408	2.263e-05	0	0.94828	0	0	0	0.0344198	0	0	0	3.139e-05	0	0.214195	0	0	0	0.663937	0	0.196558	0	0.00040661	0	0	0	0	0.0924916	0	0	0.0118592
666	0.0069874	0	0	0	0	0.1584	0	0	0.0245284	0.00021604	0.0012124	0	0	0	0	0.428755	0	0	0.0048548	0.00407616	2.17e-05	0	0.962692	0	0	0	0.0339476	0	0	0	3.01e-05	0	0.217451	0	0	0	0.65483	0	0.1915	0	0.0003899	0	0	0	0	0.0905403	0	0	0.011554
667	0.0069874	0	0	0	0	0.155906	0	0	0.0242391	0.00023568	0.0012124	0	0	0	0	0.422002	0	0	0.00479755	0.00444672	2.17e-05	0	0.977103	0	0	0	0.0335065	0	0	0	3.01e-05	0	0.220706	0	0	0	0.64632	0	0.189241	0	0.0003899	0	0	0	0	0.0891144	0	0	0.0114177
668	0.00688758	0.001876	0	0	0	0.153385	0	0	0.022897	0.00023077	0.00119508	0.0664506	0	0	0	0.415178	0	0	0.00453191	0.00435408	2.139e-05	0.0756564	0.983663	0	0	0	0.0331001	0	0	0	2.967e-05	0.0102242	0.222188	0	0	0	0.638481	0	0.178763	0	0.00038433	0.0598176	0	0	0	0.0876734	0	0	0.0107855
669	0.0069874	0.0020062	0	0	0	0.150339	0	0	0.0226772	0.00021604	0.0012124	0.0710625	0	0	0	0.406933	0	0	0.0044884	0.00407616	2.17e-05	0.0809072	0.988732	0	0	0	0.032419	0	0	0	3.01e-05	0.0109338	0.223333	0	0	0	0.625343	0	0.177047	0	0.0003899	0.0639691	0	0	0	0.0859323	0	0	0.010682
670	0.00638848	0.0021602	0	0	0	0.147266	0	0	0.0219136	0.00021604	0.00110848	0.0765174	0	0	0	0.398617	0	0	0.00433726	0.00407616	1.984e-05	0.0871178	0.9939	0.0629472	0	0	0.0319043	0	0	0	2.752e-05	0.0117731	0.2245	0	0	0	0.615415	0	0.171085	0	0.00035648	0.0688795	0	0	0	0.0841761	0	0	0.0103223
671	0.00678776	0.0023044	0	0	0	0.14443	0	0	0.0214855	0.00022586	0.00117776	0.0816251	0	0	0	0.39094	0	0	0.00425253	0.00426144	2.108e-05	0.0929332	0.993403	0.0647898	0	0	0.0313083	0	0	0	2.924e-05	0.012559	0.224388	0	0	0	0.603919	0	0.167743	0	0.00037876	0.0734774	0	0	0	0.082555	0	0	0.0101207
672	0.0064883	0.0024556	0	0	0	0.14162	0	0	0.0208607	0.00020622	0.0011258	0.0869809	0	0	0	0.383334	0	0	0.00412887	0.00389088	2.015e-05	0.0990308	0.98903	0.0666822	0	0	0.0306194	0	0	0	2.795e-05	0.013383	0.2234	0	0	0	0.590631	0	0.162865	0	0.00036205	0.0782986	0	0	0	0.0809489	0	0	0.00982635
673	0.00638848	0.0026348	0	0	0	0.138311	0	0	0.0205483	0.00021113	0.00110848	0.0933284	0	0	0	0.374378	0	0	0.00406704	0.00398352	1.984e-05	0.106258	0.984657	0.0685746	0	0	0.0299538	0	0	0	2.752e-05	0.0143597	0.222412	0	0	0	0.577791	0	0.160426	0	0.00035648	0.0840125	0	0	0	0.0790577	0	0	0.0096792
674	0.0064883	0.002828	0	0	0	0.135003	0	0	0.0198773	0.00019149	0.0011258	0.100172	0	0	0	0.365422	0	0	0.00393422	0.00361296	2.015e-05	0.114049	0.977998	0.0704172	0	0	0.0293501	0	0	0	2.795e-05	0.0154126	0.220908	0	0	0	0.566146	0	0.155187	0	0.00036205	0.0901728	0	0	0	0.0771664	0	0	0.0093631
675	0.0064883	0.0030324	0	0	0	0.132377	0	0	0.0189864	0.00019149	0.0011258	0.107412	0	0	0	0.358314	0	0	0.00375789	0.00361296	2.015e-05	0.122292	0.966866	0.0723096	0	0	0.0287425	0	0	0	2.795e-05	0.0165266	0.218394	0	0	0	0.554426	0	0.148232	0	0.00036205	0.0966902	0	0	0	0.0756654	0	0	0.00894345
676	0.00668794	0.0032256	0	0	0	0.129751	0	0	0.0190211	0.00021113	0.00116044	0.114255	0	0	0	0.351206	0	0	0.00376476	0.00398352	2.077e-05	0.130084	0.955734	0.0742518	0	0	0.0281775	0	0	0	2.881e-05	0.0175795	0.215879	0	0	0	0.543527	0	0.148503	0	0.00037319	0.102851	0	0	0	0.0741644	0	0	0.0089598
677	0.00668794	0.0034734	0	0	0	0.127282	0	0	0.0183153	0.0001964	0.00116044	0.123033	0	0	0	0.344525	0	0	0.00362507	0.0037056	2.077e-05	0.140077	0.942913	0.0765924	0	0	0.0276008	0	0	0	2.881e-05	0.01893	0.212983	0	0	0	0.532404	0	0.142992	0	0.00037319	0.110752	0	0	0	0.0727535	0	0	0.00862735
678	0.0064883	0.0036946	0	0	0	0.124788	0	0	0.0177715	0.00021604	0.0011258	0.130868	0	0	0	0.337772	0	0	0.00351744	0.00407616	2.015e-05	0.148998	0.928501	0.0788832	0	0	0.0269042	0	0	0	2.795e-05	0.0201356	0.209728	0	0	0	0.518967	0	0.138747	0	0.00036205	0.117805	0	0	0	0.0713275	0	0	0.0083712
679	0.0064883	0.0039522	0	0	0	0.121689	0	0	0.0175286	0.0001964	0.0011258	0.139993	0	0	0	0.329385	0	0	0.00346935	0.0037056	2.015e-05	0.159387	0.913493	0.0812238	0	0	0.026347	0	0	0	2.795e-05	0.0215395	0.206338	0	0	0	0.508217	0	0.13685	0	0.00036205	0.126019	0	0	0	0.0695563	0	0	0.00825675
680	0.00638848	0.0042938	0	0	0	0.118564	0	0	0.0166724	0.00020131	0.00110848	0.152093	0	0	0	0.320926	0	0	0.00329989	0.00379824	1.984e-05	0.173163	0.8961	0.0835644	0	0	0.0257742	0	0	0	2.752e-05	0.0234012	0.202409	0	0	0	0.497169	0	0.130166	0	0.00035648	0.136911	0	0	0	0.0677702	0	0	0.00785345
681	0.0064883	0.0045654	0	0	0	0.115623	0	0	0.0166029	0.00020622	0.0011258	0.161713	0	0	0	0.312965	0	0	0.00328615	0.00389088	2.015e-05	0.184116	0.878508	0.0863532	0	0	0.0252247	0	0	0	2.795e-05	0.0248814	0.198436	0	0	0	0.486569	0	0.129624	0	0.00036205	0.145571	0	0	0	0.066089	0	0	0.00782075
682	0.00638848	0.0048538	0	0	0	0.112682	0	0	0.0158509	0.00020622	0.00110848	0.171929	0	0	0	0.305004	0	0	0.0031373	0.00389088	1.984e-05	0.195747	0.860121	0.0894906	0	0	0.0246867	0	0	0	2.752e-05	0.0264532	0.194282	0	0	0	0.476192	0	0.123752	0	0.00035648	0.154767	0	0	0	0.0644079	0	0	0.0074665
683	0.00708722	0.0052052	0	0	0	0.11045	0	0	0.0156195	0.0001964	0.00122972	0.184376	0	0	0	0.298962	0	0	0.0030915	0.0037056	2.201e-05	0.209918	0.841833	0.0933252	0	0	0.0241256	0	0	0	3.053e-05	0.0283683	0.190152	0	0	0	0.465368	0	0.121946	0	0.00039547	0.165972	0	0	0	0.0631321	0	0	0.0073575
684	0.00688758	0.0055986	0	0	0	0.108217	0	0	0.0151567	0.00020131	0.00119508	0.19831	0	0	0	0.292921	0	0	0.0029999	0.00379824	2.139e-05	0.225784	0.823446	0.0972594	0	0	0.0235683	0	0	0	2.967e-05	0.0305124	0.185998	0	0	0	0.454619	0	0.118332	0	0.00038433	0.178515	0	0	0	0.0618562	0	0	0.0071395
685	0.00658812	0.005964	0	0	0	0.105828	0	0	0.0150179	0.00020622	0.00114312	0.211253	0	0	0	0.286452	0	0	0.00297242	0.00389088	2.046e-05	0.24052	0.804562	0.101343	0	0	0.0229878	0	0	0	2.838e-05	0.0325038	0.181733	0	0	0	0.443421	0	0.117248	0	0.00036762	0.190166	0	0	0	0.0604903	0	0	0.0070741
686	0.00678776	0.006321	0	0	0	0.103438	0	0	0.0144856	0.00020622	0.00117776	0.223899	0	0	0	0.279984	0	0	0.00286708	0.00389088	2.108e-05	0.254917	0.78528	0.105676	0	0	0.0223647	0	0	0	2.924e-05	0.0344495	0.177377	0	0	0	0.431402	0	0.113093	0	0.00037876	0.20155	0	0	0	0.0591244	0	0	0.0068234
687	0.00608902	0.0068082	0	0	0	0.100681	0	0	0.014127	0.0001964	0.00105652	0.241156	0	0	0	0.272521	0	0	0.00279609	0.0037056	1.891e-05	0.274565	0.766694	0.110656	0	0	0.0216952	0	0	0	2.623e-05	0.0371047	0.173179	0	0	0	0.418488	0	0.110293	0	0.00033977	0.217084	0	0	0	0.0575483	0	0	0.00665445
688	0.00688758	0.007245	0	0	0	0.0979498	0	0	0.0138724	0.00018167	0.00119508	0.256628	0	0	0	0.265128	0	0	0.00274571	0.00342768	2.139e-05	0.29218	0.748407	0.116233	0	0	0.0210102	0	0	0	2.967e-05	0.0394852	0.169049	0	0	0	0.405275	0	0.108306	0	0.00038433	0.231012	0	0	0	0.0559873	0	0	0.00653455
689	0.00608902	0.0076846	0	0	0	0.0957702	0	0	0.0133055	0.0001964	0.00105652	0.2722	0	0	0	0.259229	0	0	0.0026335	0.0037056	1.891e-05	0.309909	0.730119	0.121761	0	0	0.0203601	0	0	0	2.623e-05	0.0418811	0.164918	0	0	0	0.392734	0	0.103879	0	0.00033977	0.245029	0	0	0	0.0547415	0	0	0.0062675
690	0.0064883	0.0082264	0	0	0	0.0936169	0	0	0.0128658	0.00018167	0.0011258	0.291391	0	0	0	0.2534	0	0	0.00254648	0.00342768	2.015e-05	0.331759	0.711732	0.127837	0	0	0.0197912	0	0	0	2.795e-05	0.0448339	0.160764	0	0	0	0.38176	0	0.100447	0	0.00036205	0.262305	0	0	0	0.0535106	0	0	0.0060604
691	0.0059892	0.0086562	0	0	0	0.0918575	0	0	0.0124609	0.0001964	0.0010392	0.306615	0	0	0	0.248638	0	0	0.00246633	0.0037056	1.86e-05	0.349092	0.694438	0.134012	0	0	0.0193036	0	0	0	2.58e-05	0.0471763	0.156858	0	0	0	0.372354	0	0.0972854	0	0.0003342	0.276009	0	0	0	0.052505	0	0	0.00586965
692	0.00678776	0.009121	0	0	0	0.0900718	0	0	0.0121948	0.00017185	0.00117776	0.323079	0	0	0	0.243804	0	0	0.00241366	0.0032424	2.108e-05	0.367837	0.677343	0.14203	0	0	0.018843	0	0	0	2.924e-05	0.0497095	0.152997	0	0	0	0.363471	0	0.0952078	0	0.00037876	0.29083	0	0	0	0.0514843	0	0	0.0057443
693	0.00668794	0.009618	0	0	0	0.0877084	0	0	0.0118014	0.00018167	0.00116044	0.340683	0	0	0	0.237407	0	0	0.0023358	0.00342768	2.077e-05	0.38788	0.661937	0.150545	0	0	0.0183438	0	0	0	2.881e-05	0.0524181	0.149517	0	0	0	0.353841	0	0.0921366	0	0.00037319	0.306677	0	0	0	0.0501334	0	0	0.005559
694	0.00628866	0.0101164	0	0	0	0.085345	0	0	0.0116857	0.00020622	0.00109116	0.358337	0	0	0	0.23101	0	0	0.0023129	0.00389088	1.953e-05	0.40798	0.646532	0.160605	0	0	0.0177865	0	0	0	2.709e-05	0.0551344	0.146037	0	0	0	0.343091	0	0.0912333	0	0.00035091	0.322569	0	0	0	0.0487825	0	0	0.0055045
695	0.00628866	0.0106344	0	0	0	0.0830604	0	0	0.0112692	0.00019149	0.00109116	0.376686	0	0	0	0.224826	0	0	0.00223046	0.00361296	1.953e-05	0.42887	0.631027	0.170117	0	0	0.0172292	0	0	0	2.709e-05	0.0579575	0.142535	0	0	0	0.332342	0	0.0879814	0	0.00035091	0.339085	0	0	0	0.0474766	0	0	0.0053083
696	0.00638848	0.0110698	0	0	0	0.0807758	0	0	0.0109568	0.00018658	0.00110848	0.392108	0	0	0	0.218642	0	0	0.00216863	0.00352032	1.984e-05	0.446429	0.616417	0.180724	0	0	0.0167416	0	0	0	2.752e-05	0.0603304	0.139235	0	0	0	0.322936	0	0.0855425	0	0.00035648	0.352968	0	0	0	0.0461708	0	0	0.00516115
697	0.00668794	0.0114702	0	0	0	0.0785174	0	0	0.0104708	0.0001964	0.00116044	0.406291	0	0	0	0.212529	0	0	0.00207245	0.0037056	2.077e-05	0.462577	0.6029	0.192975	0	0	0.0163237	0	0	0	2.881e-05	0.0625126	0.136182	0	0	0	0.314874	0	0.0817486	0	0.00037319	0.365736	0	0	0	0.0448799	0	0	0.00493225
698	0.00678776	0.0119126	0	0	0	0.076259	0	0	0.0103899	0.00020131	0.00117776	0.421961	0	0	0	0.206416	0	0	0.00205642	0.00379824	2.108e-05	0.480418	0.589482	0.206521	0	0	0.0159444	0	0	0	2.924e-05	0.0649237	0.133151	0	0	0	0.307558	0	0.0811163	0	0.00037876	0.379842	0	0	0	0.043589	0	0	0.0048941
699	0.00638848	0.0122836	0	0	0	0.0747622	0	0	0.0102279	0.00018167	0.00110848	0.435103	0	0	0	0.202365	0	0	0.00202436	0.00342768	1.984e-05	0.49538	0.575965	0.219718	0	0	0.0153136	0	0	0	2.752e-05	0.0669456	0.130098	0	0	0	0.29539	0	0.0798517	0	0.00035648	0.391671	0	0	0	0.0427335	0	0	0.0048178
700	0.00638848	0.012684	0	0	0	0.0732654	0	0	0.0100312	0.00019149	0.00110848	0.449285	0	0	0	0.198313	0	0	0.00198543	0.00361296	1.984e-05	0.511528	0.562846	0.232616	0	0	0.014764	0	0	0	2.752e-05	0.0691278	0.127134	0	0	0	0.28479	0	0.0783161	0	0.00035648	0.404438	0	0	0	0.0418779	0	0	0.00472515
701	0	0.013062	0	0	0	0.0710858	0	0	0.0094874	0	0	0.462675	0	0	0	0.192414	0	0	0.0018778	0	0	0.526772	0.550024	0.249199	0	0	0.0142455	0	0	0	0	0.0711879	0.124238	0	0	0	0.274787	0	0.0740706	0	0	0.416491	0	0	0	0.0406321	0	0	0.004469
702	0	0.013188	0	0	0	0.0689062	0	0	0.00940641	0	0	0.467138	0	0	0	0.186514	0	0	0.00186177	0	0	0.531853	0.537998	0.266231	0	0	0.0137849	0	0	0	0	0.0718746	0.121522	0	0	0	0.265903	0	0.0734383	0	0	0.420509	0	0	0	0.0393862	0	0	0.00443085
703	0	0.0135086	0	0	0	0.0671993	0	0	0.00922129	0	0	0.478494	0	0	0	0.181894	0	0	0.00182513	0	0	0.544783	0.527264	0.282416	0	0	0.0134095	0	0	0	0	0.0736219	0.119097	0	0	0	0.258662	0	0.071993	0	0	0.430731	0	0	0	0.0384106	0	0	0.00434365
704	0	0.0136402	0	0	0	0.0654662	0	0	0.00886262	0	0	0.483155	0	0	0	0.177202	0	0	0.00175414	0	0	0.55009	0.51653	0.302933	0	0	0.0129684	0	0	0	0	0.0743391	0.116673	0	0	0	0.250152	0	0.0691928	0	0	0.434928	0	0	0	0.0374199	0	0	0.0041747
705	0	0.0138418	0	0	0	0.0642057	0	0	0.00870064	0	0	0.490296	0	0	0	0.173791	0	0	0.00172208	0	0	0.55822	0.506392	0.316877	0	0	0.0124304	0	0	0	0	0.0754378	0.114383	0	0	0	0.239776	0	0.0679282	0	0	0.441356	0	0	0	0.0366995	0	0	0.0040984
706	0	0.0139496	0	0	0	0.062919	0	0	0.00838825	0	0	0.494115	0	0	0	0.170308	0	0	0.00166025	0	0	0.562567	0.496552	0.337345	0	0	0.011819	0	0	0	0	0.0760253	0.11216	0	0	0	0.227981	0	0.0654892	0	0	0.444793	0	0	0	0.035964	0	0	0.00395125
707	0	0.013965	0	0	0	0.0610545	0	0	0.00822627	0	0	0.49466	0	0	0	0.165261	0	0	0.00162819	0	0	0.563188	0.486812	0.35851	0	0	0.0113352	0	0	0	0	0.0761093	0.10996	0	0	0	0.21865	0	0.0642246	0	0	0.445284	0	0	0	0.0348983	0	0	0.00387495
708	0	0.014	0	0	0	0.05919	0	0	0.00793702	0	0	0.4959	0	0	0	0.160214	0	0	0.00157094	0	0	0.5646	0.477171	0.378878	0	0	0.0108437	0	0	0	0	0.0763	0.107782	0	0	0	0.209169	0	0.0619664	0	0	0.4464	0	0	0	0.0338325	0	0	0.0037387
709	0	0.0138838	0	0	0	0.0579296	0	0	0.00787917	0	0	0.491784	0	0	0	0.156802	0	0	0.00155949	0	0	0.559914	0.467531	0.393221	0	0	0.0103329	0	0	0	0	0.0756667	0.105605	0	0	0	0.199316	0	0.0615147	0	0	0.442695	0	0	0	0.0331121	0	0	0.00371145
710	0	0.0138278	0	0	0	0.0566691	0	0	0.0076362	0	0	0.4898	0	0	0	0.153391	0	0	0.0015114	0	0	0.557655	0.45789	0.410003	0	0	0.00985689	0	0	0	0	0.0753615	0.103427	0	0	0	0.190134	0	0.0596178	0	0	0.440909	0	0	0	0.0323916	0	0	0.003597
711	0	0.013706	0	0	0	0.0551197	0	0	0.00713869	0	0	0.485486	0	0	0	0.149197	0	0	0.00141293	0	0	0.552743	0.449243	0.42569	0	0	0.00940023	0	0	0	0	0.0746977	0.101474	0	0	0	0.181325	0	0.0557336	0	0	0.437026	0	0	0	0.031506	0	0	0.00336265
712	0	0.0134834	0	0	0	0.0535967	0	0	0.00709241	0	0	0.477601	0	0	0	0.145074	0	0	0.00140377	0	0	0.543766	0.44159	0.44332	0	0	0.00887004	0	0	0	0	0.0734845	0.0997453	0	0	0	0.171098	0	0.0553723	0	0	0.429928	0	0	0	0.0306354	0	0	0.00334085
713	0	0.0133546	0	0	0	0.0518898	0	0	0.00695357	0	0	0.473039	0	0	0	0.140454	0	0	0.00137629	0	0	0.538572	0.433837	0.456766	0	0	0.00837081	0	0	0	0	0.0727826	0.0979943	0	0	0	0.161468	0	0.0542883	0	0	0.425821	0	0	0	0.0296598	0	0	0.00327545
714	0	0.0130634	0	0	0	0.0502091	0	0	0.00664118	0	0	0.462724	0	0	0	0.135905	0	0	0.00131446	0	0	0.526828	0.426085	0.469365	0	0	0.00803025	0	0	0	0	0.0711955	0.0962432	0	0	0	0.154899	0	0.0518494	0	0	0.416536	0	0	0	0.0286991	0	0	0.0031283
715	0	0.0128058	0	0	0	0.0488961	0	0	0.00662961	0	0	0.4536	0	0	0	0.132351	0	0	0.00131217	0	0	0.51644	0.418432	0.47818	0	0	0.00752715	0	0	0	0	0.0697916	0.0945145	0	0	0	0.145194	0	0.0517591	0	0	0.408322	0	0	0	0.0279486	0	0	0.00312285
716	0	0.0125902	0	0	0	0.0475569	0	0	0.00642135	0	0	0.445963	0	0	0	0.128726	0	0	0.00127095	0	0	0.507745	0.411176	0.487592	0	0	0.00710145	0	0	0	0	0.0686166	0.0928757	0	0	0	0.136983	0	0.0501332	0	0	0.401448	0	0	0	0.0271831	0	0	0.00302475
717	0	0.0122052	0	0	0	0.0461651	0	0	0.00622466	0	0	0.432326	0	0	0	0.124959	0	0	0.00123202	0	0	0.492218	0.40412	0.493219	0	0	0.00673767	0	0	0	0	0.0665183	0.0912817	0	0	0	0.129966	0	0.0485975	0	0	0.389172	0	0	0	0.0263876	0	0	0.0029321
718	0	0.0119476	0	0	0	0.0447733	0	0	0.00605111	0	0	0.423201	0	0	0	0.121191	0	0	0.00119767	0	0	0.48183	0.397162	0.496357	0	0	0.00637002	0	0	0	0	0.0651144	0.0897102	0	0	0	0.122874	0	0.0472426	0	0	0.380958	0	0	0	0.0255921	0	0	0.00285035
719	0	0.0115192	0	0	0	0.0436179	0	0	0.00591227	0	0	0.408027	0	0	0	0.118064	0	0	0.00117019	0	0	0.464553	0.390603	0.498	0	0	0.00622683	0	0	0	0	0.0627796	0.0882285	0	0	0	0.120112	0	0.0461586	0	0	0.367298	0	0	0	0.0249316	0	0	0.00278495
720	0	0.0112336	0	0	0	0.0424362	0	0	0.00583128	0	0	0.39791	0	0	0	0.114865	0	0	0.00115416	0	0	0.453035	0.385236	0.496606	0	0	0.00594432	0	0	0	0	0.0612231	0.0870162	0	0	0	0.114662	0	0.0455263	0	0	0.358191	0	0	0	0.0242562	0	0	0.0027468
721	0	0.0108724	0	0	0	0.0413332	0	0	0.005785	0	0	0.385116	0	0	0	0.11188	0	0	0.001145	0	0	0.438468	0.379968	0.493916	0	0	0.00565407	0	0	0	0	0.0592546	0.0858263	0	0	0	0.109064	0	0.045165	0	0	0.346674	0	0	0	0.0236257	0	0	0.002725
722	0	0.0105154	0	0	0	0.0402303	0	0	0.00544947	0	0	0.37247	0	0	0	0.108895	0	0	0.00107859	0	0	0.424071	0.374601	0.489235	0	0	0.0053406	0	0	0	0	0.0573089	0.0846141	0	0	0	0.103017	0	0.0425454	0	0	0.335291	0	0	0	0.0229953	0	0	0.00256695
723	0	0.0102018	0	0	0	0.0392324	0	0	0.00528749	0	0	0.361362	0	0	0	0.106194	0	0	0.00104653	0	0	0.411424	0.369532	0.482164	0	0	0.0050697	0	0	0	0	0.0555998	0.0834691	0	0	0	0.0977915	0	0.0412808	0	0	0.325292	0	0	0	0.0224249	0	0	0.00249065
724	0	0.0098952	0	0	0	0.0382346	0	0	0.00521807	0	0	0.350502	0	0	0	0.103492	0	0	0.00103279	0	0	0.399059	0.365358	0.473498	0	0	0.0048762	0	0	0	0	0.0539288	0.0825262	0	0	0	0.094059	0	0.0407388	0	0	0.315516	0	0	0	0.0218546	0	0	0.00245795
725	0	0.00959	0	0	0	0.0370529	0	0	0.00496353	0	0	0.339692	0	0	0	0.100294	0	0	0.00098241	0	0	0.386751	0.361084	0.461945	0	0	0.00474462	0	0	0	0	0.0522655	0.0815609	0	0	0	0.0915209	0	0.0387516	0	0	0.305784	0	0	0	0.0211791	0	0	0.00233805
726	0	0.0092008	0	0	0	0.0358712	0	0	0.00500981	0	0	0.325905	0	0	0	0.0970953	0	0	0.00099157	0	0	0.371055	0.356909	0.450192	0	0	0.00460917	0	0	0	0	0.0501444	0.0806179	0	0	0	0.0889082	0	0.0391129	0	0	0.293374	0	0	0	0.0205037	0	0	0.00235985
727	0	0.0088802	0	0	0	0.0350308	0	0	0.00496353	0	0	0.314549	0	0	0	0.0948207	0	0	0.00098241	0	0	0.358126	0.351741	0.435501	0	0	0.00438471	0	0	0	0	0.0483971	0.0794505	0	0	0	0.0845784	0	0.0387516	0	0	0.283152	0	0	0	0.0200233	0	0	0.00233805
728	0	0.0085876	0	0	0	0.0341905	0	0	0.00460486	0	0	0.304185	0	0	0	0.0925462	0	0	0.00091142	0	0	0.346326	0.346374	0.420412	0	0	0.00415251	0	0	0	0	0.0468024	0.0782382	0	0	0	0.0800995	0	0.0359513	0	0	0.273822	0	0	0	0.019543	0	0	0.0021691
729	0	0.0082754	0	0	0	0.0331401	0	0	0.00452387	0	0	0.293126	0	0	0	0.089703	0	0	0.00089539	0	0	0.333735	0.341106	0.405521	0	0	0.00399771	0	0	0	0	0.0451009	0.0770484	0	0	0	0.0771135	0	0.035319	0	0	0.263867	0	0	0	0.0189426	0	0	0.00213095
730	0	0.0080402	0	0	0	0.0320897	0	0	0.00438503	0	0	0.284795	0	0	0	0.0868598	0	0	0.00086791	0	0	0.32425	0.335739	0.391478	0	0	0.00384291	0	0	0	0	0.0438191	0.0758361	0	0	0	0.0741275	0	0.0342351	0	0	0.256368	0	0	0	0.0183422	0	0	0.00206555
731	0	0.0077644	0	0	0	0.0314595	0	0	0.00445445	0	0	0.275026	0	0	0	0.0851538	0	0	0.00088165	0	0	0.313127	0.331267	0.377086	0	0	0.00364941	0	0	0	0	0.042316	0.0748258	0	0	0	0.0703949	0	0.034777	0	0	0.247573	0	0	0	0.017982	0	0	0.00209825
732	0	0.0074914	0	0	0	0.030803	0	0	0.0040495	0	0	0.265356	0	0	0	0.0833768	0	0	0.0008015	0	0	0.302117	0.327092	0.363789	0	0	0.00345204	0	0	0	0	0.0408281	0.073883	0	0	0	0.0665878	0	0.0316155	0	0	0.238869	0	0	0	0.0176067	0	0	0.0019075
733	0	0.0072646	0	0	0	0.0297788	0	0	0.00392223	0	0	0.257323	0	0	0	0.0806047	0	0	0.00077631	0	0	0.292971	0.322819	0.351339	0	0	0.00324306	0	0	0	0	0.0395921	0.0729176	0	0	0	0.0625567	0	0.0306219	0	0	0.231637	0	0	0	0.0170213	0	0	0.00184755
734	0	0.0070224	0	0	0	0.0287284	0	0	0.0039338	0	0	0.248743	0	0	0	0.0777615	0	0	0.0007786	0	0	0.283203	0.318545	0.33874	0	0	0.00302634	0	0	0	0	0.0382721	0.0719523	0	0	0	0.0583763	0	0.0307122	0	0	0.223914	0	0	0	0.0164209	0	0	0.001853
735	0	0.0068026	0	0	0	0.0279932	0	0	0.00391066	0	0	0.240958	0	0	0	0.0757713	0	0	0.00077402	0	0	0.274339	0.314072	0.32609	0	0	0.00280188	0	0	0	0	0.0370742	0.070942	0	0	0	0.0540466	0	0.0305315	0	0	0.216906	0	0	0	0.0160007	0	0	0.0018421
736	0	0.0065786	0	0	0	0.0272316	0	0	0.00389909	0	0	0.233023	0	0	0	0.07371	0	0	0.00077173	0	0	0.265306	0.3096	0.31379	0	0	0.00253098	0	0	0	0	0.0358534	0.0699318	0	0	0	0.0488211	0	0.0304412	0	0	0.209763	0	0	0	0.0155654	0	0	0.00183665
737	0	0.0063952	0	0	0	0.0266539	0	0	0.0035867	0	0	0.226527	0	0	0	0.0721462	0	0	0.0007099	0	0	0.257909	0.305127	0.301489	0	0	0.00232587	0	0	0	0	0.0348538	0.0689215	0	0	0	0.0448647	0	0.0280023	0	0	0.203916	0	0	0	0.0152352	0	0	0.0016895
738	0	0.0062132	0	0	0	0.0260499	0	0	0.00341315	0	0	0.22008	0	0	0	0.0705114	0	0	0.00067555	0	0	0.250569	0.300655	0.290185	0	0	0.00223299	0	0	0	0	0.0338619	0.0679113	0	0	0	0.0430731	0	0.0266473	0	0	0.198112	0	0	0	0.0148899	0	0	0.00160775
739	0	0.0060284	0	0	0	0.0251046	0	0	0.00363298	0	0	0.213535	0	0	0	0.0679525	0	0	0.00071906	0	0	0.243117	0.295685	0.278681	0	0	0.00203949	0	0	0	0	0.0328548	0.0667887	0	0	0	0.0393406	0	0.0283636	0	0	0.19222	0	0	0	0.0143496	0	0	0.0017113
740	0	0.0058464	0	0	0	0.0241592	0	0	0.00344786	0	0	0.207088	0	0	0	0.0653936	0	0	0.00068242	0	0	0.235777	0.290418	0.269119	0	0	0.00186147	0	0	0	0	0.0318629	0.0655989	0	0	0	0.0359066	0	0.0269183	0	0	0.186417	0	0	0	0.0138092	0	0	0.0016241
741	0	0.0057064	0	0	0	0.023634	0	0	0.00317018	0	0	0.202129	0	0	0	0.063972	0	0	0.00062746	0	0	0.230131	0.285051	0.257914	0	0	0.00166797	0	0	0	0	0.0310999	0.0643866	0	0	0	0.0321741	0	0.0247504	0	0	0.181953	0	0	0	0.013509	0	0	0.0014933
742	0	0.0055748	0	0	0	0.0231351	0	0	0.00320489	0	0	0.197467	0	0	0	0.0626215	0	0	0.00063433	0	0	0.224824	0.279783	0.24895	0	0	0	0	0	0	0	0.0303827	0.0631967	0	0	0	0	0	0.0250214	0	0	0.177756	0	0	0	0.0132238	0	0	0.00150965
743	0	0.0054404	0	0	0	0.0226361	0	0	0.00298506	0	0	0.192707	0	0	0	0.061271	0	0	0.00059082	0	0	0.219404	0.274118	0.241181	0	0	0	0	0	0	0	0.0296502	0.0619171	0	0	0	0	0	0.0233051	0	0	0.173471	0	0	0	0.0129386	0	0	0.0014061
744	0	0.0053256	0	0	0	0.0221372	0	0	0.00290407	0	0	0.18864	0	0	0	0.0599204	0	0	0.00057479	0	0	0.214774	0.268254	0.231719	0	0	0	0	0	0	0	0.0290245	0.0605925	0	0	0	0	0	0.0226728	0	0	0.169811	0	0	0	0.0126534	0	0	0.00136795
745	0	0.0051772	0	0	0	0.0213756	0	0	0.00313547	0	0	0.183384	0	0	0	0.0578591	0	0	0.00062059	0	0	0.208789	0.262489	0.223751	0	0	0	0	0	0	0	0.0282157	0.0592905	0	0	0	0	0	0.0244794	0	0	0.165079	0	0	0	0.0122181	0	0	0.00147695
746	0	0.0050274	0	0	0	0.0205878	0	0	0.00279994	0	0	0.178078	0	0	0	0.0557267	0	0	0.00055418	0	0	0.202748	0.256724	0.216929	0	0	0	0	0	0	0	0.0273993	0.0579883	0	0	0	0	0	0.0218599	0	0	0.160302	0	0	0	0.0117678	0	0	0.0013189
747	0	0.0048972	0	0	0	0.0201939	0	0	0.00279994	0	0	0.173466	0	0	0	0.0546605	0	0	0.00055418	0	0	0.197497	0.251159	0.211351	0	0	0	0	0	0	0	0.0266897	0.0567311	0	0	0	0	0	0.0218599	0	0	0.156151	0	0	0	0.0115427	0	0	0.0013189
748	0	0.0048216	0	0	0	0.0198	0	0	0.00278837	0	0	0.170788	0	0	0	0.0535943	0	0	0.00055189	0	0	0.194448	0.245692	0.205027	0	0	0	0	0	0	0	0.0262777	0.0554964	0	0	0	0	0	0.0217695	0	0	0.15374	0	0	0	0.0113175	0	0	0.00131345
749	0	0.0046886	0	0	0	0.0190648	0	0	0.0026611	0	0	0.166077	0	0	0	0.0516041	0	0	0.0005267	0	0	0.189085	0.240126	0.198901	0	0	0	0	0	0	0	0.0255529	0.0542392	0	0	0	0	0	0.0207759	0	0	0.149499	0	0	0	0.0108973	0	0	0.0012535
750	0	0.0046074	0	0	0	0.0183295	0	0	0.00264953	0	0	0.163201	0	0	0	0.0496138	0	0	0.00052441	0	0	0.18581	0.234362	0.192826	0	0	0	0	0	0	0	0.0251103	0.0529371	0	0	0	0	0	0.0206856	0	0	0.14691	0	0	0	0.010477	0	0	0.00124805
751	0	0.0045192	0	0	0	0	0	0	0	0	0	0.160077	0	0	0	0	0	0	0	0	0	0.182253	0.228398	0.187447	0	0	0	0	0	0	0	0.0246296	0.0515901	0	0	0	0	0	0	0	0	0.144098	0	0	0	0	0	0	0
752	0	0.0044366	0	0	0	0	0	0	0	0	0	0.157151	0	0	0	0	0	0	0	0	0	0.178922	0.222435	0.182816	0	0	0	0	0	0	0	0.0241795	0.0502431	0	0	0	0	0	0	0	0	0.141464	0	0	0	0	0	0	0
753	0	0.0043428	0	0	0	0	0	0	0	0	0	0.153828	0	0	0	0	0	0	0	0	0	0.175139	0.216571	0.178234	0	0	0	0	0	0	0	0.0236683	0.0489186	0	0	0	0	0	0	0	0	0.138473	0	0	0	0	0	0	0
754	0	0.0042742	0	0	0	0	0	0	0	0	0	0.151398	0	0	0	0	0	0	0	0	0	0.172372	0.211403	0.1743	0	0	0	0	0	0	0	0.0232944	0.0477511	0	0	0	0	0	0	0	0	0.136286	0	0	0	0	0	0	0
755	0	0.0042168	0	0	0	0	0	0	0	0	0	0.149365	0	0	0	0	0	0	0	0	0	0.170058	0.206334	0.170366	0	0	0	0	0	0	0	0.0229816	0.0466062	0	0	0	0	0	0	0	0	0.134456	0	0	0	0	0	0	0
756	0	0.0041216	0	0	0	0	0	0	0	0	0	0.145993	0	0	0	0	0	0	0	0	0	0.166218	0.201165	0.166183	0	0	0	0	0	0	0	0.0224627	0.0454388	0	0	0	0	0	0	0	0	0.13142	0	0	0	0	0	0	0
757	0	0.0040446	0	0	0	0	0	0	0	0	0	0.143266	0	0	0	0	0	0	0	0	0	0.163113	0.195798	0.16175	0	0	0	0	0	0	0	0.0220431	0.0442265	0	0	0	0	0	0	0	0	0.128965	0	0	0	0	0	0	0
758	0	0.0040096	0	0	0	0	0	0	0	0	0	0.142026	0	0	0	0	0	0	0	0	0	0.161701	0.190232	0.157517	0	0	0	0	0	0	0	0.0218523	0.0429693	0	0	0	0	0	0	0	0	0.127849	0	0	0	0	0	0	0
759	0	0.0039326	0	0	0	0	0	0	0	0	0	0.139298	0	0	0	0	0	0	0	0	0	0.158596	0.184667	0.153384	0	0	0	0	0	0	0	0.0214327	0.0417121	0	0	0	0	0	0	0	0	0.125394	0	0	0	0	0	0	0
760	0	0.003864	0	0	0	0	0	0	0	0	0	0.136868	0	0	0	0	0	0	0	0	0	0.15583	0.179101	0.149798	0	0	0	0	0	0	0	0.0210588	0.0404549	0	0	0	0	0	0	0	0	0.123206	0	0	0	0	0	0	0
761	0	0.0038262	0	0	0	0	0	0	0	0	0	0.135529	0	0	0	0	0	0	0	0	0	0.154305	0.173634	0.146312	0	0	0	0	0	0	0	0.0208528	0.0392202	0	0	0	0	0	0	0	0	0.122001	0	0	0	0	0	0	0
762	0	0.0037814	0	0	0	0	0	0	0	0	0	0.133943	0	0	0	0	0	0	0	0	0	0.152498	0.168267	0.143125	0	0	0	0	0	0	0	0.0206086	0.0380079	0	0	0	0	0	0	0	0	0.120573	0	0	0	0	0	0	0
763	0	0.0037226	0	0	0	0	0	0	0	0	0	0.13186	0	0	0	0	0	0	0	0	0	0.150127	0.163	0.140187	0	0	0	0	0	0	0	0.0202882	0.036818	0	0	0	0	0	0	0	0	0.118698	0	0	0	0	0	0	0
764	0	0.0037058	0	0	0	0	0	0	0	0	0	0.131265	0	0	0	0	0	0	0	0	0	0.14945	0.157732	0.137149	0	0	0	0	0	0	0	0.0201966	0.0356282	0	0	0	0	0	0	0	0	0.118162	0	0	0	0	0	0	0
765	0	0.0037086	0	0	0	0	0	0	0	0	0	0.131364	0	0	0	0	0	0	0	0	0	0.149563	0.152762	0.13451	0	0	0	0	0	0	0	0.0202119	0.0345056	0	0	0	0	0	0	0	0	0.118251	0	0	0	0	0	0	0
766	0	0.0036526	0	0	0	0	0	0	0	0	0	0.12938	0	0	0	0	0	0	0	0	0	0.147304	0.14829	0.132219	0	0	0	0	0	0	0	0.0199067	0.0334954	0	0	0	0	0	0	0	0	0.116466	0	0	0	0	0	0	0
767	0	0.0035868	0	0	0	0	0	0	0	0	0	0.12705	0	0	0	0	0	0	0	0	0	0.144651	0.143817	0.129181	0	0	0	0	0	0	0	0.0195481	0.0324851	0	0	0	0	0	0	0	0	0.114368	0	0	0	0	0	0	0
768	0	0.0036218	0	0	0	0	0	0	0	0	0	0.128289	0	0	0	0	0	0	0	0	0	0.146062	0.139345	0.126841	0	0	0	0	0	0	0	0.0197388	0.0314749	0	0	0	0	0	0	0	0	0.115484	0	0	0	0	0	0	0
769	0	0.0035378	0	0	0	0	0	0	0	0	0	0.125314	0	0	0	0	0	0	0	0	0	0.142674	0.134872	0.1245	0	0	0	0	0	0	0	0.019281	0.0304646	0	0	0	0	0	0	0	0	0.112805	0	0	0	0	0	0	0
770	0	0.0035588	0	0	0	0	0	0	0	0	0	0.126058	0	0	0	0	0	0	0	0	0	0.143521	0.130996	0.121661	0	0	0	0	0	0	0	0.0193955	0.0295891	0	0	0	0	0	0	0	0	0.113475	0	0	0	0	0	0	0
771	0	0.0035378	0	0	0	0	0	0	0	0	0	0.125314	0	0	0	0	0	0	0	0	0	0.142674	0.127517	0.11952	0	0	0	0	0	0	0	0.019281	0.0288033	0	0	0	0	0	0	0	0	0.112805	0	0	0	0	0	0	0
772	0	0.0034398	0	0	0	0	0	0	0	0	0	0.121843	0	0	0	0	0	0	0	0	0	0.138722	0.124138	0.117478	0	0	0	0	0	0	0	0.0187469	0.0280401	0	0	0	0	0	0	0	0	0.10968	0	0	0	0	0	0	0
773	0	0.0034342	0	0	0	0	0	0	0	0	0	0.121644	0	0	0	0	0	0	0	0	0	0.138496	0.12056	0.115387	0	0	0	0	0	0	0	0.0187164	0.0272319	0	0	0	0	0	0	0	0	0.109502	0	0	0	0	0	0	0
774	0	0.0033922	0	0	0	0	0	0	0	0	0	0.120157	0	0	0	0	0	0	0	0	0	0.136803	0.116982	0.113395	0	0	0	0	0	0	0	0.0184875	0.0264236	0	0	0	0	0	0	0	0	0.108163	0	0	0	0	0	0	0
775	0	0.0034034	0	0	0	0	0	0	0	0	0	0.120553	0	0	0	0	0	0	0	0	0	0.137254	0.113404	0.111552	0	0	0	0	0	0	0	0.0185485	0.0256154	0	0	0	0	0	0	0	0	0.10852	0	0	0	0	0	0	0
776	0	0.003416	0	0	0	0	0	0	0	0	0	0.121	0	0	0	0	0	0	0	0	0	0.137762	0.109826	0.109859	0	0	0	0	0	0	0	0.0186172	0.0248072	0	0	0	0	0	0	0	0	0.108922	0	0	0	0	0	0	0
777	0	0.00336	0	0	0	0	0	0	0	0	0	0.119016	0	0	0	0	0	0	0	0	0	0.135504	0.106248	0.108315	0	0	0	0	0	0	0	0.018312	0.0239991	0	0	0	0	0	0	0	0	0.107136	0	0	0	0	0	0	0
778	0	0.0033656	0	0	0	0	0	0	0	0	0	0.119214	0	0	0	0	0	0	0	0	0	0.13573	0.102769	0.10707	0	0	0	0	0	0	0	0.0183425	0.0232133	0	0	0	0	0	0	0	0	0.107315	0	0	0	0	0	0	0
779	0	0.0033558	0	0	0	0	0	0	0	0	0	0.118867	0	0	0	0	0	0	0	0	0	0.135335	0.0991912	0.106024	0	0	0	0	0	0	0	0.0182891	0.0224051	0	0	0	0	0	0	0	0	0.107002	0	0	0	0	0	0	0
780	0	0.0033096	0	0	0	0	0	0	0	0	0	0.117231	0	0	0	0	0	0	0	0	0	0.133471	0.0957126	0.105725	0	0	0	0	0	0	0	0.0180373	0.0216193	0	0	0	0	0	0	0	0	0.105529	0	0	0	0	0	0	0
781	0	0.0032704	0	0	0	0	0	0	0	0	0	0.115842	0	0	0	0	0	0	0	0	0	0.131891	0.093029	0.105526	0	0	0	0	0	0	0	0.0178237	0.0210132	0	0	0	0	0	0	0	0	0.104279	0	0	0	0	0	0	0
782	0	0.0032788	0	0	0	0	0	0	0	0	0	0.11614	0	0	0	0	0	0	0	0	0	0.132229	0.0905443	0.105078	0	0	0	0	0	0	0	0.0178695	0.0204519	0	0	0	0	0	0	0	0	0.104547	0	0	0	0	0	0	0
783	0	0.0031752	0	0	0	0	0	0	0	0	0	0.11247	0	0	0	0	0	0	0	0	0	0.128051	0.0881589	0.10463	0	0	0	0	0	0	0	0.0173048	0.0199132	0	0	0	0	0	0	0	0	0.101244	0	0	0	0	0	0	0
784	0	0.0032256	0	0	0	0	0	0	0	0	0	0.114255	0	0	0	0	0	0	0	0	0	0.130084	0.0857736	0.104082	0	0	0	0	0	0	0	0.0175795	0.0193744	0	0	0	0	0	0	0	0	0.102851	0	0	0	0	0	0	0
785	0	0.0031668	0	0	0	0	0	0	0	0	0	0.112173	0	0	0	0	0	0	0	0	0	0.127713	0.0836864	0.103584	0	0	0	0	0	0	0	0.0172591	0.0189029	0	0	0	0	0	0	0	0	0.100976	0	0	0	0	0	0	0
786	0	0.003164	0	0	0	0	0	0	0	0	0	0.112073	0	0	0	0	0	0	0	0	0	0.1276	0.0815992	0.103136	0	0	0	0	0	0	0	0.0172438	0.0184315	0	0	0	0	0	0	0	0	0.100886	0	0	0	0	0	0	0
787	0	0.0031038	0	0	0	0	0	0	0	0	0	0.109941	0	0	0	0	0	0	0	0	0	0.125172	0.079512	0.102688	0	0	0	0	0	0	0	0.0169157	0.01796	0	0	0	0	0	0	0	0	0.0989669	0	0	0	0	0	0	0
788	0	0.0031276	0	0	0	0	0	0	0	0	0	0.110784	0	0	0	0	0	0	0	0	0	0.126132	0.0774248	0.10219	0	0	0	0	0	0	0	0.0170454	0.0174885	0	0	0	0	0	0	0	0	0.0997258	0	0	0	0	0	0	0
789	0	0.0030562	0	0	0	0	0	0	0	0	0	0.108255	0	0	0	0	0	0	0	0	0	0.123252	0.0752382	0.101443	0	0	0	0	0	0	0	0.0166563	0.0169947	0	0	0	0	0	0	0	0	0.0974491	0	0	0	0	0	0	0
790	0	0.0030086	0	0	0	0	0	0	0	0	0	0.106569	0	0	0	0	0	0	0	0	0	0.121333	0.0730516	0.100596	0	0	0	0	0	0	0	0.0163969	0.0165007	0	0	0	0	0	0	0	0	0.0959314	0	0	0	0	0	0	0
791	0	0.0029568	0	0	0	0	0	0	0	0	0	0.104734	0	0	0	0	0	0	0	0	0	0.119244	0.0708651	0.099351	0	0	0	0	0	0	0	0.0161146	0.0160068	0	0	0	0	0	0	0	0	0.0942797	0	0	0	0	0	0	0
792	0	0.0029078	0	0	0	0	0	0	0	0	0	0.102998	0	0	0	0	0	0	0	0	0	0.117267	0.0686785	0.098106	0	0	0	0	0	0	0	0.0158475	0.0155129	0	0	0	0	0	0	0	0	0.0927173	0	0	0	0	0	0	0
793	0	0.0028784	0	0	0	0	0	0	0	0	0	0.101957	0	0	0	0	0	0	0	0	0	0.116082	0.0667901	0.096861	0	0	0	0	0	0	0	0.0156873	0.0150864	0	0	0	0	0	0	0	0	0.0917798	0	0	0	0	0	0	0
794	0	0.0028056	0	0	0	0	0	0	0	0	0	0.0993784	0	0	0	0	0	0	0	0	0	0.113146	0.0652992	0.0959148	0	0	0	0	0	0	0	0.0152905	0.0147496	0	0	0	0	0	0	0	0	0.0894586	0	0	0	0	0	0	0
795	0	0.0027608	0	0	0	0	0	0	0	0	0	0.0977915	0	0	0	0	0	0	0	0	0	0.111339	0.0638084	0.0952674	0	0	0	0	0	0	0	0.0150464	0.0144129	0	0	0	0	0	0	0	0	0.0880301	0	0	0	0	0	0	0
796	0	0.0027538	0	0	0	0	0	0	0	0	0	0.0975435	0	0	0	0	0	0	0	0	0	0.111057	0.0624169	0.0947196	0	0	0	0	0	0	0	0.0150082	0.0140986	0	0	0	0	0	0	0	0	0.0878069	0	0	0	0	0	0	0
797	0	0.0026796	0	0	0	0	0	0	0	0	0	0.0949153	0	0	0	0	0	0	0	0	0	0.108064	0.0609261	0.0942714	0	0	0	0	0	0	0	0.0146038	0.0137619	0	0	0	0	0	0	0	0	0.085441	0	0	0	0	0	0	0
798	0	0.0026264	0	0	0	0	0	0	0	0	0	0.0930308	0	0	0	0	0	0	0	0	0	0.105919	0.0593358	0.0937236	0	0	0	0	0	0	0	0.0143139	0.0134027	0	0	0	0	0	0	0	0	0.0837446	0	0	0	0	0	0	0
799	0	0.0025606	0	0	0	0	0	0	0	0	0	0.0907001	0	0	0	0	0	0	0	0	0	0.103265	0.057845	0.0931758	0	0	0	0	0	0	0	0.0139553	0.0130659	0	0	0	0	0	0	0	0	0.0816466	0	0	0	0	0	0	0
800	0	0.0025312	0	0	0	0	0	0	0	0	0	0.0896587	0	0	0	0	0	0	0	0	0	0.10208	0.0562547	0.0925284	0	0	0	0	0	0	0	0.013795	0.0127067	0	0	0	0	0	0	0	0	0.0807091	0	0	0	0	0	0	0
[truncated: 1 more columns]

## Sheet: spectra
Wavelength	mEmerald (EX)	mEmerald (EM)	iFP1.4 (EX)	iFP1.4 (EM)	miRFP670 (EX)	miRFP670 (EM)	miRFP720 (EX)	miRFP720 (EM)	mKalama1 (EX)	mKalama1 (EM)	mKeima (EX)	mKeima (EM)	mKelly2 (EX)	mKelly2 (EM)	Sirius (EX)	Sirius (EM)	TagRFP-T (EX)	TagRFP-T (EM)	T-Sapphire (EX)	T-Sapphire (EM)
300	0.0962	0	0.2932	0	0	0	0	0	0.0338	0	0	0	0	0	0	0	0	0	0	0
301	0.0872	0	0.2811	0	0	0	0	0	0.0424	0	0	0	0	0	0	0	0	0	0	0
302	0.0801	0	0.2714	0	0	0	0	0	0.0485	0	0	0	0	0	0	0	0	0	0	0
303	0.0739	0	0.2663	0	0	0	0	0	0.0516	0	0	0	0	0	0	0	0	0	0	0
304	0.0675	0	0.2574	0	0	0	0	0	0.0518	0	0	0	0	0	0.5382	0	0	0	0	0
305	0.0612	0	0.2509	0	0	0	0	0	0.0504	0	0	0	0	0	0.5334	0	0	0	0	0
306	0.0579	0	0.2463	0	0	0	0	0	0.0486	0	0	0	0	0	0.5286	0	0	0	0	0
307	0.0541	0	0.2428	0	0	0	0	0	0.0473	0	0	0	0	0	0.5239	0	0	0	0	0
308	0.0528	0	0.2366	0	0	0	0	0	0.0472	0	0	0	0	0	0.5191	0	0	0	0	0
309	0.049	0	0.2353	0	0	0	0	0	0.0483	0	0	0	0	0	0.5143	0	0	0	0	0
310	0.0487	0	0.2339	0	0	0	0	0	0.0501	0	0	0	0	0	0.51	0	0	0	0	0
311	0.0474	0	0.2299	0	0	0	0	0	0.0523	0	0	0	0	0	0.5123	0	0	0	0	0
312	0.0459	0	0.2281	0	0	0	0	0	0.0544	0	0	0	0	0	0.5147	0	0	0	0	0
313	0.0446	0	0.2272	0	0	0	0	0	0.0565	0	0	0	0	0	0.517	0	0	0	0	0
314	0.0439	0	0.2268	0	0	0	0	0	0.0585	0	0	0	0	0	0.5194	0	0	0	0	0
315	0.0446	0	0.2256	0	0	0	0	0	0.0608	0	0	0	0	0	0.5217	0	0	0	0	0
316	0.0442	0	0.2251	0	0	0	0	0	0.0632	0	0	0	0	0	0.5241	0	0	0	0	0
317	0.042	0	0.2237	0	0	0	0	0	0.0657	0	0	0	0	0	0.5276	0	0	0	0	0
318	0.0412	0	0.2264	0	0	0	0	0	0.0681	0	0	0	0	0	0.5312	0	0	0	0	0
319	0.0399	0	0.2238	0	0	0	0	0	0.0705	0	0	0	0	0	0.5349	0	0	0	0	0
320	0.0391	0	0.2243	0	0	0	0	0	0.0727	0	0	0	0	0	0.5387	0	0.0354	0	0	0
321	0.0378	0	0.2275	0	0	0	0	0	0.0751	0	0	0	0	0	0.5461	0	0.0357	0	0	0
322	0.0353	0	0.2262	0	0	0	0	0	0.0779	0	0	0	0	0	0.5535	0	0.0363	0	0.1498	0
323	0.0346	0	0.2299	0	0	0	0	0	0.0812	0	0	0	0	0	0.5609	0	0.0359	0	0.162	0
324	0.0348	0	0.2313	0	0	0	0	0	0.0852	0	0	0	0	0	0.5684	0	0.035	0	0.1711	0
325	0.0346	0	0.2304	0	0	0	0	0	0.0896	0	0	0	0	0	0.5758	0	0.035	0	0.1769	0
326	0.0317	0	0.2312	0	0	0	0	0	0.0943	0	0	0	0	0	0.586	0	0.0357	0	0.1788	0
327	0.0324	0	0.2299	0	0	0	0	0	0.099	0	0	0	0	0	0.6029	0	0.036	0	0.1775	0
328	0.0321	0	0.2304	0	0	0	0	0	0.1035	0	0	0	0	0	0.6198	0	0.0346	0	0.1698	0
329	0.0296	0	0.2316	0	0	0	0	0	0.1078	0	0	0	0	0	0.6368	0	0.0356	0	0.175	0
330	0.0308	0	0.2326	0	0	0	0	0	0.112	0	0	0	0	0	0.6526	0	0.0361	0	0.1814	0
331	0.0305	0	0.2329	0	0	0	0	0	0.1163	0	0	0	0	0	0.6684	0	0.0353	0	0.1904	0
332	0.0299	0	0.236	0	0	0	0	0	0.1208	0	0	0	0	0	0.6842	0	0.037	0	0.1924	0
333	0.0317	0	0.2372	0	0	0	0	0	0.1259	0	0	0	0	0	0.7003	0	0.0364	0	0.1924	0
334	0.0312	0	0.2387	0	0	0	0	0	0.1318	0	0	0	0	0	0.7176	0	0.0373	0	0.1814	0
335	0.0303	0	0.242	0	0	0	0	0	0.1384	0	0	0	0	0	0.735	0	0.0378	0	0.1711	0
336	0.0322	0	0.2441	0	0	0	0	0	0.1458	0	0	0	0	0	0.7523	0	0.0391	0	0.1866	0
337	0.0324	0	0.25	0	0	0	0	0	0.1536	0	0	0	0	0	0.7668	0	0.0397	0	0.2046	0
338	0.0326	0	0.2523	0	0	0	0	0	0.1616	0	0	0	0	0	0.7806	0	0.0413	0	0.2117	0
339	0.0334	0	0.2588	0	0	0	0	0	0.1698	0	0	0	0	0	0.7945	0	0.0422	0	0.2098	0
340	0.0348	0	0.263	0	0	0	0	0	0.1784	0	0	0	0	0	0.8083	0	0.0438	0	0.2124	0
341	0.0346	0	0.2701	0	0	0	0	0	0.1876	0	0	0	0	0	0.8229	0	0.0444	0	0.2369	0
342	0.0357	0	0.278	0	0	0	0	0	0.1981	0	0	0	0	0	0.838	0	0.0463	0	0.2427	0
343	0.0364	0	0.2858	0	0	0	0	0	0.2104	0	0	0	0	0	0.8532	0	0.0466	0	0.2485	0
344	0.0374	0	0.2937	0	0	0	0	0	0.2245	0	0	0	0	0	0.8683	0	0.0475	0	0.2569	0
345	0.0398	0	0.3042	0	0	0	0	0	0.2401	0	0	0	0	0	0.8855	0	0.047	0	0.266	0
346	0.0412	0	0.3143	0	0	0	0	0	0.2566	0	0	0	0	0	0.9035	0	0.0483	0	0.2795	0
347	0.0429	0	0.3252	0	0	0	0	0	0.2733	0	0	0	0	0	0.9214	0	0.0493	0	0.2957	0
348	0.0438	0	0.3354	0	0	0	0	0	0.2896	0	0	0	0	0	0.9299	0	0.0503	0	0.3221	0
349	0.0466	0	0.3496	0	0	0	0	0	0.3056	0	0	0	0	0	0.9371	0	0.0489	0	0.3396	0
350	0.049	0	0.3649	0	0	0	0	0	0.3215	0	0.1357	0	0	0	0.9493	0	0.0515	0	0.3493	0
351	0.0481	0	0.3764	0	0	0	0	0	0.3379	0	0.138	0	0	0	0.9669	0	0.0505	0	0.3577	0
352	0.0512	0	0.3922	0	0	0	0	0	0.3551	0	0.1404	0	0	0	0.9844	0	0.0527	0	0.3725	0
353	0.057	0	0.4108	0	0	0	0	0	0.3732	0	0.1434	0	0	0	0.9951	0	0.0518	0	0.3822	0
354	0.0539	0	0.4291	0	0	0	0	0	0.3922	0	0.1464	0	0	0	1	0	0.0533	0	0.3886	0
355	0.0557	0	0.4464	0	0	0	0	0	0.4119	0	0.1501	0	0	0	0.9966	0	0.0545	0	0.3957	0
356	0.059	0	0.4659	0	0	0	0	0	0.4324	0	0.1537	0	0	0	0.9932	0	0.0557	0	0.4035	0
357	0.0616	0	0.4856	0	0	0	0	0	0.4545	0	0.1583	0	0	0	0.9905	0	0.0553	0	0.4138	0
358	0.0646	0	0.5123	0	0	0	0	0	0.4794	0	0.1629	0	0	0	0.9884	0	0.0571	0	0.4351	0
359	0.0662	0	0.5468	0	0	0	0	0	0.508	0	0.1691	0	0	0	0.9864	0	0.0574	0	0.4732	0
360	0.0685	0	0.5874	0	0	0	0	0	0.5408	0	0.1752	0	0	0	0.9835	0	0.0584	0	0.4868	0
361	0.0723	0	0.6324	0	0	0	0	0	0.5774	0	0.1816	0	0	0	0.9797	0	0.0587	0	0.499	0
362	0.0729	0	0.6696	0	0	0	0	0	0.616	0	0.188	0	0	0	0.9759	0	0.0592	0	0.5197	0
363	0.0756	0	0.7006	0	0	0	0	0	0.6544	0	0.1958	0	0	0	0.972	0	0.0601	0	0.5332	0
364	0.0798	0	0.7251	0	0	0	0	0	0.6903	0	0.2036	0	0	0	0.9681	0	0.0607	0	0.5533	0
365	0.0814	0	0.7378	0	0	0	0	0	0.7221	0	0.2114	0	0	0	0.9639	0	0.0614	0	0.5726	0
366	0.0841	0	0.7439	0	0	0	0	0	0.7491	0	0.219	0	0	0	0.9597	0	0.0605	0	0.5952	0
367	0.0875	0	0.7453	0	0	0	0	0	0.7718	0	0.2285	0	0	0	0.9554	0	0.0613	0	0.6107	0
368	0.0909	0	0.7407	0	0	0	0	0	0.791	0	0.2379	0	0	0	0.9471	0	0.0624	0	0.6269	0
369	0.0921	0	0.7404	0	0	0	0	0	0.8078	0	0.2463	0	0	0	0.9299	0	0.0624	0	0.6495	0
370	0.0955	0	0.7433	0	0	0	0	0	0.823	0	0.2547	0	0	0	0.9127	0	0.0626	0	0.6804	0
371	0.0984	0	0.7496	0	0	0	0	0	0.837	0	0.2635	0	0	0	0.8954	0	0.063	0	0.7101	0
372	0.1002	0	0.7567	0	0	0	0	0	0.8503	0	0.2724	0	0	0	0.8905	0	0.0633	0	0.7269	0
373	0.1011	0	0.7678	0	0	0	0	0	0.8631	0	0.2823	0	0	0	0.8473	0	0.0648	0	0.7366	0
374	0.1078	0	0.7778	0	0	0	0	0	0.8762	0	0.2921	0	0	0	0.8129	0	0.0637	0	0.7502	0
375	0.1103	0	0.7874	0	0	0	0	0	0.8903	0	0.3018	0	0	0	0.7864	0	0.0633	0	0.7663	0
376	0.1123	0	0.7925	0	0	0	0	0	0.9058	0	0.3115	0	0	0	0.7477	0	0.062	0	0.7908	0
377	0.116	0	0.8003	0	0	0	0	0	0.9225	0	0.3224	0	0	0	0.7029	0	0.0613	0	0.8083	0
378	0.1174	0	0.8097	0	0	0	0	0	0.9395	0	0.3332	0	0	0	0.671	0	0.0615	0	0.8244	0
379	0.1217	0	0.8205	0	0	0	0	0	0.9555	0	0.343	0	0	0	0.6406	0	0.0586	0	0.847	0
380	0.125	0	0.8299	0	0	0	0	0	0.9694	0	0.3527	0	0	0	0.6164	0	0.0583	0	0.8644	0
381	0.1269	0	0.8393	0	0	0	0	0	0.9804	0	0.3659	0	0	0	0.5923	0.0264	0.0547	0	0.8819	0
382	0.1296	0	0.8473	0	0	0	0	0	0.9885	0	0.3792	0	0	0	0.5693	0.0374	0.0538	0	0.8922	0
383	0.1324	0	0.8574	0	0	0	0	0	0.994	0	0.3927	0	0	0	0.5491	0.0485	0.0519	0	0.9032	0
384	0.1349	0	0.8639	0	0	0	0	0	0.9976	0	0.4063	0	0	0	0.5288	0.0595	0.0492	0	0.9051	0
385	0.1363	0	0.8719	0	0	0	0	0	0.9996	0	0.4202	0	0	0	0.5083	0.0781	0.0476	0	0.9051	0
386	0.1393	0	0.8794	0	0	0	0	0	1	0	0.434	0	0	0	0.4875	0.102	0.0445	0	0.9225	0
387	0.1429	0	0.8812	0	0	0	0	0	0.9988	0	0.4477	0	0	0	0.4667	0.1278	0.0417	0	0.94	0
388	0.1442	0	0.8803	0	0	0	0	0	0.996	0	0.4614	0	0	0	0.4375	0.1584	0.0392	0	0.9477	0
389	0.1465	0	0.8808	0	0	0	0	0	0.992	0	0.4765	0	0	0	0.4031	0.1986	0.0375	0	0.9542	0
390	0.148	0	0.8765	0	0	0	0	0	0.988	0	0.4915	0	0	0	0.3906	0.2439	0.0356	0	0.9574	0
391	0.1513	0	0.8693	0	0	0	0	0	0.9848	0	0.505	0	0	0	0.3781	0.2792	0.0332	0	0.9593	0
392	0.1541	0	0.8575	0	0	0	0	0	0.9831	0	0.5184	0	0	0	0.3656	0.3137	0.0316	0	0.9716	0
393	0.1561	0	0.8425	0	0	0	0	0	0.9821	0	0.5328	0	0	0	0.3531	0.3552	0.031	0	0.9923	0
394	0.1582	0	0.8292	0	0	0	0	0	0.9804	0	0.5472	0	0	0	0.2886	0.3875	0.0292	0	0.9961	0
395	0.1604	0	0.8082	0	0	0	0	0	0.9756	0	0.5604	0	0	0	0.2517	0.4203	0.0281	0	0.9968	0
396	0.1622	0	0.7849	0	0	0	0	0	0.9655	0	0.5736	0	0	0	0.2148	0.4577	0.0269	0	0.9981	0
397	0.1646	0	0.7611	0	0	0	0	0	0.949	0	0.5896	0	0	0	0.1819	0.4892	0.0262	0	1	0
398	0.1651	0	0.7354	0	0	0	0	0	0.9266	0	0.6056	0	0	0	0.1562	0.5189	0.0251	0	1	0
399	0.1671	0	0.7054	0	0	0	0	0	0.9	0	0.6205	0	0	0	0.1314	0.5446	0.0244	0	1	0
400	0.1683	0	0.6715	0	0	0	0	0	0.8723	0.0065	0.6353	0	0	0	0.1079	0.5703	0.0232	0	0.991	0
401	0.1682	0	0.6356	0	0	0	0	0	0.8461	0.0072	0.6534	0	0	0	0.09	0.5911	0.0231	0	0.9845	0
402	0.17	0	0.602	0	0	0	0	0	0.8234	0.0088	0.6715	0	0	0	0.0789	0.6105	0.0235	0	0.969	0
403	0.1701	0	0.5664	0	0	0	0	0	0.8047	0.0112	0.6837	0	0	0	0.0677	0.6299	0.0234	0	0.9425	0
404	0.171	0	0.5295	0	0	0	0	0	0.7894	0.0137	0.6958	0	0	0	0.0566	0.648	0.0233	0	0.9322	0
405	0.1732	0	0.4959	0	0	0	0	0	0.7757	0.0181	0.7108	0	0	0	0.0454	0.6657	0.0229	0	0.9264	0
406	0.1732	0	0.4625	0	0	0	0	0	0.7621	0.0227	0.7258	0	0	0	0.0343	0.6835	0.0231	0	0.9148	0.0007
407	0.1742	0	0.4326	0	0	0	0	0	0.7469	0.0283	0.739	0	0	0	0.029	0.7015	0.0231	0	0.898	0.0008
408	0.1763	0	0.4005	0	0	0	0	0	0.7293	0.0348	0.7522	0	0	0	0.0259	0.7195	0.0226	0	0.878	0.0007
409	0.1768	0	0.3745	0	0	0	0	0	0.7089	0.0444	0.7668	0	0	0	0.0227	0.7385	0.0231	0	0.8547	0.0008
410	0.1776	0	0.3488	0	0	0	0	0	0.6855	0.0573	0.7813	0	0	0	0.0195	0.7575	0.0231	0	0.8225	0.0008
411	0.1797	0	0.3245	0	0	0	0	0	0.6589	0.0682	0.7931	0	0	0	0.0163	0.7762	0.0238	0	0.7986	0.0008
412	0.1818	0	0.3042	0	0	0	0	0	0.6289	0.0865	0.8049	0	0	0	0.0132	0.7949	0.0236	0	0.785	0.0009
413	0.184	0	0.2823	0	0	0	0	0	0.5957	0.1041	0.8177	0	0	0	0.01	0.8135	0.0243	0	0.7734	0.0009
414	0.1858	0	0.2634	0	0	0	0	0	0.5596	0.128	0.8305	0	0	0	0.0068	0.8358	0.0248	0	0.7489	0.001
415	0.1879	0	0.2454	0	0	0	0	0	0.5214	0.1487	0.8388	0	0	0	0.0056	0.8585	0.0248	0	0.7289	0.0011
416	0.1901	0	0.2292	0	0	0	0	0	0.4824	0.1775	0.847	0	0	0	0.0057	0.8797	0.0258	0	0.7114	0.0012
417	0.1933	0	0.2143	0	0	0	0	0	0.444	0.2043	0.8598	0	0	0	0.0058	0.9007	0.0255	0	0.6869	0.0012
418	0.1967	0	0.2018	0	0	0	0	0	0.4072	0.2368	0.8725	0	0	0	0.0059	0.9171	0.0264	0	0.6669	0.0014
419	0.1992	0	0.1901	0	0	0	0	0	0.3729	0.2836	0.8815	0	0	0	0.006	0.9336	0.027	0	0.6456	0.0016
420	0.2028	0	0.1811	0	0	0	0	0	0.3412	0.3158	0.8905	0	0	0	0.0062	0.9484	0.0269	0	0.6243	0.0018
421	0.2052	0	0.17	0	0	0	0	0	0.3118	0.3543	0.8984	0	0	0	0.0065	0.9624	0.028	0	0.592	0.002
422	0.2079	0	0.1625	0	0	0	0	0	0.2838	0.3945	0.9063	0	0	0	0.0073	0.9763	0.0287	0	0.57	0.0021
423	0.2113	0	0.1542	0	0	0	0	0	0.2566	0.4251	0.918	0	0	0	0	0.9874	0.0286	0	0.5468	0.0026
424	0.2147	0	0.1463	0	0	0	0	0	0.2296	0.4677	0.9296	0	0	0	0	0.9937	0.0286	0	0.5029	0.003
425	0.218	0	0.1402	0	0	0	0	0	0.2026	0.5074	0.9362	0	0	0	0	1	0.0294	0	0.4693	0.0032
426	0.2218	0	0.1349	0	0	0	0	0	0.1758	0.551	0.9427	0	0	0	0	0.9987	0.0302	0	0.4422	0.0037
427	0.2254	0	0.1303	0	0	0	0	0	0.1498	0.565	0.949	0	0	0	0	0.9966	0.0306	0	0.4061	0.004
428	0.2299	0	0.125	0	0	0	0	0	0.1252	0.6046	0.9554	0	0	0	0	0.9944	0.0318	0	0.3867	0.0047
429	0.2355	0	0.1193	0	0	0	0	0	0.1028	0.6177	0.9611	0	0	0	0	0.9922	0.0319	0	0.3667	0.0052
430	0.2408	0	0.1155	0	0	0	0	0	0.0831	0.6507	0.9669	0	0	0	0	0.9903	0.0328	0	0.3376	0.0055
431	0.2456	0	0.1121	0	0	0	0	0	0.0666	0.676	0.9729	0	0	0	0	0.989	0.0326	0	0.2937	0.0059
432	0.2518	0	0.1069	0	0	0	0	0	0.0532	0.6764	0.9789	0	0	0	0	0.9877	0.0338	0	0.2679	0.0064
433	0.2583	0	0.1049	0	0	0	0	0	0.0427	0.7018	0.9832	0	0	0	0	0.9863	0.0351	0	0.2447	0.0069
434	0.2661	0	0.0998	0	0	0	0	0	0.0347	0.7181	0.9874	0	0	0	0	0.985	0.0355	0	0.2163	0.0074
435	0.2741	0	0.0977	0	0	0	0	0	0.0284	0.7203	0.9921	0	0	0	0	0.9832	0.0351	0	0.1982	0.0081
436	0.2832	0	0.0933	0	0	0	0	0	0.0235	0.7331	0.9968	0	0	0	0	0.9814	0.0362	0	0.175	0.0085
437	0.2918	0	0.0908	0	0	0	0	0	0.0194	0.7446	0.9964	0	0	0	0	0.9795	0.0365	0	0.1517	0.0088
438	0.3018	0	0.0877	0	0	0	0	0	0.0159	0.772	0.9959	0	0	0	0	0.9777	0.0372	0	0.133	0.009
439	0.3141	0	0.0844	0	0	0	0	0	0.013	0.7714	0.998	0	0	0	0	0.9727	0.038	0	0.1227	0.0096
440	0.3248	0	0.0813	0	0	0	0	0	0.0105	0.7818	1	0	0	0	0	0.9669	0.0386	0	0.111	0.01
441	0.337	0	0.0789	0	0	0	0	0	0.0085	0.7894	0.9991	0	0	0	0	0.9616	0.0389	0	0.0981	0.0103
442	0.3496	0	0.0757	0	0	0	0	0	0.007	0.8132	0.9982	0	0	0	0	0.9563	0.0402	0	0.0897	0.0106
443	0.3629	0	0.073	0	0	0	0	0	0.0058	0.8269	0.9947	0	0	0	0	0.9509	0.0405	0	0.0801	0.0107
444	0.3766	0	0.0704	0	0	0	0	0	0.0049	0.8461	0.9911	0	0	0	0	0.9456	0.0408	0	0.0723	0.0112
445	0.3915	0	0.0671	0	0	0	0	0	0.0042	0.8611	0.9844	0	0	0	0	0.9403	0.0418	0	0.0594	0.0111
446	0.4072	0	0.0644	0	0	0	0	0	0.0036	0.8802	0.9777	0	0	0	0	0.9296	0.0437	0	0.0491	0.0111
447	0.4225	0	0.0618	0	0	0	0	0	0.003	0.9004	0.9698	0	0	0	0	0.9176	0.0438	0	0.0413	0.0114
448	0.4393	0	0.0592	0	0	0	0	0	0.0025	0.912	0.9619	0	0	0	0	0.9056	0.0442	0	0.0394	0.0116
449	0.4558	0	0.0566	0	0	0	0	0	0.0022	0.9383	0.953	0	0	0	0	0.8928	0.0436	0	0.0413	0.0116
450	0.4734	0	0.0552	0	0	0	0	0	0.0019	0.9576	0.944	0	0	0	0	0.8794	0.0454	0	0.0413	0.0117
451	0.4898	0	0.0535	0	0	0	0	0	0.0017	0.9501	0.9342	0	0	0	0	0.8659	0.0466	0	0.0413	0.0122
452	0.508	0	0.0513	0	0	0	0	0	0.0015	0.9591	0.9244	0	0	0	0	0.8519	0.0475	0	0.0413	0.0121
453	0.5254	0	0.0488	0	0	0	0	0	0.0014	0.9973	0.916	0	0	0	0	0.8358	0.0477	0	0.0394	0.0123
454	0.5431	0	0.0465	0	0	0	0	0	0.0013	0.9777	0.9075	0	0	0	0	0.8198	0.0482	0	0.04	0.0121
455	0.561	0	0.0445	0	0	0	0	0	0.0012	0.9736	0.8965	0	0	0	0	0.8031	0.0491	0	0.0491	0.0123
456	0.5785	0	0.0435	0	0	0	0	0	0.0012	1	0.8854	0	0	0	0	0.7837	0.0499	0	0.0491	0.0125
457	0.5951	0	0.0413	0	0	0	0	0	0.0012	0.97	0.8748	0	0	0	0	0.7644	0.0518	0	0.0491	0.0124
458	0.6119	0	0.0395	0	0	0	0	0	0.0012	0.963	0.8643	0	0	0	0	0.7457	0.0523	0	0.042	0.0126
459	0.6284	0	0.0377	0	0	0	0	0	0.0013	0.9429	0.8512	0	0	0	0	0.7272	0.0531	0	0.0342	0.0127
460	0.6438	0	0.0363	0	0	0	0	0	0.0014	0.969	0.8381	0	0	0	0	0.7088	0.0545	0	0.0316	0.0128
461	0.6601	0	0.0343	0	0	0	0	0	0.0015	0.9483	0.8219	0	0	0	0	0.687	0.0553	0	0.0355	0.0129
462	0.6744	0	0.0334	0	0	0	0	0	0.0016	0.9267	0.8056	0	0	0	0	0.6651	0.0572	0	0.0374	0.0132
463	0.6887	0.0027	0.0318	0	0	0	0	0	0.0018	0.9099	0.788	0	0	0	0	0.645	0.0574	0	0.0374	0.0131
464	0.7018	0.0031	0.0308	0	0	0	0	0	0.0019	0.9053	0.7704	0	0	0	0	0.6249	0.0603	0	0.0381	0.0132
465	0.7151	0.0034	0.0295	0	0	0	0	0	0.0021	0.8868	0.75	0	0	0	0	0.608	0.0604	0	0.04	0.0132
466	0.7277	0.004	0.0287	0	0	0	0	0	0.0022	0.8745	0.7296	0	0	0	0	0.5912	0.0623	0	0.0413	0.0135
467	0.7397	0.0043	0.0277	0	0	0	0	0	0.0024	0.866	0.7137	0	0	0	0	0.5744	0.0629	0	0.0413	0.0133
468	0.7524	0.0051	0.0266	0	0	0	0	0	0	0.8415	0.6978	0	0	0	0	0.5573	0.0654	0	0.0413	0.0135
469	0.7647	0.0061	0.0261	0	0	0	0	0	0	0.8561	0.678	0	0	0	0	0.5401	0.0661	0	0.0394	0.0134
470	0.7771	0.0072	0.0247	0	0	0	0	0	0	0.8338	0.6582	0	0	0	0	0.5237	0.0687	0	0.0413	0.0135
471	0.7889	0.0086	0.0238	0	0	0	0	0	0	0.8055	0.6362	0	0	0	0	0.5092	0.071	0	0.0478	0.0137
472	0.8017	0.0101	0.0229	0	0	0	0	0	0	0.8163	0.6142	0	0	0	0	0.4948	0.0735	0	0.0491	0.0132
473	0.8143	0.0122	0.0224	0	0	0	0	0	0	0.7923	0.5948	0	0	0	0	0.4811	0.0749	0	0.0491	0.0142
474	0.8286	0.0151	0.0218	0	0	0	0	0	0	0.7884	0.5754	0	0	0	0	0.4682	0.077	0	0.0433	0.0139
475	0.8418	0.0179	0.021	0	0	0	0	0	0	0.7762	0.5514	0	0	0	0	0.4553	0.0799	0	0.0355	0.0138
476	0.8561	0.022	0.02	0	0	0	0	0	0	0.7555	0.5274	0	0	0	0	0.4424	0.083	0	0.0316	0.0147
477	0.8705	0.0266	0.0191	0	0	0	0	0	0	0.7437	0.4976	0	0	0	0	0.4306	0.0847	0	0.0355	0.0152
478	0.8846	0.0318	0.0189	0	0	0	0	0	0	0.7627	0.4678	0	0	0	0	0.4188	0.0871	0	0.0374	0.0154
479	0.9003	0.0384	0.0181	0	0	0	0	0	0	0.7359	0.4425	0	0	0	0	0.4069	0.0898	0	0.0374	0.0166
480	0.9151	0.0461	0.0178	0	0	0	0	0	0	0.7345	0.4172	0	0	0	0	0.3967	0.0927	0	0.0374	0.0171
481	0.929	0.055	0.0172	0	0	0	0	0	0	0.7333	0.3972	0	0	0	0	0.3894	0.0941	0	0.0413	0.0185
482	0.9436	0.0651	0.0167	0	0	0	0	0	0	0.7149	0.3771	0	0	0	0	0.3822	0.098	0	0.0413	0.0198
483	0.9568	0.0783	0.016	0	0	0	0	0	0	0.7175	0.3574	0	0	0	0	0.3749	0.0995	0	0.0413	0.022
484	0.9691	0.092	0.0158	0	0	0	0	0	0	0.7084	0.3376	0	0	0	0	0.3677	0.1029	0	0.0413	0.0248
485	0.9793	0.109	0.0156	0	0	0	0	0	0	0.6941	0.3193	0	0	0	0	0.3597	0.1066	0	0.0394	0.0281
486	0.9885	0.1266	0.0148	0	0	0	0	0	0	0.6797	0.3009	0	0	0	0	0.3504	0.1092	0	0.0413	0.0325
487	0.9939	0.148	0.0144	0	0	0	0	0	0	0.692	0.2818	0	0	0	0	0.3412	0.1135	0	0.0471	0.0377
488	0.9982	0.1716	0.014	0	0	0	0	0	0	0.6573	0.2626	0	0	0	0	0.3319	0.1157	0	0.0491	0.0448
489	1	0.1981	0.0138	0	0	0	0	0	0	0.6648	0.246	0	0	0	0	0.3227	0.119	0	0.0491	0.0535
490	0.9969	0.2267	0.0136	0	0	0	0	0	0	0.6518	0.2293	0	0	0	0	0.3139	0.1238	0	0.042	0.0645
491	0.9908	0.2587	0.0134	0	0	0	0	0	0	0.6285	0.2142	0	0	0	0	0.3054	0.1287	0	0.0355	0.0773
492	0.9797	0.2945	0.0131	0	0	0	0	0	0	0.638	0.1991	0	0	0	0	0.297	0.1312	0	0.0316	0.0932
493	0.964	0.3315	0.0127	0	0	0	0	0	0	0.6183	0.1868	0	0	0	0	0.2886	0.1356	0	0	0.1131
494	0.9442	0.3714	0.0126	0	0	0	0	0	0	0.6077	0.1746	0	0	0	0	0.2801	0.1416	0	0	0.1386
495	0.9194	0.4155	0.0125	0	0	0	0	0	0	0.5939	0.1645	0	0	0	0	0.2721	0.1469	0	0	0.1664
496	0.8904	0.4598	0.0125	0	0	0	0	0	0	0.5776	0.1545	0	0	0	0	0.2642	0.1529	0	0	0.2023
497	0.8561	0.5088	0.012	0	0	0	0	0	0	0.576	0.1434	0	0	0	0	0.2563	0.1587	0	0	0.2418
498	0.8188	0.5594	0.0118	0	0	0	0	0	0	0.5559	0.1323	0	0	0	0	0.2484	0.1666	0	0	0.2883
499	0.7775	0.6104	0.0117	0	0	0	0	0	0	0.5437	0.1249	0	0	0	0	0.2405	0.174	0	0	0.3405
500	0.7346	0.6649	0.012	0	0	0	0	0	0	0.5345	0.1174	0	0	0	0	0.2333	0.1822	0	0	0.3986
501	0.6874	0.7182	0.0117	0	0	0	0	0	0	0.527	0.111	0	0.1607	0	0	0.2261	0.1905	0	0	0.464
502	0.6399	0.7666	0.0117	0	0	0	0	0	0	0.5158	0.1046	0	0.1683	0	0	0.2189	0.1992	0	0	0.5319
503	0.5906	0.8161	0.012	0	0	0	0	0	0	0.4968	0.0994	0	0.1749	0	0	0.2116	0.2085	0	0	0.6061
504	0.5428	0.8622	0.0116	0	0	0	0	0	0	0.4901	0.0943	0	0.1823	0	0	0.2043	0.2186	0	0	0.677
505	0.493	0.9027	0.0119	0	0	0	0	0	0	0.4811	0.0903	0	0.189	0	0	0.1966	0.232	0	0	0.7497
506	0.4459	0.9355	0.0121	0	0	0	0	0	0	0.4643	0.0864	0	0.1958	0	0	0.1888	0.2434	0	0	0.8192
507	0.3996	0.9664	0.0118	0	0	0	0	0	0	0.4544	0.0837	0	0.2048	0	0	0.181	0.2557	0	0	0.8806
508	0.3548	0.9877	0.0123	0	0	0	0	0	0	0.4487	0.081	0	0.2103	0	0	0.1733	0.2656	0	0	0.93
509	0.3136	0.9994	0.0125	0	0	0	0	0	0	0.4324	0.0787	0	0.2184	0	0	0.166	0.2821	0	0	0.9727
510	0.2747	0.9999	0.0129	0	0	0	0	0	0	0.4143	0.0764	0	0.227	0	0	0.1596	0.2957	0	0	0.9946
511	0.2376	1	0.013	0	0	0	0	0	0	0.4116	0.0742	0	0.2355	0	0	0.1532	0.3046	0	0	1
512	0.2042	0.9889	0.0136	0	0	0	0	0	0	0.4137	0.0721	0	0.2433	0	0	0.1467	0.3161	0	0	0.9906
513	0.1747	0.9696	0.0136	0	0	0	0	0	0	0.3946	0.0703	0	0.2521	0	0	0.1403	0.3321	0	0	0.9658
514	0.1469	0.9406	0.0139	0	0	0	0	0	0	0.3857	0.0685	0	0.2592	0	0	0.134	0.3432	0	0	0.9329
515	0.1229	0.906	0.0145	0	0	0	0	0	0	0.3678	0.0674	0	0.2678	0	0	0.1288	0.3517	0	0	0.8859
516	0.1015	0.8711	0.0147	0	0	0	0	0	0	0.3736	0.0664	0	0.2744	0	0	0.1236	0.3605	0	0	0.835
517	0.0838	0.8345	0.0148	0	0	0	0	0	0	0.3583	0.065	0	0.2839	0	0	0.1184	0.3709	0	0	0.7832
518	0.0686	0.7934	0.016	0	0	0	0	0	0	0.3545	0.0637	0	0.2926	0	0	0.1132	0.3801	0	0	0.7286
519	0.0553	0.7509	0.0161	0	0	0	0	0	0	0.3474	0.0636	0	0.3034	0	0	0.108	0.3842	0	0	0.6815
520	0.0454	0.7149	0.0169	0	0.0572	0	0	0	0	0.3444	0.0635	0	0.3161	0	0	0.1031	0.3921	0	0	0.6347
521	0.0362	0.6802	0.0171	0	0.06	0	0	0	0	0.3261	0.0635	0	0.3287	0	0	0.0986	0.3995	0	0	0.5932
522	0.0307	0.6504	0.0176	0	0.0629	0	0	0	0	0.3343	0.0635	0	0.3425	0	0	0.0942	0.4041	0	0	0.5577
523	0.0257	0.6208	0.0186	0	0.0657	0	0	0	0	0.3177	0.0638	0	0.3555	0	0	0.0897	0.4109	0	0	0.5253
524	0.0212	0.5966	0.0188	0	0.0686	0	0	0	0	0.3091	0.0642	0	0.3678	0	0	0.0853	0.4154	0	0	0.4937
525	0.0178	0.5698	0.02	0	0.0714	0	0	0	0	0.298	0.0645	0	0.3764	0	0	0.0808	0.4197	0	0	0.4701
526	0.0157	0.547	0.0206	0	0.0743	0	0	0	0	0.2984	0.0649	0	0.3842	0	0	0.0771	0.4242	0	0	0.448
527	0.0138	0.5275	0.0208	0	0.0771	0	0	0	0	0.288	0.0662	0	0.3946	0	0	0.0738	0.4303	0	0	0.4253
528	0.0122	0.5084	0.0226	0	0.08	0	0	0	0	0.2772	0.0674	0	0.4084	0	0	0.0705	0.4358	0	0	0.4074
529	0.0109	0.49	0.0229	0	0.0828	0	0	0	0	0.2779	0.0678	0	0.4212	0	0	0.0671	0.4439	0	0	0.3913
530	0.0093	0.4733	0.0236	0	0.0857	0	0	0	0	0.2687	0.0681	0.0201	0.4298	0	0	0.0638	0.4493	0	0	0.3763
531	0.0083	0.4636	0.0242	0	0.0885	0	0	0	0	0.2629	0.0696	0.0201	0.4406	0	0	0.0605	0.4647	0	0	0.3614
532	0.0073	0.4504	0.025	0	0.0914	0	0	0	0	0.2554	0.0712	0.0201	0.4515	0	0	0.0577	0.4752	0	0	0.3501
533	0.0064	0.4393	0.0259	0	0.0942	0	0	0	0	0.2536	0.0723	0.0203	0.4655	0	0	0.055	0.484	0	0	0.338
534	0.0059	0.4296	0.0276	0	0.0979	0	0	0	0	0.2457	0.0735	0.0205	0.4772	0	0	0.0522	0.4989	0	0	0.3298
535	0.0051	0.4221	0.0283	0	0.1015	0	0	0	0	0.242	0.0739	0.0209	0.4888	0	0	0.0495	0.5166	0.0061	0	0.3206
536	0.0054	0.4105	0.0296	0	0.1052	0	0	0	0	0.2328	0.0744	0.0213	0.5006	0	0	0.0467	0.5315	0.0068	0	0.3122
537	0.0052	0.4014	0.0303	0	0.1089	0	0	0	0	0.2279	0.0757	0.0221	0.5124	0	0	0.0439	0.5492	0.0083	0	0.3073
538	0.0048	0.3942	0.0319	0	0.1126	0	0	0	0	0.2194	0.0771	0.0228	0.5247	0	0	0.0408	0.5651	0.0096	0	0.3018
539	0.0047	0.3867	0.033	0	0.1163	0	0	0	0	0.2147	0.0787	0.0233	0.5389	0	0	0.0377	0.5894	0.0121	0	0.2971
540	0.0044	0.381	0.034	0	0.12	0	0	0	0	0.205	0.0803	0.0239	0.548	0	0	0.0345	0.6154	0.0145	0	0.2952
541	0.005	0.3693	0.0356	0	0.1237	0	0	0	0	0.2066	0.081	0.0245	0.5583	0	0	0.0314	0.6403	0.018	0	0.2926
542	0.0056	0.3621	0.0366	0	0.1273	0	0	0	0	0.199	0.0817	0.0251	0.5684	0	0	0.0283	0.6648	0.0214	0	0.2896
543	0.0053	0.3583	0.0382	0	0.1313	0	0	0	0	0.1873	0.083	0.0257	0.5767	0	0	0.0255	0.6987	0.0257	0	0.2868
544	0.0054	0.3476	0.04	0	0.1353	0	0	0	0	0.1885	0.0844	0.0263	0.582	0	0	0.0234	0.7228	0.0316	0	0.2856
545	0.0053	0.3393	0.0406	0	0.1394	0	0	0	0	0.1801	0.0851	0.0274	0.5898	0	0	0.0212	0.7579	0.0381	0	0.2825
546	0.0046	0.3295	0.0429	0	0.1434	0	0	0	0	0.1755	0.0859	0.0285	0.6006	0	0	0.019	0.7887	0.0467	0	0.277
547	0.0058	0.3223	0.0443	0	0.1474	0	0	0	0	0.1647	0.0876	0.0295	0.6109	0	0	0.0168	0.816	0.056	0	0.2715
548	0.0057	0.312	0.0472	0	0.1514	0	0	0	0	0.1657	0.0892	0.0306	0.6218	0	0	0.0146	0.8544	0.0665	0	0.2678
549	0.0061	0.3015	0.0479	0	0.1555	0	0	0	0	0.1586	0.0901	0.0323	0.6294	0	0	0.0127	0.8813	0.0808	0	0.2595
550	0.0059	0.2908	0.0501	0	0.1595	0	0	0	0	0.1563	0.0911	0.034	0.6425	0	0	0.011	0.9164	0.0961	0	0.2523
551	0.005	0.2796	0.0527	0	0.1635	0	0	0	0	0.1531	0.0917	0.0357	0.6526	0	0	0.0092	0.9402	0.1138	0	0.2433
552	0.0049	0.2674	0.0548	0	0.1675	0	0	0	0	0.1484	0.0923	0.0373	0.6633	0	0	0	0.9616	0.1346	0	0.2355
553	0.0043	0.2564	0.0568	0	0.1716	0	0	0	0	0.1418	0.0937	0.0401	0.6721	0	0	0	0.9787	0.1559	0	0.2267
554	0.0044	0.2451	0.0585	0	0.1767	0	0	0	0	0.138	0.095	0.0429	0.681	0	0	0	0.9902	0.1802	0	0.2164
555	0.0042	0.2344	0.0609	0	0.183	0	0	0	0	0.1353	0.0971	0.0459	0.6896	0	0	0	1	0.2109	0	0.2061
556	0.0044	0.2243	0.0636	0	0.1894	0	0	0	0	0.1294	0.0991	0.0488	0.699	0	0	0	0.9959	0.2427	0	0.1972
557	0.004	0.2156	0.0661	0	0.1957	0	0	0	0	0.1304	0.0994	0.053	0.7065	0	0	0	0.9946	0.2766	0	0.1881
558	0.0046	0.2068	0.0684	0	0.2021	0	0	0	0	0.1248	0.0996	0.0571	0.714	0	0	0	0.9814	0.3105	0	0.1781
559	0.0036	0.1957	0.0715	0	0.2094	0	0	0	0	0.1206	0.1	0.0618	0.7245	0	0	0	0.9638	0.3496	0	0.1703
560	0.0054	0.1865	0.0739	0	0.217	0	0	0	0	0.1198	0.1003	0.0664	0.7359	0	0	0	0.9362	0.3892	0	0.1601
561	0.0043	0.1806	0.0763	0	0.2245	0	0	0	0	0.1147	0	0.0725	0.7465	0	0	0	0.9033	0.435	0	0.1523
562	0.0036	0.1706	0.081	0	0.232	0	0	0	0	0.1111	0	0.0786	0.7549	0	0	0	0.8614	0.4712	0	0.1446
563	0.0038	0.1617	0.0832	0	0.2401	0	0	0	0	0.1074	0	0.0859	0.7617	0	0	0	0.8188	0.5174	0	0.1368
564	0.0036	0.1548	0.0858	0	0.2482	0	0	0	0	0.1066	0	0.0932	0.7726	0	0	0	0.7755	0.5529	0	0.1296
565	0.0044	0.1485	0.0885	0	0.2564	0	0	0	0	0.1035	0	0.1015	0.7855	0	0	0	0.7253	0.5969	0	0.1229
566	0.005	0.1406	0.0918	0	0.2651	0	0	0	0	0.1013	0	0.1099	0.7967	0	0	0	0.6797	0.641	0	0.1179
567	0.0041	0.1347	0.0948	0	0.2743	0	0	0	0	0.0974	0	0.1206	0.8104	0	0	0	0.6305	0.6755	0	0.1115
568	0.0037	0.1283	0.0989	0	0.2836	0	0	0	0	0.0949	0	0.1313	0.8217	0	0	0	0.5761	0.7145	0	0.107
569	0.0034	0.1224	0.1012	0	0.2928	0	0	0	0	0.0937	0	0.1434	0.8275	0	0	0	0.536	0.7449	0	0.1008
570	0.0042	0.1173	0.1044	0	0.302	0	0	0	0	0.089	0	0.1554	0.8386	0	0	0	0.4899	0.7833	0	0.0957
571	0.0041	0.1143	0.1083	0	0.3112	0	0	0	0	0.0867	0	0.1691	0.8524	0	0	0	0.4475	0.811	0	0.0921
572	0.0047	0.108	0.1116	0	0.3205	0	0	0	0	0.086	0	0.1827	0.8635	0	0	0	0.4027	0.8361	0	0.087
573	0.004	0.1041	0.1166	0	0.3311	0	0	0	0	0.0825	0	0.1998	0.874	0	0	0	0.3658	0.8633	0	0.084
574	0.0041	0.0969	0.1182	0	0.342	0	0	0	0	0.081	0	0.217	0.8828	0	0	0	0.337	0.884	0	0.0788
575	0.0045	0.0959	0.1227	0	0.3528	0	0	0	0	0.0795	0	0.235	0.8914	0	0	0	0.3004	0.9072	0	0.0756
576	0.0047	0.092	0.1271	0	0.3637	0	0.0841	0	0	0.0781	0	0.253	0.904	0	0	0	0.2739	0.9287	0	0.0736
577	0.0053	0.0883	0.1283	0	0.3745	0	0.0873	0	0	0.0757	0	0.2731	0.9142	0	0	0	0.2426	0.9373	0	0.0696
578	0.0043	0.0843	0.1344	0	0.385	0	0.0906	0	0	0.0719	0	0.2932	0.9275	0	0	0	0.2221	0.9487	0	0.0665
579	0.0046	0.0813	0.1399	0	0.3952	0	0.0926	0	0	0.0704	0	0.3165	0.9375	0	0	0	0.1988	0.9646	0	0.0646
580	0.0038	0.0787	0.1433	0	0.4054	0	0.0947	0	0	0.0693	0	0.3397	0.9478	0	0	0	0.1795	0.9761	0	0.062
581	0.0042	0.0759	0.1469	0	0.4174	0	0.0975	0	0	0.066	0	0.3628	0.9577	0	0	0	0.1634	0.9822	0	0.0596
582	0.0041	0.0737	0.1514	0	0.4296	0	0.1003	0	0	0.0639	0	0.3858	0.9663	0	0	0	0.1475	0.99	0	0.0569
583	0.0038	0.0712	0.1561	0	0.4411	0	0.1032	0	0	0.0636	0	0.4077	0.9732	0	0	0	0.1322	0.9971	0	0.0554
584	0.0045	0.0687	0.1615	0	0.4506	0	0.106	0	0	0.0606	0	0.4296	0.9806	0	0	0	0.1215	0.9995	0	0.0543
585	0.0044	0.0653	0.1666	0	0.4601	0	0.1093	0	0	0.06	0	0.4536	0.9873	0	0	0	0.1086	0.9986	0	0.0518
586	0.0041	0.0645	0.1698	0	0.47	0	0.1127	0	0	0.0581	0	0.4776	0.9922	0	0	0	0.1001	1	0	0.0508
587	0.0041	0.0633	0.1759	0	0.4802	0	0.1154	0	0	0.0568	0	0.5007	0.9942	0	0	0	0.0908	0.9986	0	0.0488
588	0.0048	0.0594	0.1818	0	0.4904	0	0.118	0	0	0.0527	0	0.5239	0.9975	0	0	0	0.0821	0.9992	0	0.0477
589	0.0042	0.0591	0.1862	0	0.4997	0	0.121	0	0	0.0516	0	0.551	1	0	0	0	0.0744	0.9933	0	0.0461
590	0.0043	0.0558	0.1924	0	0.5089	0	0.124	0	0	0.0512	0	0.5782	0.9969	0	0	0	0.0681	0.9944	0	0.0449
591	0.0042	0.0544	0.1969	0	0.5182	0	0.127	0	0	0.0497	0	0.6031	0.9893	0	0	0	0.0607	0.9902	0	0.0436
592	0.0038	0.053	0.2039	0	0.5269	0	0.1299	0	0	0.049	0	0.628	0.9807	0	0	0	0.0563	0.9874	0	0.0423
593	0.004	0.0501	0.2094	0	0.5354	0	0.1347	0	0	0.049	0	0.651	0.971	0	0	0	0.0498	0.9722	0	0.0407
594	0.0047	0.0492	0.2173	0	0.5438	0	0.1396	0	0	0.0454	0	0.6739	0.9593	0	0	0	0.0459	0.9717	0	0.0391
595	0.0044	0.0472	0.225	0	0.5523	0	0.1438	0	0	0.0449	0	0.697	0.9482	0	0	0	0.0411	0.9628	0	0.0388
596	0.0032	0.0461	0.23	0	0.5604	0	0.1479	0	0	0.0451	0	0.7201	0.9363	0	0	0	0.039	0.957	0	0.0379
597	0.0034	0.0441	0.238	0	0.5682	0	0.1519	0	0	0.0427	0	0.7414	0.9262	0	0	0	0.0345	0.9494	0	0.0353
598	0.0034	0.0417	0.2452	0	0.5761	0	0.1559	0	0	0.0422	0	0.7626	0.9108	0	0	0	0.0313	0.9446	0	0.0349
599	0.0037	0.0407	0.2523	0	0.5839	0	0.1607	0	0	0.039	0	0.7805	0.8993	0	0	0	0.0276	0.9288	0	0.0336
600	0.0036	0.0388	0.2595	0	0.5914	0	0.1655	0	0	0.0385	0	0.7983	0.8803	0	0	0	0.027	0.9234	0	0.0318
601	0.0027	0.037	0.2699	0	0.5986	0	0.1705	0	0	0	0	0.8184	0.8613	0.1085	0	0	0	0.9131	0	0.0306
602	0.0031	0.0361	0.2777	0	0.6059	0	0.1755	0	0	0	0	0.8384	0.8398	0.1207	0	0	0	0.8976	0	0.03
603	0.003	0.0356	0.2854	0	0.6131	0	0.1797	0	0	0	0	0.8541	0.8192	0.1329	0	0	0	0.8914	0	0.029
604	0.0033	0.0336	0.2942	0	0.6206	0	0.1839	0	0	0	0	0.8697	0.7915	0.1477	0	0	0	0.8713	0	0.0278
605	0.0031	0.0324	0.3006	0	0.6282	0	0.1895	0	0	0	0	0.8849	0.7693	0.1636	0	0	0	0.8696	0	0.0265
606	0.004	0.0325	0.3152	0	0.6358	0.0098	0.1951	0	0	0	0	0.9	0.7421	0.1795	0	0	0	0.8552	0	0.0262
607	0.0039	0.0296	0.3214	0	0.6439	0.0111	0.2017	0	0	0	0	0.9114	0.7173	0.1975	0	0	0	0.8474	0	0.0246
608	0.0043	0.0286	0.3324	0	0.6534	0.0124	0.2084	0	0	0	0	0.9228	0.6887	0.2164	0	0	0	0.831	0	0.0238
609	0.0038	0.0279	0.3432	0	0.6629	0.0137	0.2153	0	0	0	0	0.9351	0.6558	0.2375	0	0	0	0.8174	0	0.0231
610	0.0047	0.0271	0.3498	0	0.6742	0.015	0.2221	0	0	0	0	0.9474	0.6234	0.2612	0	0	0	0.8063	0	0.0221
611	0.0034	0.0256	0.358	0	0.6864	0.0163	0.2284	0	0	0	0	0.9564	0.5947	0.2922	0	0	0	0.7964	0	0.0212
612	0.0042	0.0252	0.3705	0	0.6986	0.0176	0.2348	0	0	0	0	0.9655	0.5626	0.324	0	0	0	0.7827	0	0.0197
613	0.0038	0.0242	0.3791	0	0.7114	0.0189	0.2442	0	0	0	0	0.9712	0.534	0.3597	0	0	0	0.7762	0	0.019
614	0.0045	0.0222	0.3864	0	0.7243	0.0202	0.2535	0	0	0	0	0.977	0.5001	0.3938	0	0	0	0.7576	0	0.018
615	0.0041	0.022	0.4011	0	0.7376	0.0215	0.2628	0	0	0	0	0.9813	0.4747	0.4247	0	0	0	0.7497	0	0.0178
616	0.0038	0.0223	0.4073	0	0.7518	0.0232	0.2721	0	0	0	0	0.9857	0.447	0.4538	0	0	0	0.737	0	0.0169
617	0.0038	0.0208	0.4168	0	0.7661	0.0249	0.2821	0	0	0	0	0.9904	0.4172	0.4813	0	0	0	0.7174	0	0.016
618	0.0041	0.0199	0.4287	0	0.7799	0.0266	0.2922	0	0	0	0	0.9951	0.3887	0.5077	0	0	0	0.708	0	0.0154
619	0.005	0.019	0.4341	0	0.7934	0.0283	0.3035	0	0	0	0	0.9976	0.3625	0.5353	0	0	0	0.6924	0	0.0152
620	0.0041	0.0179	0.4448	0	0.807	0.03	0.3147	0	0	0	0	1	0.3414	0.564	0	0	0	0.6788	0	0.0147
621	0.0044	0.0178	0.4514	0	0.8179	0.0317	0.3264	0	0	0	0	0.9987	0.3146	0.5926	0	0	0	0.6669	0	0.0141
622	0.0027	0.017	0.4573	0	0.8287	0.0334	0.3381	0	0	0	0	0.9974	0.2868	0.6204	0	0	0	0.6499	0	0.0133
623	0.0041	0.0173	0.4647	0	0.8405	0.0367	0.3488	0	0	0	0	0.9986	0.262	0.6465	0	0	0	0.6341	0	0.0128
624	0.0028	0.0155	0.4726	0	0.854	0.0406	0.3595	0	0	0	0	0.9998	0.2425	0.671	0	0	0	0.62	0	0.0128
625	0.0032	0.0153	0.4797	0	0.8676	0.0445	0.3687	0	0	0	0	0.9966	0.2244	0.6948	0	0	0	0.6068	0	0.0116
626	0.0026	0.0152	0.486	0	0.8794	0.0484	0.3778	0	0	0	0	0.9934	0.2059	0.7189	0	0	0	0.5966	0	0.0116
627	0.0035	0.0147	0.4942	0	0.8902	0.0523	0.3871	0	0	0	0	0.9906	0.1901	0.7421	0	0	0	0.5783	0	0.0111
628	0.0037	0.0149	0.4987	0	0.9011	0.0569	0.3965	0	0	0	0	0.9878	0.1724	0.7646	0	0	0	0.5611	0	0.0109
629	0.0038	0.0142	0.5051	0	0.9126	0.064	0.4049	0	0	0	0	0.9818	0.1565	0.7857	0	0	0	0.554	0	0.0105
630	0.0041	0.0134	0.5117	0	0.9241	0.0711	0.4133	0	0	0	0	0.9758	0.1409	0.8054	0	0	0	0.541	0	0.0104
631	0.0037	0.0136	0.5142	0	0.9352	0.0782	0.4219	0	0	0	0	0.9718	0.1265	0.8249	0	0	0	0.5275	0	0.0095
632	0.0045	0.0125	0.5233	0	0.9456	0.0861	0.4304	0	0	0	0	0.9679	0.1142	0.8446	0	0	0	0.5117	0	0.0094
633	0.0032	0.0125	0.526	0	0.9559	0.0962	0.4403	0	0	0	0	0.96	0.1017	0.8642	0	0	0	0.5052	0	0.0093
634	0.0033	0.012	0.5332	0	0.9662	0.1063	0.4503	0	0	0	0	0.9521	0.0893	0.8837	0	0	0	0.49	0	0.0089
635	0.003	0.0118	0.5374	0	0.9732	0.1205	0.4596	0	0	0	0	0.9455	0.0781	0.9021	0	0	0	0.4768	0	0.0085
636	0.0034	0.0119	0.5406	0	0.9803	0.1352	0.469	0	0	0	0	0.9389	0.0679	0.9187	0	0	0	0.4639	0	0.0083
637	0.0027	0.0113	0.5455	0	0.9873	0.1517	0.4761	0	0	0	0	0.9342	0.0589	0.9329	0	0	0	0.4563	0	0.008
638	0.0023	0.0111	0.5526	0	0.9907	0.1686	0.4832	0	0	0	0	0.9294	0.0511	0.9449	0	0	0	0.4462	0	0.0079
639	0.0022	0.0109	0.5549	0	0.9923	0.187	0.4906	0	0	0	0	0.9179	0.0455	0.9547	0	0	0	0.4292	0	0.0082
640	0.0031	0.0108	0.5646	0	0.9939	0.2064	0.498	0	0	0	0	0.9063	0.0387	0.9634	0	0	0	0.4201	0	0.0078
641	0.0022	0.0104	0.5726	0	0.9956	0.2278	0.5041	0	0	0	0	0.9004	0.0327	0.9712	0	0	0	0.4142	0	0.0076
642	0.0028	0.0102	0.5814	0	0.9972	0.25	0.5102	0	0	0	0	0.8945	0.0258	0.9773	0	0	0	0.4063	0	0.0072
643	0.0019	0.0102	0.5866	0	0.9988	0.2736	0.5149	0	0	0	0	0.8852	0.0196	0.9822	0	0	0	0.3977	0	0.0072
644	0.0023	0.0096	0.5947	0	1	0.3008	0.5196	0	0	0	0	0.8759	0.0153	0.9884	0	0	0	0.3855	0	0.0068
645	0.0023	0.0099	0.6039	0	0.9923	0.3288	0.5232	0	0	0	0	0.8626	0.0111	0.9961	0	0	0	0.3738	0	0.0066
646	0.002	0.0096	0.6182	0	0.9845	0.3598	0.5268	0	0	0	0	0.8493	0.007	0.9981	0	0	0	0.3608	0	0.0069
647	0.003	0.0087	0.6274	0	0.9768	0.3895	0.5305	0	0	0	0	0.8382	0.0047	1	0	0	0	0.358	0	0.0063
648	0.003	0.0097	0.636	0	0.9685	0.4199	0.5342	0	0	0	0	0.827	0	0.9987	0	0	0	0.3464	0	0.0066
649	0.0034	0.0088	0.644	0	0.9548	0.453	0.5371	0	0	0	0	0.8185	0	0.9965	0	0	0	0.3336	0	0.0061
650	0.0043	0.009	0.6528	0	0.9412	0.4862	0.54	0	0	0	0	0.8101	0	0.9954	0	0	0	0.327	0	0.0063
651	0.0033	0.0084	0.6644	0	0.923	0.5235	0.5427	0	0	0	0	0.7975	0	0.993	0	0	0	0.32	0	0.0059
652	0.0038	0.0081	0.6745	0	0.8992	0.5579	0.5453	0	0	0	0	0.785	0	0.9908	0	0	0	0.3172	0	0.0059
653	0.0031	0.0079	0.6892	0	0.878	0.5977	0.5482	0	0	0	0	0.7696	0	0.9898	0	0	0	0.3031	0	0.0058
654	0.0038	0.0079	0.6974	0	0.8597	0.6335	0.551	0	0	0	0	0.7543	0	0.9855	0	0	0	0.2905	0	0.0058
655	0.0032	0.008	0.714	0	0.826	0.6715	0.5554	0	0	0	0	0.7426	0	0.9807	0	0	0	0.2895	0	0.0053
656	0.0035	0.0076	0.7205	0	0.8018	0.7031	0.5598	0	0	0	0	0.7308	0	0.9737	0	0	0	0.2781	0	0.0055
657	0.0033	0.0076	0.7326	0	0.7783	0.7415	0.5651	0	0	0	0	0.7178	0	0.9646	0	0	0	0.2697	0	0.0057
658	0.0033	0.0079	0.7436	0	0.7493	0.7758	0.5703	0	0	0	0	0.7047	0	0.9568	0	0	0	0.2632	0	0.0053
659	0.004	0.008	0.7532	0	0.7149	0.806	0.577	0	0	0	0	0.6926	0	0.9501	0	0	0	0.2568	0	0.0052
660	0.0029	0.0071	0.7666	0	0.6867	0.8343	0.5837	0	0	0	0	0.6806	0	0.944	0	0	0	0.2498	0	0.0052
661	0.0029	0.0078	0.7797	0	0.6559	0.8654	0.5932	0	0	0	0	0.6686	0	0.9357	0	0	0	0.2436	0	0.005
662	0.0032	0.0075	0.7917	0	0.6244	0.8911	0.6027	0	0	0	0	0.6567	0	0.9248	0	0	0	0.2368	0	0.0051
663	0.0033	0.0073	0.8031	0	0.5969	0.9161	0.6126	0	0	0	0	0.643	0	0.9134	0	0	0	0.2319	0	0.0049
664	0.0033	0.0071	0.8164	0	0.5641	0.9355	0.6225	0	0	0	0	0.6293	0	0.9014	0	0	0	0.222	0	0.0048
665	0.0032	0.0073	0.8303	0	0.531	0.9541	0.6333	0	0	0	0	0.6162	0	0.8894	0	0	0	0.2176	0	0.0047
666	0.0027	0.007	0.8414	0	0.498	0.9686	0.6442	0	0	0	0	0.6032	0	0.8772	0	0	0	0.212	0	0.0044
667	0.0019	0.007	0.852	0	0.465	0.9831	0.6544	0	0	0	0	0.5937	0	0.8658	0	0	0	0.2095	0	0.0048
668	0.0025	0.0069	0.8654	0.134	0.4375	0.9897	0.6647	0	0	0	0	0.5841	0	0.8553	0	0	0	0.1979	0	0.0047
669	0.0026	0.007	0.8749	0.1433	0.4061	0.9948	0.6743	0	0	0	0	0.5725	0	0.8377	0	0	0	0.196	0	0.0044
670	0.0034	0.0064	0.8882	0.1543	0.3774	1	0.684	0.1264	0	0	0	0.5608	0	0.8244	0	0	0	0.1894	0	0.0044
671	0.0028	0.0068	0.901	0.1646	0.3551	0.9995	0.6949	0.1301	0	0	0	0.55	0	0.809	0	0	0	0.1857	0	0.0046
672	0.0036	0.0065	0.9142	0.1754	0.329	0.9951	0.7058	0.1339	0	0	0	0.5393	0	0.7912	0	0	0	0.1803	0	0.0042
673	0.0041	0.0064	0.926	0.1882	0.306	0.9907	0.716	0.1377	0	0	0	0.5267	0	0.774	0	0	0	0.1776	0	0.0043
674	0.0036	0.0065	0.9378	0.202	0.2841	0.984	0.7261	0.1414	0	0	0	0.5141	0	0.7584	0	0	0	0.1718	0	0.0039
675	0.003	0.0065	0.943	0.2166	0.2625	0.9728	0.7355	0.1452	0	0	0	0.5041	0	0.7427	0	0	0	0.1641	0	0.0039
676	0.0021	0.0067	0.9521	0.2304	0.2433	0.9616	0.7448	0.1491	0	0	0	0.4941	0	0.7281	0	0	0	0.1644	0	0.0043
677	0.001	0.0067	0.9649	0.2481	0.2241	0.9487	0.7546	0.1538	0	0	0	0.4847	0	0.7132	0	0	0	0.1583	0	0.004
678	0.0004	0.0065	0.971	0.2639	0.2049	0.9342	0.7645	0.1584	0	0	0	0.4752	0	0.6952	0	0	0	0.1536	0	0.0044
679	0.0022	0.0065	0.9826	0.2823	0.1903	0.9191	0.7747	0.1631	0	0	0	0.4634	0	0.6808	0	0	0	0.1515	0	0.004
680	0.0009	0.0064	0.9887	0.3067	0.1766	0.9016	0.7849	0.1678	0	0	0	0.4515	0	0.666	0	0	0	0.1441	0	0.0041
681	0.0015	0.0065	0.9945	0.3261	0.1635	0.8839	0.7954	0.1734	0	0	0	0.4403	0	0.6518	0	0	0	0.1435	0	0.0042
682	0.0004	0.0064	0.9976	0.3467	0.1531	0.8654	0.806	0.1797	0	0	0	0.4291	0	0.6379	0	0	0	0.137	0	0.0042
683	0.0007	0.0071	0.9976	0.3718	0.1427	0.847	0.8164	0.1874	0	0	0	0.4206	0	0.6234	0	0	0	0.135	0	0.004
684	0.001	0.0069	1	0.3999	0.1323	0.8285	0.8269	0.1953	0	0	0	0.4121	0	0.609	0	0	0	0.131	0	0.0041
685	0.0013	0.0066	0.9907	0.426	0.1244	0.8095	0.8392	0.2035	0	0	0	0.403	0	0.594	0	0	0	0.1298	0	0.0042
686	0.0016	0.0068	0.9877	0.4515	0.1168	0.7901	0.8515	0.2122	0	0	0	0.3939	0	0.5779	0	0	0	0.1252	0	0.0042
687	0.0014	0.0061	0.9803	0.4863	0.1092	0.7714	0.8648	0.2222	0	0	0	0.3834	0	0.5606	0	0	0	0.1221	0	0.004
688	0.0018	0.0069	0.9749	0.5175	0.1016	0.753	0.8782	0.2334	0	0	0	0.373	0	0.5429	0	0	0	0.1199	0	0.0037
689	0.0005	0.0061	0.9629	0.5489	0.0948	0.7346	0.8906	0.2445	0	0	0	0.3647	0	0.5261	0	0	0	0.115	0	0.004
690	0.0017	0.0065	0.9447	0.5876	0.088	0.7161	0.903	0.2567	0	0	0	0.3565	0	0.5114	0	0	0	0.1112	0	0.0037
691	0.0004	0.006	0.9289	0.6183	0.0812	0.6987	0.9166	0.2691	0	0	0	0.3498	0	0.4988	0	0	0	0.1077	0	0.004
692	0.0012	0.0068	0.9114	0.6515	0.0745	0.6815	0.9302	0.2852	0	0	0	0.343	0	0.4869	0	0	0	0.1054	0	0.0035
693	0.0012	0.0067	0.8914	0.687	0.0683	0.666	0.9417	0.3023	0	0	0	0.334	0	0.474	0	0	0	0.102	0	0.0037
694	0.0002	0.0063	0.8692	0.7226	0.0635	0.6505	0.9533	0.3225	0	0	0	0.325	0	0.4596	0	0	0	0.101	0	0.0042
695	0.0011	0.0063	0.8472	0.7596	0.0587	0.6349	0.9659	0.3416	0	0	0	0.3163	0	0.4452	0	0	0	0.0974	0	0.0039
696	0.0021	0.0064	0.823	0.7907	0.0539	0.6202	0.9785	0.3629	0	0	0	0.3076	0	0.4326	0	0	0	0.0947	0	0.0038
697	0.0022	0.0067	0.7967	0.8193	0.0491	0.6066	0.9853	0.3875	0	0	0	0.299	0	0.4218	0	0	0	0.0905	0	0.004
698	0.0023	0.0068	0.764	0.8509	0.0444	0.5931	0.9921	0.4147	0	0	0	0.2904	0	0.412	0	0	0	0.0898	0	0.0041
699	0.0022	0.0064	0.7377	0.8774	0.0409	0.5795	0.996	0.4412	0	0	0	0.2847	0	0.3957	0	0	0	0.0884	0	0.0037
700	0.0017	0.0064	0.705	0.906	0.0375	0.5663	1	0.4671	0	0	0	0.279	0	0.3815	0	0	0	0.0867	0	0.0039
701	0	0	0.6654	0.933	0.0341	0.5534	0.9986	0.5004	0	0	0	0.2707	0	0.3681	0	0	0	0.082	0	0
702	0	0	0.6382	0.942	0.0307	0.5413	0.9971	0.5346	0	0	0	0.2624	0	0.3562	0	0	0	0.0813	0	0
703	0	0	0.5978	0.9649	0.0273	0.5305	0.9907	0.5671	0	0	0	0.2559	0	0.3465	0	0	0	0.0797	0	0
704	0	0	0.5578	0.9743	0.0246	0.5197	0.9842	0.6083	0	0	0	0.2493	0	0.3351	0	0	0	0.0766	0	0
705	0	0	0.5254	0.9887	0.0222	0.5095	0.9756	0.6363	0	0	0	0.2445	0	0.3212	0	0	0	0.0752	0	0
706	0	0	0.4877	0.9964	0.0199	0.4996	0.967	0.6774	0	0	0	0.2396	0	0.3054	0	0	0	0.0725	0	0
707	0	0	0.4512	0.9975	0.0176	0.4898	0.9536	0.7199	0	0	0	0.2325	0	0.2929	0	0	0	0.0711	0	0
708	0	0	0.4201	1	0.0153	0.4801	0.9401	0.7608	0	0	0	0.2254	0	0.2802	0	0	0	0.0686	0	0
709	0	0	0.3859	0.9917	0.0138	0.4704	0.9157	0.7896	0	0	0	0.2206	0	0.267	0	0	0	0.0681	0	0
710	0	0	0.3567	0.9877	0.0124	0.4607	0.8912	0.8233	0	0	0	0.2158	0	0.2547	0	0	0	0.066	0	0
711	0	0	0.3306	0.979	0.011	0.452	0.8691	0.8548	0	0	0	0.2099	0	0.2429	0	0	0	0.0617	0	0
712	0	0	0.3059	0.9631	0.0095	0.4443	0.8469	0.8902	0	0	0	0.2041	0	0.2292	0	0	0	0.0613	0	0
713	0	0	0.2836	0.9539	0.0081	0.4365	0.8158	0.9172	0	0	0	0.1976	0	0.2163	0	0	0	0.0601	0	0
714	0	0	0.2592	0.9331	0	0.4287	0.7847	0.9425	0	0	0	0.1912	0	0.2075	0	0	0	0.0574	0	0
715	0	0	0.2365	0.9147	0	0.421	0.7529	0.9602	0	0	0	0.1862	0	0.1945	0	0	0	0.0573	0	0
716	0	0	0.2129	0.8993	0	0.4137	0.7212	0.9791	0	0	0	0.1811	0	0.1835	0	0	0	0.0555	0	0
717	0	0	0.1926	0.8718	0	0.4066	0.6936	0.9904	0	0	0	0.1758	0	0.1741	0	0	0	0.0538	0	0
718	0	0	0.1731	0.8534	0	0.3996	0.666	0.9967	0	0	0	0.1705	0	0.1646	0	0	0	0.0523	0	0
719	0	0	0.1511	0.8228	0	0.393	0.6356	1	0	0	0	0.1661	0	0.1609	0	0	0	0.0511	0	0
720	0	0	0.137	0.8024	0	0.3876	0.6051	0.9972	0	0	0	0.1616	0	0.1536	0	0	0	0.0504	0	0
721	0	0	0	0.7766	0	0.3823	0.5727	0.9918	0	0	0	0.1574	0	0.1461	0	0	0	0.05	0	0
722	0	0	0	0.7511	0	0.3769	0.5403	0.9824	0	0	0	0.1532	0	0.138	0	0	0	0.0471	0	0
723	0	0	0	0.7287	0	0.3718	0.5063	0.9682	0	0	0	0.1494	0	0.131	0	0	0	0.0457	0	0
724	0	0	0	0.7068	0	0.3676	0.4723	0.9508	0	0	0	0.1456	0	0.126	0	0	0	0.0451	0	0
725	0	0	0	0.685	0	0.3633	0.4418	0.9276	0	0	0	0.1411	0	0.1226	0	0	0	0.0429	0	0
726	0	0	0	0.6572	0	0.3591	0.4113	0.904	0	0	0	0.1366	0	0.1191	0	0	0	0.0433	0	0
727	0	0	0	0.6343	0	0.3539	0.3873	0.8745	0	0	0	0.1334	0	0.1133	0	0	0	0.0429	0	0
728	0	0	0	0.6134	0	0.3485	0.3648	0.8442	0	0	0	0.1302	0	0.1073	0	0	0	0.0398	0	0
729	0	0	0	0.5911	0	0.3432	0.3431	0.8143	0	0	0	0.1262	0	0.1033	0	0	0	0.0391	0	0
730	0	0	0	0.5743	0	0.3378	0.3214	0.7861	0	0	0	0.1222	0	0.0993	0	0	0	0.0379	0	0
731	0	0	0	0.5546	0	0.3333	0.301	0.7572	0	0	0	0.1198	0	0.0943	0	0	0	0.0385	0	0
732	0	0	0	0.5351	0	0.3291	0.2808	0.7305	0	0	0	0.1173	0	0.0892	0	0	0	0.035	0	0
733	0	0	0	0.5189	0	0.3248	0.2607	0.7055	0	0	0	0.1134	0	0.0838	0	0	0	0.0339	0	0
734	0	0	0	0.5016	0	0.3205	0.2416	0.6802	0	0	0	0.1094	0	0.0782	0	0	0	0.034	0	0
735	0	0	0	0.4859	0	0.316	0.2294	0.6548	0	0	0	0.1066	0	0.0724	0	0	0	0.0338	0	0
736	0	0	0	0.4699	0	0.3115	0.2171	0.6301	0	0	0	0.1037	0	0.0654	0	0	0	0.0337	0	0
737	0	0	0	0.4568	0	0.307	0.2049	0.6054	0	0	0	0.1015	0	0.0601	0	0	0	0.031	0	0
738	0	0	0	0.4438	0	0.3025	0.1927	0.5827	0	0	0	0.0992	0	0.0577	0	0	0	0.0295	0	0
739	0	0	0	0.4306	0	0.2975	0.1805	0.5596	0	0	0	0.0956	0	0.0527	0	0	0	0.0314	0	0
740	0	0	0	0.4176	0	0.2922	0.1682	0.5404	0	0	0	0.092	0	0.0481	0	0	0	0.0298	0	0
741	0	0	0	0.4076	0	0.2868	0	0.5179	0	0	0	0.09	0	0.0431	0	0	0	0.0274	0	0
742	0	0	0	0.3982	0	0.2815	0	0.4999	0	0	0	0.0881	0	0	0	0	0	0.0277	0	0
743	0	0	0	0.3886	0	0.2758	0	0.4843	0	0	0	0.0862	0	0	0	0	0	0.0258	0	0
744	0	0	0	0.3804	0	0.2699	0	0.4653	0	0	0	0.0843	0	0	0	0	0	0.0251	0	0
745	0	0	0	0.3698	0	0.2641	0	0.4493	0	0	0	0.0814	0	0	0	0	0	0.0271	0	0
746	0	0	0	0.3591	0	0.2583	0	0.4356	0	0	0	0.0784	0	0	0	0	0	0.0242	0	0
747	0	0	0	0.3498	0	0.2527	0	0.4244	0	0	0	0.0769	0	0	0	0	0	0.0242	0	0
748	0	0	0	0.3444	0	0.2472	0	0.4117	0	0	0	0.0754	0	0	0	0	0	0.0241	0	0
749	0	0	0	0.3349	0	0.2416	0	0.3994	0	0	0	0.0726	0	0	0	0	0	0.023	0	0
750	0	0	0	0.3291	0	0.2358	0	0.3872	0	0	0	0.0698	0	0	0	0	0	0.0229	0	0
751	0	0	0	0.3228	0	0.2298	0	0.3764	0	0	0	0	0	0	0	0	0	0	0	0
752	0	0	0	0.3169	0	0.2238	0	0.3671	0	0	0	0	0	0	0	0	0	0	0	0
753	0	0	0	0.3102	0	0.2179	0	0.3579	0	0	0	0	0	0	0	0	0	0	0	0
754	0	0	0	0.3053	0	0.2127	0	0.35	0	0	0	0	0	0	0	0	0	0	0	0
755	0	0	0	0.3012	0	0.2076	0	0.3421	0	0	0	0	0	0	0	0	0	0	0	0
756	0	0	0	0.2944	0	0.2024	0	0.3337	0	0	0	0	0	0	0	0	0	0	0	0
757	0	0	0	0.2889	0	0.197	0	0.3248	0	0	0	0	0	0	0	0	0	0	0	0
758	0	0	0	0.2864	0	0.1914	0	0.3163	0	0	0	0	0	0	0	0	0	0	0	0
759	0	0	0	0.2809	0	0.1858	0	0.308	0	0	0	0	0	0	0	0	0	0	0	0
760	0	0	0	0.276	0	0.1802	0	0.3008	0	0	0	0	0	0	0	0	0	0	0	0
761	0	0	0	0.2733	0	0.1747	0	0.2938	0	0	0	0	0	0	0	0	0	0	0	0
762	0	0	0	0.2701	0	0.1693	0	0.2874	0	0	0	0	0	0	0	0	0	0	0	0
763	0	0	0	0.2659	0	0.164	0	0.2815	0	0	0	0	0	0	0	0	0	0	0	0
764	0	0	0	0.2647	0	0.1587	0	0.2754	0	0	0	0	0	0	0	0	0	0	0	0
765	0	0	0	0.2649	0	0.1537	0	0.2701	0	0	0	0	0	0	0	0	0	0	0	0
766	0	0	0	0.2609	0	0.1492	0	0.2655	0	0	0	0	0	0	0	0	0	0	0	0
767	0	0	0	0.2562	0	0.1447	0	0.2594	0	0	0	0	0	0	0	0	0	0	0	0
768	0	0	0	0.2587	0	0.1402	0	0.2547	0	0	0	0	0	0	0	0	0	0	0	0
769	0	0	0	0.2527	0	0.1357	0	0.25	0	0	0	0	0	0	0	0	0	0	0	0
770	0	0	0	0.2542	0	0.1318	0	0.2443	0	0	0	0	0	0	0	0	0	0	0	0
771	0	0	0	0.2527	0	0.1283	0	0.24	0	0	0	0	0	0	0	0	0	0	0	0
772	0	0	0	0.2457	0	0.1249	0	0.2359	0	0	0	0	0	0	0	0	0	0	0	0
773	0	0	0	0.2453	0	0.1213	0	0.2317	0	0	0	0	0	0	0	0	0	0	0	0
774	0	0	0	0.2423	0	0.1177	0	0.2277	0	0	0	0	0	0	0	0	0	0	0	0
775	0	0	0	0.2431	0	0.1141	0	0.224	0	0	0	0	0	0	0	0	0	0	0	0
776	0	0	0	0.244	0	0.1105	0	0.2206	0	0	0	0	0	0	0	0	0	0	0	0
777	0	0	0	0.24	0	0.1069	0	0.2175	0	0	0	0	0	0	0	0	0	0	0	0
778	0	0	0	0.2404	0	0.1034	0	0.215	0	0	0	0	0	0	0	0	0	0	0	0
779	0	0	0	0.2397	0	0.0998	0	0.2129	0	0	0	0	0	0	0	0	0	0	0	0
780	0	0	0	0.2364	0	0.0963	0	0.2123	0	0	0	0	0	0	0	0	0	0	0	0
781	0	0	0	0.2336	0	0.0936	0	0.2119	0	0	0	0	0	0	0	0	0	0	0	0
782	0	0	0	0.2342	0	0.0911	0	0.211	0	0	0	0	0	0	0	0	0	0	0	0
783	0	0	0	0.2268	0	0.0887	0	0.2101	0	0	0	0	0	0	0	0	0	0	0	0
784	0	0	0	0.2304	0	0.0863	0	0.209	0	0	0	0	0	0	0	0	0	0	0	0
785	0	0	0	0.2262	0	0.0842	0	0.208	0	0	0	0	0	0	0	0	0	0	0	0
786	0	0	0	0.226	0	0.0821	0	0.2071	0	0	0	0	0	0	0	0	0	0	0	0
787	0	0	0	0.2217	0	0.08	0	0.2062	0	0	0	0	0	0	0	0	0	0	0	0
788	0	0	0	0.2234	0	0.0779	0	0.2052	0	0	0	0	0	0	0	0	0	0	0	0
789	0	0	0	0.2183	0	0.0757	0	0.2037	0	0	0	0	0	0	0	0	0	0	0	0
790	0	0	0	0.2149	0	0.0735	0	0.202	0	0	0	0	0	0	0	0	0	0	0	0
791	0	0	0	0.2112	0	0.0713	0	0.1995	0	0	0	0	0	0	0	0	0	0	0	0
792	0	0	0	0.2077	0	0.0691	0	0.197	0	0	0	0	0	0	0	0	0	0	0	0
793	0	0	0	0.2056	0	0.0672	0	0.1945	0	0	0	0	0	0	0	0	0	0	0	0
794	0	0	0	0.2004	0	0.0657	0	0.1926	0	0	0	0	0	0	0	0	0	0	0	0
795	0	0	0	0.1972	0	0.0642	0	0.1913	0	0	0	0	0	0	0	0	0	0	0	0
796	0	0	0	0.1967	0	0.0628	0	0.1902	0	0	0	0	0	0	0	0	0	0	0	0
797	0	0	0	0.1914	0	0.0613	0	0.1893	0	0	0	0	0	0	0	0	0	0	0	0
798	0	0	0	0.1876	0	0.0597	0	0.1882	0	0	0	0	0	0	0	0	0	0	0	0
799	0	0	0	0.1829	0	0.0582	0	0.1871	0	0	0	0	0	0	0	0	0	0	0	0
800	0	0	0	0.1808	0	0.0566	0	0.1858	0	0	0	0	0	0	0	0	0	0	0	0
